# Supplementary material for: Gene-regulation modules in nonalcoholic fatty liver disease revealed by single-nucleus ATAC-seq
Source: Life Sci Alliance. 2023 Jul 25;6(10):e202301988. doi: 10.26508/lsa.202301988 (PMC10368228; doi:10.26508/lsa.202301988)
Supplement: Supplementary file 1 [file LSA-2023-01988_TableS1.xlsx]

## Sheet: Table S1
Table S1. Comparison of rat phenotypes between dietary conditions
Condition		HFD 4 weeks		HFD 8 weeks		Washout		Normal diet (1)		Normal diet (2)
Age [weeks]		16		20		20		16		20
Body weight [g]		292.5	±13.0 **	308.3	±16.6 **	345.2	±12.2	320.8	±15.4	341.2	±15.2
Liver weight [g]		15.47	±0.73 **	28.26	±2.41 **	15.33	±0.59 **	10.43	±0.61	11.61	±0.58
Blood pressure [mmHg]		171	±10 **	173	±15 **	189	±14	185	±9	191	±11
Biochemical measurments of serum
	Fasting plasma glucose [mg/dL]	128.7	±15.4 **	140.6	±9.1 *	141.6	±22.7	152.9	±24.3	132.2	±10.0
	Free fatty acids [mEq/l]	1.33	±0.29	1.08	±0.32	1.57	±0.33	1.14	±0.26	1.3	±0.25
	Triglyceride [mg/dL]	26.4	±9.4	20.4	±2.9	37.8	±7.6	22.5	±9.2	29.5	±10.7
	Total cholesterol [mg/dL]	130.9	±27.0 **	120.2	±19.5 **	71.5	±6.4 *	74.3	±6.3	79.3	±3.8
	ALT [U/L]	91.7	±15.9 **	214.625	±68.5 **	45.5	±7.7	42.5	±3.4	47.5	±3.7
	AST [U/L]	139.2	±21.0 **	421.5	±102.4 **	90.5	±5.7	95.75	±8.8	88.5	±6.1
	g-GT [U/L]	1.6	±0.51	6.875	±2.29 **	1	±0.00	1.25	±0.50	1	±0.00
Triglyceride in liver tissue [mg/g]		21.0881	±4.28 *	18.8666	±0.97 **	15.7318	±4.06	13.0641	±1.80	11.5393	±1.62
Total cholesterol in liver tissue [mg/g]		11.3229	±1.63 **	17.1043	±0.94 **	12.6321	±1.07 **	4.16866	±0.98	3.28683	±0.34
NAFLD score
	Steatosis [0–3]	3	[3]	3	[3]	1	[1]	0	[0]	0	[0]
	Lobular inflammation [0–3]	2	[1–2]	2	[2]	0	[0]	0	[0]	0	[0]
	Hepatocyte ballooning [0–2]	1	[0–1]	1.5	[1–2]	0	[0]	0	[0]	0	[0]
	NAFLD activity score [0–8]	6	[4-6]	6.5	[6–7]	1	[1]	0	[0]	0	[0]
	Fibrosis stage [0–4]	0	[0]	1.5	[1–2]	0	[0]	0	[0]	0	[0]
Results are shown as Mean ± SD or median [minimum–maximum].
Difference compared to the normal diet condition of same age was tested by t-test: * P<0.05 and ** P<0.01.
