# Supplementary material for: Gene-regulation modules in nonalcoholic fatty liver disease revealed by single-nucleus ATAC-seq
Source: Life Sci Alliance. 2023 Jul 25;6(10):e202301988. doi: 10.26508/lsa.202301988 (PMC10368228; doi:10.26508/lsa.202301988)
Supplement: Supplementary file 2 [file LSA-2023-01988_Supplemental_Data_1.zip]

Archive with 4 entries (4 files):
- DatasetS1/endothelial.csv
- DatasetS1/hepatocyte.csv
- DatasetS1/macrophage.csv
- DatasetS1/stellate.csv
