# Supplementary material for: Gene-regulation modules in nonalcoholic fatty liver disease revealed by single-nucleus ATAC-seq
Source: Life Sci Alliance. 2023 Jul 25;6(10):e202301988. doi: 10.26508/lsa.202301988 (PMC10368228; doi:10.26508/lsa.202301988)
Supplement: Supplementary file 2 [file LSA-2023-01988_Supplemental_Data_1.zip › DatasetS1/endothelial.csv]

genename	ENTREZID	chr	TSS	foldchange_HFD4w	p_HFD4w	logp_HFD4w	foldchange_HFD8w	p_HFD8w	logp_HFD8w	foldchange_washout	p_washout	logp_washout
Vom2r3	502213	1	76909	1.0167069974973	0.832477605133008	-0.183348958230501	0.944584909495334	0.478275225788257	-0.737568926024033	0.626879786003748	3.41709811107951e-11	-24.0996443375769
Vom2r65	689403	1	76909	0.971999569566409	0.633603152516796	-0.456332462931174	0.905387687821939	0.102898301450872	-2.27401414307262	0.912055886263668	0.0645222382358209	-2.74074533575304
Vom2r2	292438	1	80483	0.975993729512736	0.682360781577422	-0.382196755767137	0.904051955910336	0.0967282109778951	-2.33585018196652	0.912631802848582	0.0655631912996218	-2.72474084874971
Vom2r4	308248	1	226465	1.37979727175848	0.00402990644358381	-5.51401211828463	1.05581822935015	0.634383392685838	-0.455101786989901	0.489104215144952	1.09194678899871e-12	-27.5430589678162
Vom2r1	678740	1	775164	0.931580973891992	0.200356671301256	-1.60765614421999	0.845134913755608	0.00287859539506465	-5.85045281385051	0.817994496828898	2.96450999383625e-05	-10.4262137096397
Vom2r5	679691	1	1161906	0.885881684870303	0.0194929529888921	-3.93770226391282	0.866817266908931	0.00604056865574379	-5.10925712316514	0.880487420661271	0.00410416133451995	-5.49575386035614
Vom2r6	308257	1	1214085	0.825802562735559	0.000208504396064399	-8.47555043270597	0.919049842282376	0.0965051523046854	-2.33815888030409	0.972584494945077	0.521099846143916	-0.651813612319525
Rrlt	679825	1	1397499	0.797050640518778	8.04810903551674e-13	-27.8481690475063	0.919716112110826	0.00911761794968891	-4.69754669873897	1.18081577826267	1.01465587264556e-09	-20.7087163236688
Raet1l	292461	1	1979435	0.732033321694245	1.1903514581092e-14	-32.0619426954494	0.818789099977487	1.17091552317367e-06	-13.6577246167079	1.08778668760199	0.0158250620118952	-4.1461603923564
Lrp11	292462	1	2079604	0.811252264380108	3.06158363834197e-10	-21.9069186189781	0.935303563012076	0.0435014113146032	-3.13496189739993	1.04168699447195	0.151315266404336	-1.88838976172923
Pcmt1	25604	1	2111763	0.999950020170606	0.999370319074521	-0.000629879257774468	1.00711138256304	0.909898138749309	-0.0944226211768006	0.963174761171687	0.483031533984384	-0.727673339708369
Nup43	683983	1	2148054	1.02342695366497	0.758412704203613	-0.276527576858298	1.01859694064098	0.804585062683173	-0.217428584536651	1.00035292884015	0.995569087544262	-0.00444075804238542
Lats1	308265	1	2160411	1.11637104397977	0.0314377367532997	-3.45974630023047	1.05615651288517	0.281686858224631	-1.26695925685778	0.883861556174066	0.0060264298324975	-5.11160051116345
Katna1	292464	1	2202501	0.92426684223133	0.00614844061358396	-5.09155678808201	0.986411089114702	0.641670493191393	-0.443680357530985	1.08115955789603	0.00154644502339351	-6.47179651552146
Ppil4	361449	1	2273637	0.921588090003493	0.00708160490708369	-4.95025471517346	0.988779195103591	0.713357467497489	-0.337772627266266	1.04703723351336	0.0756555199861555	-2.58156487397876
Zc3h12d	308266	1	2314324	0.834988161721727	8.83450796021259e-06	-11.636845145853	0.883072682020286	0.00173142614162426	-6.35880985074959	0.943665832608688	0.0985505335737047	-2.31718583115449
Tab2	308267	1	2375478	0.90258821026917	5.31443372915433e-06	-12.1450840938681	0.95385686106693	0.0355959993408297	-3.33552202550562	1.06921593003602	0.000572243666021329	-7.46594566774449
Ust	361450	1	2669592	0.892888340074665	1.05086153268452e-08	-18.3710704088965	0.984695998675002	0.433445873563661	-0.835988349695129	1.00414512029116	0.8113051018348	-0.209111091132013
Samd5	365038	1	4041547	0.94801960532174	0.111889330017032	-2.19024502105216	1.00043405483416	0.989888660539909	-0.0101628062791645	1.12911627268593	0.000105154626382485	-9.16007865885206
Stxbp5	81022	1	4185529	1.02259790721679	0.364861695802028	-1.00823691281719	1.10163304254339	0.000113990110729346	-9.0793988613208	1.08825070907486	0.000135838130648145	-8.90404659692007
Rab32	365042	1	4946193	0.89125811762256	8.95732121852875e-11	-23.1359648117948	1.0029924994727	0.872020907878479	-0.136941878435738	1.08203198720243	4.3683517839702e-07	-14.6437098791354
Grm1	24414	1	5058292	1.12285629579491	0.00578060770152086	-5.1532464631531	1.16922690662927	0.000268311329498468	-8.22336257444522	0.946150288675542	0.147410349956161	-1.91453508489306
Shprh	308282	1	5528888	0.872888718558248	2.08328149103978e-08	-17.6867364534827	1.00140803790769	0.953984475333082	-0.0471078809020246	1.07092489699425	0.00110559211867352	-6.80737423352772
Fbxo30	308283	1	5655575	0.855997433416188	6.12520476223042e-10	-21.2134387435002	0.964995216091107	0.155956535727294	-1.8581779276863	1.08604921621879	0.000120741224466307	-9.02186094329983
Epm2a	114005	1	5727111	0.924535855836147	0.0237055476676874	-3.74204617942785	0.99730019196333	0.93820327292796	-0.0637886445754674	0.948230577155994	0.0943946182396076	-2.36027121762947
Utrn	25600	1	6722600	1.00503465038988	0.708782373094606	-0.344206748659348	1.0574358941218	4.55173339114813e-05	-9.99741733946864	0.954627870239904	9.68916751463177e-05	-9.24191695456089
Stx11	292483	1	7293427	0.898224254239338	9.92264043857886e-07	-13.8232765918355	0.996048423978158	0.85822978568402	-0.152883399867798	1.07567668345892	0.000156548695508856	-8.76214344297103
Sf3b5	680891	1	7357040	0.896272922349028	9.70785080377922e-05	-9.2399905456027	1.05105022779934	0.0690809770599283	-2.67247588191358	1.07889261422295	0.00131382135915334	-6.63481532010012
Plagl1	25157	1	7477295	0.94220167333621	0.147167848319595	-1.91618151828674	1.07759397103999	0.0643655458621708	-2.74317679117674	1.10849651465238	0.00400903502716369	-5.51920470822756
Zc2hc1b	100361672	1	7537291	1.1431551758525	0.0641694324523494	-2.74622831169783	1.23190873628085	0.00361473414600463	-5.62273696798318	0.907706648444571	0.126163312583429	-2.07017807966961
Ltv1	361452	1	7565673	0.946695057598298	0.274587898773255	-1.29248385517993	0.996929292589814	0.949921364274559	-0.0513760722613763	1.02707743836913	0.536914193639049	-0.621916985622455
Phactr2	308291	1	7597927	1.0072570037629	0.769810566440633	-0.261610812011271	1.04486471010417	0.0733790694272743	-2.61211654169341	1.10148377373911	9.70781181030511e-06	-11.5425796552996
Fuca2	292485	1	7885986	0.852638996605315	4.72568268957922e-07	-14.5650836158825	0.924576774121359	0.0137218625184649	-4.28876491382317	1.12377044553612	3.01540439598405e-05	-10.4091915157642
Pex3	83519	1	7912510	0.884950480713624	0.0473033937988737	-3.05117323555346	0.976498844169828	0.691916427321115	-0.368290100424899	1.13905863117149	0.0105017987193333	-4.55620872988679
Adat2	361453	1	7954557	0.914213018488566	0.087932011356245	-2.43119136133624	0.953282028198173	0.354502587277776	-1.03703963465076	1.07807277251896	0.0878821810440367	-2.43175821333905
Aig1	292486	1	8046430	0.973460075233212	0.436982803885154	-0.827861435038015	1.04894895161818	0.161995164914152	-1.8201887904041	0.991383351802755	0.781913981345101	-0.246010542767003
Hivep2	29721	1	8359289	1.01905504489379	0.198504747430682	-1.61694226261352	1.07947138142805	2.20075709412307e-07	-15.3292942161022	0.973442903891138	0.0443724341687282	-3.11513685440808
Vta1	292640	1	9032871	0.999300730032922	0.966290274585	-0.0342909986192638	1.01245595447488	0.452302787336321	-0.793403439934261	1.02372764244576	0.11331919917531	-2.1775466709764
Gje1	681263	1	9086425	1.27829364356038	0.00318538148502748	-5.74918322161169	0.985054691053673	0.850190167864746	-0.162295227621205	0.883611284502315	0.0727730815430626	-2.62040915118109
Nmbr	25264	1	9134889	1.02118863476371	0.613485838995277	-0.488598097419858	0.917395893360835	0.0354591438191079	-3.33937412360479	0.998802376106811	0.973107721351655	-0.0272604923879605
Cited2	114490	1	12312426	0.879423547276578	2.16973615708982e-12	-26.856415542363	1.04957558353289	0.00745718862515768	-4.89857679569444	1.0328983398473	0.0423762321822195	-3.1611676356578
Txlnb	308622	1	12404859	0.886254837370754	1.59080076630615e-05	-11.0486879489078	0.992905116128253	0.797531077732011	-0.226234476139446	1.04835498040965	0.0469980442362952	-3.0576492901316
Heca	308624	1	12525135	0.835264968336933	9.62727715276706e-11	-23.0638355834425	0.94502787447556	0.0399448714737429	-3.22025498863391	1.09866931463064	5.59857406935801e-05	-9.79041353012475
Abracl	685045	1	12654951	0.857042958635328	1.60871617610832e-08	-17.9452442891973	0.901439028020512	0.000133963455989862	-8.91794351170083	1.04440437508472	0.0568575708098685	-2.86720589597461
Reps1	292944	1	12698116	0.876416119853477	2.70263784689482e-07	-15.1238673745513	0.961349212160366	0.115512152222701	-2.15837954050554	1.04678679662527	0.0380010403223449	-3.27014174272668
Ccdc28a	361454	1	12857669	0.901475501584755	1.03295444639468e-07	-16.0856725601526	0.9732526525565	0.164647984566973	-1.80394551094544	1.07895208330117	4.59541460921146e-06	-12.2904515757132
Hebp2	308632	1	13194982	0.920049984304843	1.75365024605614e-07	-15.5563961805087	0.995559530481643	0.777770358300354	-0.251323967654522	1.09574834329445	1.73652273757674e-11	-24.7765513359071
Perp	292949	1	13542067	0.905512615254997	1.86822354946074e-05	-10.887937459165	0.947795062040828	0.0216854164597946	-3.83111529690829	1.08818339345002	3.45984760641925e-05	-10.2717009212581
Olig3	293012	1	14081259	0.970291255460795	0.466284379552895	-0.762959574436023	0.968348787334428	0.43240622740125	-0.838389791375255	0.882019471440143	0.00086396163163579	-7.05398219797522
Ifngr1	116465	1	14333265	0.902885404931682	7.10105145198771e-11	-23.3681931580225	0.974030817689772	0.08784141789173	-2.43222215959653	0.98197391644569	0.171223688064558	-1.76478445998296
Il22ra2	444986	1	14364489	0.989082591343081	0.834968892130975	-0.180360809758228	0.979306688054602	0.686582212726183	-0.376029304606116	0.875565747125982	0.00358847001351471	-5.63002934740196
Il20ra	308716	1	14451228	0.926956403884649	0.0555258211236148	-2.89090712095233	0.942713783414991	0.13507807301708	-2.00190234906045	1.06228331288408	0.059242734206421	-2.82611213591399
Slc35d3	308717	1	14569687	1.09013005754872	0.208873642344016	-1.56602579193682	1.122340715026	0.0921673175291136	-2.38414968491409	0.764188127550616	7.71895363324757e-06	-11.7718317428487
Pex7	308718	1	14582698	0.903487116108163	0.0107084070216112	-4.53672614306294	1.01711322013436	0.669847068056262	-0.400705849284079	0.956896301562032	0.21555009229761	-1.53456194959326
Map3k5	365057	1	14686358	1.01353470875111	0.343344102732079	-1.06902211973769	1.08421073572365	3.60783243819076e-08	-17.1375735845736	0.938433610673761	2.44316920946459e-06	-12.9222145051054
Map7	293016	1	14910553	1.030163008011	0.233305132792768	-1.4554080993705	1.08772332409185	0.000796677974615679	-7.1350600077293	0.987459947964966	0.576699999173057	-0.550433079794693
Bclaf1	293017	1	15088536	0.952543735078116	0.00444791398171536	-5.41532006086398	1.03982236256862	0.0216888813724765	-3.83095552889532	1.0132841356085	0.38299734980556	-0.95972720939316
Mtfr2	100911069	1	15123232	0.999330540110159	0.987042515262811	-0.0130421652354241	1.08076496184599	0.0581475344741733	-2.84477180032867	0.923367077551375	0.0335811076466925	-3.39379164256726
Pde7b	140929	1	15182710	0.987476434518204	0.564866497646127	-0.571165863107938	1.09375782656091	5.14564843391022e-05	-9.87477407176741	0.990970695333745	0.65413265066255	-0.424445118332861
Ahi1	308923	1	15768047	0.942411347261757	0.000834229415144865	-7.08900211532123	1.06737493126988	0.000181908733626192	-8.61200546025475	1.05218415764241	0.000874949625585053	-7.04134424402386
Hbs1l	293408	1	16092607	1.00335196067954	0.882641114734608	-0.124836599575877	1.08068685664819	0.000437890601288544	-7.73354144753285	1.0517954879474	0.0109026146015625	-4.51875264680867
Aldh8a1	685750	1	16183940	1.08900937117368	0.0401794469205618	-3.21439968473335	1.0802729119063	0.0616042792169943	-2.78702394304709	0.961489288563145	0.294970100974538	-1.22088128040753
Ptprk	360302	1	16738896	1.0396642972133	0.0842951311851693	-2.47343117145282	1.1511025978047	1.10961335628305e-09	-20.6192542099753	0.944395130408863	0.0068434251992184	-4.98446691256654
Arhgap18	293947	1	18403535	1.00346190858916	0.821460955075448	-0.196670871453032	1.0301532404863	0.0557747080127049	-2.88643477376994	1.02440229801911	0.0902573026582231	-2.40509076916207
Samd3	685940	1	19118997	0.875231393315832	2.07492257606965e-12	-26.9010972756795	0.923004079146213	5.11610252827895e-05	-9.88053254074316	1.16811046418581	1.4454023256388e-21	-47.9858992440163
Tmem200a	498987	1	19323997	1.00545479584289	0.865531086833279	-0.144411987237037	0.994762008734161	0.87204011639076	-0.136919851096082	1.04576717968858	0.125351421838772	-2.07663411149225
Smlr1	686032	1	19837390	1.00120494444038	0.928706607638563	-0.0739624052921777	1.00940111406432	0.488418309354418	-0.716583049007602	1.01769949685546	0.129300312182342	-2.04561757880398
Akap7	361458	1	20087490	1.0096596280672	0.460377379078826	-0.775708736532565	1.01330101736659	0.316453188365189	-1.15057995239622	0.957169646937463	0.000218255151445655	-8.4298457601066
Arg1	29221	1	20475968	0.953543361742418	0.146537494276432	-1.92047394964292	0.960937119714096	0.222191950298766	-1.50421362971111	0.939648693785559	0.0309743861306377	-3.47459466988324
Med23	309565	1	20490315	0.93995085774998	0.0416300836263411	-3.17893220897734	0.988228937807334	0.698255838427555	-0.359169712677229	1.05159898606797	0.0562693198099106	-2.87760583358032
Enpp3	54410	1	20563700	0.970935418082549	0.3795663793713	-0.968725784737548	1.06093544400449	0.079136043864622	-2.53658683334913	1.03485340629437	0.236596001475996	-1.44140122751305
Enpp1	85496	1	20698770	0.904413176238026	0.000790993971071497	-7.14222021213275	0.941686335024519	0.0439193019305877	-3.12540137601948	1.05046506184541	0.0552547650074877	-2.8958006978237
Ccn2	64032	1	20802200	0.921225938911655	3.33568429004394e-06	-12.6108327152232	0.953745353755628	0.00899287058731589	-4.71132317253294	1.08744436820263	2.38738723767251e-08	-17.5504811819892
Stx7	60466	1	21197081	0.916660975982159	7.67848845603107e-05	-9.47450275280234	0.991826685911039	0.704588450612207	-0.350141404619775	1.0620005533077	0.00170113608910012	-6.37645896341881
Taar9	319107	1	21274972	0.996705887403101	0.956591730385365	-0.0443785925722142	0.96113530276845	0.503769139693085	-0.685637172015055	0.926350019655455	0.159722032901177	-1.83432026896193
Taar8c	319105	1	21289843	0.964414955266431	0.568204876614786	-0.565273227031498	0.947813962401161	0.39268997607452	-0.934734843380896	0.883794718619234	0.022057106739113	-3.81412042792356
Taar8b	319106	1	21305056	0.828436132002936	0.00402366220040144	-5.51556279593069	0.936535198071961	0.314393991280547	-1.15710833031281	0.884974018028276	0.020914864922835	-3.86729513249588
Taar8a	319104	1	21332763	0.819936305617526	0.000534508980978896	-7.53416202506055	0.917434503456235	0.140802268870966	-1.96039872124765	1.04275972216176	0.360521956121114	-1.0202024194762
Taar7h	294130	1	21373493	0.844235460423215	0.0114549009293117	-4.46933761179922	1.0471230077931	0.502275023721843	-0.688607453289119	0.916036639560922	0.108362702291187	-2.22227132398846
Taar7g	294131	1	21387360	0.89700146472315	0.0891713778675856	-2.4171951668118	1.03239941908361	0.627948033915103	-0.465297864480618	0.924795645287219	0.13821480438004	-1.97894625052011
Taar7e	294133	1	21401716	0.953049058900704	0.450437295062619	-0.797536401271647	1.02696982431816	0.679150824085507	-0.386912049307162	0.883717971086192	0.0163417320928949	-4.11403319193109
Taar7d	294134	1	21409325	0.928454933200623	0.232660752582605	-1.45817388391034	1.02252187978206	0.725848669075047	-0.320413730685188	0.99714199195348	0.95272498212405	-0.0484289981674721
Taar7c	494535	1	21429364	1.00890833966304	0.88709100449116	-0.119807703861919	1.10324931045526	0.117498031794085	-2.14133369622685	0.8725810194529	0.00685652088278598	-4.98255512583718
Taar7b	294126	1	21440832	0.983101510612718	0.789929093467188	-0.235812092654125	1.14061173590364	0.042717244075882	-3.15315259774349	0.965762554206851	0.496000124731504	-0.701179100782435
Taar7a	294125	1	21450933	1.16294168607295	0.0149039479585994	-4.20612913746301	1.2854684771197	6.74225050839903e-05	-9.60453169245602	0.860319548306628	0.00223823428323821	-6.10206799037203
Taar6	294124	1	21458475	1.14498111235771	0.0805915350030582	-2.518361659761	1.34037005178147	0.000178266259766844	-8.63223228394174	0.85657152981762	0.0135225911275323	-4.30339357528542
Taar5	294123	1	21469923	0.984775635564295	0.815709756273175	-0.203696678132718	1.06610648513739	0.337663524629507	-1.08570536858945	1.09628619090334	0.0765637152951902	-2.56963200512577
Taar4	294122	1	21481050	1.10888181537405	0.205794621869337	-1.58087658872571	1.38557412069369	0.000115938285093084	-9.06245253349308	0.96631826416919	0.617653258483479	-0.481828049398434
Taar3	494319	1	21491538	1.16293221722083	0.0272959440401208	-3.60101715778778	1.20514332917652	0.00691902602135277	-4.97348026761797	1.20891676869366	0.00121637370416495	-6.71188122014798
Taar2	294121	1	21500290	1.15915591774692	0.083882879895958	-2.47833374001422	1.28125367134174	0.00372726053094953	-5.59208175726583	1.08090195550097	0.295534070947038	-1.21897114946928
Taar1	113914	1	21517742	1.01586590605535	0.77593946069822	-0.253680776406362	1.013628537089	0.807371552675511	-0.213971304432068	1.18666039504065	0.00023860884266611	-8.34068498835806
Vnn1	29142	1	21537091	0.972610933826449	0.584806644650694	-0.53647400834933	1.04336744184277	0.400329869091344	-0.915466399001517	1.04168105032181	0.357988810535473	-1.02725354855741
Vnn3	498992	1	21571364	0.911875267770605	0.00728206043380516	-4.92234143019643	0.935941728483442	0.056317068573271	-2.87675761796724	1.09937816536351	0.00159613740780037	-6.44016868854748
Rps12	65139	1	21680854	0.907259770980947	0.0391530974279809	-3.24027574274053	1.01175047825762	0.802056413324295	-0.22057633278606	1.1252498942597	0.00341873608865325	-5.67848436093477
LOC100910237	100910237	1	21679941	0.911487815409404	0.0243545480926794	-3.71503666690792	0.996028199578301	0.922024639068424	-0.0811833322810653	1.10743795945222	0.00388931770031117	-5.54952153511347
Eya4	292172	1	22172275	0.947673473861743	0.106435534977642	-2.24021578247817	1.03531223085638	0.303027780611317	-1.19393079248973	1.02190751164206	0.440116159450405	-0.820716588160447
Tcf21	252856	1	22701353	0.749005528172175	9.40550959673933e-15	-32.2974807500276	0.870544851773843	0.000192761530514059	-8.55405672622543	1.11305280974981	0.000894364202506407	-7.01939748039572
Tbpl1	689030	1	22778481	0.781955945635235	3.39306028442406e-17	-37.9222143279618	0.879856707804794	6.42665792179429e-06	-11.9550559181676	1.07320009725732	0.00373283144686151	-5.59058823226262
Slc2a12	308028	1	22804418	0.898074136274911	0.00074066542733478	-7.20796154969958	0.952052865562923	0.117798191315551	-2.13878236174032	0.996154996972307	0.890051551339124	-0.116475895080467
Sgk1	29517	1	22980258	1.04129775355834	0.000136148160385824	-8.90176685060803	1.01851787592918	0.0879294978285199	-2.4312199466445	0.974301466703487	0.00772245349102853	-4.86362315571754
Clvs2	361459	1	23735272	1.03012154487071	0.482046165974172	-0.729715389488749	1.0597337543268	0.172818157967262	-1.75551534730372	1.00126342058241	0.972636801454624	-0.0277445435063947
Trdn	59299	1	23955651	1.09357294685296	0.0161603831809619	-4.12519251447712	1.15243214479356	0.000187909171909081	-8.57955184002151	1.01597938407461	0.632083770869942	-0.458733344774256
Rnf217	292188	1	26016668	0.993368000228493	0.787453130314165	-0.238951427114937	1.1905225411709	1.71480932529358e-12	-27.0917192220785	1.01562444247168	0.476580040536011	-0.741119594052997
Tpd52l1	689256	1	26172170	1.18524002591667	0.00115544134179855	-6.76327289388409	1.29621536498887	6.87946797351417e-07	-14.1895543314342	0.831692679089251	7.07277239330486e-05	-9.55667292708849
Hddc2	361462	1	26294033	0.931583448224307	0.0322735814440477	-3.43350629537499	0.917002225642587	0.0106205582028457	-4.54496370307642	1.05276160887364	0.0809647040881941	-2.51374197127479
Hey2	155430	1	26822131	1.00904444272735	0.481230730496467	-0.731408434708608	1.01650248599063	0.213433146483203	-1.54443162657549	1.00506349428334	0.655705212777965	-0.422043961800645
Hint3	246769	1	27035936	1.03871287096916	0.00713660814751752	-4.94251766486964	1.02475185419738	0.0870394834280454	-2.44139343077211	0.999136390753806	0.944010961548943	-0.057617501093732
Trmt11	378794	1	27054432	0.999328913366908	0.977940065215686	-0.0223068938357457	0.982196368935391	0.461182122316834	-0.773962254745245	1.03819096501005	0.0857814538175	-2.45595245182648
Cenpw	689399	1	27525324	0.949969976955399	0.107804399444435	-2.22743681016713	0.954676001538995	0.160508773456319	-1.8294066746268	1.05954749899315	0.0466192187021782	-3.06574240436999
Rspo3	498997	1	28283914	0.899844998817289	0.000495518903154072	-7.60990505526687	0.968811168926682	0.295781341290488	-1.21813480949658	1.13728667202456	4.49237107562439e-07	-14.6157150093853
Rnf146	308051	1	28465165	0.940633239636467	0.194822381126743	-1.63566700152562	0.888599333655906	0.0101279738963144	-4.59245399096175	0.991361634093447	0.824740871663154	-0.192686036939361
Echdc1	361465	1	28476360	0.902782551475999	0.0101252559485796	-4.59272238743698	0.898372880661818	0.00636380577739066	-5.05712868792412	1.0662503935042	0.0582304918389642	-2.84334614668133
Kiaa0408L	292199	1	28615606	0.97721748557248	0.583066192858064	-0.539454560726612	0.969100914675743	0.449320956858995	-0.800017820639695	0.980891509295687	0.599982379851714	-0.510854991111016
Lrrc14b	502225	1	28921475	0.987446851698643	0.723325324756375	-0.323896192942415	0.991465237494024	0.81333310400509	-0.206614531323994	1.04312846816713	0.188046093541082	-1.67106816779349
Ccdc127	308060	1	28929546	1.18054720891806	0.084132370037658	-2.47536388668038	1.39839472275876	0.000412460896615847	-7.79336915276577	0.900537460168708	0.201186426322506	-1.60352330663816
Sdha	157074	1	28935965	1.0166352342893	0.802963083702164	-0.219446539065809	1.20718143719548	0.00391881163371159	-5.54196682580584	0.986821260659602	0.812726205700998	-0.207360996509674
Pdcd6	308061	1	28966518	0.895058456434896	0.00280957932279668	-5.87472051403352	1.0480424470817	0.194112472023683	-1.63931753521108	1.07287284284215	0.0260213463555948	-3.6488380641313
Ahrr	498999	1	28993634	0.978127204129384	0.651603057044575	-0.428319710668299	1.03958199464788	0.42428183308005	-0.857357343905323	1.08168260828251	0.0741639080950094	-2.60147766096027
Exoc3	252881	1	29091298	0.999499144740493	0.991979292225632	-0.00805304668769369	1.03846876131514	0.441678855831351	-0.817172231502026	1.03373631092244	0.443071313820442	-0.814024542614125
Slc9a3	24784	1	29124674	0.920008346721658	0.0580689820902979	-2.84612362876339	0.991204561464947	0.838344545245394	-0.176326111155667	1.02603255512438	0.513198954026842	-0.667091684382167
Tppp	361466	1	29261255	0.887009736490126	5.0314736757204e-07	-14.5023827324757	0.9712039529229	0.214335250998922	-1.54021389633482	1.07146127540375	0.000712036322724077	-7.24738163279162
Zdhhc11	499000	1	29296334	0.924869995483834	0.013079323671156	-4.33672264138811	0.985285823413853	0.636873720279194	-0.451183884382328	1.0945069891009	0.00137503595996806	-6.58927539550153
Brd9	308067	1	29329974	0.982316144267924	0.809407833629574	-0.211452368270461	1.01603066324012	0.826794821496844	-0.190198714502262	0.867467785804882	0.0324258207481672	-3.42880023689744
Trip13	292206	1	29357140	0.901946020220438	0.00315945347140214	-5.75735621842918	0.938797763900095	0.0712660407869389	-2.64133535132043	1.01390337645617	0.641988986080857	-0.44318413107663
Nkd2	308068	1	29443980	0.946624691933437	0.0305580649670445	-3.48812663582977	0.92384414028364	0.00153829702227749	-6.47707930412733	1.02516744124587	0.250439438163223	-1.38453815150627
Slc12a7	308069	1	29472692	0.954646615365541	0.0597633204673223	-2.81736317632562	0.958778241897586	0.081999792836795	-2.50103855810162	1.0397529617306	0.0612244308770323	-2.79320897178479
Slc6a19	664630	1	29586205	0.892972816887845	0.00166549976315984	-6.39763004253419	0.880018270771697	0.00029230964215119	-8.13769689921635	1.13784187390727	1.51970479711228e-05	-11.0944093613998
Slc6a18	29323	1	29608100	1.07914669319807	0.397011908938006	-0.923789001419905	1.07988054057254	0.376790816195041	-0.976065109732371	0.934197382708512	0.382080625027058	-0.962123632365394
Tert	301965	1	29638051	0.940599397048715	0.21208092535573	-1.55078735377187	1.03514056244984	0.47651932144704	-0.741247008027815	1.01928235620113	0.65451262068442	-0.423864410877806
Clptm1l	316916	1	29667545	0.942606087114481	0.0713737391191362	-2.63982527674328	1.06210973932113	0.0647082542341976	-2.73786650857703	1.1183224141638	8.09823916579728e-05	-9.42127881386241
Slc6a3	24898	1	29709443	1.06950023696062	0.173981137188668	-1.74880839260575	1.17853347382166	0.000952894153960902	-6.95600672662643	0.983614682580509	0.715910867260222	-0.334199606837378
Lpcat1	361467	1	29766070	0.984990412207452	0.387181452136081	-0.94886182726819	1.01026703921738	0.549904839584417	-0.598010034662546	0.96940856975057	0.0434313593783726	-3.13657353247919
Mrpl36	364656	1	29965481	0.919420990918801	0.00150722509366105	-6.49748500508952	0.935892597026818	0.0120426150807899	-4.41930366328468	1.07053718841038	0.00261280383510917	-5.94733136793333
Irx4	306655	1	30030561	0.920156863254339	0.00682307286273943	-4.98744534221724	0.910044547000652	0.00236228398501219	-6.04812633769228	1.06642665803279	0.0164659908233336	-4.10645818741605
Irx2	306657	1	30660960	0.913760463267415	0.00948896641776163	-4.65762558506711	0.986322027205548	0.703283086336525	-0.351995784959871	1.00887541366048	0.778686474847651	-0.250146785437091
Irx1	306659	1	31294615	0.961383846454148	0.320507067613654	-1.13785095102788	1.0134398570017	0.740329766525956	-0.300659561607196	0.956831308535413	0.219243166582017	-1.51757381545835
Adamts16	306664	1	32430436	0.930237887933086	3.40794157083198e-05	-10.2868170008591	0.984916360100098	0.390365206260971	-0.940672551721858	1.13133790800906	9.95607893190958e-17	-36.8457632683504
Med10	290939	1	33470064	0.965843708328271	0.464040873709994	-0.767782640743341	1.03645610059468	0.448226039779211	-0.802457620732662	1.02496264384511	0.558709278412235	-0.582126015509352
Ube2ql1	679949	1	33548814	0.921294407064295	0.0167109969008853	-4.09168827921448	1.0472000022459	0.175815365036465	-1.73832089688779	1.16579518089707	1.86633373135571e-07	-15.4941197159953
Nsun2	361191	1	33662139	0.857278482069687	0.000386687951137606	-7.85789251800142	1.05296420918383	0.236951012907017	-1.43990185580655	1.11412532184985	0.00385566965917313	-5.55821057520524
Srd5a1	24950	1	33686470	0.855040908009382	0.000178280721529362	-8.6321511627247	1.01851240669346	0.663773765745287	-0.409813901801013	1.09377832370577	0.0130950141913206	-4.3355237173025
Tent4a	306672	1	33766638	0.97355288804273	0.122961269920428	-2.09588585189013	0.992445849257767	0.664032032458978	-0.409424889014207	1.02258270143386	0.146897356047085	-1.91802119428228
Adcy2	81636	1	34375911	1.06181284552176	0.101526801008822	-2.28743246600719	1.05922467238927	0.122939704810758	-2.09606124858995	0.966216934009719	0.292151955242335	-1.23048121740667
Fastkd3	290946	1	34858343	0.888219259525961	0.0431992430248384	-3.14193230645878	0.928189227855482	0.203341035421887	-1.59287073207625	0.96948722982398	0.525678532293071	-0.643065408412343
Mtrr	290947	1	34867089	0.913896838774224	0.0591156020543919	-2.82826039525826	0.939516075690591	0.198660589514514	-1.61615749074481	0.974924101143956	0.523472831510409	-0.647270147801646
LOC680200	680200	1	34927301	0.91614367960815	0.00117128499762309	-6.74965384428338	0.95137944660785	0.0720812028578871	-2.62996197800377	1.03839822011112	0.10158906205765	-2.28681940654607
RGD1566325	498682	1	35003999	0.887860358020362	0.000311831598798711	-8.07304726331091	0.933031596366055	0.0402542517814942	-3.21253964637364	1.06101538069991	0.0361373727636503	-3.32042769254106
LOC682870	682870	1	35020478	0.899659507276941	2.17187907969751e-11	-24.5528432947434	0.952377614676001	0.00345752390163426	-5.66720258146755	1.09166788960101	2.36859839992748e-10	-22.1635525421706
Ppp1r14c	171010	1	39773403	0.985147357915844	0.624764214916401	-0.470380956558492	1.00683898098034	0.825457125573933	-0.191817954494761	1.15763688224215	1.38051870217906e-07	-15.7956363512668
Iyd	308129	1	40004041	0.982157718547461	0.419765468441884	-0.868059132144503	0.96443025218797	0.107067113727098	-2.23429941005306	1.18167383644216	1.39771011237005e-18	-41.1116964104027
Plekhg1	679812	1	40348684	1.14302617814414	9.76684515108918e-16	-34.5623679858613	1.11893568901128	2.53927878099787e-11	-24.396555926713	1.04411773069732	0.00428702117854873	-5.45216315119918
Mthfd1l	361472	1	40444008	1.11827029128114	1.01486012544897e-06	-13.8007597624063	1.07633626519399	0.00151223372521754	-6.49416743300075	1.08134981523245	0.000268745194678121	-8.22174685894971
Akap12	83425	1	40730123	1.11901605987874	0.000122552119530663	-9.00697415290787	1.06820069624183	0.027961962632041	-3.57691016980102	1.12378994024584	3.08362249974283e-05	-10.386820422811
Zbtb2	308126	1	40827457	0.936533040714838	0.0754135552209573	-2.58476824265998	1.01491920105783	0.679035079614265	-0.387082489113978	1.07482260451729	0.0210367164629587	-3.86148596493796
Rmnd1	292268	1	40860464	0.954783793360962	0.211444720764482	-1.55379168220207	1.00272763664851	0.9392715277208	-0.062650674672754	1.11635986146757	0.000459012299549709	-7.68643355185815
Armt1	292267	1	40894578	0.92583641353924	0.000538986521590842	-7.52581999369291	0.969020372495365	0.148855949125447	-1.90477622506711	1.06777794274858	0.000726998001473032	-7.22658682943999
Esr1	24890	1	41236742	1.00651160805646	0.698054280787942	-0.359458413071559	1.05246298086083	0.00212277808274129	-6.15502963175703	1.10881395124077	6.20774231586642e-12	-25.8052238423069
Myct1	292264	1	42018137	1.02601141671897	0.183622847070685	-1.69487136915487	1.07246077063156	0.000381993030953149	-7.87010819310226	1.08477169401885	8.77060504858168e-07	-13.9466898562377
Vip	117064	1	42065138	1.09875711717823	0.0781556879324223	-2.54905244251846	1.19919478560593	0.000885477386344134	-7.02938363879291	0.897345851917851	0.0452551011307555	-3.0954398830186
Fbxo5	292263	1	42196068	0.858467613969305	1.59793314379288e-13	-29.46489519988	0.980048000175663	0.32576901869345	-1.12156668035777	1.04360250180189	0.0151812621370559	-4.18769336573739
Mtrf1l	361473	1	42210582	0.983024194800316	0.750217725090023	-0.287391814460677	0.961065302712635	0.449695633667267	-0.799184294687199	0.844449524009467	0.000299816024603149	-8.11234152274641
Rgs17	308118	1	42227620	1.18880337719591	0.00013773377345063	-8.89018791396149	1.21166702931622	2.69084301000193e-05	-10.523070933834	0.88300565900598	0.00233668636368873	-6.05902143710059
Oprm1	25601	1	43160057	0.940073320057583	0.11835354674113	-2.13407897523181	0.988358761966677	0.76678814868393	-0.265544723480517	1.07291564906681	0.0253792289753258	-3.67382419638014
Ipcef1	361474	1	43273318	0.97711676119151	0.696103431015337	-0.362257021908103	0.972452297122567	0.636945502691254	-0.451071180144801	1.05400933902729	0.273929910722188	-1.29488300560053
Cnksr3	308113	1	43499273	1.0623061055236	2.69133108710819e-06	-12.8254746588162	1.07013021546585	2.16185538347569e-07	-15.3471288241378	0.929228345075768	6.85366623656578e-10	-21.101067203827
Scaf8	245926	1	43727794	1.02398091440731	0.0652342439850958	-2.72977073343105	1.05039787441782	0.00012591794267987	-8.97988011173972	0.990234970839423	0.395194944698668	-0.928376104944622
Tfb1m	308140	1	44119165	0.859508248167005	1.83559431236643e-05	-10.9055571599512	0.921774161611939	0.0220202291672982	-3.81579374050751	1.11140668448799	0.000427296909577267	-7.75803144778307
Cldn20	680178	1	44133769	0.936500956390309	0.266159812972936	-1.32365834995876	0.941720996555943	0.307847578927352	-1.17815049211141	1.08272013570845	0.12213491907944	-2.10262895120552
Nox3	292279	1	44238012	0.905540515691056	0.00473718513243199	-5.35231217359353	0.935644898946776	0.0611062385134227	-2.79514131468744	1.14029199498911	1.26627973603872e-05	-11.2768422051203
Tmem242	292228	1	45992706	1.00798236348793	0.831107656815255	-0.1849959415968	0.905425112544869	0.00584279003793342	-5.14254685000492	1.03481589011291	0.253802508017525	-1.37119884188493
Ldhal6b	369018	1	45997845	1.05674590073432	0.295562435851651	-1.21887517561625	0.849810093503805	0.00165337189162667	-6.40493850563696	0.951903798534728	0.278040761307927	-1.27998755262985
Zdhhc14	499014	1	46069127	1.07207091921222	8.57520615871787e-06	-11.6666355233683	1.00839952885868	0.591792159489557	-0.524599787685141	0.943112816091388	3.49442575886464e-05	-10.261756406399
Snx9	683687	1	46424968	1.10058256336529	1.32821758303026e-10	-22.7420130496637	1.039243354259	0.0108449894163572	-4.52405211060445	0.936108281356032	2.04921865017046e-06	-13.098051983727
Synj2	84018	1	46518709	1.08840333243118	0.000299280365874614	-8.11412974540905	1.15771164524935	3.68811385965127e-10	-21.7207357517153	0.968521966272988	0.137498404665381	-1.98414296437641
Gtf2h5	502227	1	46656938	0.930570623532622	0.00049611495987672	-7.60870288414978	1.0151761168253	0.456393057968866	-0.784400871519918	1.0552907417225	0.00222546577215461	-6.10778904947179
Tulp4	499016	1	46710735	0.996332075640484	0.897259422191328	-0.108410247821117	1.10168613388156	0.000434965017893064	-7.74024494874598	1.03386328155825	0.169039346032093	-1.77762377439873
Tmem181	502228	1	46842517	1.02112547499911	0.656261049731295	-0.421196627532273	1.14837693845211	0.00266281924171427	-5.92836985214311	0.971423078840041	0.481286695862391	-0.731292145144483
Dynlt1	83462	1	46887018	0.917777677936651	0.0454837016225789	-3.09040122329353	0.951801569207795	0.242491459889826	-1.4167887861739	1.02477649631519	0.505476096149546	-0.682254529177691
Sytl3	499017	1	46911217	1.01269710928932	0.836207430425389	-0.178878574156328	1.07185195623443	0.238927388960257	-1.43159558509258	0.890975401916287	0.026243941595035	-3.6403201129617
Ezr	54319	1	46967961	0.857577159100837	5.89947891744384e-10	-21.2509869020065	0.942118453671444	0.0154207486496258	-4.17204136146611	1.08538298581969	8.04165684861714e-05	-9.42829032731138
Rsph3	361476	1	47116168	0.90262190251198	2.68102416217241e-05	-10.5267265933839	0.950932858703776	0.0384466328415096	-3.25848415925764	1.07223645886123	0.00048812426343358	-7.62494054634236
Tagap	308097	1	47170725	0.872384262859856	0.000150651838216143	-8.80053909056302	0.848111170440959	4.84504518554536e-06	-12.2375539864431	1.09244706073096	0.00299544427157218	-5.81066272066203
Fndc1	308099	1	47302722	0.949734278886631	0.165845098096035	-1.79670107027528	0.953305049838556	0.194116813976196	-1.63929516723077	1.06879438383273	0.0325853916265836	-3.42389120065459
Sod2	24787	1	47638318	0.891460201524259	2.16478371372045e-09	-19.9509453817663	1.02970837349852	0.12677575579954	-2.06533545557921	1.05724895931941	0.000748092890616663	-7.19798340238376
Wtap	499020	1	47665965	0.942013327651888	0.0479439147679993	-3.03772339356854	1.00865536490554	0.770684297599006	-0.260476460612305	1.02119686942388	0.422427699443615	-0.861736972405803
Acat2	308100	1	47695833	0.84465828299256	1.07182319596934e-16	-36.7720003679915	0.939872917261505	0.00244819332016769	-6.01240494679334	1.12173647112565	2.68188715706515e-11	-24.3419153131342
Tcp1	24818	1	47829062	0.813972829687431	1.8586129577162e-10	-22.406020442062	0.944287470079558	0.0794448569831562	-2.53269212084286	1.13074544057504	9.98829498066209e-06	-11.5140966524764
Mrpl18	292244	1	47837169	0.873725439915853	0.0783551548150417	-2.54650352019318	1.05112591839089	0.515724538118142	-0.66218249690065	1.09331150966772	0.193907346588094	-1.64037482891031
Pnldc1	361478	1	47843224	0.894806501733716	0.0572172377921897	-2.86090006599287	1.01455420679598	0.804190341056141	-0.21791929521514	1.09157260077653	0.0881149269655148	-2.42911332832032
Mas1l	404641	1	47872474	1.22482117539825	0.0173260092337441	-4.05554648257285	1.1491601250404	0.0925155699746352	-2.38037832457855	0.933181540920926	0.346516860789332	-1.05982380124938
Mas1	25153	1	47880309	0.997938077033557	0.959429458687967	-0.0414164850614461	0.972007746225471	0.480514378180354	-0.73289812764726	1.14365761028244	0.000127133659833976	-8.97027158529441
Igf2r	25151	1	47979109	0.966801253862982	0.234291106595301	-1.45119089152851	1.00422226346881	0.880826565479973	-0.126894533401818	1.11596133475026	4.14765815784365e-06	-12.3929666823132
Slc22a1	24904	1	48076666	1.0050064685478	0.913296682813309	-0.0906944973798892	0.973376970942627	0.550195539956003	-0.597481536747705	0.962837029662925	0.325377742034422	-1.12276848839774
Slc22a2	29503	1	48121061	1.01509780612493	0.726577120598166	-0.319410647995006	1.02585365017724	0.552327997336569	-0.593613211097323	1.03921150889856	0.282343444063406	-1.26463106231683
Slc22a3	29504	1	48235476	1.10011541311983	0.0868176337736883	-2.44394552387408	1.12621842238341	0.0310887533483295	-3.47090915387144	0.860604942184057	0.00131616022164526	-6.63303670451925
Plg	85253	1	48325186	0.926575445391121	0.0158283206962261	-4.14595449434086	0.943520399633331	0.0650258129222227	-2.73297096603817	1.04807285142834	0.093740861438906	-2.36722109686791
Map3k4	308106	1	48431873	1.01962986671933	0.430685990064182	-0.842376015744182	1.06680434258577	0.006741076401069	-4.99953566338645	1.00536628812695	0.800587345506525	-0.222409638810731
Agpat4	170919	1	48527322	0.9843056277066	0.518059919709967	-0.657664368296738	1.13139660838409	2.03724575984496e-07	-15.4064968730554	1.06124367529983	0.00638855022675848	-5.05324791790565
Prkn	56816	1	48690481	1.04190675617651	0.0275789164206105	-3.5907036959816	1.04794267409589	0.0139529602104822	-4.27206359175805	0.954564850108083	0.0112343249777835	-4.48878145723409
Pacrg	499021	1	49882722	1.07856347701451	6.17299767886807e-05	-9.69274089757214	0.986366538424272	0.47782532683372	-0.738510038308737	0.95259273921759	0.00751595789963102	-4.89072679887941
Qk	499022	1	50387698	1.11643383494414	0.000924426171329759	-6.98633736827101	0.97494289664293	0.441841828545494	-0.81680331491892	0.901532204984803	0.000617941133181807	-7.38911735879463
Cahm	106182183	1	50385803	1.26836574158279	6.06587964691711e-06	-12.0128309894953	0.932418712680832	0.184257738530336	-1.69141974863003	0.798643506587404	5.51342829394993e-06	-12.1083239333732
Pabpc6	292295	1	51045264	0.916659674397109	1.70365648673268e-05	-10.9801486491786	0.886538288214885	4.38165998478095e-09	-19.2458381923982	1.09531131627773	2.95221774928515e-07	-15.0355389836325
MGC94891	681210	1	51740328	1.00819409757216	0.87851212670259	-0.129525567577076	1.14053666165499	0.0139113573005294	-4.27504970048655	0.844108357418422	0.000480115728045398	-7.64148338302772
Pde10a	63885	1	51770132	1.01213481921531	0.759698144783951	-0.274834102513654	1.2394556624629	4.36854581366855e-08	-16.9462505559746	0.974243641642216	0.459132158255479	-0.778417183881942
Tbxt	292301	1	52298099	0.85778744114687	4.87439354977948e-07	-14.5340999542921	0.898724719465713	0.000465500812833571	-7.67239671509707	1.05745306287891	0.0326294135657175	-3.42254114078121
T2	681288	1	52318455	1.05481827379001	0.39968350485238	-0.917082282937105	1.08098240577891	0.203999176958974	-1.58963931966089	0.971939373150922	0.599325422952777	-0.511950551338526
Prr18	361481	1	52402426	1.25728624445058	0.0012347758933815	-6.69686578821756	1.04677514823017	0.507074740934909	-0.679096868238349	0.878767345000716	0.0370155964539452	-3.29641592937265
Sft2d1	292305	1	52409687	0.968974715597358	0.327664102976403	-1.11576627161384	0.89601893798173	0.00057833049704635	-7.45536505850607	0.90572681491416	0.000470262639317434	-7.66221921227632
Mpc1	171087	1	52437747	0.918709381146404	8.79109913305234e-05	-9.33918571751224	0.922968606096049	0.000184465092727692	-8.59805031169204	0.985009487695078	0.397874616300082	-0.921618357753371
Ccr6	308163	1	52476066	0.781320477532126	2.83123784752751e-16	-35.8006474699287	0.823582778569629	1.90145176115826e-10	-22.3832332507121	1.05792030786157	0.030497194189376	-3.49012059339141
Cep43	683722	1	52535156	0.876811467439232	6.26016516510333e-07	-14.2838890819926	0.901606094362193	8.51809749865536e-05	-9.37073244734366	1.01830789760483	0.41762332466403	-0.873175389892958
Rnaset2	292306	1	52585980	0.898054026108252	3.06931831120616e-05	-10.3914699764946	0.922861926013349	0.00165369486067854	-6.40474318508429	1.00421263963555	0.850450135207531	-0.161989498838533
Rps6ka2	117269	1	52771260	0.994765608952215	0.723581753590432	-0.323541741933667	1.04249285518343	0.00423544443415784	-5.46426701325372	0.998541377392617	0.911704247993474	-0.0924396309818495
Gpr31	292310	1	52926953	0.937247610631813	0.0967908686453828	-2.33520262132496	0.937240687690812	0.0971602588543602	-2.33139351064463	1.01381641326789	0.692028829820567	-0.368127662641872
Tcp10b	308169	1	52939092	1.15742738047787	0.0490815635609109	-3.01427180225259	1.15799068536667	0.0470035740608959	-3.05753163631442	0.773941731915057	7.59489603557007e-05	-9.48544901755205
Ttll2	292311	1	52968428	0.907747707138793	0.000459821229739873	-7.68467277501801	0.88640852170799	1.36280620857925e-05	-11.2033795024236	1.0299408932134	0.22389026221537	-1.49659924799195
Smok2a	292316	1	53280367	1.01139453383556	0.59370368292781	-0.521374934376576	1.03623518438232	0.105656781965905	-2.24755934421266	1.02696366932123	0.159322345788218	-1.83682579702478
Afdn	26955	1	53905376	1.01465001347473	0.235924863693954	-1.44424189882651	1.02621253606477	0.0392660180375383	-3.23739581513783	0.985647994370722	0.177268696669741	-1.73008863721599
Vom2r7	685557	1	54292484	0.931462107961378	0.0189029398139685	-3.9684378232999	0.865603297867339	7.71037847379724e-06	-11.7729432829042	0.986820527021956	0.62982039514757	-0.462320587308952
Vom2r8	685641	1	54686330	1.0612838379622	0.192992783060843	-1.64510248424354	0.938103677314529	0.174370875569556	-1.74657077933394	0.835750134106879	1.64624321063834e-05	-11.0144296150411
Vom2r9	685666	1	54858286	0.86103849031431	9.26226247135517e-09	-18.4973174907712	0.846400402471566	1.3565605309491e-09	-20.418313361936	1.14446040954897	5.41683917528992e-10	-21.3363384625941
Dact2	308212	1	55181023	0.982333495427127	0.616487669664101	-0.483716957122599	0.935963925651771	0.0620643292304907	-2.7795838636052	0.947161439576191	0.073910422187582	-2.60490143001681
Smoc2	292401	1	55262530	1.06354879530259	0.155943388960707	-1.85826222887109	1.02856060349862	0.523765315073413	-0.646711566983018	0.958683923917834	0.265017936021688	-1.3279577721856
Thbs2	292406	1	55670394	0.921531975232582	0.00827923198534286	-4.79400507028039	0.927853592646064	0.0193020899759124	-3.94754190002674	1.15258095421573	3.81055481979396e-07	-14.7803208504284
LOC100125364	100125364	1	55950449	0.852869643952336	1.12963034164313e-08	-18.2987902960365	0.895269808655587	8.76223110693825e-05	-9.34247489987771	1.05731267796407	0.020753178693268	-3.87505585400081
Phf10	292404	1	55952253	1.04306693024337	0.413994628401974	-0.881902280115455	0.958970147601453	0.411655305017232	-0.887568918117457	0.885756120777389	0.00817797987370621	-4.80631011807155
Tcte3	NA	1	55971335	0.997065476903806	0.826624935525033	-0.190404210985157	1.016509013109	0.222200532602443	-1.50417500482879	1.05252819951223	1.17713296760814e-05	-11.3498436714432
Dll1	84010	1	56312062	1.08593747804587	0.000106708175709278	-9.14541277926229	1.08211955862018	0.000148152732477268	-8.81726684012378	1.01339440287748	0.478089894991037	-0.737956499337851
Fam120b	308218	1	56339129	1.00003492371329	0.998736015898053	-0.00126478360362814	1.04688878243614	0.0310570892815615	-3.47192817841655	1.000462549355	0.980858194711046	-0.0193273816380223
Psmb1	94198	1	56442681	1.00232165260353	0.958777193377692	-0.0420965633363413	0.986978799194094	0.769516763459668	-0.261992541067627	1.06133964777891	0.115646045269677	-2.15722108656878
Tbp	117526	1	56463618	1.17214405261931	0.0292029773721409	-3.53348461010661	1.09806712464108	0.194073075415119	-1.63952051344641	0.993670440829778	0.918940750605556	-0.084533630298352
Pdcd2	58934	1	56484947	1.061629460677	0.228700205800383	-1.47534327808331	0.967438166712161	0.49850066674907	-0.696150352070467	0.971119085228491	0.507532542221354	-0.678194447518308
Prdm9	365155	1	56505579	0.937246987041633	0.00121646457613501	-6.71180651565912	0.956452219550988	0.0276658519961526	-3.58755640620938	1.08017387106551	1.16004384089095e-05	-11.3644676666946
Chd1	308215	1	56664054	0.936668942309846	6.3506066923416e-06	-11.9669602075225	1.00095155635903	0.948109342150023	-0.0532854435575418	1.0201163156147	0.117358962933641	-2.14251798181187
Riok2	308201	1	58103132	0.858169756927218	4.26340335574305e-06	-12.3654428068427	0.920072654670613	0.0100999087257334	-4.59522889223186	1.0332765080106	0.256432336747625	-1.3608904435274
Lix1	292381	1	58128961	0.957662731199071	0.515117165688497	-0.663360898002754	0.999347335389114	0.992049621519552	-0.00798215125521029	0.794895183672695	0.000181144065685474	-8.61621790027944
Lnpep	171105	1	58258643	0.897794621001661	4.71686405591152e-15	-32.9876322110553	0.98015025818455	0.143205519629475	-1.94347448029986	1.01204532902607	0.313771240121155	-1.15909109323021
Mir99b	100314189	1	58677015	0.874914371092657	0.0185782066546883	-3.98576607045459	0.975623733987742	0.665669512666998	-0.406961958829954	1.15293095308216	0.00437903628327313	-5.43092660545317
Mirlet7e	100313991	1	58677180	1.3008363597398	0.0739229126643119	-2.60473244949869	1.55598317110275	0.00275748830076125	-5.89343504954326	0.89922441464076	0.431933127018119	-0.839484501289731
Mir125a	100314236	1	58677626	1.26193746035974	0.104861210109511	-2.25511761166486	1.5415956120981	0.00260168694667466	-5.95159521870696	0.905331785815719	0.449706557618863	-0.79916000310396
Spaca6	688452	1	58677797	0.833785407606982	0.00185850103376385	-6.28798501199153	1.00546588563465	0.925499966249744	-0.0774211834356368	1.14335153718771	0.00826008548038297	-4.79632034278815
Mir3596c	100526599	1	58677171	0.953257283528643	0.622301259136027	-0.474330964050459	1.23594937881643	0.0302825371806721	-3.49718406328006	1.01798924435686	0.844648450203769	-0.168834773453455
Has1	282821	1	58693411	0.861415727106936	0.00946798344910405	-4.6598393354198	0.972848397824407	0.632427626207532	-0.458189489895828	1.13013843389622	0.0153675301166252	-4.17549842942416
Fpr1	292409	1	58748266	0.830300786618029	3.67086644872101e-06	-12.5150828341928	0.85804241738388	0.000186737286394839	-8.5858078144758	1.13050285849685	0.00054622532746369	-7.51247897968907
Vom2r10	292414	1	59027796	1.02764693951996	0.487880386681686	-0.717685012432015	1.02840555994062	0.485674261560618	-0.7222171234978	1.02509777518312	0.471593052250061	-0.751638842721632
Vom2r11	292417	1	59498863	0.892616955355275	0.00201530688970363	-6.2069837925979	0.907193763154321	0.00929240645517862	-4.67855772254479	1.09013076946836	0.00601704217906495	-5.11315947278595
Fpr-rs3	292419	1	59686519	0.861247230052302	3.21241147023759e-06	-12.6484886660254	0.877137148924522	7.06602941821712e-05	-9.55762675269392	1.10905077076447	8.98193431228777e-05	-9.31771020359264
Vom1r9	100312665	1	60032949	0.926115491392234	0.0307946179693599	-3.48041534552619	0.934911744757751	0.0628175289188186	-2.76752112154441	0.94979377250901	0.0877607543052169	-2.43314086796075
Vom1r13	100312667	1	60264367	0.915697723609154	0.0117273329906036	-4.4458330086984	0.934738302468202	0.0581227941982581	-2.84519736507199	1.01943932091041	0.521626526565967	-0.650803413516415
Ppp2r1a	117281	1	60540223	0.846225328101766	1.06543932781597e-13	-29.8702189804407	0.969202006919374	0.166277458779767	-1.79409744749193	1.06249337181673	0.00149244879465911	-6.50733702172217
Vom1r16	100312668	1	60661804	0.764564095234327	1.35862931047356e-08	-18.1142044123827	0.931675946323302	0.144895044138051	-1.93174563218622	1.06688037748844	0.099631830315007	-2.30627358397089
Vom1r17	100312945	1	60770206	0.788093854187173	4.77986510334397e-06	-12.2510982329169	0.942080370533078	0.257060631583908	-1.35844330135184	1.03958033164248	0.364488315596922	-1.00926078402275
Zfp54	308232	1	61191746	0.813726032266177	4.64038170132909e-21	-46.8194903268028	0.913892799013652	4.42790951817872e-05	-10.0249978843483	1.08365022087921	1.37716767034491e-05	-11.1928964876801
Zfp53	308236	1	61284033	0.808786135123851	1.08011408444687e-15	-34.4617097256063	0.945194630781431	0.0303490144545741	-3.4949912346703	1.0419932053688	0.0654106182668154	-2.72707067487794
Zfp52	361487	1	61335270	0.858397017012111	1.85817986860559e-15	-33.919178951559	0.962619420279586	0.0429217811191836	-3.14837586349765	1.02946184737305	0.0752481530953075	-2.5869639192383
Vom2r12	690566	1	62022615	0.801887782298206	6.39234965387422e-12	-25.7759192071656	0.918664381374435	0.00864532952031547	-4.75073604370628	1.20028793231886	2.60795798670073e-12	-26.6724535813878
Vom2r13	690593	1	62022615	0.898096739293368	0.0113378208716815	-4.47961116213925	1.03731653306469	0.386383015472494	-0.950926133426386	1.07275518929597	0.0532944982111438	-2.93192217619367
Vom2r80	502285	1	62820605	0.919573463653427	0.0716052117637949	-2.63658741766746	0.962785801123198	0.417639458325019	-0.873136758551254	1.00588451837849	0.885491986571726	-0.121611871408638
Zfp40	690661	1	62962456	0.862426017769215	0.000132357466880031	-8.93000421320196	0.919874161633622	0.0280450155807179	-3.57394436046065	1.12976442113714	0.000133654063283226	-8.92025571342304
Vom2r15	690680	1	63076440	0.933787925515395	0.163022579725025	-1.8138665618488	0.982361217553549	0.716525439711427	-0.333341526815359	1.01642957963599	0.69189245619344	-0.368324745566959
Vom2r16	690691	1	63236378	0.895464030495574	0.00202868288196744	-6.20036852312455	0.906101855708424	0.0070109315192588	-4.96028470241893	1.08826947469973	0.00386353331956781	-5.5561731464353
Vom2r17	690716	1	63478286	0.878299216508554	0.00144113756252944	-6.54232250328066	0.959314891373249	0.311966473422631	-1.16485955392531	1.0600179373424	0.0776347942636451	-2.55573957259895
Vom2r19	690729	1	63600382	0.905088279146404	0.0938529160586049	-2.36602644495012	0.976279207357617	0.685564826212336	-0.377512216672264	0.996547709129442	0.942837996061568	-0.058860807436555
Vom2r18	286984	1	63651332	1.00288254190077	0.970246277809237	-0.0302053450618023	1.01115183653468	0.885462211871884	-0.121645497009876	0.903391506453816	0.109781002318198	-2.20926778565797
Vom2r22	690758	1	63651484	1.07350897646222	0.228259266113026	-1.47727316399799	1.02219276555027	0.707279126565674	-0.346329886805504	0.937335390462444	0.180559184375836	-1.71169666367493
Actl9b	292516	1	63830481	0.956683363392601	0.385643983820637	-0.95284065682588	0.911044563471443	0.0654128846090459	-2.72703602755264	1.03963137563718	0.33952264177224	-1.08021464268363
Vom2r23	308303	1	63868569	0.991301857888201	0.900856143752934	-0.104409696992599	0.984002554318204	0.813500947367627	-0.206408187766098	0.910916954971586	0.0986499248226923	-2.3161778085747
Vom2r24	690816	1	63917620	0.914361495889393	0.161587243938026	-1.82271007203782	0.935790537175172	0.290208137483102	-1.23715689797721	0.988923343046056	0.828789096299324	-0.187789563572962
Vom2r25	502286	1	64026002	0.922938018979101	0.0663066278515607	-2.71346541919156	0.975276869590682	0.565469638176084	-0.570098675095303	1.0134054732842	0.710724273092174	-0.341470725951491
Vom2r26	292531	1	65129475	0.964560131467284	0.428727339187617	-0.846934135105492	0.921416498288864	0.0729369562129274	-2.61815982448429	1.0235430482644	0.539383641665038	-0.617328195645835
Lilrc2	690906	1	65272796	0.82352817790511	0.000698192826407894	-7.26701523775475	0.856737246653134	0.00688922717606697	-4.97779636627567	1.1234100981394	0.0117794936232534	-4.4413950878241
Lilrb2	65146	1	65326832	0.826979935625587	0.00057707817533753	-7.45753281477995	0.939247584033784	0.262534455433787	-1.33737294676876	1.09354705343343	0.0474994991699306	-3.04703611178806
Lilrb3l	361493	1	65415946	0.783778949153112	1.48495999637736e-06	-13.4201227245389	0.880920192505974	0.0144091522682509	-4.23989170010782	1.14478908788752	0.000916895810760319	-6.99451671183551
Lilrb3a	683463	1	65499195	0.912196998425944	0.0905326129714467	-2.40204512886651	0.924369384687269	0.153664246458653	-1.87298527450439	1.05055728934393	0.263909732291271	-1.33214815744399
Pirb	690955	1	65499195	0.896234402529186	0.121040590473918	-2.11162933117687	1.02241772082811	0.750611424220083	-0.286867172279691	0.976984993348256	0.694965216214782	-0.363893483281643
Rps9	81772	1	65511723	0.986370905455898	0.852827167885678	-0.159198368801163	1.08046644501591	0.292509139130163	-1.22925936790889	0.940723783291514	0.333550036761003	-1.09796238961525
Rps9l1	103689992	1	65511723	1.04731001361529	0.603289070659643	-0.505358809629165	1.13138308578604	0.161832969529738	-1.82119052793537	0.899092759228605	0.165346338573771	-1.79971298329046
Tsen34	292534	1	65517324	0.880050144202925	0.0751506756262983	-2.58826017245366	1.19823869419872	0.00912512610494325	-4.69672355988926	0.901786665930294	0.0961578705680819	-2.34176395311513
Tsen34l1	100909510	1	65517326	0.871604263349757	0.0533203855874444	-2.9314365521253	1.20177559382772	0.00757057868461313	-4.88348576998778	0.89949072609513	0.0849516609546731	-2.46567287891086
Mboat7	308309	1	65525258	0.895598682488343	0.119755835182188	-2.12230031584331	1.18720160500298	0.0123428409044819	-4.39467906783741	0.91758502808335	0.15960762645341	-1.83503681031228
Mboat7l1	103689982	1	65525258	0.895605135702602	0.119775532050539	-2.12213585413942	1.18720722398595	0.0123395703365819	-4.39494407986458	0.917586346894765	0.159610908265413	-1.83501624877436
Tmc4	308310	1	65539788	0.846499195259411	0.0164072867198772	-4.11002973064178	0.958352990347718	0.538157610943705	-0.619603804579484	0.994343752243126	0.926130117156073	-0.0767405389199706
Leng1	292535	1	65551983	0.838267284627643	0.0225601264879932	-3.79157124563071	0.949857763424145	0.501987227712102	-0.689180602418659	0.991604917902311	0.902006557547533	-0.103133488937588
Cnot3	308311	1	65555924	0.788254074211596	2.71610872926343e-05	-10.5137252232093	1.08783226268314	0.140389982736589	-1.96333113796581	1.04198408309981	0.421539508157599	-0.863841773649077
Mir3572	100526587	1	65561065	0.809323124628172	0.00642429622787101	-5.04766819071855	1.13946647564122	0.0917404718371809	-2.3887916466262	1.05204003175656	0.469134999531242	-0.756864706473029
Prpf31	292536	1	65575887	0.818187257630939	3.26374004321147e-07	-14.9352218606521	1.02317359583691	0.561641699263557	-0.57689117820157	1.0744181913557	0.0360266921205421	-3.32349516746981
Tfpt	85423	1	65588439	0.881112591991072	0.0508355203846392	-2.97915994856817	1.10575001800783	0.111870454195187	-2.19041373610484	0.998630107215357	0.980447410267473	-0.0197462704114361
Oscar	292537	1	65607522	0.857775835859392	8.93511507047273e-06	-11.6255215308155	0.926221726013481	0.0273494099031348	-3.59906032610066	1.08233517051282	0.00691821928419253	-4.97359687134123
Cacng6	140727	1	65733632	0.849772025722453	0.000210856716510251	-8.46433172383157	0.932975314681222	0.119808980044824	-2.12185663747212	1.18147814777343	1.24522312732105e-05	-11.2936107323795
Cacng8	140729	1	65755334	1.22383560118789	0.0288977287578339	-3.54399227664641	1.51371886365811	1.09364228258612e-05	-11.4234117956232	0.943307979577403	0.451389904966039	-0.795423778681211
Mir935	100314272	1	65755777	0.915399252207157	0.110648001951819	-2.20140127001983	1.0804706386475	0.170701587067833	-1.76783835181528	1.22064612992279	1.13500545997119e-05	-11.3862880035011
Cacng7	140728	1	65801355	1.0378112128457	0.556230315103144	-0.586572834706496	1.24415154427037	0.000657630664024817	-7.3268670851014	1.07276997702937	0.179998467378221	-1.71480694269362
Prkcg	24681	1	65832867	0.808630920369128	1.99035225153489e-05	-10.8246138310768	1.00481138121133	0.922140853104061	-0.0810572980002108	1.0666539446112	0.134630126880378	-2.00522406155381
Myadm	369016	1	65864188	0.832398850817227	2.20906844589215e-11	-24.5358651139643	1.01701821903302	0.526138503046336	-0.642190787129111	1.03726804070495	0.113335640160721	-2.17740159588788
Olr1l	365170	1	65906850	0.884269170440339	0.0465244280437989	-3.06777777005332	1.03658936254464	0.556221070122216	-0.58658945562324	0.951601750191241	0.382315938962864	-0.961507946857831
Olr386	405147	1	65917406	1.01793311553963	0.773519158606475	-0.256804840553745	1.04027905621917	0.517068874395823	-0.659579194012335	0.944014590745869	0.251889717568078	-1.3787639159562
Nlrp12	292541	1	65932808	0.948857418078532	0.252486170908083	-1.37639880044744	0.970748195170626	0.508882182957696	-0.675538756890999	0.927479465041613	0.0446362992101195	-3.10920786734484
Mir294	100314137	1	65962689	0.899137423087281	0.0245126521542357	-3.70856588026891	0.943999788626568	0.21572863149127	-1.53373399683783	1.23542233629282	9.53030797849421e-08	-16.1662037100724
Mir293	100314136	1	65963050	0.994300367655732	0.913151205414708	-0.0908537982828564	1.02201252238904	0.674077513115677	-0.394410170059689	1.16128521486744	0.000715226972258761	-7.24291062192632
Mir291b	100526632	1	65963774	0.991826223157777	0.875145291570699	-0.133365358899514	1.03175733785219	0.543890455454009	-0.609007421054302	1.14031029987546	0.00277121433043778	-5.88846966840652
Mir292	100314062	1	65964062	0.984438754230312	0.762867262387119	-0.270671230869726	1.02625695128626	0.61163518365032	-0.491619279357658	1.15106998656473	0.0010661732117525	-6.84367947886546
Mir291a	100314061	1	65964350	0.958044249461076	0.402045168689357	-0.911190836751245	0.997638189362598	0.962490470101704	-0.0382311140622501	1.17909727201623	9.68696632993001e-05	-9.24214416033155
Mir290	100314249	1	65964648	0.804108802642457	1.27292769337551e-09	-20.4819463191607	0.866081218238563	6.98273137108933e-05	-9.56948531082962	1.26985288932414	4.08760696070939e-16	-35.4334017842661
LOC292543	292543	1	66053318	0.797699414948885	5.7789056897065e-06	-12.061296220245	0.903124935875598	0.0418368389416197	-3.17397801318811	1.1805099204941	5.57775164078355e-05	-9.79413970153504
Vom2r27	286914	1	66102631	0.936511843771579	0.319232533416243	-1.14183549687006	1.02152917123138	0.747049232602815	-0.291624188922282	0.970179152027919	0.588477017371965	-0.530217405938246
Nlrp4a	292545	1	66170592	0.969758539047854	0.509679284932618	-0.673973604148092	1.03074461894433	0.520403189162924	-0.653151404071012	0.990258987308009	0.804946983063981	-0.216978863280259
Vom2r28	292547	1	66527571	0.937405363024972	0.215538974185258	-1.5346135311026	1.07287883626123	0.187663122405893	-1.67310682562553	0.850883931975845	0.000520461094025109	-7.56079542001304
Zfp418	292548	1	66581597	0.797968419723639	6.70501115534157e-12	-25.7281659354615	0.89845498940839	0.00106495081086886	-6.844826667865	1.09414170134769	0.000973171462568669	-6.9349502707805
Zfp772	308318	1	66702628	0.784840612800364	1.70682371174141e-12	-27.0963869511802	0.884339343990078	0.000348549546833005	-7.96173016618189	1.09405597083653	0.00199349595012349	-6.21786542268569
Zfp954	308320	1	66776279	0.813215895078713	5.82801895325683e-08	-16.6580036035216	0.876966319651123	0.000584374149296109	-7.44496911367236	1.1022634402129	0.002434616242696	-6.01796613540338
Aurkc	292554	1	66843653	0.839086971713949	1.4920350801004e-05	-11.1127844513334	0.883302907011882	0.00238453257752505	-6.03875215811549	1.16070630882204	1.0658600469197e-05	-11.4491434359134
Usp29	361495	1	66874221	0.904510312289178	0.00651969203270225	-5.03292813840727	0.930986071888353	0.0541652543795762	-2.9157156392128	1.1692107318686	2.3525837425544e-07	-15.2625814618544
Mir3099	102466621	1	67023989	0.870424739362154	0.0046057879797498	-5.38044150996101	0.958158401909982	0.380755125648211	-0.965598825319246	1.04201539603276	0.326213877698974	-1.12020204617174
Peg3	103691034	1	67097912	0.836390993339074	9.27614613308985e-09	-18.4958196637865	0.985400259627455	0.627910274906855	-0.465357997073592	0.997566828034035	0.925853139855542	-0.0770396531819894
Zim1	308322	1	67132124	0.878046309794599	0.00386937051092048	-5.55466344384768	0.99108805075362	0.838541178994821	-0.176091588614881	1.00191769336231	0.959506882837072	-0.041335790202037
Olr3	292559	1	67335054	0.85924707090699	0.000599274665361018	-7.41979052511133	0.947462654023434	0.225632622195265	-1.48884716788272	1.07807517759353	0.0456131762787887	-3.0875586507186
Olr4	292560	1	67353388	0.920804830022327	0.259976860965673	-1.34716264821289	1.01674564072342	0.817996102723201	-0.200897706787805	1.08151927783608	0.197382722828131	-1.62261067948019
Olr5	292561	1	67363980	1.05866231833142	0.370569821832795	-0.992713399011029	1.1139730517793	0.0830045889128512	-2.48885938460723	1.03221027067551	0.545183748937288	-0.606632387129163
Olr6	365175	1	67382016	1.09964021267789	0.180334544487534	-1.71294157262927	1.1879801968999	0.0138026426702733	-4.28289520730646	0.932376710076835	0.221452602993521	-1.50754669436492
Olr7	405043	1	67385961	0.886460357900498	0.0781203315412686	-2.54950492898281	1.10417519923169	0.164752407285189	-1.80331149396006	0.981509263634419	0.739648210424145	-0.301580597136922
Olr8	292563	1	67396257	0.878934895846354	0.179477416259442	-1.71770589367976	1.07580433426453	0.445070909510663	-0.809521662295344	0.687094670838845	2.49006929084972e-05	-10.6006149272303
Smim17	499067	1	67444704	0.778513877274559	4.89784095546752e-13	-28.3448117222413	0.916165828170081	0.0108462111454244	-4.523939463168	1.07773462388167	0.0108608424720124	-4.52259139179343
Zfp583	499068	1	67575854	0.802291331144149	1.88930994169018e-10	-22.3896392777547	0.921875628723896	0.0164229831520934	-4.10907351349989	1.03699909560814	0.215378369136328	-1.53535894113938
Zfp667	308326	1	67601803	0.821036962501695	7.27675544593373e-10	-21.0411658475805	0.927945572876945	0.0172414820040772	-4.06043705432768	1.05760130679842	0.0396268579599716	-3.2282481593042
Galp	64568	1	67684023	0.987505222720639	0.823195273521842	-0.194561836070323	1.04580161783187	0.42940126543555	-0.845363446556353	0.879029399133882	0.0102788899742696	-4.57766300394194
Zfp444	292569	1	67711152	0.938437742934335	0.00529845727698543	-5.24033958061008	0.988764319938818	0.619066181841017	-0.479543094660584	1.04365454800599	0.0290537103998852	-3.53860907923152
Zfp787	365176	1	67758757	0.910575722777667	0.000486066367190064	-7.62916538538273	0.967745296338048	0.218333581718831	-1.52173119437214	1.05089334921622	0.0313698360907339	-3.46190848182559
Nlrp5	308325	1	67778037	1.14071770379947	0.048928095425711	-3.01740349890811	1.15775729247962	0.0281217209650982	-3.57121301316207	0.887785368173621	0.0505154506435051	-2.98547603615827
Nlrp4	499069	1	68089321	0.931069320716037	0.112934869452896	-2.18094400296164	1.01226820727193	0.789515873299588	-0.236335339979259	0.98903677242363	0.772722111170583	-0.257835788986007
Nlrp9	292577	1	68291180	0.95934670171429	0.417021501891681	-0.874617495223275	1.02605428091171	0.61796035144956	-0.48133097981303	1.04496864530872	0.299747615029591	-1.20481444163797
Vom1r39	100312670	1	68388134	0.874175526249092	0.0296286915613327	-3.51901207762474	1.00854808411239	0.891193468837919	-0.115193738339203	1.12735181662327	0.0179779876199508	-4.01860717945333
Vom1r64	100312751	1	68452477	0.854092791959599	0.000233848660058282	-8.36083640372848	0.897217001062542	0.0126992269025964	-4.36621416118179	1.04723150792087	0.191645219615364	-1.65210943077288
Rasl2-9	751812	1	68720879	0.904753362819733	0.0270532284945169	-3.60994892796443	1.02567778818327	0.584210461819717	-0.53749398124684	0.91519888267285	0.0215426914433264	-3.83771866411595
Rfpl4a	292583	1	68728964	1.32838691306141	0.00614675473694668	-5.09183102148778	1.46536965343089	0.000249910892987362	-8.29440613168815	0.726784215796886	0.0010238207358751	-6.88421383031205
Epn1	117277	1	68742791	0.949479495151668	0.022289132553773	-3.80365604872686	1.04524141536493	0.0493794424712953	-3.0082210857061	1.03992346602408	0.0382959517690129	-3.26241108631896
Zfp580	308336	1	68787118	0.969686064214581	0.260665596826394	-1.34451693135993	1.01215309004078	0.657149069337226	-0.419844392265689	1.03368022491415	0.149530075776262	-1.90025773062358
Zfp865	308337	1	68805302	1.01220768925836	0.717141944696944	-0.332481487687424	1.01203019310531	0.715878845366359	-0.334244336721364	1.00750242592835	0.797093176917156	-0.226783697468027
Fiz1	292584	1	68829208	0.980595557502447	0.61225217685029	-0.49061102766367	1.02405906016361	0.535375632632746	-0.624786661384454	0.989003686671064	0.73854906648244	-0.303067738483274
Zfp524	365179	1	68824808	1.18796262133106	0.0275221805433075	-3.59276303419735	1.10963020875828	0.178663652251886	-1.72225027844629	0.81634402113793	0.00388396765254732	-5.55089805697412
Zfp579	308339	1	68847579	1.17546832162256	0.00677234187487033	-4.99490833239567	1.14168277197851	0.0260422909520978	-3.64803348732046	1.06886922402875	0.217530005735763	-1.52541848056284
Sbk2	691411	1	68874152	1.18484690264103	0.0190091242853106	-3.96283618954441	1.24985504278504	0.00184208681024499	-6.29685621400491	1.08303779862621	0.202104312787544	-1.59897131493116
Ssc5d	308341	1	68891949	0.986814432423254	0.788845010738545	-0.237185415026387	1.08155125036436	0.104415956031766	-2.25937277965845	1.04534991601634	0.301285796076246	-1.19969597608706
Nat14	361500	1	68910601	0.889363565766202	5.59404349768822e-05	-9.79122309444518	0.975045550990738	0.391130915298105	-0.938712953302775	1.10088930955938	0.00011418753549395	-9.07766841298691
Isoc2b	361501	1	68972987	0.897580265231684	6.96165816562322e-06	-11.8750928698059	0.980703112230577	0.409583229914769	-0.892615148685906	1.05886187404946	0.00466125219563672	-5.36847115543103
Shisa7	691429	1	68994025	0.99485326600488	0.922549872804735	-0.0806138418678279	1.07431369513123	0.173592785513397	-1.751043035722	0.908332109765583	0.042298443232523	-3.16300499662079
Ube2s	292588	1	69028853	0.855285797864324	2.17305154256089e-13	-29.1574737883894	0.970154727530247	0.150392995052651	-1.89450344399886	1.03416229194638	0.0646699887022393	-2.73845803822229
Rpl28	64638	1	69052148	0.932181188166331	0.0323363966160644	-3.43156185293146	1.02823091166506	0.382033755016736	-0.962246310361265	0.991809122307202	0.767865246567547	-0.264141021427914
Il11	171040	1	69069829	1.06798260491057	0.326189064286369	-1.1202781139238	1.06988605474824	0.302462446552932	-1.19579815284437	0.994312830411558	0.921615235761853	-0.0816274573175105
Fam71e2	308344	1	69077207	1.01894763308818	0.817374846283443	-0.201657481161956	1.13334939287621	0.124803903664285	-2.08101154417474	1.05310426653149	0.456197018336386	-0.784830505022594
Cox6b2	654441	1	69094085	1.05167602467057	0.582710032269763	-0.540065588111979	1.39431992559735	0.000266534777244099	-8.23000582664675	1.05376710145717	0.504038624434179	-0.685102378065038
Kmt5c	308345	1	69099539	0.789503964456433	7.66627943534498e-24	-53.2252108143049	0.96569957106013	0.134273238313226	-2.00787846326755	1.04207547133142	0.0339859660994934	-3.38180760135517
Tmem150b	308346	1	69125710	0.912147269210623	0.132676307022395	-2.0198428990079	1.1339880435621	0.0349906717430036	-3.35267377464439	0.980658886535346	0.712179179190487	-0.339425743063848
Brsk1	499073	1	69134565	0.905342701338204	0.0327288186250108	-3.41949928568171	1.03134716912592	0.501754685121985	-0.689643953786782	0.938445357269552	0.114944609045873	-2.16330492712523
Hspbp1	246146	1	69165642	0.912802791184377	0.0843855344364364	-2.47235928500289	1.03066268449905	0.562732474716999	-0.574950941897907	0.933050135029168	0.130009796632042	-2.04014547265786
Ppp6r1	361502	1	69190856	0.922567235932668	0.000950722887549152	-6.95828792847112	0.976659021045712	0.332688645007052	-1.10054822636566	1.01964236920581	0.349366424005787	-1.051633982048
Tmem86b	690610	1	69218109	1.11442153436414	0.184110359013242	-1.69221992392175	1.1210891568205	0.156944893917928	-1.85186052940002	0.875809248522821	0.0775193870091092	-2.55722721895012
Ptprh	171125	1	69243704	1.02482819268559	0.673492763857332	-0.395278027276545	1.11245910954956	0.0668338866262397	-2.70554504224104	0.83820986454816	0.00052778768316103	-7.54681647035334
Syt5	54309	1	69277351	0.870044538346227	0.0302487221058114	-3.49830133983359	1.0712532774416	0.284640447385462	-1.25652848330692	1.09048014831563	0.121432980546515	-2.10839276882923
Dnaaf3	100359753	1	69291494	0.917938200725832	0.249583862474118	-1.3879602981262	0.972028824178815	0.695690180308031	-0.362850860988967	0.947422294643167	0.397437680394223	-0.922717136061303
Tnni3	29248	1	69299900	1.15824265757331	0.179604627603137	-1.71699735728152	1.00559785354788	0.959056679659585	-0.0418051029676405	0.784678866754409	0.0131793924397779	-4.32910084810398
Tnnt1	171409	1	69306362	0.974271601134359	0.587795106598026	-0.531376849975786	0.7836891870591	6.80563405111716e-07	-14.2003448448945	0.831901888026022	1.52291403219698e-05	-11.0922998390082
Ppp1r12c	499076	1	69320255	0.926819493016128	0.00788521228979178	-4.84276613568393	0.90369118495122	0.000556960921236052	-7.49301547985904	0.93491701612187	0.00741695741146877	-4.90398635826001
Eps8l1	361503	1	69344243	1.01888318677074	0.77948788925407	-0.249118127161677	1.00593908125577	0.930088773405521	-0.0724752421156465	0.816679676451037	0.000442099385060286	-7.72397584808467
Rdh13	361504	1	69373113	0.835025121593724	3.91283345573017e-06	-12.4512487774281	0.886921478347369	0.00262474213954513	-5.94277262031792	1.00393763961025	0.907252482793441	-0.0973344962782721
Ncr1	117547	1	69614744	0.839220076798138	5.50873402509259e-05	-9.80659062771549	0.830260079226158	2.49160661564399e-05	-10.5999977353969	1.06347466536692	0.0874476159659209	-2.436715339571
Fcar	365183	1	69626458	0.809601287719585	0.000904835843294307	-7.00775701934233	0.903838003734746	0.107950519456268	-2.22608231002486	0.960000557399785	0.43412485488964	-0.83442310217735
Kir3dl1	353253	1	69715529	0.913107743490509	0.105551617944958	-2.24855517609891	0.896737580372768	0.0530187678045848	-2.93710931859153	1.03684508478216	0.433381367992593	-0.836137181130263
Lilrb4	292594	1	69805250	0.800615521434327	1.86391697569109e-07	-15.4954154766252	0.827163221572516	9.61669860903597e-06	-11.5520095321203	1.14605462082243	0.000112667168050464	-9.09107250100722
Lilra5	691533	1	69973292	0.754497638822618	1.22328094914112e-13	-29.7320696573066	0.788492268888803	8.09964189435189e-10	-20.9340310798132	1.11622542609578	0.000857689617580134	-7.06126827499612
Cdc42ep5	361505	1	70037702	0.897494895526108	0.00565249540166958	-5.17565816731631	0.929047135451971	0.055167263061708	-2.89738556210532	1.04361780486564	0.208724406948392	-1.56674052421217
Leng8	361506	1	70040785	0.88908416551312	1.6820576011105e-05	-10.9929076583991	0.933881576363711	0.0125444166673804	-4.37847959945728	1.04198769593516	0.0907860656685105	-2.3992494669519
Ttyh1	292597	1	70053927	0.894926254021522	0.0125926344799834	-4.37464320103017	0.901871574909078	0.018371701266456	-3.99694377291336	1.09995445345142	0.0140774493559971	-4.26318109835594
Lair1	574531	1	70157681	0.847634217999285	0.000168212477399908	-8.69028263125104	0.807493399461148	1.44027020004523e-06	-13.450679823058	1.13718293494323	0.000719788054650621	-7.2365537578299
Vom2r29	691560	1	70522193	0.919550108426034	0.0173715592809125	-4.05292093413906	0.923650237671758	0.0294206414889814	-3.52605875952646	1.00388331394008	0.898412697495557	-0.107125742203241
Vom2r30	289295	1	70984426	0.910523285245965	0.0179466437452742	-4.02035215950956	0.900296473803196	0.0100850999350252	-4.59669619835137	1.007555901969	0.825099054005838	-0.192251834393115
Vom2r31	286985	1	71185427	0.873648600926639	0.00029643498920508	-8.12368262425876	0.860156716504537	9.24556951579624e-05	-9.28878099945454	1.09018447984387	0.00621174944846959	-5.08131270798149
Vom2r32	286981	1	71674220	0.940091855114813	0.0506656376466316	-2.98250735661617	0.948931540161117	0.111091739145533	-2.19739894022675	1.02372469248949	0.385519559328768	-0.953163349707446
Vom2r78	367480	1	71907881	0.979970265754427	0.638984166193542	-0.447875603951447	0.910305500636668	0.0326042346798198	-3.42331310089153	0.911386412251302	0.0111846585531573	-4.49321221171591
Vom2r33	691763	1	73137536	1.00196410252891	0.966343193373506	-0.0342362352206207	0.923572556158363	0.0918530985115151	-2.38756473341515	0.907634749378658	0.0180187358501015	-4.01634318186534
Vom2r34	691767	1	73167041	0.963253029627805	0.599651257245565	-0.511407030674295	0.979615035919588	0.769134473802421	-0.262489456360522	0.941417573984999	0.298898025710029	-1.20765281489964
Vom2r35	292615	1	73210417	0.973905847777434	0.718867901790817	-0.330077663049039	1.04561710643053	0.545146159976855	-0.606701336829874	0.875128437016111	0.0304417269516709	-3.4919410146258
Vom2r36	502301	1	73268795	0.925359713763828	0.0861926225671751	-2.45117069004267	0.990031189112825	0.821331982017713	-0.196827888268832	1.044423558194	0.24146502310345	-1.42103064824843
Zfp329	308361	1	73403067	0.935482212700846	0.133739947272952	-2.01185805660678	1.01424023296835	0.743295465314003	-0.296661648017511	0.997968742417038	0.955794318550802	-0.0452125370377902
Zfp110	308362	1	73445867	0.871592651687611	1.74418710794039e-08	-17.8643921375573	0.966486970004586	0.151233037298391	-1.88893333845376	1.07501496558928	0.00047934566736005	-7.64308857705508
Rps5	25538	1	73538776	0.879381146409895	9.62277275694518e-05	-9.24879301344975	1.0222293557303	0.490248313951601	-0.712843253072022	1.0186007533999	0.510816043299969	-0.671745747133799
Rnf225	502300	1	73543598	0.885226811181391	2.5013061632123e-05	-10.5961124042486	1.03991204376698	0.16717928391282	-1.78868848605072	1.07474241908634	0.0036676935328501	-5.60819227964613
Slc27a5	79111	1	73616556	0.852515663368367	2.28251332190389e-07	-15.2928184809478	1.02124389972449	0.48337671286316	-0.726958985511619	1.09642311629172	0.000515638673856126	-7.57010428223325
Zbtb45	308366	1	73635448	0.842287682801525	3.98099753262259e-05	-10.1313930407406	1.01222232697983	0.767621453226624	-0.264458566793827	1.052975159088	0.16505859929101	-1.80145472091316
Trim28	116698	1	73652709	0.968510510811968	0.346935014555475	-1.05861779451209	1.01947285417411	0.564007313700054	-0.572688060014869	1.04615025653841	0.130406995142431	-2.03709498719806
Chmp2a	365191	1	73660046	1.02160485762053	0.7794257688168	-0.249197824246864	1.19166302787502	0.0195476345549912	-3.93490099450081	0.902601970152776	0.119483083110562	-2.12458048156004
Ube2m	361509	1	73662576	0.977833271494605	0.753800414737532	-0.282627647953535	1.16577341219193	0.0285766267767371	-3.55516614085218	0.924278799944933	0.197303299421917	-1.62301314322508
Mzf1	361508	1	73670541	0.773540648803164	3.32314902396576e-13	-28.7326933743427	0.981015764439768	0.583706702601726	-0.53835664388179	1.04419382023016	0.152579282224425	-1.88007093458839
Vom1r55	691791	1	73723492	0.909127994263062	0.114852909669982	-2.16410301564481	1.00213234082513	0.971516448690466	-0.0288970790774374	0.83376108745849	0.000575069353238563	-7.46101991011231
Vom1r60	100312671	1	74058595	0.887801975047689	0.00500968225856084	-5.29638278734153	0.856331627482893	0.000306049497174087	-8.09176371362203	1.03812725015487	0.317093622144217	-1.14855821071416
Lig1	81513	1	74165858	0.879129169562202	2.80785609579709e-05	-10.4805042280554	0.907624562524559	0.0016815864427142	-6.38801762000884	1.12402159373204	5.23922564367617e-06	-12.159336848476
Pla2g4c	691810	1	74249688	0.885029505386471	0.00368273553255466	-5.60409945171231	0.853407547823108	0.000165882146022495	-8.70423298547123	0.993699371574391	0.861028548098233	-0.149627618195567
Cabp5	365194	1	74350811	0.905916037755727	0.0138662179777031	-4.27829975828372	0.83986445717678	1.88861563631442e-05	-10.8770813718426	0.982457083527548	0.601588855848391	-0.508181030706262
Sult2a6	24902	1	74911100	0.909501974420935	0.00554333593227785	-5.19515880560406	0.870250487420961	4.44424783449545e-05	-10.0213148264095	0.958827410106312	0.163488655164354	-1.81101167842623
Sult2a1	24912	1	75451178	0.882205879615062	0.000193522022075815	-8.55011924279287	0.870631772151789	3.71502693216396e-05	-10.2005395372537	0.967853540669867	0.255989634943599	-1.36261832382382
Sult2a2	361510	1	75909585	0.787753071969198	8.52347126226973e-10	-20.8830272469253	0.818183816925047	2.7551916239578e-07	-15.1046086557967	0.916473954495991	0.00808084156875841	-4.81825925732353
Crx	60446	1	76540141	0.947015172565247	0.223496801081067	-1.49835817786733	0.999124534288515	0.984285438043643	-0.0158393446821079	0.907488896207571	0.0132419105071388	-4.32436844076098
Selenow	25545	1	76599441	0.949310045999741	0.138940082278967	-1.97371250152694	0.978807022153059	0.53463819627241	-0.626165029508622	1.02733426398159	0.354738206661175	-1.03637520757865
Nop53	292624	1	76629084	0.959647031367888	0.269125302688458	-1.31257819858497	1.00589421968854	0.870428067222551	-0.138770157050924	1.0322330598644	0.309639409284598	-1.17234685439645
Ehd2	361512	1	76640478	1.07122290272344	0.254301612884864	-1.36923426412485	1.10127745790449	0.106571696199987	-2.23893731657691	0.951403438699753	0.351350042140115	-1.04597228140623
Bicra	292622	1	76661897	0.93803788116008	0.0166388139912405	-4.0960171206941	1.02000868081722	0.440146091706448	-0.820648580572901	1.03557359164074	0.133147673605509	-2.01629643885749
Zfp541	308108	1	76750236	0.933623788451987	0.00569783984609166	-5.16766815034045	1.00847870735606	0.728436317521008	-0.316855073062162	1.01908164787194	0.386188084703379	-0.95143076212194
Napa	140673	1	76787248	0.970400437446444	0.598016919407593	-0.51413623210802	1.08574598224674	0.13850854075677	-1.97682328914215	0.94588247101528	0.285054897010377	-1.2550734961735
Kptn	308107	1	76808737	1.16858624738416	0.00580918803673045	-5.14831447059885	1.12776795680049	0.0300343283794112	-3.50541427219485	0.913109667590844	0.0675289692051613	-2.69519859976242
Slc8a2	140447	1	76822579	1.35658358050163	3.675451203646e-07	-14.8164197493276	1.25173128289062	0.000154237950333073	-8.77701401600599	0.834076504541043	0.000366941657776313	-7.91030769318362
Meis3	361514	1	76861924	1.26108395275983	0.000908871837974013	-7.00330646605497	1.09263896503561	0.188459792383294	-1.66887059785279	0.83540300189327	0.00257081000410954	-5.96353425303643
Dhx34	684903	1	76880867	0.973358833556691	0.30036935428267	-1.20274238066546	0.913489756417505	0.000426376905378443	-7.76018684844989	1.07150014462803	0.00156659422186651	-6.4588513013652
C5ar2	445269	1	76932037	0.968877599799328	0.3128055945225	-1.16217338516881	0.859202457717932	1.00054056497969e-06	-13.8149701390372	1.02515505362242	0.344806156687309	-1.06477288453035
C5ar1	113959	1	76949148	1.18315809376317	0.00217579467155845	-6.13036131493771	0.914198303287924	0.0989252305080222	-2.31339096158425	1.00432317014988	0.932170011692106	-0.0702400649536629
Inafm1	100192314	1	76976808	1.02774152587809	0.14218214629701	-1.95064632296237	1.00715091012852	0.700787783444271	-0.355550171811741	1.01219905207097	0.465423099527893	-0.764808395637249
Bbc3	317673	1	77014543	1.01468545418545	0.415814007074643	-0.877517217077417	1.03078563044996	0.0874590744742008	-2.43658431532867	0.986076840644454	0.391093338668984	-0.938809029661849
Sae1	308384	1	77030961	1.03546585507134	0.0643024237816472	-2.74415795355557	1.05359712119492	0.00613989884676519	-5.092947011427	1.01328529721928	0.437730416460616	-0.82615204562874
Tmem160	292654	1	77164448	0.970410905776407	0.0959806664816936	-2.34360849861185	0.995494719952347	0.79977719625236	-0.223422094788391	1.01543854292549	0.33860522888269	-1.0829203667482
Npas1	308387	1	77167381	1.42793228459436	8.29559766337564e-09	-18.6075408648597	1.28623956472545	7.9871517902437e-05	-9.43509124055252	0.927885074685975	0.215012703306874	-1.53705816745168
Arhgap35	306400	1	77202436	1.08234519729743	2.3962645613627e-07	-15.2441845588697	1.10265190069538	1.29829836721534e-09	-20.4622113781959	1.00443588691992	0.745462418739449	-0.293750556860287
Ceacam9	116711	1	77405619	1.11193308727142	0.0015214773379561	-6.48807348327902	1.11327150665343	0.00166659223886349	-6.39697431289519	1.11131122861405	0.00103465495671589	-6.87368728300038
Ap2s1	65046	1	77417496	1.13491612231104	3.6707150919972e-05	-10.2125389739285	1.10199312645267	0.00185108493395737	-6.2919833609992	0.966004126001901	0.205451165106415	-1.5825469126714
Slc1a5	292657	1	77456849	1.16541070151221	1.15032722105163e-06	-13.6754641160181	1.15605140474441	4.58631882125755e-06	-12.2924328553917	0.979784351786342	0.455429607515127	-0.786514113159453
Fkrp	308390	1	77479672	2.28545643303491	6.62660304788827e-17	-37.2528542688038	1.55864011462549	6.49776614956654e-06	-11.944052109428	0.825328930743761	0.0322568379054153	-3.43402523014024
Strn4	308392	1	77486096	1.26515737363462	6.41652159523882e-07	-14.2592194876824	1.13790516350104	0.00532762684430056	-5.23484938492711	1.11225811831142	0.00778178678213052	-4.85596930364754
Prkd2	292658	1	77514077	1.15073092463235	0.000121848244662314	-9.0127341837226	1.08958145545863	0.0186025240308381	-3.98445800688678	1.0516355953709	0.120374994960746	-2.11714345072681
Dact3	499088	1	77546900	0.901024040156459	2.62729350944142e-09	-19.7573116044897	0.975293732726799	0.16268585864228	-1.81593418529996	1.03776132110738	0.0134170186163758	-4.31123133185328
Gng8	245986	1	77566409	1.05995984725254	0.258568074250036	-1.3525962763754	1.13928233638384	0.0106660478504513	-4.54068968055358	0.998839883571049	0.979462698916656	-0.0207511240820824
Ptgir	292661	1	77579596	1.00232691816607	0.971695753071712	-0.0287125347630371	1.05202521691254	0.433720623340478	-0.835354677183583	0.976010671365263	0.681189056310849	-0.383915395632621
Calm3	24244	1	77590668	0.959908238757966	0.0354594170107262	-3.33936641922909	0.992532984144306	0.70487912184815	-0.349728949241954	0.997183482053154	0.866215839937223	-0.143621163671485
Pnma8b	308393	1	77622356	0.958997733005173	0.463139265028158	-0.769727481725914	1.0109450244453	0.849353935926587	-0.163279293882005	0.924146299015493	0.114934586674815	-2.16339212397688
Pnma8a	361515	1	77639423	0.919743557892817	0.157741356335878	-1.84679857249545	1.0267234742196	0.658648639588036	-0.417565058763477	1.03380209220422	0.501909122966043	-0.689336205626428
Ccdc8	494320	1	77679521	1.07462142878527	0.241187844322414	-1.4221792120723	0.987751144826402	0.838907118141317	-0.175655284076702	0.896916849616645	0.0414168617110692	-3.18406719336301
Ppp5c	65179	1	77690211	0.967979050957376	0.262067826772982	-1.33915192791199	0.931309330829081	0.0129951895732021	-4.34317602283025	0.974826894223958	0.302802728234739	-1.19467374743718
Hif3a	64345	1	77722477	0.856328187587443	0.00128812474633453	-6.6545678032457	0.809985516619065	1.17827495191271e-05	-11.3488740012773	0.88493366609141	0.00253614238737985	-5.97711109754015
Cgm4	24257	1	77776447	0.916815102960395	0.200001580252202	-1.60943001120431	0.931764360892446	0.290481204359143	-1.2362164057846	0.853376559628228	0.00553354221419567	-5.19692712344681
Psg16	308394	1	77806296	0.996029676396397	0.947418331315812	-0.0540145396024003	1.05088613143581	0.415980920144963	-0.877115884808854	0.891809965412262	0.0173437281965863	-4.05452432516998
Ceacam3	24926	1	77863907	0.948258285647399	0.378608653189329	-0.97125218471182	0.981623442277885	0.756498352879045	-0.279054923047511	0.994142522908498	0.899418456014657	-0.106006884492875
Psgb1	59313	1	77923170	0.98940648678331	0.869846431546404	-0.139438598378099	0.935504578174253	0.294300552639883	-1.22315374593311	0.930660999740373	0.152888424304316	-1.87804687653692
Psg29	292666	1	77974849	0.938693283793438	0.211426550621459	-1.55387761919644	0.896850592535933	0.0290298917468127	-3.53942922996348	0.968339953046951	0.412804622927091	-0.884780865926207
Ceacam11	292668	1	78138822	0.954841750577912	0.333444883513363	-1.09827769411102	0.85953080054136	0.00108971993833619	-6.82183455306138	0.974726363032717	0.495730206512327	-0.701723438728624
Ceacam12	361516	1	78216471	0.939616442796945	0.150440367799163	-1.89418850056005	0.880362612282144	0.00338169728969532	-5.68937753881111	1.03719838628487	0.297478829373236	-1.21241221829921
Mill1	292671	1	78372811	0.999051933728462	0.982688774296379	-0.0174628170061835	0.976693677951855	0.585368455453694	-0.535513791632847	1.01556703785568	0.662248920676083	-0.412113780614476
Psg19	24256	1	78421183	1.0409994735226	0.591912847767105	-0.524395871545179	1.14463933947047	0.0735920525407961	-2.60921824086042	0.975724611989511	0.693779485918219	-0.365601112600226
LOC102557319	102557319	1	78439784	1.00579252304162	0.942532672758426	-0.0591846942041401	0.994609661298357	0.946015830590941	-0.0554959758303789	1.06075573647163	0.406629953473484	-0.899851712342172
Micb	365212	1	78495779	0.918022962809887	0.067304715639073	-2.69852497585492	0.925216310427119	0.0997329367324657	-2.30525929817081	1.13964641830205	0.000843140541885311	-7.07837689750536
Pglyrp1	84387	1	78531815	1.20955794041716	0.0143760074757444	-4.24219460948541	1.18872615038605	0.0250845309866391	-3.68550391818547	0.891166509490067	0.0987233117464625	-2.31543417252325
Ccdc61	292680	1	78537494	0.995741204196173	0.815238315894821	-0.204274796344487	0.996931955681851	0.866373265446835	-0.143439440827268	1.00518243960832	0.752386052329132	-0.284505719301338
Nanos2	365213	1	78635668	1.06773648913974	0.022285496199933	-3.80381920673624	1.00633104587948	0.824760467694194	-0.192662276993765	1.01914368697227	0.450777321749898	-0.796781804759183
Mypop	499090	1	78639769	1.11504308410823	0.00597406860971456	-5.12032707453462	1.058222443206	0.149680963235252	-1.89924916174003	1.01671879325369	0.624884337658789	-0.470188706117341
Irf2bp1	308404	1	78652736	1.07874713268895	0.0141382273923332	-4.25887298759322	1.04526127154926	0.147212766829668	-1.91587634526848	1.03880272344868	0.142379108612887	-1.94926199994627
Foxa3	25100	1	78662514	1.07026001115355	0.109387195302191	-2.21286144061426	0.994470014119146	0.893819417222044	-0.112251518370979	1.10047151202305	0.00606546904934182	-5.10514340250446
Sympk	292683	1	78672378	1.22306105723542	0.00145924748718366	-6.52983439587352	1.1085665473287	0.0970703912049774	-2.33231888113346	1.07900675941645	0.15909159202013	-1.8382751921742
Rsph6a	292684	1	78700814	1.16626626208937	0.00992987640014419	-4.61220724811791	1.05644009717593	0.347191729133606	-1.05787811809948	0.932380299516665	0.188310529820677	-1.66966292443283
Dmpk	308405	1	78730284	1.01104990216464	0.773029123208064	-0.257438555544183	0.989146722587905	0.773100477437988	-0.257346255092856	0.976512423032569	0.469892556576367	-0.755251213440694
Six5	308406	1	78741367	1.14326161392869	0.0232759792113925	-3.76033338532299	1.02236853110747	0.702701817698646	-0.352822634052385	0.90814900992273	0.0664768244405563	-2.71090189671548
Fbxo46	292686	1	78770156	0.983720284279552	0.242309264030127	-1.41754041817149	1.02730473801269	0.0563699214377194	-2.87581957057919	1.01295435297011	0.301047147319354	-1.20048839088686
Qpctl	292687	1	78788739	1.15459906555943	0.0749714986247201	-2.59064725600816	1.23331092704064	0.00872594265437411	-4.74145477611367	0.982457102840035	0.8011687485237	-0.221683681787842
Snrpd2	680309	1	78798377	1.12861310127629	0.129701259573443	-2.0425214762694	1.19594257359914	0.0230999443834444	-3.76792506910039	1.00732936864038	0.915696366337803	-0.0880704470560736
Gipr	25024	1	78804287	1.42841522484384	5.4814596937483e-09	-19.0218944039837	1.36791490768604	3.17805856682182e-07	-14.9618251541836	0.957078238525148	0.426689972871323	-0.851697588311251
Eml2	192360	1	78828178	1.46866860412573	3.06405111559773e-06	-12.6957726235887	1.72397901324827	1.47322424685973e-11	-24.9409826588471	0.859866211105899	0.0331609635818057	-3.40638189057856
Mir330	100313974	1	78833178	1.15168942633342	0.0115592859749822	-4.46026618451561	1.28841559862507	2.46664448606115e-06	-12.9126518386001	1.03851260239287	0.396607668434052	-0.92480772764703
Gpr4	308408	1	78875059	1.1693392261648	0.000238033354541487	-8.34309974897991	1.26480260099964	2.70218767088219e-08	-17.4266190505413	1.11959569946888	0.00226557717016844	-6.08992573124215
Opa3	308409	1	78881392	0.986804510876133	0.266550626405737	-1.32219108566647	1.04028537724719	0.00114340454795584	-6.7737450215703	1.00248577901657	0.813892474570383	-0.205927016827305
Vasp	361517	1	78910016	0.982282417354659	0.462814136784067	-0.770429737923293	0.994884706557952	0.829841297012947	-0.18652080489229	1.00056112580942	0.978499180033081	-0.0217353301299227
Ppm1n	292690	1	78929351	1.79051811076045	1.355947725942e-05	-11.2084248263854	1.62183809002776	0.000243266472853113	-8.32135311934269	0.749284972037982	0.0170041212956108	-4.07429953515355
Rtn2	308410	1	78935277	0.991219112138878	0.796836727700979	-0.227105479771812	0.979637160418676	0.555169204799417	-0.588482338187725	1.07447513665146	0.0125608764388861	-4.37716834021051
Fosb	100360880	1	78954312	1.04196039566796	0.0302356050624946	-3.49873507346796	1.02584833774851	0.174750858504836	-1.74439398512014	1.01743003362934	0.301318968758522	-1.19958587844348
Ercc1	292673	1	78996736	1.02061510145739	0.289603077296637	-1.23924399250273	0.984821025739639	0.438290521643604	-0.824873297062469	1.0191621543078	0.258380876052412	-1.35332051889759
Polr1g	680493	1	79007490	1.12817328572731	0.000401173620212412	-7.8211162562506	1.01979918115331	0.560982922225331	-0.578064815588875	0.946974039252112	0.0670369552966138	-2.70251124005962
Ercc2	308415	1	79033342	1.19391597030837	0.0045490365323196	-5.39283981958027	1.07571192325235	0.234642026401275	-1.44969421813614	0.915292365257746	0.0882632759851859	-2.42743115839035
Mir343	100314183	1	79038454	1.49472465979658	0.000158213251293069	-8.75156674322417	1.31474810603678	0.00831709853824841	-4.78944181835425	0.781357936919772	0.00604974270742898	-5.10773953554141
Klc3	171549	1	79046054	1.4388738233906	3.66067622500379e-07	-14.8204477596812	1.18281006179972	0.0171335785236278	-4.06671508457395	0.863494393995308	0.0176222946337537	-4.03859043802275
Ckm	24265	1	79061463	1.17011019582349	0.00639721597501291	-5.05189238716239	1.0210923964047	0.712509612481316	-0.338961875728491	0.942129890327699	0.219761178966357	-1.51521387241902
Mark4	680407	1	79075399	1.06954670575659	0.00015328215023713	-8.78323021567513	0.938027226111333	0.000675344127442019	-7.30028817857239	1.01241120805324	0.462822903694654	-0.770410795486454
Trappc6a	680465	1	79158587	1.05147047498072	0.000601824564771733	-7.41554457577166	0.974129276454755	0.087711806753804	-2.43369876205413	0.996460646783499	0.794960337150384	-0.229463055949247
Ppp1r37	308398	1	79180794	1.16342436160469	1.28582776743426e-08	-18.1692780560065	1.0126403315271	0.646133576680545	-0.436749021527265	1.02206543928245	0.365273518201889	-1.00710884109668
Gemin7	499391	1	79215054	1.29209477691581	1.71248261966271e-05	-10.9749813229696	1.08209234666476	0.184003312489721	-1.69280151887367	0.961918272343404	0.470149113931846	-0.754705370910735
Clasrp	499390	1	79232260	1.00771090937673	0.679146545764755	-0.386918348841929	1.02692040642888	0.144436664619563	-1.93491417464535	1.03996097043762	0.0147650521967873	-4.21549222862235
Clptm1	292696	1	79289478	1.04226395411648	0.027060751945842	-3.6096708685309	1.06652807921524	0.000488714131718733	-7.62373283714547	1.00744145146184	0.648746431069529	-0.432713345758744
Apoc2	292697	1	79329429	1.29218324234973	9.1581473418983e-08	-16.206036840974	0.969227746243739	0.499762844099357	-0.693621604882656	1.04859042154655	0.22988077263086	-1.47019448433006
Apoc4	680551	1	79335745	1.35483920098222	1.76464542182113e-09	-20.1553160608954	0.934929341994609	0.161351839063162	-1.82416796257477	0.952299403566217	0.236965126187846	-1.4398422955609
Apoc1	25292	1	79347057	1.36761575726658	2.49233147329087e-13	-29.0203876018789	1.0167826095649	0.696039468759884	-0.362348912267216	1.06946829010791	0.0770676978204857	-2.56307105091793
Apoe	25728	1	79353924	1.17889945876105	4.20955213562285e-05	-10.075569204022	1.04370224169552	0.277162336806547	-1.28315189100382	1.1012985052957	0.00540561800244055	-5.22031649540024
Tomm40	308416	1	79359186	1.00220438615324	0.933666415941053	-0.0686360609288534	1.07001666461902	0.00898149099932925	-4.71258937489036	1.04384180024401	0.0673176886930661	-2.69833224338817
Nectin2	308417	1	79372123	1.03231179449425	0.066862374158856	-2.70511888921506	1.06962688735792	0.000107795943436071	-9.13527053066058	0.980138943903311	0.218009086748452	-1.52321853472938
Bcam	78958	1	79415016	1.12178337346751	7.70653677661616e-05	-9.4708565642215	1.12265187250897	9.22290425635608e-05	-9.29123548173593	1.00145650371776	0.956186294710396	-0.0448025159712931
Cblc	292699	1	79439975	1.17541592909279	7.89373959870274e-06	-11.7494405685108	1.2092517977665	2.56163024827558e-07	-15.1774517794153	0.970496565386052	0.371368459049324	-0.990560558146598
Bcl3	680611	1	79471369	1.03240682878337	0.0535936357197075	-2.92632495452775	1.05400440337295	0.00136170636821941	-6.59901668317625	0.992815978886165	0.612397118352077	-0.490374320709226
Ceacam16	292700	1	79514975	1.00725364407286	0.774584867468257	-0.255428048022786	1.01450914517856	0.564393311460886	-0.572003909780845	1.0668700862388	0.00170879451898012	-6.37196711672922
Ceacam19	680640	1	79542108	1.07505469443288	0.107666500236555	-2.2287167902193	1.03901656882023	0.388512255918281	-0.945430562906823	1.04365448143039	0.260494310427251	-1.34517425899748
Pvr	25066	1	79561296	1.10292707539977	0.00146708352222899	-6.52447884740721	1.19538711038769	9.45751804021512e-09	-18.4764558519196	1.05536002254872	0.0317892102223148	-3.44862834795674
Ceacam20	292701	1	79622077	1.06875376133164	0.0518585592599743	-2.95923528059238	1.1177965120537	0.00138947430654305	-6.57882980010557	1.03941215791454	0.178452898339077	-1.72343058743465
Zfp180	246279	1	79652441	1.0683551805222	0.081214081417877	-2.51066663037309	0.995645051256345	0.907586205262897	-0.096966725329357	0.938895127825854	0.0571020443234137	-2.86291536044944
Zfp112	308420	1	79676933	0.955783429043879	0.146756871771669	-1.9189779949875	0.955794362491474	0.139401291876994	-1.97039851328837	0.99677571521918	0.903846673259805	-0.101095542201112
Zfp111	170849	1	79762921	0.895841318861925	4.80833287092843e-05	-9.94257503741158	0.97712118567511	0.381729282033993	-0.963043607386919	1.0545038437273	0.017054826542133	-4.07132203366263
Zfp61	499094	1	79850013	0.919752146478952	0.00535177184245796	-5.23032758739788	0.990305423415452	0.736674258516313	-0.305609467513298	0.998731641511105	0.959794433395505	-0.0410361493294418
Zfp94	499095	1	79864734	0.915300603998258	0.0595722287798382	-2.82056577357379	0.944013020024876	0.211839655171599	-1.55192563401239	0.973411510224029	0.498484935280921	-0.696181910135334
Tescl	292706	1	79920097	1.13966553984208	0.0319496661320889	-3.44359354791307	1.04465073700573	0.473280815539978	-0.748066376295244	1.00328320344969	0.950631705731242	-0.0506285619697986
Lypd5	502308	1	79935374	1.14297032731889	0.112788120920289	-2.18224425645412	1.00031189641767	0.996929424274778	-0.00307529961538466	0.756402385491498	0.000113095463106151	-9.08727828965076
Kcnn4	65206	1	79959322	0.860437301361197	0.00166450557741907	-6.39822715014732	0.804304389854185	2.67100494154783e-06	-12.8330557737641	0.993524705900672	0.872821330607493	-0.136024405477432
Smg9	365215	1	79988917	1.01476423091977	0.611669687255496	-0.491562868881406	1.01329025137932	0.632231482017546	-0.458499682880296	1.05229113200536	0.0342121702245623	-3.37517384369542
Irgc	308428	1	80020134	1.17032227844615	0.00458588305000472	-5.38477259639695	1.22112415842478	0.000257483998337979	-8.26455298216818	0.98659290308684	0.772389643576891	-0.258266136626301
Plaur	50692	1	80053441	1.10386859985817	0.0120340516374442	-4.42001501123056	1.24063638231467	2.46668597059337e-08	-17.5178052065247	1.02534993986562	0.438871482152251	-0.823548660128626
Cadm4	365216	1	80075232	1.15794766654218	0.0128320834089329	-4.35580672780641	1.36310084883303	1.63873819605513e-07	-15.624169097906	0.95090816617378	0.319512721472439	-1.14095818914207
Zfp428	361519	1	80099441	0.874229320795778	0.00730745776533647	-4.91885984062794	1.02091849029233	0.676064991614388	-0.391466066119063	1.01088005558403	0.794039578995371	-0.230621971376129
Irgq	292708	1	80123925	0.983556572239599	0.5704427643787	-0.561342440078927	1.05685272877692	0.0524922132837747	-2.94709043878911	1.08186017495007	0.00204174081582671	-6.193952493923
Pinlyp	308429	1	80134643	1.06892906911239	0.40372316687924	-0.907025866395637	1.27796302176563	0.00176386260498284	-6.34024921276271	1.02303927598167	0.73650732372463	-0.305836099171487
Xrcc1	84495	1	80141273	0.929885316620361	0.0280439684177026	-3.57398169980755	1.03177797905146	0.346646920829933	-1.05944853628149	1.10444971977704	0.000271596427631169	-8.2111933154179
Zfp575	308430	1	80175016	1.13580150748093	0.0583449811332275	-2.84138193708983	1.0922671528921	0.175459136756068	-1.74034910218419	0.921989021457809	0.166870832194057	-1.79053522575565
Ethe1	292710	1	80184037	0.980401728493556	0.508746911166131	-0.675804613661688	0.985932771156708	0.629723707553471	-0.46247411523081	1.06632206638378	0.0126073901147454	-4.37347211991532
Phldb3	308431	1	80201584	0.961346594786974	0.210425008075132	-1.55862594550915	0.96769493622489	0.296402395959267	-1.21603730205959	1.03396389604785	0.219390688947385	-1.51690117074992
Lypd3	60378	1	80226449	1.0400989459677	0.419292569209877	-0.869186346856381	1.00912272745962	0.850375935326214	-0.162076750418986	1.01145325138418	0.776647664985344	-0.252768487073897
Tex101	207113	1	80255081	1.04699283510364	0.4421129552059	-0.816189874788516	0.99443526979465	0.924816917324	-0.0781594882771864	0.99041293644774	0.84761755385383	-0.165325742734216
RGD1564380	292711	1	80273020	0.959808117506367	0.568427000072248	-0.564882382000939	0.981501019980853	0.792064061636208	-0.233113004534496	0.917966137469503	0.151983514344603	-1.88398322227707
RGD1565655	499097	1	80323861	0.990093992546364	0.896253822198609	-0.109531622420654	0.991933918552826	0.914352884910531	-0.0895386935174259	0.909765231295941	0.13624955431071	-1.99326711655819
Cd177	499099	1	80340035	1.22902759756463	0.00729979104424665	-4.91990955531327	1.09642460948315	0.221171272847707	-1.50881788735315	0.878684045016935	0.0446666357170262	-3.10852846060197
Ceacam4	287009	1	80376667	1.1710703020302	0.00792722056773428	-4.83745280064551	1.01466267197616	0.802226112508466	-0.220364775055959	0.924932023748255	0.108179369198594	-2.22396460359122
Ceacam6	100125369	1	80416531	1.15754051660779	0.00737864554198839	-4.90916518810949	0.971388638705538	0.582352625953195	-0.540679128208312	0.933260630304521	0.11113290018042	-2.19702849493785
Lypd4	681194	1	80460487	0.984255156997057	0.771587855635754	-0.259304737271219	0.794349812560163	6.5754837692412e-06	-11.9321624055362	1.10553365272031	0.0159552013482232	-4.13797039957454
Dmrtc2	499100	1	80466310	1.52234627446639	1.05856670521835e-06	-13.7585947297285	1.09978881276226	0.218226714112029	-1.52222078359937	0.812363109425882	0.00113527618970623	-6.78087931870267
Rps19l2	29287	1	80480809	0.946144084878663	0.00115302389724974	-6.76536731176105	0.984806705387901	0.363399897020189	-1.01225140639878	1.03730443709872	0.0137475360475361	-4.28689566747
Arhgef1	60323	1	80499113	0.957571825678005	0.00138535105514087	-6.58180170204499	0.966142193969843	0.0104865610141095	-4.55766074501275	1.01377633410077	0.241084850392279	-1.4226063311393
Rabac1	83583	1	80564032	0.903738552195702	4.48576535074309e-05	-10.0120163372525	0.924679939126214	0.00151007261774345	-6.49559753809082	1.04623747223107	0.033674364930032	-3.39101841565992
Atp1a3	24213	1	80572796	0.90944596412768	0.198828945240132	-1.61531039555883	1.05004164537758	0.498921138498423	-0.695307234801426	0.849835737116035	0.0121510960987331	-4.41033589937711
Grik5	24407	1	80605890	0.80817190001808	3.82597956679654e-07	-14.7762811205723	1.02869975543929	0.497120705459104	-0.698922414246228	1.02700584824994	0.45961552388248	-0.777364956636102
Zfp574	308434	1	80672390	0.766154044510242	4.85070973751942e-07	-14.5389706190824	1.01744625866645	0.738724376806103	-0.302830395389777	1.0332290522948	0.468374243134738	-0.758487637808235
Pou2f2	117058	1	80687116	1.0177675614087	0.381891999020632	-0.962617435426712	1.02885436683839	0.146552117388339	-1.92037416369802	1.06271679653778	0.000497128164883568	-7.6066626880829
Gsk3a	50686	1	80815848	1.03729677654955	0.0308998247149245	-3.47700476775069	1.05712964440853	0.000910803083137651	-7.00118383869297	1.00537341914429	0.722722174204481	-0.32473039871685
Erf	292721	1	80829935	1.18410345200904	5.28868101463183e-08	-16.7551118647798	1.0835945689612	0.00917118560498389	-4.69168870936087	1.02758536756422	0.339231455603881	-1.08107264468273
Cic	308435	1	80853920	1.01107602207718	0.2408387894756	-1.42362749265828	1.020811816028	0.0297047423826732	-3.51644856973608	1.00530198801657	0.549967819021116	-0.597895513338146
Pafah1b3	114113	1	80881263	1.64120043167821	2.26970276000778e-07	-15.2984467707666	1.38957414129541	0.000446734855556886	-7.71354530364452	0.900420190543854	0.179820205461292	-1.71579778583194
Prr19	681408	1	80887151	1.37474463075501	1.5502808439395e-05	-11.0744893608135	1.26422157502261	0.000962897143814895	-6.94556395995476	0.985305357434213	0.803824186141843	-0.218374707668737
Megf8	114029	1	80902574	1.05331011650866	0.03093093460974	-3.47599847580861	1.09018921243621	0.000280861334170586	-8.17764948313079	1.03274395675841	0.129703913426397	-2.04250101520516
Cnfn	365217	1	80951600	1.17785795967495	0.00956990955085927	-4.64913152488281	0.882863659023356	0.052136983703236	-2.95388072210727	0.75113065456251	1.47899551713458e-06	-13.4241474052513
Lipe	25330	1	80965627	1.05076701797162	0.0613241806411104	-2.79158104985452	0.927114329601261	0.00524680244443056	-5.2501364461336	0.915923093974132	0.000193819051971264	-8.5485855559542
Cxcl17	308436	1	80984964	1.02919132115723	0.460901468612109	-0.774570992859993	0.91103977130318	0.0150030616349414	-4.19950098971124	1.05938165564271	0.0866379571240061	-2.44601725546852
Ceacam1	81613	1	81043595	0.919667688137938	0.0159792036672281	-4.13646717297533	0.944885575376962	0.0931351447515107	-2.37370367128664	1.11245918633182	0.000200620204217973	-8.51409696857518
Erich4	685046	1	81123556	0.869152822036802	0.000179224939002311	-8.6268688985668	0.921227912060014	0.0268247406231473	-3.6184306597331	1.16530294857596	5.2650267771175e-07	-14.457009419513
Dmac2	361520	1	81128878	0.894432952713705	0.142070839534709	-1.95142947581239	1.05371082010491	0.479980449588922	-0.73400990593277	1.03193711941511	0.617731405106145	-0.48170153556825
B3gnt8	308440	1	81135602	1.06402927435366	0.430172133845218	-0.84356983912976	1.09679384341674	0.230775243718598	-1.46631101301896	1.0033523857034	0.960251007835726	-0.0405605622011145
Bckdha	25244	1	81138946	0.896559892754426	0.0208367571040095	-3.87103668341794	1.05569706693973	0.247709861928324	-1.39549712927726	1.12492713193366	0.00324976604395148	-5.72917227170811
Exosc5	308441	1	81168128	0.88619475373023	0.0341008279478151	-3.37843361499284	1.01775052323168	0.753182144338403	-0.283448188881624	1.17133223761104	0.00102972414592939	-6.87846433209666
B9d2	308443	1	81189767	0.956677561066532	0.158715016667499	-1.84064503294263	0.969022625906108	0.293233988422045	-1.22678439337554	1.05072384636037	0.0626378649251152	-2.77038531272859
Tgfb1	59086	1	81196532	1.00888870234445	0.795740533213111	-0.22848210957545	0.964960943533479	0.279630053097833	-1.27428778835494	1.033616614499	0.256072464697116	-1.36229480933487
Ccdc97	292724	1	81219230	1.05617178700511	0.144771941556809	-1.93259559158603	0.993013722110992	0.848386288715839	-0.164419217766102	0.979019569803672	0.515374263327351	-0.662861917347604
Hnrnpul1	361522	1	81228404	1.00630622572482	0.688322918546739	-0.373497192810152	1.00601410566015	0.699563286939709	-0.357299014430635	1.00085638315369	0.94958986819071	-0.0517251052984531
Axl	308444	1	81266551	1.16415851671741	0.00475905139912258	-5.3477069164975	0.964298438116855	0.495151019195809	-0.702892473659257	0.959199847701701	0.388256986937439	-0.946087821139892
Cyp2s1	308445	1	81310451	0.938217228114208	0.0044185412855666	-5.42194566325297	0.886751589720249	3.23404725377038e-07	-14.9443612783547	1.16150910802689	6.31812276850844e-15	-32.6953542611735
Cyp2b1	24300	1	81518408	0.903179712259891	0.00772223156366561	-4.86365189406502	0.749057683457859	1.34032361198812e-13	-29.6406951226329	1.0258230423177	0.435439165070954	-0.83140018229567
Cyp2b2	361523	1	81594572	0.882173101689303	0.00397323310755274	-5.5281751309404	0.760108665721552	2.00206174468928e-10	-22.3316734080199	1.07902969683368	0.032903710121609	-3.41416985791506
Cyp2b3	286953	1	81652790	0.942555400567559	0.0919177731999572	-2.38686087114895	0.816426711000527	1.38040747948599e-08	-18.0983020133785	1.00211216011669	0.942614129035001	-0.0590982751766688
Cyp2b21	292728	1	81886097	0.947556135246591	0.149061568322402	-1.90339584816704	0.86677066425919	0.00016289466153586	-8.72240681431218	1.08359001825334	0.00944096319371194	-4.66269727079757
Cyp2b12	29295	1	82007609	1.09895528491942	0.0982355397545392	-2.32038721713537	0.940387095042127	0.272525491851299	-1.30002312117602	1.03739444212998	0.433254758032436	-0.836429368259913
Cyp2b15	685222	1	82094188	0.975205716266411	0.706453852168793	-0.347497397931067	0.882001324484942	0.0542951460134886	-2.91332044805474	0.942292978531917	0.271150810739933	-1.30508011569425
Cyp2g1	25251	1	82145635	1.1638119539756	0.0252922453964403	-3.6772574363008	1.08160545581273	0.236219032423649	-1.44299580088823	0.807499804021141	5.81952315273041e-05	-9.75170713910408
Cyp2a3	24299	1	82171914	0.948931610047233	0.300821269233147	-1.20123898051942	0.902385793275581	0.0388864269076205	-3.2471100119287	0.992309195394577	0.850059861528989	-0.162448506649299
Cyp2a1	24894	1	82231611	0.840874061108428	4.86459431951921e-05	-9.93094214036948	0.861294456479779	0.000527808911992223	-7.54677624886856	1.11495115995188	0.00214940072596328	-6.14256620780568
Cyp2a2	24895	1	82263833	0.828095759577865	3.71740978819686e-06	-12.5024834256996	0.877202183203894	0.00149969831323976	-6.50249131560904	1.01724230538182	0.616932613969893	-0.482995476649161
Cyp2f4	54246	1	82417646	0.954256320127316	0.215377418910766	-1.53536335303859	1.09256338992176	0.0231459590504069	-3.76593506874442	1.06588421149236	0.0498294992857358	-2.99914811518932
Cyp2t1	171380	1	82447896	1.02860373771524	0.575608230873412	-0.552328004430073	1.09308853476337	0.0740263852551777	-2.60333369182709	1.08337510755361	0.0731999685147139	-2.61456028814182
Egln2	308457	1	82451554	0.967845414717594	0.143029379323281	-1.944705220011	1.04978378970433	0.0291758483147502	-3.53441402446274	1.03720258697765	0.0595684121561575	-2.820629842789
Rab4b	50866	1	82461396	0.871000392592707	0.00024713995127273	-8.30555577745289	1.02104680243915	0.583922850601128	-0.537986410015618	1.0420778596041	0.206186684242051	-1.57897328639012
Mia	81510	1	82473677	0.855887375478346	0.0326347430476355	-3.42237782044716	1.19084732975474	0.013921322212288	-4.27433364207186	1.0089586799886	0.888615580776069	-0.118090554562398
Snrpa	292729	1	82481770	0.927515775540457	0.284271489497237	-1.25782554851519	1.08437242437017	0.243870737842881	-1.41111695700191	1.00328533331615	0.956650282261028	-0.0443173855996579
RGD1560854	499106	1	82490363	0.91649850767988	0.205667594834409	-1.58149403078385	1.05870179843694	0.401662931894634	-0.912142019956353	0.998676944552726	0.982158947865343	-0.0180021223558066
Itpkc	308451	1	82500957	1.0112445043078	0.84207345952256	-0.171888024456803	1.01934242195449	0.72971389173578	-0.315102750793063	0.957152750524302	0.350665787191498	-1.04792168236477
Coq8b	308453	1	82526658	0.958897378385693	0.341808076961841	-1.07350587791325	1.00400483120316	0.926956352552101	-0.0758487991503634	1.01372439872428	0.707744405511295	-0.34567225963275
Numbl	292732	1	82550164	1.09300355032692	0.0824431864207201	-2.49564587231527	1.19599582052421	0.000311617531871555	-8.07373398152106	0.945623520105562	0.206297803498047	-1.57843450608693
Ltbp4	292734	1	82600136	1.01755569283385	0.56586566324985	-0.569398573031055	1.10976407072595	0.000474247254840272	-7.65378173758916	1.02147918781758	0.417042185394498	-0.874567898284487
Shkbp1	292735	1	82636797	1.11095162679622	0.153261495661118	-1.87560969450852	1.24169282566966	0.00273753969401246	-5.90069568384877	0.875425550418525	0.0436904985504812	-3.13062462499483
Sptbn4	308458	1	82650751	0.935212937736637	0.0370399792578538	-3.29575742919746	1.07574157615615	0.0206017517575833	-3.88237917002614	1.01329945728876	0.621860090548884	-0.475040146353454
Blvrb	292737	1	82738646	0.989598090828045	0.859155277857994	-0.151805607492388	1.15618157362852	0.011500892297183	-4.46533065556357	0.947022479616244	0.282842355890471	-1.26286558287027
Sertad3	499108	1	82763535	0.904702547174913	9.36296586971078e-09	-18.4865037302264	0.997872485133373	0.898990794993716	-0.106482483724544	1.02502910047146	0.0935230807567328	-2.3695470201375
Sertad1	361526	1	82775692	0.93587080272616	0.00306144198196691	-5.78886923807773	0.982324384925963	0.418115321404872	-0.87199799597922	1.01764072153456	0.374523421237297	-0.982100937960924
Prx	78960	1	82786817	0.940087834965499	0.0565557324484755	-2.87252871200007	0.991126746457353	0.773592339732635	-0.256710236995705	1.02483804417033	0.377783792656147	-0.973433224103992
Hipk4	308449	1	82810708	1.14904827070143	0.0528350581072857	-2.940580329302	1.1629083380836	0.032085472695849	-3.4393519152764	0.844900292983309	0.00866630137346353	-4.74831317973281
Pld3	361527	1	82821865	0.90305279991967	0.0545896059744289	-2.90791178112203	0.985307109715319	0.779742853696448	-0.24879108840131	0.906965092876144	0.0371082717893816	-3.29391537493795
RGD1307554	292739	1	82844330	0.905250712450658	0.00011074216476148	-9.1083058986164	0.944172063239109	0.0247341386292558	-3.69957085887262	1.10379367997825	4.92702240913051e-06	-12.2207757261825
Akt2	25233	1	82894322	0.962125441467647	0.20230116277928	-1.59799778702822	0.996436551735512	0.903984185320449	-0.100943412857532	1.09677664370409	0.000263305392722587	-8.24219601038581
Ttc9b	361528	1	82953434	1.21670988589851	0.0140066159803169	-4.26822549097029	1.10675627077359	0.196087380266577	-1.62919490141218	0.828422516979823	0.00801291838573022	-4.82670024147079
Map3k10	308463	1	82955783	0.888868427626082	3.74092501550455e-09	-19.4039329257523	0.950395768527644	0.0121268150016407	-4.41233616250419	1.14016772491677	1.68937128812127e-14	-31.711834861061
Psmc4	117262	1	83349136	0.893447655204345	6.69086565029192e-11	-23.4276927625027	0.986753335332295	0.435237582303855	-0.831863230772178	1.10077188235946	7.98082732282203e-11	-23.2513939423075
Fcgbp	100303643	1	83375208	1.14403475342452	0.00106712068187149	-6.84279120914874	1.38042112523165	8.34400623737899e-15	-32.4172329296838	1.10510481547648	0.00622657769528721	-5.07892842371707
Fcgbpl1	292746	1	83424788	1.40886646648126	1.58463971173311e-07	-15.6577385806776	1.51653961048719	1.3960210434538e-10	-22.6922248516066	0.882798146953051	0.0285409858148403	-3.55641412601492
Fbl	292747	1	83469832	0.96620956462556	0.469306319847214	-0.756499589732455	1.05810757036232	0.21218380765379	-1.5503023627176	0.979283501012218	0.602843133001532	-0.506098260374409
Dyrk1b	308468	1	83479147	0.966050775259334	0.420198471209298	-0.867028128823219	1.05891923574895	0.170604396802714	-1.76840787167335	0.992056846086003	0.827021428833552	-0.18992467276627
Eid2b	103690162	1	83545604	1.06558710084212	0.106268113051874	-2.24179000992461	1.01108798075169	0.777957221952518	-0.251083740952323	1.015275846575	0.661098938224628	-0.413851770717668
Selenov	499113	1	83551473	1.22695786403742	0.0105567576460073	-4.55098908894858	1.35948479432692	0.0001241544229391	-8.99398442087666	0.92951437462244	0.296633138191006	-1.21525912864469
Dll3	114125	1	83562013	0.985933761239289	0.771392047939558	-0.259558541869443	1.00868453409947	0.855759078738564	-0.155766392526671	0.988414064576798	0.781302886343924	-0.246792385702474
Supt5h	308472	1	83586716	1.00885803763285	0.703560300883947	-0.351601690558847	1.06008607294813	0.0110262066035887	-4.50748042113525	1.02986029757966	0.127519647528615	-2.05948482799193
Rps16	140655	1	83643111	1.03209464826415	0.264896796815233	-1.32841497482995	1.04564281101457	0.115055506913572	-2.16234059825234	1.0211627560091	0.401563841871506	-0.912388749838541
Plekhg2	292750	1	83651856	1.039810902156	0.0651145159108409	-2.73160777596251	1.09212674308047	1.96702685415363e-05	-10.8364022733161	1.00535719594215	0.774890736243782	-0.255033245060073
Zfp36	79426	1	83669084	1.01196183937728	0.512129616157689	-0.669177529423358	1.02757922920277	0.129290878140639	-2.04569054371585	0.993733647986241	0.700596020879826	-0.355823847824051
Med29	292751	1	83677961	1.1721044557303	0.0221366731490391	-3.81051962726349	1.10361208546058	0.145592778662302	-1.9269417415491	0.99647427225315	0.952652306629825	-0.0485052827906691
Paf1	361531	1	83683654	1.16589537903996	0.0290399245368968	-3.53908368762063	1.11039558859393	0.127378021387991	-2.06059606730455	0.992661862652123	0.902798401575646	-0.102256004559104
Samd4b	308473	1	83689413	0.986910424398295	0.696697557776331	-0.361403882368699	1.00933540658448	0.777816452117247	-0.251264705366364	0.990532488567578	0.743105548457535	-0.296917187210154
Gmfg	113940	1	83734199	0.957342381418864	0.155561093264802	-1.86071674178921	0.955948631438696	0.130397908720001	-2.03716466704149	0.965748184223086	0.182338625719837	-1.70188973976375
Lrfn1	365222	1	83747292	0.931871290256064	0.0420800512986802	-3.16818149147833	0.899396504508882	0.00157625208343277	-6.45270534892058	0.982045807559616	0.52463379757443	-0.645054788206311
Sycn	245917	1	83832102	0.995142914781134	0.936789941585015	-0.0652962037492103	0.932454511509487	0.240128686706608	-1.42658030473024	0.86699468548583	0.00879440461405737	-4.73363959904118
Nccrp1	292755	1	83835625	1.23967654044768	0.0192953778780244	-3.94788969993844	1.40956683280845	0.000147238769589986	-8.82345500598126	0.662657107069336	1.37786176958339e-06	-13.4949777027532
Pak4	292756	1	83849904	1.04195413299967	0.014386905899942	-4.24143679857961	1.13196835332768	7.83267215123185e-14	-30.1778875792228	1.00060795828283	0.965606471141856	-0.0349989075416359
Fbxo27	499114	1	83980936	1.04392150078285	0.0393279966661126	-3.23581863036986	1.15336357532185	2.538532858315e-12	-26.6994348166184	1.00371940773976	0.831973913726943	-0.183954192346044
Fbxo17	292757	1	84009043	1.16143695760708	0.000667795302921111	-7.31152886414057	1.25053767633199	1.87529141066867e-07	-15.4893315845889	1.04520017754913	0.261741437343373	-1.3403981428769
Sars2	292759	1	84028986	1.2013380363818	0.00376438408128944	-5.58217102173966	1.31861048408177	8.30931010988925e-06	-11.6981339718104	0.992405121045943	0.889819229737591	-0.116736949540513
Mrps12	292758	1	84025897	1.26953622016315	0.00138506641659567	-6.5820071862719	1.38230395830289	9.82671386620158e-06	-11.5304059761137	0.979568268416296	0.755753664850123	-0.280039796045379
Nfkbib	81525	1	84046292	1.06875885538243	0.136758604651292	-1.98953791716385	1.11737748007809	0.0116452223819012	-4.45285927905693	1.00307453974148	0.936056749630438	-0.0660791743954164
Sirt2	361532	1	84054430	1.12795724711342	0.024423017519854	-3.71222925037183	1.15211996534685	0.00727789791145642	-4.92291320689571	1.02409138653546	0.61098832759656	-0.492677423762972
Rinl	292760	1	84077265	1.20857711178716	0.000459333789301854	-7.6857334023847	1.1865487608619	0.00132856035661439	-6.62365936164407	0.99376594111952	0.900265058298416	-0.105066049796692
Hnrnpl	80846	1	84100885	1.04142586678633	0.00115204398287419	-6.76621753785897	1.06531709271964	4.06878660712077e-07	-14.7147508268822	1.00672548943455	0.548333506499928	-0.600871588645485
Ech1	64526	1	84114590	1.05686974716545	0.08311966031449	-2.48747401888756	1.05883780578026	0.0671965517308448	-2.70013334629871	1.03185462555795	0.250087085101132	-1.3859460813718
Lgals4	25474	1	84124766	1.44626577661921	1.91329196871521e-06	-13.166685255673	1.19632079964091	0.01755492198333	-4.04242091349979	0.968282093046495	0.637687090655571	-0.449907569466927
Lgals7	29518	1	84150261	1.47436656166734	1.00136064787849e-09	-20.7219061139104	1.2626953299922	0.000184578423445261	-8.5974361254719	0.930548135183348	0.205075758269647	-1.58437581557658
Capn12	308476	1	84171059	1.17304794123835	1.21495998991247e-06	-13.6207994118272	1.09719063764544	0.00449454978589507	-5.40488977494129	0.989008739127791	0.704113752018233	-0.350815356305313
Actn4	63836	1	84182783	1.07255515582084	5.38603138446727e-10	-21.3420421085225	1.04190431311576	0.000412543239057963	-7.79316953572428	0.963110905685495	0.000338385668900026	-7.99132428071519
Eif3k	292762	1	84260125	1.11627014600635	0.0550658402515074	-2.8992257142152	1.09541414272792	0.103239191728544	-2.27070673321561	0.89031236276128	0.0201334627136033	-3.90537203655778
Map4k1	292763	1	84271069	0.983213870390969	0.539554110243516	-0.617012202291086	1.05791516796092	0.0354519286535021	-3.33957762258962	1.05685720072058	0.0146696225913793	-4.22197641371719
Rasgrp4	170668	1	84433168	0.943089898732465	0.0153473787564319	-4.17681058458424	1.01269694988229	0.587937955699028	-0.531133854169535	1.12353453499961	1.59661131157201e-08	-17.9527972909602
Fam98c	292764	1	84452806	1.05607902259003	0.182873953144831	-1.69895814408841	1.10108894887401	0.0173594247532819	-4.05361970663064	0.947383854334946	0.132672707868237	-2.01987002670732
Spred3	308478	1	84461446	1.21126622263787	0.0104048668763098	-4.56548161342215	1.54224537602743	4.1527449730179e-09	-19.2994962820769	0.888680278366777	0.066772187509605	-2.70646863978583
Ggn	292765	1	84470689	1.23091157796463	0.010391543856338	-4.5667628943091	1.576053581982	1.13084762835669e-08	-18.2977132788327	0.886117324881597	0.0830477088350476	-2.48834003108126
Psmd8	292766	1	84474377	0.923484214234688	0.00658798033348143	-5.02250845187438	1.03236940310787	0.269133079033418	-1.31254930411635	1.07199276071589	0.00695139847927871	-4.96881241960737
Catsperg	292767	1	84488730	0.960370140542783	0.346110702597425	-1.06099660539386	1.12231040944872	0.00743988971540028	-4.90089925344589	1.04917517752529	0.206603319878111	-1.57695465331578
Kcnk6	116491	1	84525775	0.985923337831252	0.806966951567175	-0.214472563759954	1.04161410168454	0.473354055283141	-0.747911639246003	0.973853750713084	0.588745856324887	-0.529760671765641
Yif1b	292768	1	84539743	0.990801326292031	0.82653033795383	-0.190518655856517	1.01960823238006	0.640720774272906	-0.445161526525522	1.0180705723833	0.611462173733732	-0.49190218393054
Spint2	292770	1	84558164	0.923672698602958	0.0416138783723706	-3.17932155263149	0.901224785405766	0.00666462354153315	-5.01094180983743	1.00504698495891	0.87530463248866	-0.133183301799553
Ppp1r14a	114004	1	84586635	0.945413325241303	0.25642261190628	-1.36092836786204	0.964600773962536	0.449949429329226	-0.798620081801182	1.00974674816101	0.809944653116384	-0.210789363136164
Dpf1	50545	1	84606367	1.12154134823541	0.0184746536104872	-3.9913555614177	1.13302484909498	0.00908450539605339	-4.70118502043732	0.983057472239148	0.680267682128881	-0.385268908082362
Sipa1l3	292771	1	84618715	0.999228011824821	0.969376691369174	-0.0311020002490663	1.05905497763925	0.00455544818436825	-5.39143135917683	1.06600307164857	0.000219523409682724	-8.42405168110057
Zfp84	308482	1	84987379	0.946666508367904	0.000171874979591732	-8.66874320828246	1.01020680403863	0.471829007110507	-0.751138632104283	1.04152833077389	0.000807040649358905	-7.1221365200101
Zfp74	365224	1	85158980	0.965400006343288	0.0518747388156073	-2.95892333532381	1.00551767402641	0.761575641688919	-0.272365779092975	1.04749676725833	0.00304709990929071	-5.79356499011976
Zfp382	246264	1	85187978	1.00099673334931	0.969277081574846	-0.031204762068433	1.03557779762853	0.174756621947932	-1.74436100474965	0.943529110485503	0.0122952743930204	-4.39854028611523
Zfp14	499124	1	85268651	1.37744597621558	0.00391189959841025	-5.54373219216697	1.10128989863687	0.391258559128425	-0.938386661000476	0.60072060365625	3.7472923427879e-06	-12.494477020703
Zfp566	502316	1	85319264	1.04389063141115	0.382936596170861	-0.959885848751413	1.00237345483286	0.961387265604835	-0.0393779692883511	0.893735264140959	0.0143984995078062	-4.24063127867626
Zfp260	53982	1	85342380	0.984147460484197	0.571118392137842	-0.560158749070922	1.01148503986289	0.688362980124321	-0.373438992784088	1.02534881909055	0.324094987668831	-1.12671863433889
Capns1	29156	1	85444613	1.02060674836202	0.314390984395252	-1.15711789442586	1.05429453048113	0.00763648930720017	-4.87481729617735	1.02620938585125	0.139433468886964	-1.97016771702735
Tbcb	292777	1	85477639	0.990639039003873	0.789828470540863	-0.235939482993952	1.14308935561335	8.30242748126737e-05	-9.39637752530542	1.01947059839669	0.510990081747599	-0.671405098462691
Polr2i	292778	1	85483515	1.19169900604733	0.018422346470139	-3.99419086918122	1.35914929353539	2.48816985944201e-05	-10.6013780209438	0.960258660307516	0.533525266085442	-0.628248850251255
Ovol3	365226	1	85484956	1.21682009985869	0.00233885371002184	-6.05809433714885	1.31916603822513	1.51832513580607e-05	-11.095317621971	0.984653074353224	0.788629082140399	-0.237459180028892
Wdr62	308492	1	85491531	1.08011070354004	8.23415858143353e-06	-11.7072193754586	1.08255422088074	5.13139891337212e-06	-12.1801322432904	0.969362595121668	0.0395604862786	-3.2299244801242
Clip3	308493	1	85547192	1.23286275698405	2.67384670653844e-06	-12.8319924083255	1.24030784528047	1.16492955910583e-06	-13.6628499370615	1.0568883665514	0.172147509470209	-1.75940355650987
Alkbh6	292780	1	85563606	0.970917380696234	0.538679395256689	-0.618634699040177	1.06883906477507	0.161728816846124	-1.82183431648888	1.15563670529045	0.000266231001887223	-8.23114619790067
Syne4	292781	1	85569562	1.08235435576274	0.290955446580266	-1.23458512806751	1.28773458902205	0.000670413670658322	-7.30761561721087	0.941248425664294	0.357448447857877	-1.0287641290423
Sdhaf1	499125	1	85576207	0.9473333236752	0.0418219060602182	-3.17433500830105	1.08428713471603	0.00183665059370913	-6.29981169568027	1.07965940783412	0.000584625727821138	-7.44453869698226
Lrfn3	308495	1	85616862	0.949075647906579	0.0893310292494813	-2.41540637945543	1.01038007381055	0.733172915350486	-0.310373704028295	1.1222398193185	5.19232688599352e-06	-12.1683286209924
Tyrobp	361537	1	85673000	0.819971510597694	2.34318835102551e-06	-12.963998012841	0.898080410818607	0.0110826156956975	-4.50237755190509	1.20326704823152	3.97426584042529e-07	-14.7382556141427
Hcst	474146	1	85676978	0.931307000367308	0.161321494182373	-1.8243560467934	1.0837817483117	0.109609854877115	-2.21082799174849	1.07913489807561	0.0750279484012608	-2.58989458951072
Aplp1	502317	1	85696888	1.07321154458344	0.207245615276459	-1.57385064187831	1.16928604047628	0.00487373221111552	-5.32389526761195	1.0329572614921	0.493826053497628	-0.705571942228319
Kirrel2	100359836	1	85708793	1.15442162502496	0.11174265003156	-2.19155681918116	1.28459675972262	0.00525029414579777	-5.2494711761771	1.0413747209731	0.579016896630649	-0.546423619398587
Nphs1	64563	1	85720812	1.27732306043984	0.00117155064042977	-6.74942707395131	1.32568704603182	0.000176804514154925	-8.6404658755362	0.936530701038108	0.302853644817052	-1.19450561057047
Prodh2	361538	1	85753644	1.05196202165339	0.0918519256937782	-2.38757750190356	1.00654903793929	0.827238590068624	-0.189662124879192	1.03816812075871	0.153050124963037	-1.876989797106
Proser3	361541	1	85793364	0.931412530436488	0.0704388975246925	-2.65300964674447	1.0658918379508	0.102425646895657	-2.27861813977069	1.02407518783579	0.470769239412891	-0.753387242576587
Hspb6	192245	1	85806928	1.11445697943338	0.179726324820939	-1.71632000276122	1.22102988684558	0.0120108669449818	-4.42194346023471	0.923091987648579	0.259170576852213	-1.35026883617802
Lin37	292787	1	85809068	1.21556467765501	0.00498304568498035	-5.30171399155706	1.19248296043631	0.0091121785762825	-4.6981434551054	0.968077751509556	0.580976173376339	-0.543045532650425
U2af1l4	361542	1	85816225	1.20809541614137	0.00616416772224263	-5.08900215192647	1.16834562887222	0.0199571616667029	-3.91416721927734	0.983307007007248	0.772665734538535	-0.257908750129359
Igflr1	499126	1	85819152	1.20825590104546	0.00497153228626309	-5.30402717929528	1.18376544326032	0.0100288477130025	-4.60228956765558	0.986791521474679	0.814527330948564	-0.205147296010605
Psenen	292788	1	85814906	1.22687213663444	0.00215035149002863	-6.14212396647033	1.2429652202179	0.000749033303555035	-7.19672711141014	0.94394917424653	0.308102786632845	-1.17732182884773
Mir3569	100526585	1	85841616	0.842679805631727	0.00088753804795098	-7.02705916660295	1.02197211357239	0.667300037120317	-0.404515503444948	1.0022199112806	0.960099009706701	-0.0407188647271685
Zbtb32	688845	1	85841931	0.818194870350423	6.05637708211086e-05	-9.71181368490317	0.987152776421702	0.791352221447727	-0.234012124044686	1.01995352884212	0.64001780146113	-0.446259288232227
Upk1a	365227	1	85859671	1.04076665688243	0.4629864047113	-0.770057588801533	1.09853941348618	0.0773150492362942	-2.55986665622776	0.990717464845002	0.846013560582435	-0.167219890447125
Cox6b1	688869	1	85875080	1.01464928664899	0.727369823713018	-0.318320232424483	0.98056813354938	0.631045800988691	-0.460376834306938	1.03471432975344	0.341445778240142	-1.07456638786251
Rbm42	361545	1	85898618	0.864153325162533	5.17624664937066e-08	-16.7766005353832	0.947472878821624	0.0421310141571348	-3.16697113119134	1.08365816902153	0.000301434315318398	-8.10695842517237
LOC688924	688924	1	85948302	0.898046372923382	0.0518335588030249	-2.95971748614283	1.03145162138701	0.575458661425035	-0.552587884112511	1.00061291897878	0.990096764101229	-0.00995259911349888
Atp4a	24216	1	85961733	1.30716575877412	0.000258439258500439	-8.26084986841463	1.40527203998299	5.02974756684182e-06	-12.2001407606305	0.903536784978713	0.100363906081829	-2.29895263753755
Tmem147	292792	1	85977030	0.94915698559068	0.512009339903402	-0.66941241211018	1.10439492511373	0.210413843894122	-1.55867900230731	0.98749511729224	0.84917876463704	-0.163485555781008
Gapdhs	66020	1	85979096	0.920070404137969	0.157128962470185	-1.8506883938046	0.988132507629533	0.839707913318124	-0.174701169854502	1.00629073385558	0.897610255871852	-0.108019318396792
Sbsn	292793	1	86001567	1.22459601731821	0.0134206986359784	-4.31095708948079	1.11521549094347	0.17085454733386	-1.76694268483204	0.953167655911609	0.487377095885337	-0.718717131333995
Dmkn	361548	1	86014188	1.12290072059729	0.034187466389621	-3.37589618191937	0.987298192777071	0.812859525386562	-0.207196969865845	1.03608741370175	0.436031823184402	-0.830040049341616
Ffar2	292794	1	86072601	0.870835851137026	0.000897572739722236	-7.0158163938417	0.88492341826835	0.0039993483371478	-5.5216238468475	1.19684610819079	1.85845607260066e-07	-15.4983495764251
Ffar3	365228	1	86105388	0.880970356441179	0.0114450566452462	-4.47019737624549	0.875799796299877	0.0072635922527937	-4.92488077185862	1.14420946098777	0.00115688180219041	-6.76202699485658
Ffar1	266607	1	86111368	1.09963892539978	0.205773534298491	-1.58097906298446	1.06374842903048	0.392273150862341	-0.935796868429088	0.955693461634793	0.467249756354586	-0.76089135409211
Cd22	308501	1	86117459	0.811934996187141	0.00111102818262584	-6.80246940174643	0.959441170093469	0.510290432054824	-0.672775240735599	1.12775656842952	0.0246398663575085	-3.70338956413394
Mag	29409	1	86148321	0.999761798281901	0.996492495368666	-0.00351367034744343	1.03523180747068	0.514244247970872	-0.665056935789464	1.08095042639213	0.0793956374016103	-2.53331185680266
Hamp	84604	1	86170926	1.10660702038347	0.164561909365804	-1.80446843084983	0.951255249861865	0.478463448303061	-0.737175459088223	0.864228411833048	0.0186451863307387	-3.98216727179771
Usf2	81817	1	86174703	0.955061790535633	0.231941983926639	-1.46126800787009	0.965836323291143	0.362677672969304	-1.01424079243391	1.04765759307729	0.144835202548203	-1.9321587170566
Lsr	64355	1	86186427	0.948433867854354	0.0756784711525612	-2.58126155591507	0.988212552410115	0.688996074313439	-0.372519705642999	1.08988198006337	0.000441418242292694	-7.7255177367385
Fxyd5	60338	1	86267937	0.908088081536118	0.00784571413707222	-4.84778786608332	1.01188787012173	0.746428964205882	-0.29245482499574	1.20932978472271	3.41725453870338e-10	-21.7970134677165
Fxyd7	63848	1	86277678	1.07363570638274	0.226721146355785	-1.48403444679027	1.23291116434278	0.000357928085224821	-7.93517847100279	1.24650475989371	4.20597421914794e-06	-12.3790046102442
Fxyd1	58971	1	86287165	1.06049483444063	0.32721344694897	-1.1171425780657	1.11632477753233	0.0616982737600001	-2.78549932642004	1.190885067524	0.000313481180504934	-8.06777122998048
Lgi4	361549	1	86295074	1.08635083954666	0.156832687405143	-1.85257572719773	1.06405117370406	0.282727892939732	-1.26327035293212	1.13166078675352	0.00861443308275711	-4.75431621699957
Fxyd3	116831	1	86305531	1.22670000914683	6.98470822702698e-05	-9.5692022444971	1.13070834220443	0.0145764929278635	-4.22834512126305	1.04388311949797	0.334953069523214	-1.09376484794621
Hpn	29135	1	86337087	1.07210186504857	0.0140487415447532	-4.26522245698245	1.00113382737279	0.968208231992611	-0.0323080991447776	1.13211987223189	1.48831836014299e-07	-15.7204487857228
Scn1b	29686	1	86353917	1.31874252318286	5.24858521297453e-06	-12.1575520009208	1.06025991989627	0.330216912365963	-1.10800553025545	1.05553730760998	0.306948270309725	-1.18107604621255
Gramd1a	361550	1	86367003	0.96391628876179	0.0874244372904684	-2.43698043253647	0.98981393100358	0.630878559812701	-0.460641891678307	1.08233654488728	1.0182540338124e-05	-11.4948360359169
Scgb1b24	292801	1	86521348	0.949801842952923	0.197004737370214	-1.62452750296875	0.879219843508531	0.00112724388500542	-6.78797966537913	1.02779639721832	0.413090094991333	-0.884089562133077
Apbh	689199	1	86588137	1.11019703171023	0.111091949536832	-2.19739704637666	1.00803484454057	0.900389063917015	-0.104928315828502	0.854876811053817	0.00593206452833223	-5.12738297675951
Scgb1b30	361551	1	86717510	0.918522944582378	0.0377616547473528	-3.27646111590674	0.901013136495292	0.00911123965592783	-4.69824650057618	1.04339961822412	0.204430217801791	-1.58752859497567
Uba2	308508	1	86775246	1.04103645990358	0.273671629533969	-1.29582632364616	1.05958581712407	0.110207937839636	-2.20538635364477	0.974815740178702	0.414768068322347	-0.880035786490748
Pdcd2l	689637	1	86810292	1.33452194184527	7.96720050251162e-08	-16.3453475672445	1.10666984762934	0.060219867902347	-2.80975294951536	0.811298537442683	1.20647659605202e-05	-11.3252212572917
Gpi	292804	1	86828211	1.01219056031076	0.466028405363921	-0.763508690997648	1.04136889091799	0.0175129202468749	-4.04481637064049	0.958656018803174	0.00450423229155836	-5.40273781497237
Garre1	308509	1	86862121	1.13724042918266	4.3995193299986e-09	-19.2417705451718	1.05932819649653	0.00997304961737684	-4.60786886240414	0.966188730888714	0.0858130212210367	-2.45558452152004
Lsm14a	361554	1	86964887	1.03834277649931	0.0178122231315734	-4.02787036456468	1.03422584967041	0.0394773376214467	-3.23202850282434	0.975368837628605	0.0834040285497197	-2.48405866683056
Kctd15	499129	1	87258658	0.949751591674007	0.129701997114268	-2.04251578982711	0.969500590492074	0.365591657435641	-1.0062382584928	1.05374744965001	0.0757651850984291	-2.58011639133715
Chst8	308511	1	87294144	1.05624337190579	0.186955645187857	-1.67688388177069	1.07575117720334	0.0791167929156049	-2.53683012692293	1.0039793895862	0.914339871148545	-0.0895529263752346
Pepd	292808	1	87536650	0.995485293240188	0.836255608964418	-0.178820960280378	0.943491562931614	0.00833112228110207	-4.78775710425504	0.979482119169919	0.272736223962827	-1.29925016347183
Cebpg	25301	1	87686020	0.919252813760507	0.000178005607106995	-8.63369550756723	0.911677008713091	3.82502590041884e-05	-10.1713602263633	1.03099931754286	0.105195887910992	-2.25193106774105
Cebpa	24252	1	87759631	0.870259648153244	6.19360660213464e-08	-16.5971631771509	0.876580799725498	3.46557987947716e-07	-14.875215678934	1.06722169832534	0.00202277391055454	-6.2032854865307
Slc7a10	114518	1	87829175	0.889881042151453	0.00318642169023685	-5.74885671899069	0.84589500421244	1.84271085265807e-05	-10.9016876880874	0.992141201636883	0.813395943027622	-0.206537273193419
Lrp3	89787	1	87844868	0.954553971840587	0.0696637644761678	-2.66407497478999	0.927446250841361	0.00323453494026442	-5.73387012016899	1.13353848656993	1.34133761521806e-08	-18.1270134075681
Gpatch1	292810	1	87925606	0.964044853617685	0.1865401640765	-1.6791087061057	0.959178144466054	0.130287076162347	-2.03801498501728	1.12273907787526	1.02541438671751e-06	-13.7904137473485
Rhpn2	308516	1	87991144	0.876933736489354	9.54495064231583e-05	-9.25691317885714	0.920068015857277	0.0131313226454559	-4.33275486112879	1.13249809017981	2.17144891546323e-05	-10.7375308172539
Faap24	502320	1	88051770	0.952468269513561	0.547572871891468	-0.602259726803266	1.27342615490574	0.00260781206449419	-5.94924369867446	1.16136870842283	0.0350538765507132	-3.35086907102637
Cep89	292811	1	88058282	0.88986476362	0.00693100668090785	-4.97175021212988	1.07983576539352	0.0787508876352475	-2.54146572978122	1.15511177137431	0.000104768484033171	-9.16375755617845
Slc7a9	116726	1	88109979	1.09183565914755	0.120611533785886	-2.11518036256306	1.08080602382875	0.171431209258159	-1.76357320504048	0.957514771867578	0.390151947279801	-0.941219007326347
Nudt19	308518	1	88214476	0.924518946366477	0.0127608867505236	-4.36137050892499	0.941156518067159	0.0540538877850605	-2.91777380806539	1.0781275018437	0.00384548420508392	-5.56085575285204
Ankrd27	361555	1	88251238	0.876330360712856	0.00697907883271138	-4.9648383433079	0.946378006485948	0.261788966931098	-1.34021656951471	0.974499028154011	0.530172905967285	-0.634552087965785
Rgs9bp	499132	1	88249438	0.857419177719809	0.0145124195392389	-4.23275047621199	0.876778839710139	0.0356294889305294	-3.3345816432638	0.96356559946135	0.489917654203559	-0.71351795464569
Pdcd5	292814	1	88305869	0.909396582696133	0.00552849131559713	-5.19784031882557	0.904546787830144	0.00341435803944006	-5.67976578622474	1.01208376558874	0.678511727931524	-0.387853514769607
Dpy19l3	308519	1	88350303	0.98462390703054	0.561610413506713	-0.576946883873514	0.971326151108032	0.269072674047865	-1.31277377212124	0.984572424687817	0.500199099933894	-0.692749059952685
Zfp507	292816	1	88438246	0.976381616854274	0.457349543502069	-0.782307315017205	1.00826780639694	0.79671233368638	-0.227261601748682	1.00514958367398	0.855722594094392	-0.155809027682813
Tshz3	308523	1	89388777	0.915020367318478	0.00314344659049448	-5.76243544074375	0.954413926278731	0.12234813212497	-2.10088475586328	1.05852798523041	0.0337156801325307	-3.38979226400394
Uri1	308537	1	90646393	0.922350095073176	1.05381989345417e-05	-11.4605039085283	1.00720014408738	0.697197482909378	-0.360686575627674	1.00651440214491	0.680593214163096	-0.384790487339565
Ccne1	25729	1	90781947	0.885588804700181	9.21859159434607e-12	-25.4097988455223	0.975876786645084	0.182433005316321	-1.70137226751229	0.975779699036833	0.106698963496051	-2.23774383491045
Plekhf1	308543	1	90908638	0.859481029830015	9.46589784452495e-15	-32.2910807553162	0.947481113874579	0.00744554979329666	-4.90013876825284	1.06332101779887	0.000193458442266289	-8.5504478372102
Pop4	292831	1	90960026	0.801714080386093	5.79599735189622e-12	-25.8738535483549	0.90094496149276	0.00131953581910434	-6.63047525642167	1.03020284715315	0.283329356177099	-1.26114525528641
LOC365238	365238	1	91079589	0.874534922974935	6.81897363338061e-19	-41.829407799996	0.954844045054497	0.00314672571003572	-5.76139282388634	1.08021924100043	1.06393518608838e-09	-20.6612913632128
Vstm2b	361560	1	92592070	0.941600758724391	0.20412564740442	-1.58901955608885	0.969965004153818	0.522328604641314	-0.649458378351196	0.970643091605688	0.445985817454489	-0.807468126897082
MGC114499	499135	1	92671461	0.954758905320656	0.441703842771109	-0.817115660460269	0.966090203283892	0.568980276615137	-0.56390950869888	0.997186308926996	0.953988562629731	-0.0471035964634418
LOC499136	499136	1	92752704	0.866810718333887	0.000246603547191066	-8.30772858294549	0.891321874402395	0.00387717795742873	-5.55264772053976	1.00045648162081	0.988497720636381	-0.0115689422553772
Vom2r37	690356	1	93267323	0.803562675260656	1.11771952793188e-21	-48.2429964790856	0.846446698725437	2.75069690667087e-12	-26.6191668157481	1.15494498033978	1.9871783702369e-14	-31.5494755737615
Vom2r38	308551	1	93358550	0.98730845569922	0.810930523584428	-0.209572896126503	0.997935424976374	0.969212420486134	-0.0312714749277679	0.821835137358277	2.48005442597649e-05	-10.6046449590759
Siglec5	292843	1	93768319	0.871011793956075	6.29119767595757e-15	-32.6996249327917	0.911171316168398	2.78286886092061e-07	-15.094613291005	1.04064413712534	0.00672792402573207	-5.00148864862672
Siglec10	292844	1	93817335	0.893464783032402	0.0649388666397501	-2.7343089648812	0.849419232940122	0.00707816612244741	-4.95074042708176	0.938771827492544	0.241808815583034	-1.41960788330625
Lim2	114903	1	93837597	0.854641048330061	0.0211402100919331	-3.85657836046582	0.86360242392146	0.0271710060960221	-3.60560482656358	1.15736139496502	0.00827717033592158	-4.79425411586311
Cldnd2	499140	1	93848533	1.00469528611839	0.963003661977019	-0.0376980645152097	0.933240498476032	0.487341574640808	-0.718790016455864	0.775521660748428	0.00440538524286993	-5.42492756760193
Etfb	292845	1	93851908	0.861058829898351	2.87940965924889e-10	-21.9682656362312	0.912115139621454	0.000174637794611452	-8.65279647400061	1.07270785131501	0.000407144357086078	-7.80634274969261
Zfp819	308561	1	94038248	0.826934049667962	2.81156607720917e-20	-45.0179602089317	0.893082488999304	1.5069890229835e-07	-15.7079820153594	1.14199955985061	1.94195969331721e-14	-31.5724936875064
Ctu1	292847	1	94115432	0.823624089937006	6.7337564826519e-06	-11.9083774002416	0.886365349127046	0.00505059389393512	-5.2882494398501	1.00896766867094	0.803856274462829	-0.218334788889134
Klk13	292848	1	94165381	0.91695886181233	0.101100193740908	-2.29164323662809	0.924209566387645	0.139918242719502	-1.96669700753089	0.998878746686238	0.980071863939348	-0.0201293794557181
Klk12	308564	1	94223520	1.01294722135017	0.870670077178545	-0.138492160134631	0.976823504788682	0.762813245878321	-0.270742040594997	1.18623176461264	0.00977503951216893	-4.62792313095326
Klk11	292849	1	94228741	1.06460639949581	0.496827953789582	-0.699511482253441	1.1332121827823	0.17081102819448	-1.76719743182871	0.992544163478124	0.925189955403367	-0.0777562053597844
Klk10	292850	1	94235540	1.14119289935438	0.0696001064079283	-2.66498918279339	1.24566342924666	0.0028580793761671	-5.85760542653365	1.02161746529689	0.727647859595682	-0.317938057157147
Klk9	292851	1	94246339	0.999581315761523	0.995320210385001	-0.00469077411391328	1.0986025550855	0.19052464615489	-1.6579737166426	1.02317970940682	0.692739158694579	-0.367101745026495
Klk8	308565	1	94251803	1.26928573402426	0.000810201511679828	-7.11822756138673	1.27531929898982	0.000782642803298513	-7.15283415597224	1.00912535955339	0.879758053233142	-0.128108348820474
Klk7	292852	1	94268042	1.18582414023245	0.0190053828923295	-3.96303302981783	1.23304731048513	0.00393416261034626	-5.53805722526193	1.09060752714512	0.131502442829186	-2.02872985088906
Klk6	29245	1	94278970	1.1758376822822	0.0204464684040897	-3.88994510558322	1.15873292721491	0.0309414656138654	-3.47565806540949	1.01480462779909	0.788291651326757	-0.237887141703351
Klk4	408210	1	94344608	1.07436705643431	0.228364968812695	-1.47681018944047	1.07079317203595	0.247111549514944	-1.39791542683323	1.04022536288767	0.401508483902828	-0.912526615300939
Klk1c12	292855	1	94378103	1.0218804792695	0.738105528007736	-0.303668472723628	1.00611909556735	0.923793100507726	-0.0792671496130826	0.949498655892553	0.325036937676472	-1.12381644872143
Klk1c10	292858	1	94402993	0.886412926775081	0.0225153881441264	-3.79355628602004	0.922700300389516	0.125803433133154	-2.07303464468155	1.02308386806049	0.597685113598467	-0.514691229604861
Klk1c6	408242	1	94467672	0.955678780700086	0.429926317883131	-0.844141438737423	1.00751363642993	0.896357848070345	-0.109415561732689	1.01831734815922	0.705453419220488	-0.348914535070321
Klk1c2	24841	1	94492332	1.04129519268336	0.530240280048976	-0.634425016588949	1.08138977957368	0.223260691284467	-1.49941517108006	1.02178340192461	0.685625584595812	-0.377423595306425
Klk1c8	292866	1	94547774	1.02903624312288	0.615682450421555	-0.485023950928155	1.01425140774309	0.806565812693683	-0.214969781902208	1.09211873289303	0.0599335598760179	-2.81451866570856
Klk1c9	292868	1	94597359	0.978029765973289	0.698390976661289	-0.358976194555545	0.994217232555656	0.919416329668388	-0.0840162345447798	1.09435313210888	0.0594176673079072	-2.82316366741085
Klk1	24523	1	94642722	0.946498570925301	0.348959286678577	-1.05280002066612	0.950067166352506	0.373772771838031	-0.984107228138544	1.15480227192028	0.00242285097014614	-6.02281034537605
Klk1c3	292872	1	94671636	1.0013922040883	0.98038965134852	-0.0198051829239548	0.994133573355115	0.915963808106927	-0.0877784258888767	1.03096416039143	0.494465530433836	-0.704277836246135
Klk1b3	24594	1	94709105	1.05308242375893	0.414445123308658	-0.880814705671671	1.0356679362041	0.564947725030245	-0.57102207418649	0.90887811486424	0.0556147276426982	-2.88930722714157
Fv1	308568	1	94730912	0.774638064902143	2.69064755205983e-10	-22.0360690396237	0.947353148641432	0.173715305730023	-1.75033749372746	1.03593646658528	0.301254187433552	-1.19980089407951
Acp4	308569	1	94737643	1.43620520014643	4.89806481543756e-05	-9.92408527348625	1.31399854460373	0.00159152439386816	-6.44306298376414	0.822021118407698	0.00476886045761323	-5.34564790039751
LOC103691109	103691109	1	94744696	0.988430247788416	0.818532484716161	-0.200242194850789	0.96891330373312	0.515411515344792	-0.662789638474092	1.01554776017767	0.697762072802933	-0.359877104238955
Clec11a	29313	1	94801492	0.898507917768274	0.0405684639111165	-3.2047642651595	0.868591844944509	0.00611703598999016	-5.09667761513755	1.0179574205535	0.667326522059677	-0.40447581453095
Shank1	78957	1	94808282	1.01269293368247	0.817204582178763	-0.201865808885077	0.986429705133384	0.797372310618537	-0.226433569219514	0.931096981039113	0.0977685038162287	-2.32515280067842
RGD1309036	292874	1	94857115	0.850524076478517	0.00276749707648073	-5.88981194975757	1.15170407384238	0.00925831100733958	-4.68223364357593	0.959601025420589	0.374238512501651	-0.982861950871858
Syt3	25731	1	94881594	0.860458353800237	0.000308811752208007	-8.08277868286941	0.970905638545543	0.470449479516037	-0.754066701883387	1.0251290345925	0.467923155036647	-0.759451195186206
Lrrc4b	308571	1	94935603	0.827745735416073	2.21978084653695e-05	-10.7155169917351	0.956026489693178	0.308130438565522	-1.17723208382404	1.0544513199317	0.156115289585381	-1.85716050888136
Aspdh	292875	1	94958461	0.88129734032868	0.147853602933942	-1.91153266413415	1.10763268036151	0.239171197391655	-1.43057567639804	0.878109574743381	0.09066051122933	-2.40063339451192
Josd2	292876	1	94961038	0.831491462932346	0.000267247395398915	-8.22733575404145	0.963423986562256	0.469888952617877	-0.755258883220222	1.00781664461085	0.860237673295831	-0.150546563618683
Emc10	292878	1	94982519	0.927495000733964	0.0122455950750998	-4.40258899236398	0.989502732889024	0.722097266852415	-0.325595430530897	1.03060815525163	0.237135858399664	-1.43912205989487
Mybpc2	292879	1	94994104	1.11981562992604	0.085340998550697	-2.46110030043889	1.15630662987688	0.0276152706684387	-3.58938637417643	0.856601031701694	0.00456651488084604	-5.3890049731395
Spib	499146	1	95018945	1.11588843975596	0.287869409691148	-1.24524834025295	1.51822324791722	4.43486466078281e-05	-10.023428365845	0.931519548310414	0.411668314902137	-0.887537314785325
Pold1	59294	1	95025499	0.900324442962381	0.153656302134311	-1.87303697507815	1.16311107316299	0.0362878413047157	-3.31627254410302	0.861847998689764	0.0180516448156425	-4.01451847283457
Nr1h2	58851	1	95041992	0.879266138784368	0.00142733520741404	-6.55194606448919	1.02935976953201	0.469773359281174	-0.75550491487611	0.947577112555675	0.118989936007693	-2.12871636081089
Napsa	60575	1	95064900	0.843910193812222	0.00620406372997338	-5.08255076132	0.987343025406046	0.832593834628797	-0.183209349210488	0.968729529341342	0.546139925903685	-0.604880061521071
Kcnc3	117101	1	95080960	1.02082062005668	0.727866584967348	-0.317637509987547	1.14717386682782	0.0194217203116908	-3.94136323550625	0.85366139051607	0.00100488855339194	-6.90287863576741
Myh14	308572	1	95096266	1.05683668724885	0.221388811280112	-1.50783479620812	1.16239221842292	0.00089859199043205	-7.01468147475315	0.921753698067948	0.0437282018380016	-3.12976203404597
Vrk3	361565	1	95243448	0.957429974775594	0.0253194233758586	-3.67618345543078	1.04821073082767	0.0137300110054479	-4.28817125764046	1.0725401266582	2.51463674169889e-05	-10.5907971085508
Nup62	65274	1	95299536	1.08628138018979	0.106383809792033	-2.24070187726136	1.13659742167973	0.0111177909784107	-4.49920866291445	1.10473967459799	0.02500954917425	-3.68849756007475
Atf5	282840	1	95296028	1.07506310392422	0.173506870107566	-1.75153808321741	1.13295016566389	0.0151593681695618	-4.18913657710598	1.10461347187136	0.0290154204268415	-3.53992785146207
Tbc1d17	292886	1	95324776	1.07065278320706	0.116716046097814	-2.14801125044579	1.19354180851646	2.4094426740787e-05	-10.6335299997804	0.957622480412355	0.254034360440141	-1.37028574378936
Akt1s1	292887	1	95333346	1.01531517947755	0.697750943293117	-0.359893054659608	1.09471152018465	0.015521232805894	-4.16554633401227	0.976872384445944	0.485406375578983	-0.722768851084953
Pnkp	308576	1	95341623	1.02880301503712	0.531361919378303	-0.632311909160768	1.08061637897788	0.0796090139761707	-2.5306279516364	1.00737197195648	0.856525461600036	-0.154871234164152
Ptov1	292888	1	95347067	0.911729234690412	0.000117230069975186	-9.05137214397561	0.995851606197046	0.859835940841318	-0.151013674396404	1.03824838673933	0.0698964745354878	-2.66074006684423
Med25	292889	1	95362697	1.02216858738153	0.730642040683472	-0.313831623594468	1.16738373917075	0.0133852864774237	-4.31359919936821	1.10506774039206	0.0680907463886537	-2.68691395775187
Fuz	308577	1	95379587	0.990246989830379	0.888162273491366	-0.118600812266759	1.17241236971166	0.0194093684297062	-3.94199942072802	1.13966599658127	0.0281753052706157	-3.56930938431053
Ap2a1	308578	1	95384668	0.91819117237035	3.72270295724485e-08	-17.1062307381044	1.03038955801431	0.0508720087970324	-2.97844243209221	1.04689047886064	0.000546649428369246	-7.51170285978222
Tsks	292890	1	95427588	1.15788041001827	0.00813375391802798	-4.81173272545512	1.17283986783561	0.00311431419677639	-5.77174631253034	0.991208250125116	0.854953262653748	-0.156708475102352
Cpt1c	308579	1	95442814	1.15368653737678	0.00356711863163525	-5.63599711506051	1.23926599559382	9.65756362341576e-06	-11.5477691544478	1.0289921110059	0.515495799750417	-0.662626123472154
Prmt1	60421	1	95458857	0.963643240642213	0.00857102656614684	-4.75936776753142	1.04978355913035	0.000702376619600015	-7.26104080264382	1.01529055414217	0.210453420559197	-1.55849093034955
Bcl2l12	361567	1	95472272	1.45411974872823	1.83663212759993e-06	-13.2075770289439	1.40412075864846	9.55056374595131e-06	-11.5589103742242	0.918054446952318	0.184403424408724	-1.69062939748585
Irf3	292892	1	95480127	1.47448913944217	2.47261808913909e-06	-12.9102330135631	1.39569997165458	3.39849029096056e-05	-10.28959416403	0.914325655865805	0.186312585203171	-1.68032945023072
Scaf1	56081	1	95485456	0.881356955930006	0.00855100944449034	-4.76170593931936	1.06810251186223	0.15373414153661	-1.8725305220926	0.916711101549717	0.0434132467190229	-3.13699066050651
Rras	361568	1	95500582	0.911858417439829	0.0174633128700721	-4.04765300601518	1.03907806141714	0.302658142231573	-1.19515135387871	0.992110099198038	0.815156370613983	-0.204375318361132
Prrg2	361570	1	95535190	1.02894359820745	0.363595859578953	-1.01171230404026	1.02423700786794	0.435871020861399	-0.830408903109956	0.996071938521804	0.880504480861166	-0.127260262062612
Nosip	292894	1	95543399	1.25287819946219	1.55078884881204e-06	-13.376746821779	1.02728811622898	0.572363907891979	-0.557980287285069	0.950740578167692	0.229912470434165	-1.47005660582126
Rcn3	494125	1	95564503	1.06377828795836	0.1643221641509	-1.80592636254478	0.892037399146927	0.00954386258705482	-4.651856992126	0.90078598746338	0.00721756663323888	-4.93123741429261
Fcgrt	29558	1	95574441	0.983082941568131	0.593751914560901	-0.521293699114862	0.879908756922427	5.80693088920325e-05	-9.75387327994212	0.918092471297191	0.00216456605910842	-6.13553537220934
Mir150	100314158	1	95605024	1.17882698717204	0.0185032304685198	-3.98980994222215	0.944830872614738	0.414962091524613	-0.879568108647539	0.986103247518862	0.830481002388015	-0.185750225099495
Rps11	81774	1	95605690	0.928175767464532	0.0165208114390041	-4.1031343935118	0.948289937312833	0.0865218872997006	-2.44735786468511	1.0127980464859	0.636685444387885	-0.451479553241544
Rpl13a	317646	1	95609760	1.06172625129911	0.350317736949463	-1.04891471646229	1.09425243813479	0.151718966552292	-1.8857253737303	0.909924909014852	0.100091071316701	-2.30167479427467
Flt3lg	103691134	1	95615056	1.06779850668618	0.107240502815222	-2.23268127693438	0.993994981306877	0.881165485128772	-0.126509832854659	1.03425810808062	0.349703914332064	-1.05066844157521
Aldh16a1	361571	1	95626738	1.11997026560696	0.0729524277578134	-2.6179477248164	1.18489300995984	0.00627866883377382	-5.07059729011496	1.01629262016225	0.768383726519202	-0.263466026709707
Pih1d1	292898	1	95641222	1.12635008302456	0.0859235920926636	-2.45429684168553	1.18047079063908	0.0141092645578525	-4.26092363652738	1.02102391080089	0.7282761110163	-0.317075029317378
Slc17a7	116638	1	95649765	1.04574209529287	0.325285287565059	-1.12305267380794	1.0883903665665	0.0587909242187964	-2.83376778601121	1.01539258320558	0.705052170205064	-0.349483478616883
Pth2	499149	1	95666525	1.01629305457705	0.791936492366434	-0.23327407678883	1.11499025191972	0.0671104893813446	-2.70141492261172	0.996967246913296	0.953012874296601	-0.0481268661887524
Dkkl1	499150	1	95694010	0.941836286978408	0.127892091455213	-2.05656840612295	1.01664125304358	0.676731449960211	-0.390480761339631	1.09594107589735	0.00420282026835026	-5.47199948657866
Tead2	308582	1	95703294	1.18761295201199	0.0269367152245384	-3.61426504473834	1.20955689022401	0.0126527456754777	-4.36988103791555	0.952835265114228	0.469536322938604	-0.756009618174903
Cd37	29185	1	95719180	0.921310044393387	0.178294685026847	-1.72431756371692	1.04619788671326	0.438142137933908	-0.825211905418724	1.10531206811059	0.0461302361484954	-3.07628666222986
RGD1562492	499151	1	95756766	1.15136642743023	0.0148832620259421	-4.20751805142933	1.26421725585742	3.88259364180324e-05	-10.1564220702756	1.00031619976468	0.995092526386518	-0.00491955480373707
Trpm4	171143	1	95782000	1.0477253999186	0.362303922089683	-1.01527185560925	1.16625574137026	0.0022494677519467	-6.09706164543964	0.958130941777032	0.325892403377036	-1.12118800308493
Hrc	292905	1	95813351	1.44773373075038	0.00643283904701218	-5.04633930676179	1.77294409782899	1.82609322144815e-05	-10.9107466318289	0.654292701087619	0.000401569430659153	-7.82013011136056
Ppfia3	140591	1	95817110	0.985773256414804	0.74680289092237	-0.291953996242296	1.11633972554809	0.0105365630387525	-4.55290387645187	0.988068013478622	0.745936267197686	-0.293115115138835
Lin7b	60377	1	95846971	1.08441476916671	0.236134051328977	-1.44335562110964	1.21881685239077	0.00311273789222163	-5.77225258887616	0.920099206707748	0.157832213280658	-1.84622275147596
Snrnp70	361574	1	95862117	1.0803135034006	0.00612542316050735	-5.095307437508	1.12187269911595	4.11993909721962e-05	-10.0970870839463	1.12593012023184	1.88709165824874e-06	-13.1804737192288
Kcna7	365241	1	95886073	1.12338101288044	0.0359481373678698	-3.3256780078995	1.25514748767016	4.04546978506486e-05	-10.1153277815088	1.04486733092382	0.342941519831064	-1.07019534247166
Ntf4	25730	1	95893560	1.08564889374853	0.269616833151802	-1.31075346438644	1.33453363113262	0.000114700800018269	-9.07318355897734	0.996131632221281	0.950003542576294	-0.0512895653668253
Lhb	25329	1	95900984	0.988218446286614	0.878320392616232	-0.129743840047572	1.19980125171908	0.019485806250929	-3.93806896301677	1.07796335670296	0.260026559869037	-1.34697149984146
Ruvbl2	292907	1	95902014	0.891132678249496	0.0716150693713116	-2.63644976108064	1.06999661401088	0.277747173542255	-1.28104402677968	1.06455172988129	0.255460747267763	-1.36468651218677
Gys1	690987	1	95915443	0.91218121111111	0.0282636915686617	-3.56617728150034	1.06187807773197	0.145821016897417	-1.92537532097972	1.04992864853586	0.177844348950044	-1.7268465553402
Ftl1	29292	1	95936390	1.0454498062224	0.130781409752544	-2.03422797733421	1.03426220958031	0.235802194656793	-1.44476198364146	1.04901413478889	0.0542976659271469	-2.91327403773321
Bax	24887	1	95940001	1.21308009291284	3.86926401523062e-06	-12.4624462459515	1.12295469227608	0.00485379512785981	-5.32799437943706	1.02366294613804	0.527447551042121	-0.639705847879372
Tulp2	361576	1	95962496	1.11494594661912	0.00593681804296988	-5.12658197213869	1.16173367639688	0.000105794169218963	-9.15401515141072	1.04889743061874	0.150508215440282	-1.89373760863999
Nucb1	84595	1	95968326	1.28448027419819	0.000146113088069871	-8.83112966026393	1.27858758590912	0.000160908532750592	-8.73467447398242	0.974274133330067	0.650232710186322	-0.430424964493508
Ppp1r15a	171071	1	96000053	1.10658808768311	0.0380124829222397	-3.26984067524571	1.18747506373377	0.000349035594083176	-7.96033665218534	1.03816078850772	0.367010627237681	-1.00236447429591
Plekha4	308584	1	96006052	1.07879036339384	0.0725821352947224	-2.62303645775228	1.16795904012577	0.000177967071826545	-8.63391201452341	1.07413205694216	0.0437838703890099	-3.12848978538129
Hsd17b14	691018	1	96029290	1.40800585795152	2.20357921967918e-08	-17.6305977875496	1.39335484013478	3.97948058922914e-08	-17.0395294383914	1.04940781069644	0.376677102835233	-0.97636694968547
Bcat2	64203	1	96042671	1.04703415841894	0.0800410652297292	-2.52521546063791	1.08463730707254	0.0018690416657579	-6.28232945768181	1.08799604192598	0.000132096394570825	-8.9319786399892
Fut1	81919	1	96086934	1.00551733111034	0.874646916988084	-0.133934997504206	1.03609905149648	0.314984648678985	-1.15523137569649	1.19572785457909	8.29124719259801e-10	-20.910650526681
Fgf21	170580	1	96083495	1.38681627690953	0.00185355620095405	-6.29064921430415	1.74061473306543	1.24588080779795e-07	-15.898252895042	0.881727325343775	0.163213053988663	-1.81269885197535
Izumo1	499152	1	96091138	1.23884468029439	0.00137946636314789	-6.58605854796928	1.28891234519388	0.000158301531929745	-8.75100891374103	1.10334520870021	0.0994191182894374	-2.30841084689811
Rasip1	292912	1	96098689	1.10752526987111	0.000512360807938865	-7.57648147810574	1.14938032672427	2.17499840593877e-06	-13.0384826263256	1.00314551047158	0.9026356087674	-0.102436341040808
Fut2	58924	1	96119551	1.20362380991554	1.16381048872529e-05	-11.3612259392895	1.22000699837515	3.03185754133898e-06	-12.7063350763345	0.95913101803311	0.278310427175436	-1.2790181437593
Sec1	308586	1	96151104	1.17083718004728	0.0340473237276672	-3.38000384778202	1.24756386940531	0.00324925433710562	-5.7293297437014	0.902608023957697	0.0903250432254746	-2.40434052339361
Ntn5	308587	1	96156985	1.17262622659162	0.0288234246900762	-3.54656686514172	1.38087079739613	9.23591630040423e-06	-11.592410728834	0.874773967601002	0.024857487201065	-3.69459627600247
Ca11	308588	1	96170080	1.04149876139277	0.480384514222096	-0.733168424470528	1.23719924908723	0.000159932952579047	-8.74075587693588	0.960497769924919	0.426976560900919	-0.851026159763863
Dbp	24309	1	96175796	0.995180479929598	0.879131354576971	-0.128820956082657	1.15061401301466	6.66517422128781e-06	-11.9186144649471	0.994261997507004	0.833872045592127	-0.18167531094524
Sphk2	308589	1	96180872	1.04394511845081	0.398604837060894	-0.9197847361519	1.068780194527	0.186093908984119	-1.68150384567011	0.971754708237578	0.524420856655425	-0.645460755466589
Rpl18	81766	1	96188811	1.02650224945298	0.620663636397626	-0.476965992106099	1.05330241943537	0.319070932685368	-1.14234184140025	0.981368598981456	0.686191054547499	-0.376599184860337
Spaca4	691120	1	96195514	1.42884708976309	0.000568896085079809	-7.47181276779259	1.24638641661364	0.0349393543622185	-3.35414145291809	0.776553718338369	0.00925681302991264	-4.68239545479871
Sult2b1	292915	1	96200160	0.967334483850117	0.300577937724996	-1.20204819848517	1.04939212619673	0.12570432581614	-2.0738227501663	1.06557000048281	0.0220649864638622	-3.81376324972729
Cyth2	116692	1	96284252	0.931781583090463	5.05858308766e-05	-9.89183904308597	1.01172345640087	0.499126480139524	-0.69489574813453	1.07796595832377	1.21135516500781e-07	-15.9263559469686
Grwd1	308592	1	96301260	1.04896147937939	0.517881589334278	-0.658008654872561	1.21560942143635	0.00804396088118909	-4.82283367018785	0.852187761797777	0.0121274872402269	-4.41228072998094
Grin2d	24412	1	96308365	0.92366709557981	0.0294100198660002	-3.52641985093193	1.02219336084749	0.539959460624138	-0.616261215160192	1.05231948338841	0.0839320802543121	-2.47774737560762
Kdelr1	361577	1	96347258	1.10799098632737	0.188381657765661	-1.6692852795112	1.23160245149072	0.00652833012408071	-5.03160409212092	0.868972098088672	0.0346686812234908	-3.36191855798124
Syngr4	292916	1	96360454	1.04379672468796	0.509571388863713	-0.674185320602309	1.2558508555663	0.000359033409840735	-7.93209511018293	1.02022775658939	0.720829603661636	-0.327352502968624
Tmem143	308593	1	96371938	0.966385961575595	0.467902764819867	-0.759494772130059	1.14020551087487	0.00440376972804192	-5.425294348491	1.04952740170772	0.221709105521279	-1.50638909183982
Emp3	81505	1	96388654	0.78830986893436	0.000295662587383342	-8.12629166131761	1.18616874297435	0.00704661843207626	-4.95520743225387	1.03291800481178	0.561035868624915	-0.577970438560513
Ccdc114	NA	1	96394826	0.826865317027198	3.47890937515369e-07	-14.8713768042357	1.09724135405664	0.0101248766012868	-4.59275985359103	1.06664980654558	0.0363298124701697	-3.31511659460739
Abcc6	81642	1	96447251	0.903942401440828	0.00567835650620702	-5.1710934356169	1.06464116128573	0.0792643531137008	-2.53496677077871	1.06998429496818	0.0228376237105212	-3.77934594030215
Nomo1	361578	1	96505484	0.947787695737817	0.213592436840552	-1.54368558057283	1.06586958296862	0.133750690874929	-2.01177772779933	1.083956036057	0.0230259616963402	-3.77113293022809
Kcnj11	83535	1	96591049	0.974605752132394	0.686957864488956	-0.375482321262316	1.10971394612934	0.10671411801971	-2.23760181434098	0.969986403193295	0.57983496305728	-0.54501176238566
Abcc8	25559	1	96598663	0.929654498701009	0.120553639654197	-2.11566048273941	0.917857317369826	0.0666116498006405	-2.70887579480131	0.982104518056876	0.647067118077962	-0.435305252492247
Ush1c	308596	1	96695307	1.09310262861875	0.202904775080908	-1.59501849826806	1.09920477963378	0.168771192371281	-1.77921137269215	1.00028848817991	0.995960182258321	-0.00404799984895443
Otog	292918	1	96746336	1.15634427349047	0.0205423978801887	-3.88526433931946	1.11355699438331	0.0779535596101091	-2.55164201922131	0.94880990523665	0.294681508384463	-1.22186013846044
Myod1	337868	1	96884864	1.07829527591626	0.274065321813705	-1.29438880022707	1.04825526948703	0.479840617635853	-0.734301276811849	0.959412668061682	0.45453613571074	-0.788477862010799
Kcnc1	25327	1	96902953	0.952057781679967	0.0856563330696828	-2.45741211567661	0.968525768796276	0.258859251219928	-1.35147079657835	1.09265188571795	0.00024394274524108	-8.31857701085715
Tph1	24848	1	97157409	0.939774528273527	0.00108496633755626	-6.82620631776477	1.07594116049316	0.000137645009970769	-8.89083257860727	1.11109205896866	9.5594058352511e-12	-25.3734955419211
Saa4	365245	1	97247581	0.910312054563875	5.26232891654546e-05	-9.85235177641029	1.04488304687056	0.0576554739906504	-2.85327008463856	1.09940533697475	1.30370469965355e-06	-13.550300577426
Hps5	308598	1	97281626	0.947284613218788	0.051723149998378	-2.96184982209208	1.11661024069567	7.62693571932852e-05	-9.48123930986501	1.06389766120409	0.00665242720183921	-5.01277349815025
Gtf2h1	361580	1	97321404	0.980691061239031	0.556798430201563	-0.585551989287806	1.06969374649956	0.0385416357823972	-3.25601617313957	1.0543758569044	0.0523361526694842	-2.95006789108771
Ldha	24533	1	97371823	0.998692012758771	0.960159732140141	-0.0406556207151644	1.05396326673855	0.0388712698610627	-3.24749986521344	1.0417127662481	0.0621981527353507	-2.7774299784666
Ldhc	29634	1	97386727	1.18558734375972	0.0182926228345303	-4.00125742420716	1.09766541206753	0.187657058638209	-1.67313913813091	0.815765174067434	0.00220009946671608	-6.11925270749623
Tsg101	292925	1	97412769	0.952825624350527	0.00641108249022524	-5.04972714707723	0.983007010101024	0.308735138616642	-1.1752715262336	1.03793136341283	0.0102137616800567	-4.58401928370398
Tmem86a	308602	1	97595910	0.886109138239681	1.485116467692e-10	-22.630357731339	0.947296293743469	0.00430514970857682	-5.44794336619564	1.07660173366124	3.21805984025735e-06	-12.6467319140861
Ptpn5	29644	1	97620641	0.914005618467897	0.0469745583525975	-3.05814913548098	0.965923267379303	0.43583706232692	-0.830486815739543	1.01344511676253	0.73707125781005	-0.305070705157191
Mrgprx3	252960	1	97721434	0.974499253021498	0.473683867179973	-0.747215126672764	0.937606782793689	0.0756646966771366	-2.58144358561168	1.10974657425124	0.000391326732830877	-7.84596771308792
Mrgprc	404646	1	97806099	1.05318067438456	0.503513318159074	-0.686145116013318	1.06704809947357	0.401408818984354	-0.912774872297338	0.900040364555537	0.122591286751732	-2.09889932854618
Mrgprx1	282547	1	97806099	1.17413622441502	0.0588394429547058	-2.83294285041292	1.15086766879761	0.0888675877638244	-2.4206077950251	0.856532068769938	0.0227864273470652	-3.78159021207364
Mrgprb4	404658	1	97852704	0.952853103212301	0.465951529399598	-0.763673664430291	1.00380959409	0.953560185224811	-0.0475527356139911	0.975395777654613	0.635834964075622	-0.452816239762621
Mrgprb5	404644	1	97959193	0.976952179703661	0.69660593605417	-0.361535399619174	1.00506318688021	0.930999526855058	-0.0714965099167368	1.01230394056214	0.79655986248859	-0.227452995533901
Mrgprb13	404643	1	98041013	0.974269573146638	0.635017815736587	-0.454102224204926	0.947176398515931	0.318028273023016	-1.14561499127671	0.985614056497302	0.741774460021277	-0.298710044256117
Mrgprx2	404640	1	98119333	0.95017163090471	0.382352716095859	-0.961411755827166	0.928385981530654	0.205568775704734	-1.58197462607481	1.02643271797647	0.57776199437616	-0.548593269547842
Mrgprx2l	404645	1	98185441	0.92022092698571	0.0564185674619506	-2.87495696433768	0.891839712379949	0.00838124952799642	-4.7817582672509	1.0436621950614	0.219775679253666	-1.51514789257209
Zdhhc13	365252	1	98487366	0.94360503280237	0.0155984808035548	-4.16058175385633	0.941272727203739	0.0124141785954223	-4.38891602448048	1.07285358165881	0.000735045103554579	-7.21557869525384
Csrp3	117505	1	98528067	1.18666653295299	4.16028877976966e-06	-12.3899260678866	1.04751404815647	0.213274629744175	-1.54517460223776	1.02607606766553	0.437230479733852	-0.827294809341596
E2f8	308607	1	98565717	1.0451590800099	0.0054013247894362	-5.22111102412366	1.03651320578975	0.0200310252212589	-3.91047294632777	1.05288551741853	6.39630547051762e-05	-9.65720491152084
Nav2	171563	1	98958398	1.06803056948432	0.00157339735829005	-6.45451807505233	1.05471001188362	0.0110135406520409	-4.50862979483679	0.974828037683284	0.183697094495716	-1.69446710345818
Dbx1	292934	1	99349608	0.967865822770485	0.383002875923146	-0.959712780891965	0.910564800088862	0.012455574140657	-4.38558703412795	1.12456809486064	0.000273066614381313	-8.20579478382184
Htatip2	292935	1	99474013	0.931466586474474	0.0564687158849743	-2.87406849532973	0.958158134301272	0.247779137561312	-1.39521750396364	1.11346050961579	0.000501783182484704	-7.5973424389724
Prmt3	89820	1	99492768	0.98861138478674	0.746802990181737	-0.2919538633299	0.981165875818568	0.591649759213218	-0.524840442126692	1.03005250902988	0.321761727602692	-1.13394398374455
Slc6a5	171148	1	99645389	1.17052345279632	0.00390050954264792	-5.54664808241975	1.02097158892598	0.705780473620162	-0.348451033722757	0.865672123186547	0.00213375448357805	-6.14987218259102
Nell1	81733	1	99709793	1.11300499568216	0.00213186204884988	-6.15075947981427	1.09134352156466	0.0138649491126744	-4.27839127012131	0.999106046064122	0.976666833756539	-0.0236096945573675
LOC100125384	100125384	1	100300241	1.40977334224559	9.96357056932283e-05	-9.21398996672036	1.08927804362286	0.337168463376457	-1.08717258220902	0.765207641356627	0.000760180421456256	-7.18195475620506
Slc17a6	84487	1	101212489	1.08334119956569	0.0661140011069123	-2.71637473750596	1.02988566098053	0.498322240131568	-0.69650834267878	0.883448445541428	0.00115441773932546	-6.76415918391664
Gas2	499156	1	101482591	0.893018575458114	8.27740794705597e-07	-14.004565781444	0.927691024873876	0.00137267988722903	-6.59099032779256	1.11785663942438	1.53999010843385e-08	-17.9889047506424
Svip	499157	1	101587129	0.749135155140841	6.47377985718139e-09	-18.855505686163	0.874627299850749	0.0067125866423648	-5.00377091161559	1.03865370522639	0.380367303089737	-0.966617906027934
Ccdc179	499158	1	101600369	0.952298756933985	0.251314431758741	-1.38105040767429	0.962413001887315	0.377116003750944	-0.975202436607611	0.989992306651708	0.790336015221374	-0.23529708822741
Tubgcp5	308663	1	106636526	0.92508541980656	0.00870496381565187	-4.74386186250217	0.973654251251244	0.36587004732438	-1.00547707058544	1.05999447748976	0.0262678858251809	-3.63940815719929
Cyfip1	308666	1	106711048	0.982518807265119	0.46536329099693	-0.764936907466933	0.98453887541511	0.518756190697948	-0.656321273632875	0.973933140815691	0.220218213165986	-1.51313634618854
Nipa2	308667	1	106800293	1.02246689200555	0.547338335192908	-0.602688139081138	0.975695858443893	0.506164354971165	-0.680893850238754	0.94106842246832	0.0626367613600499	-2.77040293106197
Nipa1	308668	1	106838713	1.02591627574545	0.641480803671211	-0.443976019503236	0.96739555367356	0.543858816999248	-0.609065593384215	0.902058047027761	0.0363113803035373	-3.31562407985988
Herc2	308669	1	106905033	0.963325573082965	0.0941329782756338	-2.36304683389769	1.00637763320949	0.775551597015523	-0.254180764709677	1.02559655390128	0.18952709676703	-1.66322327382683
Oca2	100365773	1	107116278	1.11990139875649	0.00708933684948636	-4.94916347603033	1.08810884407094	0.0494985088177303	-3.00581273475559	0.935047407204755	0.0645451424887244	-2.74039041643857
Gabrg3	79211	1	107627619	1.10151625727814	0.00533613388094806	-5.23325388055087	1.04445946966449	0.215760352506712	-1.53358696636116	0.950170161849077	0.0778667346124613	-2.55275644410501
Gabra5	29707	1	108268776	1.16562072545121	0.0144187942494207	-4.23922276716642	1.07876782250544	0.230770605907518	-1.4663311098786	0.845329141611887	0.00171531102313896	-6.36816086020701
Gabrb3	24922	1	108467741	1.07204163355232	0.110173509604253	-2.20569879587676	1.0690261819211	0.134152976099331	-2.00877451749389	0.967155760815383	0.377415107820497	-0.974409615528047
Atp10a	365266	1	109556782	0.974960915633967	0.374209542516895	-0.982939364353198	1.03602169668765	0.208303403963651	-1.56875958920855	1.03169997197937	0.205761305189375	-1.58103849469204
Ube3a	361585	1	110070480	0.909132839734617	8.00375236510866e-06	-11.7356000806134	0.972300256175783	0.186106307915751	-1.6814372206061	1.08762509535997	6.74000212232111e-06	-11.9074503181557
Snrpn	81781	1	111101327	0.917675982437188	0.100683654810045	-2.29577180812196	0.893421030337797	0.0295380403205182	-3.52207634394008	1.02937957448117	0.490022161515338	-0.713304661317879
Snurf	113938	1	111101327	0.91973216811236	0.0949469901750825	-2.35443654127753	0.896743063870752	0.0283584101470866	-3.56283163858332	0.996928381071947	0.939271107051359	-0.0626511225406207
Mir344b-2	100526568	1	114616603	0.967890092138411	0.423786710718896	-0.858524991074949	0.908744374611328	0.0210047404040555	-3.86300713320624	1.03062062978947	0.363619173595491	-1.01164818540826
Mir344b-1	100526625	1	114623759	0.929543911100153	0.0771918580074031	-2.56146129373871	0.861893802437097	0.000416010629541179	-7.78479974624777	1.04599494534523	0.18773009934697	-1.67274998944465
Mir344a-2	100526627	1	115243128	0.924878162932389	0.0390635496191339	-3.24256548159669	0.898429353694647	0.00495586123702643	-5.30718431459301	1.08906597262784	0.0062264438208832	-5.07894992442738
Mir344-1	100313981	1	115306861	0.946230740662678	0.419361938809833	-0.869020916158875	0.941790595826369	0.367146166713799	-1.00199523579325	0.969265317646522	0.574697692872337	-0.553911127966951
Mir344g	102465154	1	115343044	1.06153888479702	0.360235786473416	-1.02099649950011	1.00413045149438	0.948479095318353	-0.0528955295775657	1.0128571303276	0.808969106358438	-0.21199455009602
Mir344i	102466148	1	115426210	0.930314134448196	0.072995499670936	-2.61735748807743	0.909985929603371	0.0199968674228125	-3.9121796465551	1.08571987696208	0.0126015530486175	-4.37393521479354
Ndn	308690	1	115849168	0.929396421172967	0.0536931322064028	-2.9244701775195	0.929370222063579	0.0593249092059437	-2.82472600711334	1.09191463475509	0.00765812488395162	-4.87198811841419
Peg12	308692	1	115962511	0.890404758280734	0.000202064114504143	-8.50692551238797	0.883910818623294	0.000116151228529829	-9.06061752170669	1.18351918513001	9.08397599252935e-11	-23.121924041525
Chrna7	25302	1	116715286	1.16547744208849	0.000580506945537386	-7.45160879214789	1.23854112618232	3.62661222579114e-06	-12.5272116165881	0.870841179607666	0.000534673305487138	-7.53385464153649
Klf13	499171	1	117505857	0.985071773179104	0.0654996031138592	-2.72571119568968	1.01084656504387	0.201519538787169	-1.60186893561066	0.947209219279619	3.40659605506045e-12	-26.4053075475133
Trpm1	361586	1	117718896	0.892579121304303	2.20524459731503e-06	-13.02467212673	1.09574245797256	0.000194717535483749	-8.54396058552378	1.1017787128833	9.06936295230113e-07	-13.9131936260895
Mir211	100314054	1	117777539	0.904415271841489	0.146710390919159	-1.91929476526349	1.48138015345248	8.54017860231599e-09	-18.5784839157445	0.994174682163947	0.923776390187819	-0.0792852385888875
Mtmr10	309255	1	117859355	0.859676416118227	8.92140094068383e-09	-18.534812846556	1.02961097282189	0.272279816737084	-1.30092500347047	1.0498272330632	0.0272775048361901	-3.60169291513909
Fan1	309256	1	117918234	0.867201238629529	0.000547398904304263	-7.51033276299605	0.973126584317156	0.499719835489148	-0.693707666624621	0.955041328229305	0.199439295005003	-1.61224537464571
Mphosph10	293828	1	117948134	0.950150049033201	0.43190423943177	-0.839551383292019	1.02749064591576	0.67470002505946	-0.393487094207125	1.05911819838022	0.303470114182001	-1.19247214390114
Mcee	293829	1	117964576	0.882842740785273	0.00262873962406025	-5.94125077805539	0.994579193308178	0.896235208312327	-0.109552391179587	1.12329539443449	0.000824738863614864	-7.10044375068714
Apba2	83610	1	118103225	1.0009834687504	0.97159893554826	-0.0288121774205283	1.02250360778395	0.423070344763298	-0.86021681408529	0.966830227675903	0.169368962583515	-1.77567573324686
Nsmce3	309259	1	118401304	1.01136158330694	0.524308068289171	-0.645675850833954	0.988915436097589	0.517015241372156	-0.659682924497887	1.03590448270423	0.0150495250161463	-4.19640884867424
Tjp1	292994	1	118849838	1.06993620912085	7.06269004030971e-07	-14.1632696464853	0.998256239819618	0.899528345673439	-0.105884713388298	0.99876765520475	0.918841756042199	-0.0846413629196975
Tars3	308701	1	119213229	0.809460251098417	2.2273758274397e-10	-22.2250267963886	0.914911054601299	0.00628645877965281	-5.06935735891542	1.07242420813425	0.0159493525353171	-4.13833704397227
Tm2d3	292995	1	119264576	0.886270222519851	1.86726408787609e-05	-10.8884511600249	0.974912892774455	0.363373951460752	-1.01232280566419	1.08601869999022	0.000577126046594436	-7.45744986367645
Pcsk6	25507	1	119429265	0.905742153761803	0.0037351627785262	-5.5899638794123	0.956478038106411	0.193238659292484	-1.64382927736345	1.01429696171585	0.632702198740461	-0.457755427664701
Snrpa1	100361269	1	119641591	0.954451479135518	0.327573618469719	-1.11604245994763	0.955117737916212	0.32534211812857	-1.12287797915734	1.01534340430755	0.717645077208247	-0.331780153588014
Selenos	286900	1	119659779	0.879287840274157	6.0642588294085e-05	-9.7105131345911	0.965807407562767	0.275790597827546	-1.28811340474955	1.0834310229497	0.0040351634773335	-5.5127084632523
Chsy1	292999	1	119689626	0.992977349581494	0.742175210200074	-0.298169931344498	0.971375897660326	0.17527794841747	-1.74138228836481	1.00421488118065	0.820673715851734	-0.197629671358984
Lrrk1	308703	1	119845146	0.954639279984539	0.00931290707731305	-4.67635398323178	0.992999389472258	0.684584850306043	-0.378942682394649	0.989224927308791	0.482813622397717	-0.728124574751429
Aldh1a3	266603	1	119984057	0.990787558144598	0.809613040094613	-0.211198873742418	1.00541536116085	0.888989228574171	-0.117670159881151	1.04317225344148	0.235969276847935	-1.44405366527878
Asb7	365277	1	120216526	0.892657122629064	5.7045669065113e-11	-23.5871689572241	0.972543202030253	0.110252714736911	-2.20498014149429	1.05647884351752	0.000253078607107839	-8.28181041746303
Cers3	499174	1	120318212	0.944213349572064	0.0577844082626589	-2.85103629293495	0.953271129499064	0.114108848276114	-2.17060247668863	1.03349361713823	0.230693714347196	-1.46666436017623
Mef2a	309957	1	120850126	1.04730645351894	0.000935494015761923	-6.97443580910445	1.04197997614403	0.00307792096528454	-5.78350092119059	0.95954712773064	0.00158024227286863	-6.45017710643959
Lrrc28	361588	1	121127734	1.01981626105495	0.145887468200379	-1.92491972021727	1.00659151048426	0.628634095135742	-0.464205916293632	0.980239608915252	0.110602967933727	-2.20180835541013
Ttc23	308708	1	121255732	1.13545023459033	2.58118447018338e-08	-17.4724323534013	1.00939923772303	0.691184840906186	-0.369347993292128	1.05981989603051	0.00656599288120911	-5.02585154409322
Synm	308709	1	121333716	1.09171441453504	6.80366435199638e-06	-11.8980492156298	0.989244804841801	0.58952789432634	-0.528433241504457	1.01981377469388	0.266900976303853	-1.3208775646396
Igf1r	25718	1	121550741	1.03723649078612	0.0266199085691371	-3.6260959006891	1.06836650419326	9.61949274722464e-05	-9.24913393066156	1.0084619540588	0.581224277909072	-0.542618576119427
LOC682259	682259	1	122232825	0.925566475548457	0.00728701499561906	-4.92166128243704	1.00383352283205	0.894016276191433	-0.112031297943665	1.13151182519015	3.18089201407219e-06	-12.6583488929372
Arrdc4	293019	1	122370488	1.00720209215321	0.555482618851699	-0.587917959587832	1.003024686021	0.805249501500765	-0.216603109832474	0.996663912474297	0.755545031531445	-0.280315894106606
Nr2f2	113984	1	124010247	1.06479143504996	9.34522806748726e-08	-16.1858148980471	0.989344590542774	0.376364259212285	-0.977197830050649	0.983140679362107	0.128287463237585	-2.05348172657306
Mctp2	308742	1	125774112	1.03956449774559	0.00368691055413969	-5.60296641981836	1.02542836172134	0.06397653517217	-2.74923890078543	1.04381294497243	0.000324174804681329	-8.03422766703948
Rgma	308739	1	127128934	0.982233044274855	0.622530433914244	-0.473962762016263	1.03707347571176	0.321935098219438	-1.13340531207806	0.991666991632954	0.804408537775843	-0.217648007296302
Chd2	308738	1	127191045	1.00808415384406	0.336047571146124	-1.09050254824851	1.03136118863214	0.0004053712902221	-7.81070714485051	0.98949778811241	0.187447915359576	-1.67425425690993
St8sia2	117523	1	127766669	1.09417062754453	0.0664753122372813	-2.71092464480081	1.28158061325972	4.65552075930032e-07	-14.5800418755303	1.02286494399103	0.614256726581793	-0.487342316754699
Slco3a1	140915	1	128115184	1.04532369568404	0.0921482016283477	-2.38435711075562	1.26999737331011	5.18884244261253e-19	-42.1026061306908	1.13919032365122	1.48486062563991e-08	-18.0253598308903
Sv2b	117556	1	128978476	1.06264560021509	0.182520149542934	-1.70089470359972	1.21017562658271	3.05499207756635e-05	-10.396148465618	0.94861992518176	0.220855896777371	-1.51024484092308
Akap13	293024	1	129314402	0.974107409460016	0.0281620498026936	-3.56977995905262	1.04045356136802	0.00102853596660462	-6.87961887952196	0.946863109064004	6.10673229618518e-07	-14.3087038332463
Klhl25	293023	1	129724950	0.900747313796049	8.93375769407963e-11	-23.1385989221454	0.965756604409273	0.03342674092703	-3.39839907277218	1.06102241327078	3.34721144137637e-05	-10.3047978713344
Ntrk3	29613	1	132132851	1.02311238352821	0.333327638764148	-1.0986293725216	1.02378045597474	0.326464862852691	-1.11943295365962	0.999769612646843	0.99162026676061	-0.00841504058642784
Mrpl46	293054	1	132698873	0.893508284539624	0.0169822156932906	-4.07558861819658	1.00166377109745	0.971738566325041	-0.0286684753853584	1.08690848425015	0.0332032280878986	-3.40510817622317
Mrps11	499185	1	132707873	0.920723827034888	0.228990400590789	-1.47407519512403	1.1006786060198	0.158028893470543	-1.84497739260713	1.01222251313708	0.832475952465116	-0.183350943472534
Det1	308775	1	132752964	0.907436550752556	0.0309951141408803	-3.47392569527719	0.935575030574351	0.134415072394216	-2.00682271139066	1.05433453929207	0.161819779217355	-1.82127203697517
Mir7a2	100314225	1	132806420	0.935322212992724	0.363141250279013	-1.01296340117861	1.04113691062082	0.581127399441887	-0.5427852700199	0.907913637236274	0.132395028643689	-2.02196518419257
Aen	361594	1	132815153	0.788117716313392	9.17480146436135e-10	-20.8093901749956	0.93820249295723	0.0977887945741908	-2.3249452834116	1.1396312880843	9.13284150410284e-05	-9.30104859161002
Isg20	293052	1	132830679	0.980751673327616	0.618639186997377	-0.480233072859485	1.00337986094975	0.930005171079503	-0.0725651325497533	1.00611834002317	0.85716087007057	-0.154129664965741
Hapln3	308773	1	133046481	0.933872583503307	0.150290420246931	-1.8951857217999	0.912389331432405	0.0500732426373342	-2.99426849265748	1.06716044652804	0.134185750904759	-2.00853023813879
Mfge8	25277	1	133064665	0.960548976946162	0.0543792290609825	-2.91177301676351	0.943591028588617	0.00452504299535795	-5.39812820013883	1.04704916844718	0.00843017078267834	-4.77593824825563
Abhd2	293050	1	133217403	0.979259801755671	0.137447332187425	-1.98451447389046	1.05702367020165	7.12698217845133e-05	-9.5490375770217	1.02676225707918	0.0337429672480701	-3.38898326121224
Rlbp1	293049	1	133308938	1.01775838085389	0.632663376327309	-0.457816789241039	1.10113500948456	0.00833489407711282	-4.78730447106495	1.09674197005158	0.00553685143664248	-5.19632927252122
Polg	85472	1	133383377	0.966317467656698	0.0584882640964112	-2.83892915860651	1.00197539438639	0.91134738206334	-0.0928311349072551	1.05540151646751	0.000323771932782245	-8.03547120119964
Mir9-3	100314149	1	133440049	0.968272048233531	0.499748351403661	-0.693650604449169	0.956847363613605	0.345273342855566	-1.06341887752118	1.05976678894706	0.182301233090466	-1.70209483324762
Mir3597-3	100526617	1	133440038	1.04162613775052	0.439738002512891	-0.821576178254231	0.986123009247282	0.787959093569532	-0.238309102185509	1.07305948935162	0.121593288378887	-2.1070735052259
Rhcg	293048	1	133531714	0.892437228027276	5.78942275165077e-05	-9.75689287582509	0.937992465043377	0.0238917864068797	-3.73422054409513	1.1604909754778	6.75948741912248e-11	-23.4174889613281
Plin1	25629	1	133664892	0.932674095811504	0.00730210547466622	-4.91959255122603	0.937236351631829	0.0104128333375003	-4.56471625879628	1.07889640487963	0.000363027643965184	-7.92103157242494
Pex11a	85249	1	133680091	1.0185660585879	0.814942338784836	-0.204637918201427	0.932357931687027	0.353743065192135	-1.03918443391399	0.86598784678381	0.0340893695093515	-3.37876968788891
Wdr93	499189	1	133694175	0.905967212957295	0.0329856920443705	-3.41168138594924	0.843074377820114	0.000188123304194772	-8.57841293674882	0.943803779478576	0.149878215621107	-1.89793221051111
Mesp1	308766	1	133738357	0.953606940687305	0.49382136189506	-0.705581442789945	0.789478452270279	0.000457203596769346	-7.69038175912499	0.883715186235969	0.037185316105747	-3.29184132396891
Mesp2	293046	1	133756601	0.934296389201981	0.164326984722346	-1.80589702687503	0.805261646430009	4.98516783549835e-06	-12.2090434870132	0.975161908482933	0.541749617372598	-0.612951344846309
Anpep	81641	1	133767332	0.987576094237802	0.774534520442142	-0.25549304885684	0.823265432030681	5.56139757116732e-06	-12.0996611195671	0.956371697356646	0.227584691499912	-1.48023283953726
Ap3s2	683402	1	133818825	1.04698893165242	0.235963252387296	-1.44407919630394	0.912564837280029	0.0152194268117109	-4.18518258746073	1.00051859511368	0.987329010790283	-0.0127519508297739
Arpin	308765	1	133864288	0.951009178345693	0.0110375098693637	-4.50645581888588	0.875181516045583	7.27590346671584e-12	-25.6464531227169	1.07249950007211	2.9464520556594e-05	-10.4323237114309
Zfp710	293044	1	134024267	0.991728406552285	0.568096515074159	-0.565463953790698	0.901652772173526	2.20055791240765e-12	-26.8423101911655	0.969559781269447	0.02250831960179	-3.79387027803662
Idh2	361596	1	134038646	1.02066045817343	0.245728742549306	-1.40352702400424	0.946047339686482	0.0013174469857761	-6.63205951685846	0.998815324191983	0.939040615941449	-0.0628965462455843
Sema4b	293042	1	134149536	1.04191180307995	0.0244843796989134	-3.70971992807103	0.979954313297986	0.25283498520362	-1.37501823544746	0.993476507473027	0.685784776091725	-0.37719143795777
Cib1	81823	1	134178339	0.904174191678274	0.000143498118726156	-8.84918863277279	0.861208442616016	1.48205208487128e-08	-18.0272530727087	1.02076184256273	0.362757834410164	-1.01401979017976
Ttll13	308762	1	134197801	0.939728389914437	0.0757730920480698	-2.58001203552954	0.895936686034302	0.00130620868267126	-6.64062647324231	1.06271564132061	0.0358899198276404	-3.32729880766071
Ngrn	499191	1	134213470	1.2666488949441	0.0141134211475431	-4.2606290798885	1.07074268511464	0.468483431621532	-0.758254542664263	0.85367390126534	0.0650259287003311	-2.73296918554517
Vps33b	64060	1	134223967	1.22467209202522	4.03574195946347e-05	-10.1177352992444	0.989267085439609	0.825914483997568	-0.191264041090076	0.915430255850432	0.0480062028148068	-3.03642505111464
Prc1	308761	1	134250223	1.00653598043964	0.762278166954205	-0.27144374141315	0.990670328791342	0.656299264989308	-0.421138397434051	1.00050443707051	0.977987379013859	-0.0222585139243929
Unc45a	308759	1	134281931	1.08717654784114	0.0345333018420261	-3.36583114973572	1.03483077221011	0.377248163227158	-0.974852050193856	1.02058303496798	0.543676049006562	-0.609401707655344
Hddc3	308758	1	134299472	1.56709803804622	3.22702901020485e-07	-14.9465337480916	1.2454151267171	0.0101333060617892	-4.59192765051249	0.940866138518715	0.430935810017852	-0.841796132643159
Man2a2	308757	1	134306820	1.16248858323456	0.000158167532020762	-8.75185575744397	0.968087670337439	0.419505476651382	-0.868678697972057	1.0347385774448	0.338532125354304	-1.08313628609813
Fes	361597	1	134337698	1.12240767300991	0.00922325923977965	-4.68602680715658	0.982513469518597	0.685924559116822	-0.376987629436543	0.9746399452358	0.512166658043636	-0.669105202916084
Furin	54281	1	134348144	1.00800529044702	0.603403724287444	-0.505168780106115	0.981794367511513	0.220231582167937	-1.51307564005542	1.06856076389133	1.91880572049113e-07	-15.4663926790312
Iqgap1	361598	1	134679584	0.990471941462745	0.511828651547324	-0.669765374902074	1.00632886474315	0.666233421457747	-0.406115187177162	0.992933684301405	0.588276280522537	-0.530558576601179
Wdr73	308751	1	134860329	0.899123539304257	0.000370273093621161	-7.90126973371311	0.916589971908738	0.00363358118768938	-5.61753656394657	1.11378331105187	2.4733902870711e-05	-10.6073356696065
Nmb	499194	1	134869446	1.37307601608066	0.00571832741667706	-5.16407892602232	1.32667603170727	0.0125858946287473	-4.37517856601261	0.838935151339483	0.0920962725590669	-2.38492080821125
Sec11a	65166	1	134881448	0.884001670135074	4.08193185479531e-07	-14.7115252807827	0.952760504641666	0.0446815138748263	-3.10819542274936	1.15649887164466	2.31087813552864e-12	-26.7933935183813
Zfp592	293038	1	134967783	0.915465993387362	0.00244201071364331	-6.01493351606193	0.957760108768914	0.135859923607522	-1.99613089750737	1.13468890519459	4.8726214702268e-07	-14.5344635691154
Alpk3	365298	1	135014541	0.922415856432961	0.0280608839292675	-3.57337870340457	0.887620418642842	0.000895943150037202	-7.01763359562149	1.00866777064832	0.781773350601091	-0.246190413437457
Slc28a1	116642	1	135081385	0.931459213806958	0.10221908569261	-2.28063687018788	0.991600675817548	0.844132634333027	-0.169445647049216	0.944489967561077	0.140232424731949	-1.96445405628597
Pde8a	308776	1	135166237	0.971398350089886	0.172111548804306	-1.75961247281966	1.02477243442024	0.242579690978679	-1.41642499999669	1.01433912842635	0.44600401476839	-0.807427325279741
Rps17	29286	1	135295921	0.903402326008932	0.00940103696021554	-4.66693528087388	0.984545990760243	0.684389833655874	-0.379227591463857	1.02026237707192	0.549090668614032	-0.59949169880632
Cpeb1	293056	1	135300453	1.04984000118415	0.419972465183437	-0.867566128940868	1.15065278886717	0.0199056438682398	-3.91675197599248	0.823878334638293	0.000238583756834944	-8.34079012758786
Ap3b2	308777	1	135412580	1.06154013005782	0.455698590192564	-0.7859236744354	1.10335394710891	0.211097429743234	-1.55543549974327	0.843435298819057	0.0114582922322212	-4.4690415986761
LOC100360933	100360933	1	135445625	0.832058550767986	0.00203073579840598	-6.19935708933307	0.884985198291013	0.0408268160833765	-3.19841615652527	1.00173188699642	0.972519987518684	-0.0278646509822987
Scarna15	102466617	1	135484620	0.85989304722274	0.0291463853046637	-3.53542437714522	0.979823632929795	0.765691110211223	-0.266976440945837	0.914943735402903	0.124845891914973	-2.08067516696292
Fsd2	308779	1	135489263	0.910886370999013	0.0979529662041087	-2.32326785221081	0.947876007683721	0.337717937978993	-1.08554423491133	0.955756910197636	0.344208858162434	-1.06650666002616
Whamm	293057	1	135526386	0.815975139668138	2.81807917324919e-11	-24.2923805143065	0.939357857410586	0.0384683945161891	-3.25791829648653	1.04291000951201	0.105333674770062	-2.25062211258066
Homer2	29547	1	135567705	0.854923124698965	0.000281044171899341	-8.17699870561311	0.904721664787362	0.0181772912136634	-4.00758219948246	1.00599833019085	0.872374822456134	-0.136536105162671
Ramac	293058	1	135708529	0.871792430622899	0.00176378927243051	-6.34029078860687	0.920292315373573	0.0581343404159956	-2.84499873265577	0.982260195812347	0.631781037940215	-0.459212403821406
RGD1305713	293059	1	135725869	0.862944784905658	0.00366860625984285	-5.60794345475531	0.938783654145477	0.211006777419489	-1.55586502555041	0.967566070719428	0.459195862398713	-0.778278444473139
Btbd1	293060	1	135734587	0.930373942901092	0.0637922176023834	-2.75212407722556	0.962380630523568	0.323953272639202	-1.12715599383993	1.02572725679507	0.454958647587831	-0.787548748583775
Tm6sf1	361600	1	135782467	0.865236372471032	0.00277666296316297	-5.88650544526723	0.892044633591004	0.0164668347461183	-4.10640693625432	1.01698060456854	0.692398409983704	-0.36759375206674
Hdgfl3	252941	1	135827548	1.08232487659815	0.137732376403512	-1.98244277812847	0.981929484994686	0.726173340308459	-0.319966531900701	1.02566475652715	0.577817698140961	-0.548496861199366
Bnc1	365299	1	135917676	0.935380202494739	0.0451717111164151	-3.09728424833254	0.849017915304899	1.92195598190335e-06	-13.1621671499139	1.08597906602485	0.00604522383672788	-5.10848676719267
Sh3gl3	81921	1	136124502	1.07735891913326	5.6388822489634e-05	-9.78323960190898	1.00653109484015	0.73728474216777	-0.304781108398721	1.00056467495574	0.973173898290944	-0.0271924889308595
Adamtsl3	308787	1	136288793	1.01543298755697	0.610101649552941	-0.494129697086073	1.05136043873177	0.106917398927418	-2.2356987152855	1.05064361028289	0.0653217909974431	-2.72842959243391
Saxo2	293061	1	136623493	1.1922365126341	0.061087219198682	-2.79545261310309	1.03221305912028	0.733729607925957	-0.309614699809048	0.775084124828857	0.00225527032254244	-6.09448543625321
Efl1	308789	1	136638527	0.951665396218726	0.0859588134837927	-2.45388701042323	0.98147338386221	0.51940059085047	-0.655079842190659	1.06000645429193	0.0193323126759476	-3.94597735112081
Mex3b	308790	1	136855130	0.934180153719197	0.000425397200916874	-7.76248723510489	0.977575326476106	0.246171919872588	-1.40172512586891	1.03032252285073	0.0728734891159656	-2.6190303670689
Tmc3	293065	1	137552455	0.971919836899268	0.407158141576113	-0.898553614766128	1.03426620205839	0.333137412808965	-1.09920022304076	1.00807575037235	0.793894879088828	-0.230804220594548
Stard5	502348	1	137606151	0.878890373972454	0.000386812542199996	-7.85757036936793	0.942583630737781	0.101033800503732	-2.29230015967374	0.926853371573476	0.0158232640972324	-4.14627401066649
Il16	116996	1	137617944	1.00436840117828	0.904419009539458	-0.100462519848025	1.00203055591911	0.955901950912301	-0.045099932997774	1.05336100355435	0.110568233789345	-2.20212244824317
Cfap161	308794	1	137743783	1.01121547431964	0.686577810520449	-0.376035716394486	1.03464358229681	0.207956627075681	-1.57042574469951	1.01188892842465	0.625325714922408	-0.469482621118192
Tlnrd1	308795	1	137864340	1.01046299888585	0.655390261323202	-0.422524401962392	1.05395556505992	0.0226694711740665	-3.78673614186021	0.991492536853405	0.681091459146643	-0.384058680606994
Mesd	308796	1	137874328	0.888471675747932	1.03780732630547e-12	-27.593910968544	0.960492597903238	0.0155259728838096	-4.16524098750219	1.04482370003059	0.00298729069375864	-5.81338842484543
Abhd17c	361601	1	138084632	0.979734716729815	0.344116306195489	-1.06677557934597	1.02301642960967	0.299667941498382	-1.20508027902177	1.06491153185269	0.000865234813036312	-7.05250962771345
Arnt2	25243	1	138236235	0.992828078334877	0.800109037953784	-0.223007263159632	1.04392669098209	0.135536056251588	-1.99851757626242	1.07042771465863	0.00544337074248081	-5.21335678822104
Fah	29383	1	138548830	0.85320947277504	1.04003163728e-10	-22.9865997967883	0.950018223830752	0.0359435128136168	-3.32580666134528	1.10733393663604	2.02343324943714e-06	-13.1107148608508
Zfand6	293067	1	138581006	0.884392940654143	2.61902047291303e-10	-22.0630505473729	0.989073552658427	0.572067180938469	-0.558498845305828	1.061693543441	0.000445833207543331	-7.71556565000806
Olr10	293072	1	138860924	1.10520096488968	0.0449204366719788	-3.10286242805543	1.05165801133582	0.308652579740593	-1.17553897203495	1.04621056444518	0.266419206866956	-1.32268424506589
Olr11	293070	1	138860924	1.07613785382083	0.137645802574866	-1.98307154132111	0.996613103879614	0.945605134370234	-0.0559302025964892	1.07126043652253	0.0869891637190221	-2.44197172303894
Vom2r40	286983	1	139409429	1.13722011240877	0.0410704073004866	-3.19246743383649	0.972213493613635	0.651527330259992	-0.428435933550377	1.03637976439483	0.476126154785093	-0.742072428804124
Vom2r41	293069	1	139409796	1.11226507701043	0.0891153909989029	-2.41782322093919	0.958559451328579	0.496936202779337	-0.699293625754053	1.07742593982525	0.13423964754312	-2.00812866183939
Vom2r42	679557	1	139549127	1.11322705313868	0.0170693152586551	-4.07047285670883	1.01349934819398	0.767026863737693	-0.265233453798374	1.05653517413233	0.143163064525197	-1.94377098701839
Vom2r43	679593	1	139793253	1.09851397900019	0.0512568917826022	-2.97090519619754	1.01971500922319	0.686444027743192	-0.376230589882952	0.995153035130367	0.905594751766051	-0.0991633668613513
Olr12	365302	1	139864790	1.10233264584102	0.148440044018334	-1.90757414625021	1.07588528970556	0.260092558830207	-1.34671771581718	1.11190282850356	0.0520362021124802	-2.95581560816089
Olr13	293075	1	139888779	1.29236373681473	0.00041624776932573	-7.7842298756612	1.10578716639986	0.145620988575195	-1.92674800130633	1.05698661606518	0.353884211530288	-1.03878550542531
Olr14	404901	1	139918531	1.05682487063865	0.357788841078477	-1.02781229598895	0.932785019839	0.217045525004071	-1.52764815479959	1.15565166225989	0.00258235812230878	-5.95905229659821
Olr16	404899	1	139960934	1.05196464987432	0.483549224086591	-0.726602161439228	0.945027498083002	0.408518315009589	-0.895218530902333	1.08667186764997	0.159176745011771	-1.83774009028837
Olr17	405261	1	139968839	1.08986320011713	0.286652205561078	-1.24948562539229	0.961407166899579	0.612426412045869	-0.490326487379657	0.910780241301145	0.15043638991713	-1.89421494249637
Olr19	293081	1	140016536	0.980800928215073	0.759786609917976	-0.274717661550556	0.901581904707423	0.0948457201310901	-2.3555037061169	0.937807436629981	0.214748581509793	-1.53828732344905
Olr20	293083	1	140064224	1.03082352322082	0.642928723608045	-0.441721410643013	0.905684063869399	0.119754089569637	-2.12231489237957	1.00210540182264	0.968127310479523	-0.0323916812630209
Olr23	293085	1	140171652	0.940829618604544	0.317065438920767	-1.14864709448228	0.929887229127382	0.225942096693826	-1.48747652185642	1.06155168252901	0.226989667814088	-1.48285077877413
Olr24	404898	1	140204646	1.02574409249628	0.729033544887539	-0.316035533097238	0.957654996053805	0.547914799977609	-0.601635478614947	1.00395843012917	0.947681575885035	-0.053736723567566
Olr25	404897	1	140234383	0.961706312198765	0.56840411681544	-0.564922639971486	0.957679966613637	0.519360362898567	-0.655157295914304	1.05866464446075	0.313993021106677	-1.15838451909579
Olr27	405258	1	140276678	0.985373794177371	0.808607346232074	-0.212441836691737	0.9053095197732	0.0977702484279468	-2.3251349565253	1.08241348522741	0.112545331964804	-2.18439918770227
Olr29	404896	1	140313700	1.0528214630401	0.480429188487649	-0.733075431905039	1.00200104539565	0.977384047664196	-0.0228756154740813	1.05406644460387	0.370449777668696	-0.993037396285137
Olr30	293091	1	140329678	1.2057296533749	0.00998642550486347	-4.60652855767096	1.08516624229321	0.246888163872416	-1.39881982273347	0.956564278717333	0.456070160976943	-0.785108619511721
Olr32	404895	1	140365515	1.02282768063047	0.697404611050539	-0.360389532989373	1.04061078837463	0.482998213590099	-0.727742323907628	1.10926489678708	0.0248480316217859	-3.69497673996772
Olr34	404894	1	140414652	1.09752186656103	0.216962900524195	-1.52802890538421	1.17302809488666	0.031026038885202	-3.47292846303059	1.08330597529131	0.209766306840033	-1.56176119248495
Folh1	85309	1	140428101	0.973739802206971	0.552325348618625	-0.593618006661386	0.963414069141113	0.421714303671998	-0.863427199734436	1.28843591421711	3.12885873207528e-10	-21.8851826142194
Nox4	85431	1	140901243	1.04440612500574	0.244358456649414	-1.40911904710931	0.959353541455945	0.273251954169528	-1.29736100036999	0.955020604004884	0.164370816230323	-1.80563032896522
Tyr	308800	1	141115036	0.997253200947309	0.945786039939112	-0.0557389089372109	0.921673061485692	0.0498462136208471	-2.99881274090846	0.952650344808122	0.172328540620318	-1.75835250424237
Grm5	24418	1	141321129	1.03848328787581	0.198816342228544	-1.61537378376932	1.00719901016079	0.814015967136948	-0.205775297524625	0.996677693713897	0.897198180791613	-0.108478503989039
Ctsc	25423	1	142028460	0.904132955618801	7.08130161124613e-07	-14.1606379167535	0.931872708239965	0.000532196823959369	-7.53849716719616	1.05587738687037	0.00189076537369433	-6.27077357225797
Rab38	252916	1	142182566	0.92075631325964	0.00715676593138632	-4.9396970856108	0.930652901313326	0.0215015608888634	-3.83962974700171	1.05577710318148	0.0428593156396911	-3.1498322564069
Tmem135	293098	1	143006343	1.04221389411468	0.0162080467470703	-4.12224744728264	1.07915142927972	8.9356141944616e-06	-11.6254656714287	0.973149380473466	0.0765714514432597	-2.56953096826741
Fzd4	64558	1	143280065	1.05094949187418	0.00259715119403645	-5.95334012926823	1.05707645237252	0.00065753793120387	-7.32700810553245	1.0047002546643	0.745245465836245	-0.294041630526672
Prss23	308807	1	143402726	0.885754309064336	6.09933979744112e-05	-9.70474492957593	0.977773349408563	0.460279417566224	-0.775921544417825	1.14472485254655	2.70768582154582e-07	-15.1220013212705
Me3	361602	1	143534139	0.957630738592913	0.254122836537538	-1.36993752044896	1.02564776570575	0.504914171193953	-0.683366822183057	0.956491415204972	0.1732048662628	-1.75328018704295
Ccdc81	308810	1	143739472	1.21855846878469	0.00379246922197202	-5.574737962273	1.17016146298421	0.0199911087142626	-3.91246766856302	0.666954499791041	3.99571300449833e-12	-26.2457990784176
Hikeshi	293103	1	143825922	0.976505352477386	0.487633122137274	-0.718191954770529	1.00039659444565	0.990693466678782	-0.00935010967637384	0.971542815368551	0.33920892327752	-1.0811390685781
Eed	293104	1	143867875	1.02323289002904	0.132130769195508	-2.02396317106756	1.01517295194916	0.329026099646508	-1.11161820113069	0.973129371360195	0.0483481816212217	-3.02932666645145
Picalm	89816	1	144056761	1.05882476692267	6.26782972956233e-05	-9.67749530588016	1.05794684199798	0.000126125677477778	-8.97823170782602	0.957525009685085	0.000916845640524828	-6.99457143082053
Sytl2	361604	1	144273360	0.987787818662043	0.70695892022639	-0.346782719121084	1.02368733507834	0.476572909236682	-0.741134557652137	1.04813426031274	0.112120295075847	-2.18818292090301
Ccdc89	293107	1	144386252	0.869548029399004	0.00330430051447424	-5.71253047271552	0.892125444460975	0.0163519613656845	-4.1134074276297	0.970463494472976	0.480126048199687	-0.73370660913764
Crebzf	293112	1	144417229	0.830819731228879	1.91783050081732e-06	-13.1643159582875	0.910379174675376	0.0191582920742352	-3.95501965058826	1.00357077473507	0.918227897297251	-0.0853096650351662
Tmem126a	293113	1	144422699	1.03777894195323	0.479646745285276	-0.734705393344714	0.982938200002586	0.742854423675585	-0.297255183911344	0.890734989570502	0.0144569651105452	-4.2365789659848
Tmem126b	293114	1	144439551	0.838810047268241	1.23607445822349e-09	-20.5113252384442	0.900940764297215	0.000336903776701626	-7.99571319745839	1.05509540144284	0.0347088519882327	-3.36076052403649
Dlg2	64053	1	145127175	1.09075519414984	0.000502995983997549	-7.59492837199671	1.13804043791618	5.29577056467758e-07	-14.4511871556417	0.896134065398284	2.48239189196792e-06	-12.9062879900245
Ccdc90b	308820	1	146632756	0.891355914688217	0.000155693268625128	-8.76762271303816	0.946778499899815	0.0737098438128324	-2.60761892272454	0.953038344154834	0.0746631168233789	-2.59476905946942
Ankrd42	293117	1	146648081	0.915429504147454	1.65481175101642e-08	-17.9169934872023	0.960776784331693	0.00935078143327779	-4.67229536342217	1.08620657881939	4.96617060335972e-10	-21.4232018891635
Rab30	308821	1	146876571	0.861964590480927	4.34016949342346e-14	-30.7682779007827	0.909720572813017	2.36519643970992e-06	-12.9546494782816	1.13218525476823	1.62735067685097e-13	-29.4466528680461
Ddias	499204	1	146906151	0.853242191341952	0.0252872086172332	-3.67745659935315	1.03657588430653	0.598336695840858	-0.513601646953924	0.968211842750069	0.595892176958662	-0.517695539426367
Prcp	293118	1	146931487	0.867953407151636	0.000334000265412403	-8.00436877033997	0.961560075272507	0.314662314476068	-1.15625523271459	1.05480459590538	0.114303558868957	-2.16889757245475
Fam181b	499205	1	147166428	0.890597667916652	0.000241943731947701	-8.32680537145564	0.92037159193974	0.00904642293903807	-4.7053858547592	1.0597435960385	0.0423896099060837	-3.16085199615855
Mir708	100314266	1	150599876	0.938922323760942	0.103808009636047	-2.26521214710358	0.995611587056391	0.910592860432547	-0.0936593966211456	0.969624061554731	0.367081624361496	-1.00217104595259
Tenm4	308831	1	150780381	0.975481044420979	0.470443367229352	-0.754079694407894	1.06221926894716	0.0811649060759179	-2.51127231641931	0.974362357712961	0.385210520862234	-0.953965286704688
Nars2	293128	1	151300502	0.939742341451128	0.0117844790606978	-4.44097194716055	1.04767453705914	0.0550190270101306	-2.90007620793632	1.01546699992021	0.484378193421092	-0.724889286026907
Gab2	84477	1	151429954	1.02761347237061	0.0963686326270278	-2.33957451800213	1.0724975010238	1.5994946397453e-05	-11.0432377357749	0.968760425066466	0.0263587887358304	-3.63595352124463
Kctd21	499209	1	151664642	0.890976687691994	3.26910728715277e-06	-12.6309936111973	0.967756586384726	0.192330596244511	-1.64853953220782	1.08700507133	0.000105948884355127	-9.15255380322398
Alg8	293129	1	151684396	0.973795929218911	0.519935663770685	-0.654050198578963	0.947494637353305	0.185025631292536	-1.68726091597341	0.945236052454589	0.131298948288182	-2.03027850769646
Ndufc2	293130	1	151711965	0.936612463399211	0.200933595581016	-1.60478079575103	0.952835068777085	0.342904093497665	-1.07030448170856	0.904547512373573	0.0238714673629976	-3.73507136741658
Thrsp	25357	1	151723415	0.910994373361019	0.00118413091597919	-6.73874617770447	0.932061746710591	0.0152741860867025	-4.18159105935705	1.05241246714225	0.0376401151032604	-3.2796849062659
Ints4	308837	1	151790062	0.921303344595381	0.00164367110628614	-6.41082305936578	0.956520503816055	0.0884087312663397	-2.42578454423475	1.03143272694757	0.158805418164958	-1.84007561132447
Aamdc	361606	1	151861990	0.912931538777577	5.57117130849774e-10	-21.3082456093301	0.928273520488612	4.93741651136996e-07	-14.5212534299637	1.0185810555594	0.136487556142483	-1.99152183230412
Clns1a	65160	1	152019432	0.930574005073887	0.00242189648245351	-6.02320437528755	0.914128993359192	0.000171651292597554	-8.67004550766333	1.01088554692121	0.599246980735186	-0.512081444086366
Aqp11	286758	1	152046515	0.911679217993914	0.00477509444338904	-5.34434152652482	0.889645516220599	0.000393310191133668	-7.84091196700443	0.966844747669904	0.239702573796061	-1.42835640002723
Pak1	29431	1	152111210	0.979959058237415	0.423209677866242	-0.859887530395549	0.913676235561126	0.000378662699842718	-7.87886472317363	0.953993138249004	0.0365508011140288	-3.30905217472207
Myo7a	266714	1	152344448	1.10336156575552	1.16797465027123e-06	-13.6602393773287	0.919106836148448	4.23095900921152e-05	-10.0704967814826	0.94820019551569	0.00334584826166746	-5.70003502661871
Capn5	171495	1	152416252	1.07868315700296	0.166615395110356	-1.79206714589353	0.875700551536073	0.0134115908068551	-4.31163596032351	0.876395036903299	0.00631595726645845	-5.06467594853018
Omp	24612	1	152440278	1.06131538867193	0.351837177007198	-1.04458677572084	0.834488360472954	0.00378359125057076	-5.57708165408941	0.855825693495691	0.00554031206740653	-5.19570444995264
B3gnt6	292325	1	152487104	0.982505672715519	0.503738384284427	-0.685698224479547	0.878492468972786	5.5050489024777e-07	-14.4124299975393	0.994414724593835	0.80099840223405	-0.221896326629812
Tsku	308843	1	152660259	1.03645808129468	0.0151963151289207	-4.18670230624867	0.965623020686852	0.0157390077605085	-4.15161307733773	1.00341686421533	0.788667654133159	-0.237410271041914
Gucy2e	113911	1	152739775	1.05581216889522	0.013215635562273	-4.32635463807759	0.915079389122582	5.59009802321893e-05	-9.79192864249741	1.06932248406804	0.00050051937733476	-7.59986424400488
Lrrc32	293135	1	152786511	1.05342746034427	0.00130673138168843	-6.64022638827192	0.927375707704144	3.95622383777406e-06	-12.4402205639607	0.982486172249246	0.232177759927208	-1.46025199411944
Prkrir	NA	1	153003605	0.967313435901223	0.0273184850176208	-3.6001916990521	0.939274163877019	2.33841238682962e-05	-10.6634532330305	1.00066534368773	0.958859807930512	-0.0420104004673363
Wnt11	140584	1	153138197	0.918183492032157	0.000189987683202301	-8.56855131315608	0.880964193267962	1.60238449921238e-08	-17.9491879121117	1.02130082758823	0.280222571463089	-1.27217109349459
RGD1561870	502353	1	153154498	1.20606607114603	0.00285652162351226	-5.85815060989588	0.818448884177406	0.00234316780552211	-6.05625150207992	0.856538607775517	0.0161594224702308	-4.12525196475611
Uvrag	308846	1	153204574	1.07085672943988	3.31386979634811e-09	-19.5251492076855	0.990827723856851	0.433067606997191	-0.836861426915469	0.97012363892767	0.00350227176359515	-5.65434344573214
Dgat2	252900	1	153454080	1.08851816192654	0.000195515080577935	-8.53987304300781	1.05248274077894	0.0228282943327416	-3.77975453289414	1.00785303147378	0.689804795639486	-0.371346626286274
Mogat2	681211	1	153521813	1.11872475935462	0.00336473029644804	-5.69440746874157	1.14319028768191	0.0004380092879465	-7.73327044245535	1.00315618966643	0.925735731439529	-0.0771664722809701
Map6	29457	1	153568249	1.02117490893384	0.558716812927107	-0.582112530027081	1.00018206393618	0.995939959462224	-0.00406830487898502	0.983395644182844	0.591823460355934	-0.524546897429455
Serpinh1	29345	1	153643508	0.86322692629126	2.75307592240017e-05	-10.5002066611297	0.867175859853151	3.21964774781394e-05	-10.3436535064868	1.02742374341245	0.364799030785538	-1.00840867762338
Gdpd5	499211	1	153679718	0.932795743674677	0.00276905786842564	-5.88924813633865	0.990987489686427	0.68562179203649	-0.377429126852938	0.987005147475698	0.511529263016211	-0.670350485029026
Rps3	140654	1	153778363	0.943015321005209	0.00973182288296585	-4.63235405367511	0.947318090201068	0.0144555051733314	-4.23667995612509	1.03819043542619	0.060986725369382	-2.79709905538619
Arrb1	25387	1	153838080	1.03771931326063	0.277787113846671	-1.28090023617885	0.885355263542029	0.000254497516094084	-8.27621948196599	0.966782082352425	0.266222947583701	-1.32342117244011
Mir326	100313971	1	153854029	0.995060352760782	0.900960499752337	-0.104293862787276	0.834757690361473	2.61386662036135e-06	-12.8546799691745	0.979061815564039	0.542437094262664	-0.611683155567051
Slco2b1	140860	1	153959292	1.02208528769085	0.188147088921814	-1.67053123417605	0.95887627465195	0.00941478900867027	-4.66547352724943	1.0566636886896	6.8835676879373e-05	-9.58378838813717
Olr35	293140	1	154041978	0.941662628295579	0.273869491842127	-1.29510359320987	0.794011790527598	3.12512662442788e-05	-10.3734506627858	0.979128885283815	0.685201408448521	-0.378042457005211
Olr36	405257	1	154052762	1.11480778093097	0.150584746455194	-1.89322925390411	1.03502331122276	0.640138399713586	-0.446070876454506	0.857276580557587	0.0138534524925605	-4.27922079997206
Olr37	308853	1	154089219	0.915687155368018	0.112462145188544	-2.18513860117513	0.837323060115737	0.00107158488420511	-6.83861652621161	0.989073736560617	0.818002663255905	-0.200889686570625
Neu3	117185	1	154137732	0.889531478163913	0.00585631054578158	-5.14023547337031	0.870934042627629	0.00095861420678995	-6.95002185099602	1.07453014402695	0.0460406773858519	-3.0782299822512
Spcs2	293142	1	154163724	0.916078935351184	1.9965426098108e-05	-10.8215084754225	0.926434266266723	0.00016953903682655	-8.68242735189871	1.12177786017716	6.35533007498159e-11	-23.479142180227
Chrdl2	308854	1	154343201	0.930925792787836	1.23203764928825e-05	-11.3042560408386	0.950969566713062	0.00227506432045637	-6.08574695425081	1.13644425669226	9.52716148719455e-20	-43.7975550368229
Pold3	293144	1	154419436	1.07359161179282	0.00236961783493563	-6.04502658791946	1.05855461746888	0.0160420998056637	-4.13253877453428	1.05698572142208	0.0064580588941982	-5.04242648711529
Lipt2	365314	1	154504563	1.06782822839096	0.00459834515687791	-5.38205878871691	1.07150369978489	0.00302793050784098	-5.79987589352465	0.993374420335428	0.736891611494838	-0.305314464779421
LOC100912071	100912071	1	154515779	1.13165217594211	0.0218406585202631	-3.8239819765333	1.1860100876112	0.00133872091795396	-6.61604065972196	1.01054694757465	0.811736535320843	-0.208579455360844
Kcne3	63883	1	154523903	2.00931010068669	7.95666985389933e-08	-16.346670191696	2.02178416000842	5.21819359670317e-08	-16.7685294562198	0.577916743106856	1.81665843908291e-06	-13.2185117669127
Pgm2l1	685076	1	154571766	1.4259871356822	1.75179390737599e-05	-10.9522851121516	1.41433974112459	2.21105351467864e-05	-10.7194563595531	0.79055815152214	0.0010601365602597	-6.84935754872241
P4ha3	361612	1	154628736	1.52323068009472	3.87003544156704e-09	-19.370002171919	1.30960002100756	0.000134360375277552	-8.91498500014912	0.732193578426454	4.55510031125961e-07	-14.6018480982585
Ppme1	361613	1	154668099	1.04363299797758	0.352636194657879	-1.04231836352687	0.988386937411957	0.802575910140039	-0.219928836376699	0.905408905545072	0.0161004024414973	-4.12891101093783
C2cd3	293148	1	154715553	1.01025387051925	0.678441378223203	-0.387957202521328	1.01305604426299	0.595793178511633	-0.517861688060823	0.968152417118148	0.13410595505686	-2.00912508209764
Ucp3	25708	1	154815777	1.5287858810151	2.29579664155177e-10	-22.1947710261585	1.14732787070181	0.0429682308927959	-3.14729425279456	0.838455263065639	0.00549198846306648	-5.20446489175843
Ucp2	54315	1	154839242	0.980654947229526	0.591155032302721	-0.525676973975218	0.911694279475946	0.0104959981208631	-4.55676122581404	1.05308231401717	0.103160016632996	-2.27147393673407
Dnajb13	308857	1	154848592	1.10804013018405	0.0465910182888267	-3.06634749701051	1.06604981914063	0.207408237344528	-1.57306626678868	0.889678582892662	0.00959690369076441	-4.64631476474509
Coa4	499214	1	154882216	0.929495753668337	0.0302314531033558	-3.49887240309077	0.964810685446374	0.282546654396028	-1.2639115937266	1.04942127638584	0.0943523348579223	-2.36071926070194
Mrpl48	293149	1	154896663	0.961858476594349	0.122055969529692	-2.1032755728133	1.00666206356843	0.785234241979194	-0.241773208285661	1.05502994720776	0.0129304208016977	-4.34817254212641
Rab6a	84379	1	154957955	0.948710625210856	0.0022620778680062	-6.09147147747479	0.990200465441819	0.563829770342944	-0.57300289867568	1.05143582983295	0.000657623486691685	-7.32687799908807
Plekhb1	64471	1	154998804	1.08603671933805	0.0417357603970611	-3.17639695419617	0.966139893287664	0.38912838639909	-0.943845947658579	0.986229401403645	0.706500520464778	-0.347431340177319
Fam168a	361614	1	155057352	1.02697127485115	0.17101258696269	-1.76601811721947	1.02096838739405	0.280842246410908	-1.26996216796568	1.05794639140255	0.000782664742852214	-7.1528061237127
Relt	361615	1	155206976	1.04930222995968	0.241923774607057	-1.41913258340495	1.10352897153176	0.0141110082430803	-4.26080005974678	1.06169108377819	0.0872942019904135	-2.43847123311403
Mir3102	102465153	1	155243756	1.01500312393559	0.630137280576196	-0.461817577658051	1.0783353899365	0.0124860575582841	-4.38314265252748	1.09151877036607	0.000716056484189439	-7.24175150558243
P2ry6	117264	1	155295110	1.0736658423922	0.000115694013420443	-9.06456166736397	1.04235503318511	0.0199481095436534	-3.91462089985287	1.00803906412005	0.599853695891984	-0.511069493679868
P2ry2	29597	1	155353216	1.09816540890046	1.89626310212007e-08	-17.7807955828058	1.02816740652188	0.0952873987536496	-2.3508577042038	1.08620509939891	8.96066248649694e-09	-18.5304216744678
Fchsd2	308864	1	155460929	1.14612241710621	3.23756961430401e-20	-44.8768789305987	1.01200712722298	0.424625269545217	-0.856548217717446	0.986352633619366	0.312014901313236	-1.16470433169381
Atg16l2	308865	1	155690895	1.133729153013	3.2192872003628e-10	-21.8566909612362	1.00553619357935	0.785039448785885	-0.242021309231954	1.02797609772162	0.127405602629453	-2.06037956012772
Stard10	293150	1	155722698	1.06465799539899	2.59355631735434e-07	-15.1650656215768	0.985717166754813	0.247588214614307	-1.3959883377928	0.986518277111526	0.22085103693774	-1.51026684573785
Pde2a	81743	1	155823590	1.17278242650794	5.59651363201783e-16	-35.1192176497492	0.967111751111107	0.0930978609355659	-2.37410407095054	0.914583464094436	1.88420250630087e-06	-13.1820059001656
Mir139	100314240	1	155878828	1.28272340389141	6.93828114495343e-10	-21.0887968597358	0.929267401684999	0.0793998133365525	-2.53325926165684	0.794389511421805	1.66117410669471e-09	-20.2157411914023
Art2b	293152	1	155956617	1.14812376861617	2.12526662747429e-06	-13.0616132917062	0.948362864521995	0.071798571990539	-2.6338906918369	0.848839485606145	3.16522830667326e-10	-21.873625742136
Clpb	65041	1	156028950	1.04964584141745	0.0134267990325312	-4.31050264141766	0.995347914550612	0.812452366052449	-0.207697992893825	0.969430475198699	0.0723925549048155	-2.62565181768454
Phox2a	116648	1	156178754	1.29388697317854	0.00097404703683707	-6.93405096304726	1.02852539422294	0.713756531171187	-0.337213367551244	0.702743183439879	4.89217741966195e-07	-14.5304581664848
Inppl1	65038	1	156183044	1.02857532082404	0.487906189327693	-0.717632126592739	0.909340028909823	0.0154111411124196	-4.17266458226712	0.905684545034088	0.00346827710344796	-5.66409732030091
Folr2	293154	1	156200044	1.37986384549017	7.22643143995983e-05	-9.53518012741771	1.14908351510336	0.0793554219766227	-2.53381850445597	0.689754980097034	1.16560082264714e-07	-15.9648589692883
Folr1	171049	1	156219460	1.16110796623892	0.00134148278138784	-6.61397972352361	0.896044601355344	0.0163339853199724	-4.11450735278697	0.846172736534361	2.91939628139119e-05	-10.4415486230146
Anapc15	293155	1	156262461	1.04325748610392	0.156589734925597	-1.85412604721888	0.957237855962881	0.140386715274475	-1.9633544124194	0.916565619061223	0.000556167634550424	-7.49444080816601
Lrtomt	308868	1	156266655	1.19662218309655	0.0288153199105275	-3.54684809193312	1.22564438283683	0.0114819127462222	-4.46698228644496	0.898779882319216	0.129485898497265	-2.04418329568471
Lamtor1	308869	1	156272116	1.00321778950905	0.946336973712402	-0.0551565643593115	1.0531319988237	0.268659757180246	-1.31430954316572	1.00654748479948	0.869255003641824	-0.140118751835987
Lrrc51	293156	1	156278618	0.995098842418126	0.843511863257175	-0.170181312771157	0.950198263011942	0.0370634329778608	-3.29512442944529	1.07216589788519	0.0012224333855927	-6.70691182841262
Numa1	308870	1	156326259	1.08902121356557	0.000342339265871388	-7.97970830714204	1.00259888485797	0.911902816159133	-0.0922218558148776	1.0179076055646	0.400131172665109	-0.915962853969217
Il18bp	84388	1	156372923	1.15227623538457	0.00449263226434665	-5.40531649859433	1.14809849259233	0.00422350035502032	-5.46709102673841	0.930312087107515	0.0845655091317477	-2.4702287889777
Rnf121	308871	1	156377583	0.993085536950826	0.857054346207862	-0.154253947916719	1.08352348948245	0.0342331426690435	-3.37456102028207	0.983521314652475	0.594645097351491	-0.519790526438026
LOC102549471	NA	1	156440305	1.07813517592632	0.305274759038856	-1.18654305858821	1.2079977730381	0.00810763549373234	-4.81494900777538	0.910332852667684	0.120845456604549	-2.11324276786788
Trpc2	64573	1	156460009	1.27546521444161	0.00456490906899379	-5.38935668430253	1.15141338434716	0.0901650027675008	-2.40611392312917	0.779035116130649	0.0003448694476064	-7.97234462528415
Art5	259167	1	156473366	1.17117687747537	0.00756422749428598	-4.88432505271461	0.998006136653309	0.970236060979048	-0.0302158752583261	1.04761919954559	0.274523490223466	-1.29271844710927
Chrna10	64574	1	156487279	1.17119736224438	0.0630259721098822	-2.76420838183223	1.07967383320288	0.351899571767478	-1.04440945157072	0.709700059733381	2.78153994190278e-06	-12.7925058476914
Nup98	81738	1	156494423	0.933390000909646	0.022363525127103	-3.80032398985184	1.04466321427892	0.134235301770807	-2.00816103560331	1.02134948515963	0.41077163352364	-0.889717855104422
Pgap2	116675	1	156591619	0.901005646490408	0.00888975011930073	-4.72285633791652	1.02703470771659	0.487208894284059	-0.719062306833426	0.995248341384038	0.888600247725281	-0.118107809698823
Rhog	308875	1	156618713	0.9633882407129	0.112670221956976	-2.18329011683395	0.988652082066916	0.620221229141977	-0.477679043391806	0.994354208331529	0.784012466262929	-0.243330357912574
Stim1	361618	1	156656246	0.992664226599988	0.68379787687894	-0.380092906667776	1.02666814817816	0.140119434122109	-1.96526011918435	0.97542429184588	0.117205581190931	-2.14382578189005
Rrm1	685579	1	156823960	0.92432807878955	0.0428209041100044	-3.15072888184443	1.0528906924706	0.182327603420386	-1.7019501912044	0.993020838649995	0.838387541922936	-0.176274824873404
Olr39	293198	1	156866390	1.02898371843904	0.682173636452547	-0.382471054639448	1.28608697803366	0.000391301818390446	-7.84603138170927	0.818529815940292	0.000925072119837629	-6.98563885609912
Olr40	293197	1	156884142	0.885115978512872	0.0245673572117735	-3.70633665982259	1.00524975474313	0.922583715956575	-0.0805771581804789	1.03788612549639	0.391875605349118	-0.936810822845603
Olr41	293195	1	156939068	0.86242938193671	0.0030501084260904	-5.79257813945685	0.939700539568013	0.220497515553915	-1.5118688514879	1.06730041005968	0.109102901002455	-2.21546379618998
Trim21	308901	1	156967484	0.904063781297635	0.0911173016236231	-2.39560757371867	0.938299760978769	0.285901317294949	-1.25210857212706	0.99198882086959	0.870000365378746	-0.139261647358026
Olr43	365322	1	156998692	0.953544375374974	0.505465453479421	-0.682275584143985	0.961464069987348	0.580340343533718	-0.544140548344933	0.988801052021327	0.848367770131522	-0.164441046014244
Olr44	293193	1	157010581	1.22286963754198	0.00331274695349033	-5.70997753845158	1.2904862399464	0.000224104706972884	-8.40339717348291	0.790696010349279	1.86581279802604e-05	-10.889228690179
Olr45	293192	1	157026845	1.30477609966649	4.49355934967547e-05	-10.0102803490463	1.26306635634038	0.00025908890992496	-8.25833927360882	0.922535869415439	0.101895487480457	-2.28380762353718
Olr46	405365	1	157037381	1.1053715632642	0.0844535765144652	-2.47155328595055	1.145988904364	0.0176448771423083	-4.03730978462733	0.96163876567731	0.380498348000623	-0.9662734433439
Olr47	293189	1	157048003	1.04717431719618	0.547064115833304	-0.603189269839911	1.31300206290107	0.000526657395965152	-7.54896032336411	0.908714564412566	0.128268883960874	-2.05362656241085
Olr48	293188	1	157065217	0.830862982791737	0.00023187926741459	-8.3692937208276	0.95862962010131	0.410919279059815	-0.889358485089485	1.16742578466452	0.000175916427366886	-8.64550152020681
Olr63	365323	1	157148299	0.828585928484908	0.000265056684458225	-8.23556685123623	0.992110254627719	0.881892275053252	-0.125685367562525	1.11176230688893	0.0132693224855611	-4.32230048804082
Olr62	293201	1	157152386	1.05196872587615	0.343897379312676	-1.06741198206532	1.15359348357263	0.00971716794355256	-4.63386106679652	0.881001807144004	0.00400966652302026	-5.51904720246334
Olr60	405017	1	157179120	1.05663784828837	0.333656508343583	-1.0976432333232	1.21658397003418	0.000759270297082366	-7.1831527213271	1.02409758492356	0.601014840617128	-0.509135651545266
Olr59	170816	1	157193058	1.02036386286472	0.694649155593189	-0.364348372973999	1.10381486516951	0.0536219240542551	-2.92579726367273	1.06978339553929	0.095595048120263	-2.34763425817154
Olr57	405018	1	157224045	1.05842589109229	0.306424167593649	-1.18278496826786	1.07654500171486	0.183150515065926	-1.6974469774985	1.07471101377788	0.0999093566461254	-2.30349193759209
Olr56	293205	1	157231467	0.930168193521785	0.201657950442845	-1.60118233149803	1.07232715330652	0.225788243117714	-1.48815769630277	0.941454573412613	0.201862555162398	-1.6001682331598
Olr53	405378	1	157257231	0.933164905536441	0.194930587696688	-1.63511174431718	1.0504664818423	0.385596347751301	-0.952964187889924	1.06197232121115	0.171691629816527	-1.7620552611515
Olr51	405904	1	157292342	0.960739035798454	0.551771939397101	-0.59462047134249	1.16787835932967	0.0254581585981884	-3.67071901375566	0.994731826805646	0.923461176022684	-0.0796265202669567
Olr50	293210	1	157301200	0.97146487966263	0.692541249144313	-0.367387477143246	1.18196809495551	0.0270381266333192	-3.6105073115196	0.992014667360519	0.89353621897672	-0.112568409136261
Olr49	293211	1	157315393	0.863231245219693	0.0189186505207903	-3.96760704344181	1.0609117229738	0.360298688024608	-1.02082190257636	1.03294472797467	0.526764201258339	-0.641002266512536
Olr67	365324	1	157395779	0.911761477142594	0.122003597284297	-2.10370474874673	1.06057042775001	0.331720731980862	-1.10346183277893	0.988037968651573	0.804730929410882	-0.21724730661631
Olr68	293214	1	157415212	0.991334956733676	0.90443267086798	-0.100447414874334	1.24964120097829	0.00265365424467089	-5.93181762862339	0.979901859581097	0.733470175436371	-0.30996834284421
Olr69	365326	1	157421637	0.967075209307103	0.599836253488371	-0.51109857186565	1.10738521155957	0.111745248195969	-2.19153356812883	1.04761043949532	0.364204955834269	-1.01003850432852
Olr70	293215	1	157438123	0.990930410399528	0.880347284619146	-0.127438807747739	1.13958456238642	0.0336680169749556	-3.3912069434463	1.0654763434339	0.186298064869961	-1.68040738859998
Olr72	405015	1	157454391	0.990577700877437	0.869024200704388	-0.14038430519268	1.17997068931169	0.00478598564878242	-5.34206328808331	1.05110434723037	0.269726619363959	-1.31034635380352
Olr74	293218	1	157475119	1.06940372508291	0.292006580625303	-1.23097894057977	1.13415441324225	0.0464840256527212	-3.06864655976035	1.02480592353792	0.623063946047653	-0.473106123330963
Olr75	365327	1	157483242	0.911134730309979	0.144625031354699	-1.93361087666832	1.12681385796599	0.0641457470084302	-2.74659748772653	1.0701032888441	0.182178288766393	-1.70276946280218
Olr77	405907	1	157502544	0.986960240854402	0.813693353178154	-0.206171699952247	1.13323887151193	0.0272995598693288	-3.60088469892379	0.907282941873741	0.0320864421180144	-3.43932170199172
Olr78	293221	1	157516210	1.06561932500563	0.367734605404846	-1.00039378195439	1.10022249298195	0.16804599596156	-1.78351755156581	0.943106126922335	0.288934403151392	-1.24155559534818
Olr79	293222	1	157523148	1.02524187895993	0.691729469383088	-0.368560339999358	1.11614281731876	0.0830960901877841	-2.48775762771275	0.947046645195945	0.285235615106272	-1.25443972058683
Olr80	293223	1	157561070	0.959018926017945	0.457230479576747	-0.782567683542628	1.00132873812943	0.980992545862208	-0.0191904179551144	0.815195775286582	6.80261799657322e-06	-11.8982030203794
Olr81	293224	1	157572005	1.09117537545865	0.161896168363339	-1.82080008526583	1.02592334062135	0.672194205299325	-0.397207984229144	0.979191911929669	0.673792448132329	-0.394833155949713
Olr82	365328	1	157587391	1.04778005301018	0.411635750601952	-0.887616421160639	1.03196316075672	0.56885068082612	-0.564137303150648	1.04099268416458	0.37295445989182	-0.986298958234932
Olr83	293226	1	157605177	1.05885269072207	0.330808216049118	-1.10621647923318	1.1019833312048	0.0961392438206383	-2.34195768194523	1.00350717962329	0.940595315745995	-0.0612422895537637
Olr84	293227	1	157619852	1.00488272924622	0.940774016359174	-0.0610523208850212	1.19016823018636	0.00932800049266127	-4.67473459655869	1.03272486497147	0.524440182338702	-0.645423904668322
Olr85	293228	1	157626717	1.00866455173582	0.896771143790722	-0.108954584603245	1.06134252035102	0.365786958825634	-1.00570419476632	0.968650587865731	0.549031865689027	-0.599598796007634
Olr86	405014	1	157656899	1.01936743256583	0.770441704340954	-0.260791286602847	1.05798335020894	0.393472048341471	-0.932745247087392	0.998609789715114	0.978994303301619	-0.021229455363736
Olr87	365329	1	157668879	0.991723148823431	0.903584847507235	-0.101385263555855	1.11988850859913	0.0969527572006539	-2.33353145828937	1.00898420517027	0.871349273049402	-0.137712380156661
Olr88	405013	1	157681873	0.952548141546779	0.478133175262636	-0.737865975958997	1.1096967299257	0.136755534621762	-1.98956036594502	1.00873759718354	0.876558477957529	-0.131751859267896
Olr89	405012	1	157689725	0.937395853649775	0.36223264680303	-1.01546860285416	1.06887137679904	0.346612804316217	-1.05954695975109	0.963851425440458	0.518482317129464	-0.656849355790993
Olr91	293232	1	157725793	0.912705860202471	0.142053246284885	-1.95155331782878	1.00446430806976	0.94297341547518	-0.0587171881827777	0.979119648993607	0.673100432566378	-0.395860729317662
Olr92	293233	1	157733568	0.947840073872273	0.478295544208907	-0.737526444231174	1.05939111042623	0.446518687233359	-0.806274026835091	0.885698982125793	0.0471033402721117	-3.05541136174589
Olr93	293234	1	157742232	1.02408276649373	0.690423775106381	-0.370449703093246	1.08973958537145	0.149036020860398	-1.90356725151276	0.826826957186869	8.22281063554021e-05	-9.40601338788093
Olr94	405908	1	157748451	0.957358977560285	0.46088599279737	-0.774604570697378	1.09580660778672	0.12694395963234	-2.06400955264608	0.961880335912774	0.410123849941025	-0.891296091871764
Olr95	405909	1	157756757	0.98986751189096	0.887761834070423	-0.119051776838976	1.03520538916203	0.627487894377874	-0.466030899990378	0.921706071551378	0.160139624248703	-1.83170919273292
Olr96	405910	1	157767340	1.21045021702984	0.0105916683083511	-4.547687595577	1.16307052214451	0.0376819384248233	-3.27857438620167	0.85575171679377	0.00743213786832698	-4.90194172700663
Olr98	293240	1	157797762	1.03363678048131	0.600114621334352	-0.510634606453706	1.02868835179145	0.643774154736961	-0.440407305786628	1.0505404649456	0.308798772153946	-1.17506543702483
Olr101	405009	1	157824326	1.07017970040526	0.290716928718677	-1.23540523878648	1.09897475721489	0.131751564509994	-2.02683721679251	0.990548027942064	0.847937529282955	-0.164948314202278
Olr103	293242	1	157853355	1.13371139793404	0.057686850993224	-2.85272601717067	1.13920194817586	0.0441804222141379	-3.11947352435548	0.98502871236322	0.770568094798015	-0.260627250712335
Olr104	293243	1	157864549	1.09362533012771	0.196607671240143	-1.62654505249754	1.04937154604887	0.460341905735127	-0.775785792252592	1.08869455994552	0.114582780032877	-2.16645774748511
Olr105	293244	1	157878427	1.07689448307684	0.260667200678952	-1.34451077846655	1.0651421104842	0.319952020992971	-1.13958422882662	0.967197562594785	0.522560545506888	-0.649014425288136
Olr106	293245	1	157888966	0.917153482464872	0.182466524977694	-1.70118854756373	1.00068429323599	0.991574822351273	-0.00846087007601759	0.989281534499759	0.836164381282609	-0.178930056897772
Olr107	293246	1	157901417	0.943107366615534	0.286194449491243	-1.25108380585902	1.06139974555998	0.282043531035366	-1.26569385458349	1.10480987889355	0.0264088846242254	-3.63405478664993
Olr108	293247	1	157917326	1.0708948284385	0.218157965449792	-1.52253586644267	1.15141671994906	0.012236526662069	-4.40332981160693	0.923028049035764	0.0722369949599654	-2.62780296874575
Olr109	405298	1	157921167	1.07315582333951	0.260154125368526	-1.34648103371818	1.13074090164408	0.0516809020915427	-2.96266696432842	0.973457934250217	0.576677417691475	-0.550472236936587
Olr110	405007	1	157933667	0.99505228371241	0.938572308233435	-0.0633953793242191	1.09143222769307	0.179361425639824	-1.71835237120736	1.01759027607551	0.733857920317974	-0.309439838153609
Olr111	405006	1	157958861	0.970884320111519	0.637371057768709	-0.450403284730932	1.06135816870852	0.349369789057968	-1.05162435022381	1.06129400410778	0.238823461350514	-1.43203065542815
Olr112	293250	1	157970990	0.915492715469651	0.156844766416747	-1.85249871170643	1.04397108263494	0.4955320962426	-0.702123151845554	1.07561474800318	0.147433308087568	-1.91437935401111
Olr113	293251	1	157980431	0.993241300354406	0.914774749213616	-0.0890774197356573	1.14169453674404	0.0394197772700175	-3.23348762745066	1.06933826468121	0.197713368896162	-1.62093692895647
Olr114	405297	1	157987781	0.933962546381534	0.323709802042147	-1.1279078372537	1.19906264383932	0.0121478244814724	-4.41060518025069	1.06317114648619	0.280154614601198	-1.27241363321217
Olr115	293253	1	158002968	0.882708532335282	0.0554430785146065	-2.89239839687941	1.03897493756322	0.563731373845691	-0.573177428452642	1.00178190181139	0.972832659230553	-0.0275431959339468
Olr119	293255	1	158072748	0.957916193528382	0.51962831986831	-0.65464149246018	1.06865825060867	0.327200816096241	-1.11718118007499	0.956810921257375	0.409608070072291	-0.892554503125998
Olr120	293256	1	158080680	0.915921560018406	0.131970311796098	-2.02517829232758	1.0717036195143	0.234392496068143	-1.45075823515288	1.02859129903437	0.549319077873105	-0.599075807991265
Olr121	293257	1	158097260	0.906066958933259	0.113156006205461	-2.17898782651323	1.07192018380616	0.276924208573183	-1.28401142549355	1.04808651498137	0.35689065694379	-1.03032582718735
Olr122	293258	1	158108489	1.02064782452846	0.76613000887934	-0.266403399257538	1.19440280143717	0.0117061432747039	-4.44764150876345	1.04278383704148	0.457872246537188	-0.781165071470034
Olr124	293260	1	158130946	1.01482206850599	0.820668924469043	-0.197635509728833	1.24446350776032	0.00111315763413994	-6.80055458676228	0.979132065130104	0.69604491906424	-0.362341081844859
Olr125	405004	1	158146732	1.03069136105331	0.674432023630339	-0.393884388797979	1.20536949800636	0.0107622400944513	-4.53171155869979	1.04790305511549	0.423653444862566	-0.858839504982629
Olr126	293262	1	158160904	1.00196677825266	0.977279524819199	-0.0229825626199408	1.16215380555623	0.032097691384388	-3.43897117092197	1.00396584453207	0.944083392333545	-0.0575407774019437
Olr127	405911	1	158182988	0.906807622207044	0.138750483139302	-1.97507804427659	0.996700842626173	0.960119095528713	-0.0406979443723836	1.09904157747879	0.0782513850927866	-2.54782874885225
Olr128	293263	1	158206284	0.981503377654166	0.762994300436306	-0.27050471766489	1.09187819747798	0.154133777641498	-1.86993436767406	1.04541466576281	0.386310882136746	-0.951112839536479
Hbb-bs	689064	1	158218357	0.908491561625227	0.115142202671976	-2.16158736953726	1.10373151065703	0.116252830808112	-2.15198788377363	1.06509922217492	0.195266419642922	-1.63339039831585
Hbb-b1	361619	1	158224171	0.884542802790017	0.0214271582679274	-3.84309608361255	1.13098984924846	0.0247385601825272	-3.69939211166903	1.18684417706553	0.000176417669952495	-8.64265624960952
Hbb	24440	1	158243698	0.96505434178631	0.601294941638578	-0.508669713347554	1.13154608530432	0.0775637160013505	-2.5566555384435	0.986287851383792	0.799595388545537	-0.223649443574203
Hbg1	94164	1	158271993	0.933908675895935	0.316463517262881	-1.15054731335351	1.07856743435497	0.277473003798786	-1.28203163413598	1.00151925537839	0.977654503380861	-0.0225989398880726
Hbe2	502359	1	158279285	1.02485136797781	0.742710542915564	-0.297448889018432	1.1812522271145	0.0282805837784669	-3.56557979536389	0.987979555017422	0.844802667464708	-0.168652208524817
Hbe1	293267	1	158283056	0.970218944389707	0.656622577285923	-0.420645889361232	1.06323330062182	0.363123787274999	-1.01301149107173	1.0478117410573	0.389810677626159	-0.942094099707759
Olr129	405912	1	158308648	1.04853916685245	0.470926249202462	-0.753053780660449	1.11182816366419	0.104564253054791	-2.25795353475899	1.03585505946647	0.508528001983656	-0.676234997195233
Olr130	293268	1	158317228	1.00919304346511	0.883046931261187	-0.124376930004408	1.13535744784718	0.0455686944641079	-3.08853432313785	1.04181499490193	0.41560391579524	-0.878022597772481
Olr131	405071	1	158327466	1.03368176178106	0.624720104140211	-0.470451562928712	1.06140797730837	0.357096594974798	-1.02974895964199	1.08774851925833	0.101025189120248	-2.29238539600502
Olr132	293271	1	158347649	1.12205452092121	0.0678893084139698	-2.68987671758201	1.21048810951445	0.00241693138982583	-6.02525656416521	1.00737286870299	0.882362963758651	-0.125151784092047
Olr135	405913	1	158389143	1.03822449716951	0.537287035044693	-0.621222811364113	1.08414332577165	0.184334603290359	-1.69100267669219	0.998714875765432	0.97816814870213	-0.0220736925375202
Olr136	293273	1	158401733	0.982232863133839	0.7931641091207	-0.231725131569128	1.16373399123661	0.0273594309355541	-3.5986939855832	1.04260697439049	0.451360571212726	-0.795488766192372
LOC499219	499219	1	158418608	1.12601562943837	0.0934275541239684	-2.37056896522091	1.149762415849	0.0445178725859357	-3.11186453929752	1.07308443871498	0.20932227982529	-1.56388020595857
Olr137	405003	1	158426462	1.12436479303208	0.103828237891913	-2.26501730389898	1.19806842499469	0.0115411174367223	-4.46183919098501	1.01983159132736	0.734713755094824	-0.308274304474778
Olr139	293278	1	158456134	1.08073966832833	0.181912045482745	-1.70423197529459	1.03798383675367	0.523375275609991	-0.647456528041601	0.890002775880779	0.0137426290430288	-4.28725266820414
Olr140	293279	1	158482153	1.09736669701133	0.183088388277179	-1.69778624669561	1.14456252429313	0.052069766203732	-2.9551708018552	1.02944364400446	0.610307150147163	-0.493792923709455
Olr141	293280	1	158486849	1.08199236898391	0.22811734804211	-1.47789509803706	1.1196489947023	0.0825285659486978	-2.49461079164995	1.1007667054914	0.0571622785865839	-2.86186106340877
Olr142	365330	1	158502581	1.15609226844778	0.0188072687131687	-3.97351185019059	1.41590492469951	4.79293181470499e-08	-16.8535384498921	0.92666580344411	0.119713128660471	-2.1226569927294
Olr143	293281	1	158513673	1.14549115832135	0.0250777795232405	-3.6857731028929	1.18375104546133	0.00411575087971463	-5.49293398769271	1.11228684290304	0.0165671105616421	-4.10033584044131
Olr144	293282	1	158520743	1.03625269035863	0.574191967260318	-0.554791500838658	1.08420739374036	0.180490640910564	-1.71207635346451	1.15563951726636	0.00366225042558361	-5.60967745014617
Olr145	365331	1	158542552	0.947656753711558	0.41226179072688	-0.886096717037225	0.997384335675612	0.968100596066998	-0.0324192755482147	1.08632416289407	0.121383672387764	-2.10879890373664
Olr148	293285	1	158578401	0.933127020460836	0.270142625981733	-1.30880521507892	1.00474715853684	0.94019604764925	-0.0616668641349889	1.14243264111902	0.00913432315023946	-4.69571618601446
RGD1562433	499222	1	158592368	1.06026326277784	0.397609767827351	-0.922284237531282	1.10225736710223	0.158630171542072	-1.84117975116494	0.967036524592594	0.547272937289783	-0.602807629725619
Ubqln3	308905	1	158604816	1.07633835375195	0.260072075511023	-1.34679647287924	1.04012106556778	0.533422825453939	-0.628440875772703	1.0076422823275	0.882133066607239	-0.125412365185749
Ubqlnl	293287	1	158615177	1.0206419933102	0.772649616427951	-0.257929610739558	1.0334810163919	0.6264863270282	-0.467628329260546	1.00920943326894	0.871342262184882	-0.137720426175566
RGD1310717	293288	1	158620451	1.00459178801209	0.943824699130626	-0.0578148301545198	1.0071152387856	0.909386414140266	-0.0949851770691436	1.03132066946645	0.556448380524219	-0.586180869937647
Olr149	293289	1	158644763	1.142165164883	0.0317680940859913	-3.44929282349831	1.08122635304437	0.186933632434449	-1.67700163188951	1.04664678748118	0.356180999871166	-1.03231625073072
Olr150	405001	1	158659293	1.05226157008341	0.500328414918617	-0.692490566341018	1.16346681282508	0.0402995972669333	-3.21141380345578	1.02646300259594	0.674215898330206	-0.394204895430532
Trim6	293294	1	158683746	0.967207120562516	0.555452226118984	-0.587972675186788	1.07044908883211	0.224782520588722	-1.49262191937396	1.09070612411065	0.0647823647293921	-2.73672186190101
Trim34	101241893	1	158707172	0.990561334781944	0.849827075361049	-0.162722390946358	1.10428334864636	0.0465843964401133	-3.066489634263	0.94153296316646	0.163631369749211	-1.81013912656121
Trim5	308906	1	158720423	0.871947344986922	0.000494126777795265	-7.61271843848845	1.018795275647	0.630873915690259	-0.460649253062622	1.04423442591847	0.199067111315421	-1.61411326832015
Olr152	365332	1	158826164	0.880118267631277	0.00372072522270507	-5.59383667735775	0.955680452134896	0.29995225767779	-1.20413195806425	1.09957879272292	0.0111996011726646	-4.49187711089865
Olr153	293301	1	158835924	1.15363570988222	0.106376984770102	-2.24076603402433	1.43192797465232	4.77508317561143e-05	-9.94951407221303	0.84437498518168	0.0320100607512927	-3.44170502711736
Olr154	365333	1	158849336	1.16438507586946	0.0198619735383819	-3.91894825277545	1.12500291310951	0.056156442357455	-2.87961386960709	1.03018952941702	0.536246518573927	-0.623161300930817
Olr155	293302	1	158863988	1.00679643144226	0.917841806791086	-0.0857302269680782	1.08940090906253	0.193597256338336	-1.6419752760462	1.05871421834744	0.284252629347403	-1.25789189627148
Olr156	293303	1	158871618	1.00811412968586	0.903387920754479	-0.101603226722755	1.00194249309061	0.976079744126861	-0.0242109908587066	0.97357767746719	0.608148030029446	-0.49733695620692
Olr157	293304	1	158889800	0.999766595962772	0.997099643670942	-0.00290457051287174	0.988225608070397	0.850780003505099	-0.161601699099749	0.945501339176004	0.26265923740892	-1.33689776216856
Olr158	365334	1	158910597	1.00630030690998	0.922964833527584	-0.080164145391915	1.11058697434038	0.105882222541141	-2.24542791071074	1.06422634120752	0.224210937272515	-1.49516798598126
Olr159	293305	1	158919013	1.10928127134377	0.0966275324323688	-2.33689156354484	1.20634926853273	0.00221626450258043	-6.11193215684975	0.960544973659424	0.407736544469028	-0.897134037488346
Olr160	404999	1	158933757	1.20546670619075	0.0031496442356347	-5.76046577359127	1.21610783154112	0.00176337996924202	-6.34052287454451	1.02419999321713	0.617687087014097	-0.481773281446023
Olr161	405364	1	158943205	1.04939299599077	0.451736115384851	-0.794657085156786	1.21037060877805	0.00352544557612701	-5.64774844613125	0.919699961365715	0.100501206320101	-2.29758554836996
Olr162	405295	1	158956989	1.12306166702478	0.0926295316739327	-2.37914727160793	1.3013405200847	0.000161301186493438	-8.7322372170422	0.97597636784873	0.666898921507646	-0.405116786517705
Olr163	293309	1	158972002	0.961925557964395	0.582486972298995	-0.540448458944326	1.06031891646549	0.413288148511226	-0.883610233144826	1.0115970328639	0.841662473716484	-0.172376207676185
Olr164	404998	1	159015174	0.927179384356232	0.230504486680969	-1.46748495174152	1.00116941709965	0.98542436506035	-0.0146829031171202	1.03909716805733	0.452889309794899	-0.792107532595875
Olr165	293312	1	159042896	0.942557450462414	0.353818308574331	-1.03897175022246	1.03412130400189	0.599629008494545	-0.511444134179885	1.00266792613247	0.958070551746682	-0.0428338588934017
Olr167	293314	1	159075031	1.01889218842085	0.785974170735794	-0.240831348752182	1.05052266641934	0.465979019054632	-0.763614669357992	0.996432067844455	0.947769493433875	-0.0536439566791709
Olr168	293315	1	159108148	1.10690145753977	0.129627200512947	-2.04309263658466	0.984828614407413	0.816408803221045	-0.202840065129271	0.988477429100759	0.827243548125556	-0.1896561313942
Olr170	293316	1	159128222	1.02433752652545	0.70820652354736	-0.345019527898919	0.966462966966744	0.584925997711794	-0.536269939389994	1.08314735747093	0.117669569462063	-2.13987484137198
Olr171	293318	1	159196782	1.11433887506099	0.127974275615978	-2.05592600701022	1.09912413770517	0.170984164284058	-1.7661843332937	0.941269623618321	0.286719343317299	-1.24925143952569
Olr172	293319	1	159204524	1.09135297170467	0.232790573856347	-1.4576160542524	1.16658734380869	0.0329480790215695	-3.41282231953374	0.983699801989416	0.778212972380442	-0.250755048845048
Olr174	405914	1	159223286	0.964649550822201	0.564898995104752	-0.57110833354301	1.02614405836732	0.674632980090492	-0.39358646918538	1.01447641803088	0.771117047062071	-0.259915104928023
Olr175	405915	1	159248753	0.966838105473551	0.633500805512774	-0.45649400769409	1.08144167768842	0.260246274330344	-1.34612688732308	0.995900359532892	0.941633418839172	-0.0601392321204551
Olr176	293321	1	159256560	0.976623958951517	0.736298892387212	-0.306119138904112	1.11194560179525	0.129140701894076	-2.04685275665784	0.981579155689038	0.740518479096311	-0.300404690695293
Olr178	293325	1	159307874	0.888313027986435	0.0483402833971806	-3.02949004114267	0.967073492756718	0.577439916182176	-0.549150883241838	1.05699017491697	0.242602380973279	-1.41633146812101
Olr179	405294	1	159349202	1.03494804003682	0.619072281506911	-0.479533241698134	1.09654655187923	0.170662283003505	-1.76806862846695	1.00314343035096	0.954113791854153	-0.0469723359738697
Olr180	293327	1	159360430	1.14495640952174	0.0345287100297259	-3.36596412623561	1.07291540460136	0.247215498295096	-1.39749485999536	1.07373336350595	0.143837873897084	-1.93906848939501
Olr181	405916	1	159391482	1.32326274031943	5.50798539829909e-06	-12.1093116281001	1.20880324682648	0.00125902958270721	-6.67741402720852	1.05383801375427	0.261423544617394	-1.34161341062632
Olr183	293328	1	159401875	1.19256333574876	0.00416885328295303	-5.48011427308628	1.18413441474513	0.00393405047330491	-5.53808572907599	1.02756129335745	0.556055543435149	-0.586887091456397
Olr184	293329	1	159412927	0.983296209665575	0.771633805509646	-0.259245186689391	1.02832134668818	0.62964917547682	-0.462592479025588	1.12457467142259	0.0109879159490231	-4.510959160121
Olr185	293330	1	159422789	1.00626323192067	0.92360451455594	-0.0794713135146743	1.06695238604642	0.318571497317302	-1.14390834778909	1.0998733095442	0.0726549754099285	-2.62203340665935
Olr186	405917	1	159429383	1.09677403512344	0.146675101156765	-1.91953533450442	1.02923425030562	0.640035430494905	-0.446231744012447	1.11479874966822	0.034420059990365	-3.36911574530761
Olr188	405918	1	159454581	1.10469972064141	0.130390449294881	-2.03722187377555	1.01508718391843	0.814306015826482	-0.205419042808866	1.05568493688085	0.311776408491219	-1.16546898753268
Olr189	293333	1	159461887	1.02327897596621	0.754436369988121	-0.281784338342314	1.08471522259213	0.260125601099408	-1.34659068346117	1.11062084327791	0.0745238162852759	-2.59663652300237
Olr190	293334	1	159476168	1.00878038982086	0.89508502446328	-0.110836565819126	1.14039899342026	0.0462324571480809	-3.07407319188436	0.931728171811439	0.176711548268524	-1.73323654656554
Olr192	365336	1	159500672	1.04099589449684	0.572515100777834	-0.557716166997092	1.15250082962939	0.0463612953167549	-3.07129032050499	0.894635666362844	0.0496853313310573	-3.00204553368751
Olr193	293336	1	159514613	1.07220116477604	0.320846771917385	-1.13679161586978	1.13078943550499	0.0759821757432142	-2.57725649589675	1.03190500758393	0.577449088078129	-0.549134999644507
Olr194	405293	1	159543892	0.98062155843843	0.738449439888877	-0.30320264260577	0.991899972536217	0.886016933188285	-0.121019216609027	1.12527649682467	0.00945898166430084	-4.66079054819247
Olr196	293338	1	159582521	1.18770727016051	0.00913590705652504	-4.6955427994428	1.12430737508095	0.0667653576626306	-2.70657093082273	0.963103332478644	0.467417527304894	-0.760532357997899
Olr197	293339	1	159601106	1.12624238199494	0.0843231885051265	-2.47309838056429	1.1025945490406	0.152096766169445	-1.88323834115629	0.925733903259187	0.147359529962696	-1.91487989620134
Olr198	405919	1	159619288	0.991450434442293	0.893553783540317	-0.112548751968941	1.08995199218177	0.182858687897895	-1.69904162171787	0.923839710583191	0.116076283079218	-2.15350769125641
Olr199	405920	1	159635655	1.080635747079	0.225893845552515	-1.48769010000275	1.08924399877206	0.185234386805427	-1.68613330010993	0.898088263144156	0.0346190060327228	-3.36335244042836
Olr200	293340	1	159657311	1.02232029313174	0.726531253387165	-0.319473777781933	1.0763830250096	0.245230141022883	-1.40555815823777	1.05412896076948	0.285219395420646	-1.25449658637057
Olr201	293342	1	159684419	1.16399399769024	0.0282813131876279	-3.56555400382577	1.2368174618628	0.0018942886947461	-6.2689118698856	1.00969021863685	0.859069870042971	-0.151905021489672
Olr202	365337	1	159695507	0.982506103491082	0.819956961777989	-0.198503425737856	1.33176382532029	0.000193113184169427	-8.55223409447821	1.03423299538897	0.622942523790621	-0.473301021608549
Fam160a2	NA	1	159726014	0.772964453270741	1.04506090747701e-05	-11.4688502965849	1.02293899218173	0.695845259785428	-0.362627971260728	1.03028809312021	0.561347499138079	-0.577415137172194
Cnga4	85258	1	159752357	0.781901601448808	0.0005809850569862	-7.45078552091609	1.08267589275819	0.259646359999844	-1.34843472766223	0.980562750755697	0.757643431954843	-0.27754241040759
Cckbr	25706	1	159771733	0.997162855146462	0.967065462032265	-0.0334890898198396	1.20643416054882	0.00635374976059877	-5.05871012688189	0.866151666665375	0.0202518758678221	-3.89950785427198
Cavin3	85332	1	159826549	0.942205909545348	0.0720015086640392	-2.63106820651839	1.01456404083058	0.660251709042079	-0.415134139331033	1.12881192264593	1.05573449642964e-05	-11.458688735134
Smpd1	308909	1	159892946	0.88905216616945	0.000159563583886011	-8.74306807012384	0.94053844695193	0.0468202879956796	-3.06143866581314	1.10658196333489	0.000117277167137447	-9.05097047481201
Apbb1	29722	1	159896894	1.02928833255335	0.566007179468275	-0.569148516286478	0.92998080529346	0.139364707000444	-1.97066099061277	1.03317312775234	0.440148987311835	-0.820642001857524
Hpx	58917	1	159932819	1.03574926278484	0.412884206005696	-0.884588098200489	0.912748789345805	0.0291023556043729	-3.53693615947697	1.03598505316662	0.330963922124366	-1.10574590614876
Trim3	83616	1	159950921	0.909693411163477	0.00274068409730979	-5.89954771919365	0.892957041113542	0.000251102582748897	-8.28964900611529	1.01294077164574	0.640282705565515	-0.445845472715149
Timm10b	84384	1	159980525	0.954634029260481	0.598174349941784	-0.513873012438835	1.01457565598406	0.866123563480144	-0.143727697595478	0.820224494500522	0.00888654400186587	-4.72321705623585
Arfip2	293344	1	159975654	0.891181730202019	0.00199876272318066	-6.21522692826756	0.921120878247774	0.0243611055832836	-3.71476745197805	1.06439989037918	0.0424345734742486	-3.15979183688358
Ilk	170922	1	160088888	0.988149188368583	0.730637162098735	-0.313838300736971	0.917836086894536	0.0112028292634642	-4.49158891977303	1.04720122080948	0.117002466804225	-2.14556026060985
Rrp8	308911	1	160084616	1.48634387045184	0.000102902357345871	-9.18173000629172	1.04814865665235	0.638680910062952	-0.448350307599408	0.851828797467617	0.0832707531718608	-2.48565789383883
Taf10	293345	1	160095108	1.90730068418768	6.34712211593623e-09	-18.8752643368613	0.957667057076246	0.695172276427036	-0.363595584383323	0.731445094439558	0.00229560790787877	-6.07675758693779
Tpp1	83534	1	160097984	1.36874349025073	8.68239223190635e-06	-11.6542134645093	0.971688440286267	0.680457825850728	-0.384989434048885	0.914213593284092	0.16842564338611	-1.78126091212721
Dchs1	308912	1	160104931	1.04729622127479	0.134555864962922	-2.0057758132912	0.912377857253005	0.00228834394733113	-6.07992689013176	0.971208359924	0.289532621785529	-1.23948730512037
Mrpl17	171061	1	160162181	0.997229600616291	0.867630805264886	-0.141988994360897	0.970672139299592	0.0692160127707296	-2.67052304470605	1.0025864368653	0.863793076288387	-0.146422033898187
Olr203	293350	1	160362110	0.828949850481653	4.44333035644933e-10	-21.5344467543846	0.851576074043944	2.28841323588637e-07	-15.2902369836586	1.2435839446814	2.91507544191361e-18	-40.3766359738374
Olr204	293351	1	160417660	0.908510845386576	0.16027614548178	-1.8308570421571	0.978820135113545	0.751119304430547	-0.28619077907532	1.04232422192342	0.477392282614392	-0.739416730657604
Olr205	405392	1	160458552	0.920273159511799	0.252840005929586	-1.37499837792611	0.93333395942142	0.328699101257205	-1.11261253254994	0.991256905743367	0.880871876435155	-0.126843093320911
Olr206	293353	1	160476725	1.04487740709833	0.516602957016065	-0.6604806743413	1.03057213990824	0.652889047706149	-0.426348075771497	0.982182589438722	0.739803207238888	-0.301371064314879
Olr208	293355	1	160512174	0.975628244468832	0.717647692762366	-0.331776508960001	0.958237084862478	0.531867366262563	-0.631361132260315	1.13029813166653	0.0269001073311347	-3.6156250023773
Olr209	404995	1	160531819	1.00212274106499	0.973717269173774	-0.0266342955341056	1.02374987184416	0.712780377400572	-0.338581932103774	1.04190416113923	0.424674108475775	-0.85643320778838
Olr210	293357	1	160565659	1.13607769423952	0.070920432506666	-2.64619669927998	1.13286002496376	0.0734104038470079	-2.61168961162124	1.00190068186011	0.972925123665262	-0.0274481538525619
Olr211	293358	1	160570018	0.965397825528156	0.619587197539595	-0.4787018331132	1.00733901349954	0.918133301682358	-0.0854126900991128	0.969925845609188	0.58942158685758	-0.528613584209117
Olr213	404994	1	160609645	0.912970134904772	0.162587523755178	-1.81653881448525	0.985597246909945	0.82124868938014	-0.196929305068743	1.06217299944974	0.240571208386162	-1.42473914849502
Olr214	293361	1	160633102	1.02088189130165	0.758110064175517	-0.276926700482979	1.10196047925821	0.152817871722113	-1.87850844755703	0.924524141642539	0.138412553168912	-1.97751653782424
Olr215	293362	1	160656583	1.03201586579866	0.619655590532751	-0.478591454430534	1.19291276214058	0.00605018207591905	-5.10766691219901	0.958569100778288	0.405220079569198	-0.903324953123661
Olr217	293364	1	160683723	0.976546646361167	0.719494981594869	-0.329205727529811	1.22499474495272	0.00275003164665441	-5.89614285949554	0.999534200436191	0.993073685677125	-0.0069504125771126
Olr218	365340	1	160695621	1.05032100850976	0.504070033061657	-0.685040066076635	1.18802198241385	0.0211388490661784	-3.85664274343849	1.01593247780774	0.791845884081984	-0.233388496908534
Olr219	293365	1	160701351	1.04503132031659	0.53662297089183	-0.622459533685037	1.11583187478018	0.125606342137383	-2.07460253149846	0.963176312152679	0.521505841237956	-0.651034803764239
Olr220	365341	1	160730837	0.921367156986249	0.22009846122625	-1.51368028172246	1.01376607600953	0.836865830695984	-0.178091519195996	0.967138808900013	0.535323516627079	-0.624884010870058
Olr221	293367	1	160756927	0.947032887263627	0.416590660526912	-0.875651168728902	1.07308267158578	0.289663004727229	-1.23903708437307	0.991394690682628	0.870263894892349	-0.138958785865512
Olr222	293368	1	160777353	0.996724788030698	0.962332884541618	-0.0383948543452821	1.05922191263566	0.399903760095377	-0.916531360584477	0.927964554049991	0.159824682850658	-1.83367779668509
Olr223	293369	1	160796023	1.00177888031487	0.979165082018902	-0.0210550275628163	1.0085089975103	0.898417557168092	-0.107120333041723	0.946452173943685	0.293572656700465	-1.22563011770796
Olr224	365342	1	160812705	1.02027668645399	0.790417215702172	-0.23519435178597	1.0584461685517	0.442427076947836	-0.815479625972809	0.956574578600558	0.4491398973202	-0.800420864446009
Olr226	65140	1	160827258	1.17814620030104	0.0344581309076419	-3.36801028882981	1.08323729921431	0.289803548337405	-1.23855200508009	0.972696718112277	0.652469429288258	-0.426990992548367
Olr227	293370	1	160863556	1.02933237441996	0.64672184808223	-0.435838987147526	0.979246460427574	0.733092754484943	-0.310483044193958	0.992442373781227	0.877640676890431	-0.130518020946629
Olr229	293373	1	160930225	1.12366079071932	0.125440075316745	-2.07592712195974	1.06425811910757	0.397440809725137	-0.922709262327258	0.947148328601186	0.365895065481486	-1.00540869302363
Olr230	293374	1	160948001	1.16693976715037	0.0565297898985714	-2.87298752493777	1.03925532950978	0.616275155946316	-0.48406173345017	0.90838065246642	0.126187496559298	-2.06998641017567
Olr231	293375	1	160957099	1.04814101984574	0.469148450737128	-0.756836034527715	1.09769193737519	0.150774356611531	-1.8919708868634	1.05724233711566	0.283085604783484	-1.26200593667889
Olr232	405921	1	160964638	1.03872661435365	0.553737362311436	-0.591064779894169	1.07015946335109	0.285344446886101	-1.25405824289983	1.08804673816362	0.0970012923269843	-2.3330309776089
Olr233	293377	1	160979415	0.986923929126092	0.855140452209699	-0.156489551946186	0.956394842508552	0.530419954416596	-0.634086219369065	0.993863226719158	0.915062437324489	-0.0887629785215861
Olr234	293379	1	161028174	0.929716702232966	0.0888122085552743	-2.42123115470347	0.891465727776696	0.00766895413131389	-4.87057503126908	1.01122804930971	0.746154087211724	-0.292823148884993
Syt9	60564	1	161276018	0.973100416896087	0.540787623255448	-0.614728640507416	0.944787837387968	0.204783996150923	-1.58579953266449	1.01826076389548	0.621039896079941	-0.476359954217038
Olfml1	361621	1	161478246	0.902748842144732	0.16354028072137	-1.81069595371945	0.894081096863838	0.115587878407576	-2.1577241863078	0.829907470101665	0.00257868339332462	-5.96047632296731
Ppfibp2	308918	1	161504890	0.872101531315781	2.5868538495769e-05	-10.5624830575342	0.880925049714111	9.64985362118007e-05	-9.24598271852401	1.01967636008625	0.480623267381416	-0.732671543656859
Cyb5r2	365345	1	161655862	1.02234102239152	0.744192797346809	-0.295455141500206	0.9831272025725	0.797020959352356	-0.226874302730482	0.903571618992699	0.0751345106077955	-2.58847529703074
Olr235	293381	1	161735695	0.912026557268896	0.0777639156509931	-2.55407776450371	0.904138879972329	0.0456766183641657	-3.08616874518013	1.14844749002043	0.00112131379573381	-6.79325424923431
Olr237	293382	1	161742688	1.05062991881534	0.517243677497803	-0.659241185731717	1.20219702274301	0.0147837593919724	-4.21422603910889	0.977862743522202	0.721841160361677	-0.325950163791813
Olr239	293383	1	161759509	1.02754203822053	0.689485555620723	-0.371809531031707	1.11941504634685	0.0931355274038414	-2.37369956272433	0.965077825538599	0.513700341146108	-0.66611517741315
Olr241	404992	1	161813580	1.03424480428333	0.623261873536193	-0.472788505759228	1.04622228322185	0.503711832326219	-0.685750935686071	1.04496287049048	0.417301326577773	-0.87394671243504
Olr242	293387	1	161842163	0.979960521110614	0.762731049484573	-0.270849800683088	0.933930607259082	0.291266595821509	-1.2335162943642	0.959333271406229	0.436251142748164	-0.829537185988899
Olr244	293389	1	161900087	0.987531614855958	0.855628765814008	-0.155918681705564	0.965231272681145	0.600756711208383	-0.509565233044882	0.946955502158296	0.323398364877264	-1.12887038789006
Olr245	293390	1	161927803	1.0589925838146	0.405503443038589	-0.902625914615395	1.09376086651476	0.183241918366962	-1.69694804086886	0.994061745720324	0.912845426720988	-0.0911887153261811
Olr246	293391	1	161949772	1.16126732492558	0.0412467620833615	-3.18818266423115	1.11841708816023	0.117582747614654	-2.14061295823672	0.951208651442496	0.380994406473195	-0.964970585135923
Olr247	293392	1	161968555	1.13856663721451	0.0618669340099713	-2.78276942602562	1.04844229699068	0.480633570629704	-0.732650106621758	1.00121042722528	0.981880717548122	-0.018285446897547
Olr250	405923	1	162033893	1.12528065877611	0.0718641577050773	-2.63297764056419	1.09654295708542	0.150974472728936	-1.89064451123384	0.994631363301675	0.915279861465675	-0.088525400946777
Olr251	293394	1	162053881	0.99264926891614	0.918319578593314	-0.0852098241137169	1.05644901607088	0.431346780155205	-0.840842918063265	0.902609166572687	0.0693862212539607	-2.66806697219047
Olr252	293398	1	162080213	0.889129439152971	0.055016258581595	-2.90012652685941	0.896891683892288	0.0683872747653859	-2.68256851310321	0.961730410493006	0.42276077814742	-0.860948796206343
Olr255	405291	1	162153461	0.913994875872734	0.134030258751724	-2.00968969294279	0.899111547385919	0.0727122204333136	-2.62124581457557	0.98865001034432	0.814546976767892	-0.20512317701341
Olr257	405924	1	162219346	0.941017418327578	0.412411253243311	-0.885734240006696	0.945470385333925	0.438477542597792	-0.824446682625534	0.996622397151575	0.955468583299493	-0.0455533956963736
Olr259	293402	1	162235096	1.14055611839303	0.0795219285954752	-2.53172246396671	1.04446767167548	0.555232348466537	-0.588368606957789	0.940513020282353	0.307715839899989	-1.1785785195911
Olr260	405290	1	162267801	1.01420196062944	0.83788611674457	-0.17687308660797	0.93783045734337	0.341160948872801	-1.07540092222193	0.94395525589291	0.287600882982069	-1.24618158296586
Olr262	293400	1	162283866	1.10388318682406	0.217129204177652	-1.52726269167153	0.990112470040715	0.897276604369004	-0.108391098383689	0.904540012416321	0.117163616806817	-2.14418388683661
Olr263	293399	1	162293541	1.06012188260267	0.495189921447083	-0.702813910308601	1.13651367828911	0.134058173519775	-2.00948144249412	0.800875117081898	0.00138237246959885	-6.58395407504418
Olr264	405363	1	162325587	0.909994729548507	0.151084812379914	-1.88991392845539	0.951541331540322	0.44324815009996	-0.813625507527878	0.960954571927891	0.438771650479893	-0.82377615959641
Olr267	293435	1	162396498	0.975718508450831	0.710771431385197	-0.341404375708022	1.00744989550731	0.910660494911462	-0.0935851241661377	0.93152403925349	0.178600678834893	-1.7226028096797
Olr268	404989	1	162420650	1.11685594134889	0.113623424541163	-2.17486559200493	1.09093322068222	0.206918307984541	-1.57543121102823	0.909916412177888	0.0855480432977952	-2.45867715093595
Olr270	293437	1	162461108	1.15213650011292	0.049645160083099	-3.00285437394545	1.06953091605363	0.34512672373787	-1.06384361421225	0.894705477850518	0.0490459970176149	-3.01499670654337
Olr271	404988	1	162473821	1.16273579742674	0.0602617117464287	-2.80905833966901	1.16237451669197	0.0587476955396259	-2.83450335158462	1.00412293339131	0.949010472985486	-0.0523354446212112
Olr272	293439	1	162479829	1.06616396155333	0.41700010493581	-0.874668805538738	1.06662167361031	0.403790489708896	-0.906859125364666	0.992961777803448	0.910900308221581	-0.0933218188610482
Olr276	293431	1	162544353	0.909008087165526	0.0912494257191563	-2.39415858002804	0.983336649036188	0.766774679857847	-0.26556228888551	1.09128450399971	0.0531632432516946	-2.93438803774875
Olr278	404986	1	162591358	0.940911145415368	0.403640209010382	-0.907231369572094	1.10236032190354	0.182369594242012	-1.70171991347218	0.940054001234969	0.292398663326337	-1.22963712250432
Olr279	293429	1	162617193	0.888925265259468	0.00425668207420639	-5.45926527798673	0.962516195121064	0.368925160463591	-0.997161472683633	1.0326675620328	0.334408433970215	-1.09539217688684
Olr285	293421	1	162793841	0.879611073412116	0.00169997648438924	-6.37714086072785	0.930976795303378	0.0865776634436019	-2.44671342458585	1.08164807850779	0.0162423176237869	-4.12013524360651
Olr283	405384	1	162843548	1.04081555244005	0.575922981317264	-0.551781340217485	1.14087206690196	0.0667981468715816	-2.70607994026773	0.947677563822267	0.353002655968509	-1.04127969808704
Olr282	293424	1	162856896	0.979890920888911	0.774161232611417	-0.255975116218643	1.06057175783478	0.399206916573653	-0.918275408608619	1.11929486130657	0.0393872915352719	-3.23431206457484
Olr281	293425	1	162870107	0.875083869358578	0.0407313195713541	-3.20075795982663	1.0580869062317	0.383477591899202	-0.958474090392511	0.850454754107365	0.00295635057160291	-5.82379968631017
Nlrp10	293426	1	162922806	0.981902003062989	0.76714958623186	-0.265073468948612	1.12399921832033	0.056536642675087	-2.87286630812092	0.92246018003205	0.120129290833966	-2.11918669258797
Eif3f	293427	1	162934220	0.928591544846476	0.141103394191425	-1.95826236519352	1.05154486001596	0.31863252665764	-1.14371679425763	1.04064259327034	0.339780746719781	-1.07945473197412
Tub	25609	1	163008510	1.13790335218468	0.0300595690669451	-3.5045742305237	1.17714971635093	0.0051688553141968	-5.26510402422271	0.99678349442613	0.949161746896248	-0.0521760555947589
Ric3	687147	1	163032160	1.20790843875339	0.00455196444952331	-5.39219639204728	1.33551181624628	1.41824134675691e-05	-11.1635078491167	0.974685826153786	0.657372108856855	-0.41950504509431
Lmo1	245979	1	163132338	0.970088793230661	0.396927752431977	-0.924000998654554	1.0409947169499	0.265243971942486	-1.32710522769355	1.18127028476725	4.41727910942853e-08	-16.9351568235158
Trim66	361623	1	163473885	1.11055289296943	0.00052691032337916	-7.54848018826843	1.02435115865564	0.429926351528971	-0.844141360477877	1.09216262722121	0.00109200865519163	-6.81973647569117
Rpl27a	293418	1	163539753	1.07268229511195	0.0248748708738196	-3.69389718695318	0.952246641376088	0.119022928056231	-2.12843913168818	0.995036554351498	0.858074164600119	-0.153064744301926
Dennd2b	308944	1	163544075	1.15840418744112	6.42672153644877e-18	-39.5860671355858	1.01712787941861	0.334989300047941	-1.09365668782257	0.989387174432194	0.50331656434604	-0.686535954265057
Akip1	361624	1	163734833	1.09688227052839	0.00187095368571062	-6.28130698575893	0.930344779463959	0.0144328231948106	-4.23825027773683	0.919363824853349	0.00143232276656548	-6.54845784019518
LOC499240	499240	1	163743037	1.44651961341569	4.30799324539567e-08	-16.9602085525806	1.06768270625834	0.332632056195039	-1.10071833624514	0.839422879682025	0.00371949401252296	-5.59416763808738
Ascl3	246301	1	163755306	1.5623509858542	8.86947353345693e-08	-16.2380653030049	1.16521668539472	0.0639029069917774	-2.75039042580435	0.990132637142424	0.894200767983725	-0.111824956332564
Tmem9b	293415	1	163765808	1.13941439627921	1.57472752881013e-05	-11.0588432052393	0.999708863629765	0.992377175310987	-0.00765202691408329	0.974158465808106	0.333454632692701	-1.09824845678485
Nrip3	361625	1	163789738	1.10765490716933	0.000278947552906401	-8.18448677622815	0.996418298730451	0.898312940774245	-0.107236785001641	1.00716827312639	0.781513527664499	-0.24652281939902
Dennd5a	308942	1	163928184	1.102245604485	3.06418491129142e-07	-14.9983140512628	1.04242286578735	0.0285069361016274	-3.55760784933076	1.01641117730732	0.342555089635234	-1.07132278856382
Tmem41b	361626	1	164012596	1.00419499097666	0.851297809314145	-0.160993259437214	0.992663389883924	0.739382063451934	-0.301940491021158	1.08360541167633	3.51230558026465e-05	-10.2566527826566
Ipo7	308939	1	164062702	1.0428274390105	0.154199684124157	-1.86950686633647	0.989686388246896	0.723114738331128	-0.32418737186107	1.06506216247818	0.0164097069225687	-4.10988223372465
Zfp143	361627	1	164109139	1.00203833077878	0.885905641812764	-0.121144833131146	1.03025804192929	0.0361033979547236	-3.32136829190326	1.01453181551057	0.258110120015396	-1.35436896335792
Wee1	308937	1	164174779	1.02335847598762	0.0975259876150266	-2.32763639685242	1.00950226178839	0.490704651990517	-0.711912855616326	1.00467688876409	0.709769461068834	-0.342815064394071
Swap70	293410	1	164267638	1.05842789885984	0.000226580569098584	-8.39240996283269	1.02003539239313	0.190117971984564	-1.6601104943216	0.954506187746455	0.000891761991502101	-7.02231128665886
Sbf2	691042	1	164353444	1.14632719764736	2.92518792045382e-17	-38.0705878559697	1.03371526259877	0.0439435199681812	-3.12485010671846	0.930914758845247	2.19385884670375e-06	-13.029848534232
Adm	25026	1	164745484	1.12423057453579	5.96418270532474e-12	-25.8452490847997	1.01099106028919	0.521968773019529	-0.650147514690563	0.991017817807497	0.558990303740854	-0.581623151700457
Ampd3	25095	1	164885320	1.14646506176296	1.23112986057921e-15	-34.3308440613314	1.02110842876487	0.228891104676233	-1.47450891395727	0.978103294527436	0.161395762973372	-1.8238957752048
rnf141	308900	1	164933972	1.19345809512467	4.1593879097199e-14	-30.8108233755558	0.975553445231654	0.304105390170317	-1.19038095946308	0.902191327653556	2.80759123545931e-06	-12.7831836538149
Lyve1	293186	1	164962872	1.25331166622364	3.13854396522186e-16	-35.6976025008725	0.934896147834116	0.0200021176898992	-3.91191712653855	0.873644886147199	3.0308590376756e-07	-15.0092495608346
Irag1	308899	1	164981716	1.13768476593358	1.70737814284417e-19	-43.2141578228014	0.981550791050615	0.200056429640163	-1.6091558040296	0.948525164976454	0.000100291388147984	-9.20743072761999
Ctr9	293184	1	165137277	1.09657766314148	2.53471546401657e-06	-12.8854291702123	0.981839294279682	0.348966126933208	-1.05278041898806	0.989555970201534	0.561165888774005	-0.577738715256187
Eif4g2	361628	1	165181433	1.04654768602198	1.31227184090618e-05	-11.2411656000978	1.01057788241785	0.3137305798181	-1.15922068744595	1.01233009747747	0.191852962970449	-1.6510260182049
Galnt18	293181	1	165593181	1.16069997761203	8.94780392581653e-24	-53.070634101096	1.045003843544	0.00468808332823962	-5.36273145207025	1.0207636430663	0.148622228891954	-1.90634756911084
Usp47	308896	1	166152199	1.08473995938912	0.000529489053501446	-7.54359806641045	1.01115040280868	0.642669803704517	-0.442124211208707	1.00937877709382	0.665756054622419	-0.406831959890969
Dkk3	171548	1	166238238	1.0784278066286	0.000211848190253675	-8.45964062351175	1.04964850278745	0.016192216713887	-4.12322460195682	1.05555036050441	0.00266290580253413	-5.92833734546312
Mical2	365352	1	166391019	1.09565061405183	1.10402766708786e-05	-11.4139604566613	1.08559152533622	7.46131701532034e-05	-9.50319352272792	1.03237678175759	0.0841515115424233	-2.47513639602984
Micalcl	293180	1	166491721	1.34433070421457	2.37183054386729e-08	-17.5570187055597	1.18849440019159	0.0012431764240712	-6.6900855424374	0.984726158898388	0.7622550363857	-0.271474085873285
Parva	57341	1	166547202	1.11346444551952	2.0106419494777e-08	-17.722226695022	1.05076307332398	0.0133882805551839	-4.31337554013229	1.02806147297273	0.120231719917455	-2.11833439887054
Tead1	361630	1	166792620	1.12052960025853	2.88780465556905e-09	-19.6627692582419	1.03155500887248	0.121346672578234	-2.10910376722474	0.952582634965111	0.00831692276039833	-4.78946295309334
Arntl	29657	1	167331820	0.997751655996099	0.847276010248075	-0.165728769352066	1.01289068217909	0.28057000363389	-1.27093201783388	0.978717810424098	0.0447623204809493	-3.10638855414428
Btbd10	308890	1	167431328	0.910441645125177	0.0241339607103058	-3.72413527231308	0.896338963979992	0.00804712593876141	-4.82244027754153	0.9583588614003	0.237591894825767	-1.43720080476167
Pth	24694	1	167508599	0.951074686619226	0.379867882414243	-0.96793176457292	1.00400797867403	0.943940094376447	-0.05769257419725	0.862747436356561	0.00474507024683849	-5.35064904263816
Far1	293173	1	167657149	0.878513968594302	3.54091648123984e-10	-21.7614653432962	0.926247021884951	0.000291577039937707	-8.14020629914067	1.11541184007974	4.09857021442868e-10	-21.6152127452381
Spon1	64456	1	167929049	0.962348679355215	0.219071251282542	-1.51835825375782	0.98086672831499	0.54301815268695	-0.610612529244276	0.998076884794208	0.94319207071442	-0.0584853365856403
Rras2	365355	1	168233693	0.914523862011987	0.000219181827482394	-8.42560891014832	0.947621586178536	0.0263722365578874	-3.6354434677316	1.07260782094816	0.000651803122504726	-7.33576800098511
Copb1	114023	1	168404334	0.932775676671773	0.0134032528848984	-4.31225784888056	0.919725724128906	0.00307543804460529	-5.78430793433902	1.10169187229078	5.77427348302106e-05	-9.75951302028221
Psma1	29668	1	168442421	0.876068049657064	1.26380228737144e-15	-34.3046515296394	0.921650054924446	1.17896812849032e-06	-13.6508709694374	1.09105037552953	3.94816940839371e-10	-21.6525988993623
Pde3b	29516	1	168607022	0.880000749079314	2.32857652347605e-09	-19.8780086901956	0.931166307644685	0.000864684978018985	-7.05314530462597	1.08535968666564	6.99331182586369e-06	-11.8705563190936
Cyp2r1	361631	1	168785284	0.799859423059478	5.70469641984602e-10	-21.2845611610403	0.903138895033249	0.00424637846415081	-5.46168878539378	1.06284012163912	0.0438095256902248	-3.12790400373343
Calca	24241	1	168878212	0.863581819215394	0.00092178656682073	-6.98919685055392	0.936404344350949	0.137078461038259	-1.98720180878037	1.07169459417994	0.0573906471780088	-2.85787393008264
Calcb	171519	1	168966465	1.03360195216911	0.567101647316879	-0.567216719157911	1.05284733592383	0.371875282524927	-0.989196742951636	1.03650337619022	0.452248729414318	-0.793522964187036
Insc	293166	1	168993032	1.01973393705876	0.627774088890256	-0.465574908299152	0.896373666935239	0.00660074615148754	-5.02057258308411	0.999822464213719	0.995893258812719	-0.00411519700738716
Sox6	293165	1	169729193	1.04767281580398	0.0882262122882253	-2.42785116864555	1.00074898735559	0.978649309774056	-0.0215819133176051	0.994575847430117	0.821143420759485	-0.197057494458047
RGD1311703	293160	1	170334950	0.908664197819539	3.68728172849109e-07	-14.8132061233179	0.924977147622671	6.14056744283481e-05	-9.6980083096816	1.12057011757572	4.02317888073992e-12	-26.2389487594354
Pik3c2a	361632	1	170577942	1.03010421650286	0.0187141142569269	-3.97847726672187	1.03637193286173	0.00588870865921432	-5.13471854827366	0.96774950567209	0.00401672027804362	-5.51728956057188
Nucb2	59295	1	170750920	1.02673049423304	0.0513487428693449	-2.96911482451689	0.993334708655193	0.625034072749319	-0.469949114332789	0.967791256763394	0.00841640342469904	-4.77757268869137
Xylt1	64133	1	171643925	0.983019513650443	0.460958746940123	-0.774446726019705	0.980603770573882	0.396080763692088	-0.926137139804974	1.06446250498888	0.00272896425749325	-5.90383313463256
Rps15a	117053	1	172420151	1.0486789306215	0.187885859843524	-1.67192062902121	1.05227073954889	0.166214119253537	-1.79447844677841	0.982806442659189	0.613275184506085	-0.48894152941228
Arl6ip1	293551	1	172430475	0.91643817113737	8.53012152358978e-13	-27.7900026009097	0.990229677748122	0.430988622964553	-0.841673586060776	1.08354759483056	9.62063282843624e-14	-29.9722812568209
Syt17	192189	1	172695280	0.880092119924791	1.20241787199834e-05	-11.3285910420193	0.964565537191146	0.218285778498822	-1.52195016414103	1.08011083146787	0.00178349884756854	-6.3291781993284
Itpripl2	499253	1	172801152	0.842638232650891	1.64078759774386e-05	-11.0177490958869	0.967343177862776	0.402919240032827	-0.909019134058481	1.02654819051709	0.434154432431376	-0.83435497308069
Coq7	25249	1	172836359	0.843742172928736	1.40356669987937e-05	-11.1739088253186	0.975133011465648	0.516048056280534	-0.661555385510505	0.991821254954591	0.805806958287432	-0.215911071008473
Tmc7	499254	1	172855777	1.09099222194405	0.146931827544824	-1.91778655797097	1.15636448950189	0.0142584626684467	-4.25040467706941	0.874360260432571	0.00725542280724912	-4.92600611629459
Tmc5	365360	1	172949155	1.00663259468136	0.896708671091081	-0.109024251068569	0.957181006547163	0.390775001090422	-0.939623329410195	0.964293276478881	0.39514214372601	-0.928509721280007
Gde1	60418	1	173016984	0.863366764224372	0.000147111025733336	-8.82432297916623	0.887617282227287	0.00175001191151844	-6.34813268448791	1.03447395260467	0.30522949228035	-1.18669135160498
Ccp110	361634	1	173042319	0.845792239435961	8.49899619491055e-05	-9.37297740316409	0.877410401403521	0.0023910584757457	-6.03601913419869	0.976439470743286	0.52137815926406	-0.651279666998256
Vps35l	361635	1	173076225	0.988004153353732	0.598192070036781	-0.513843389248645	1.03174833433253	0.16819165620563	-1.78265113906118	0.982358798083567	0.378624750135036	-0.971209669562226
Knop1	499255	1	173194355	0.961930157104268	0.275434904568665	-1.28940395936541	1.08170500004588	0.0269779752681327	-3.61273447667713	1.01387311120579	0.649926534357789	-0.430895946545094
Gprc5b	293546	1	173316398	0.948872227195894	0.0975947007677452	-2.32693208244959	1.02538368759534	0.432987459084925	-0.837046514251446	1.06864356665898	0.0113265264174205	-4.48060783370027
Gpr139	293545	1	173481583	1.01622273624208	0.699515119085312	-0.357367870978214	1.02294931278807	0.589611047529039	-0.528292200953788	0.959394626721106	0.250976422139952	-1.38239627995999
Gp2	171459	1	173797057	0.98677387950852	0.744725820280576	-0.294739154809964	0.919484440253918	0.0403287499852908	-3.21069066523897	1.07589981471691	0.032963742112379	-3.41234704542252
Umod	25128	1	173816341	1.29725433205988	0.00263307892689113	-5.93960142288567	1.19458610173616	0.0367711311924013	-3.30304222013886	0.886388988903054	0.0827155958389441	-2.49234711143168
Pdilt	293544	1	173837477	1.00510047794073	0.928067885018814	-0.0746503969114816	0.906598389009116	0.0733775980691499	-2.61213659336328	1.14506397567985	0.00236993420481328	-6.04489308590262
Acsm5	361637	1	173871172	1.03849960695146	0.411822478133304	-0.88716290080457	0.884207877676936	0.00535629600334031	-5.22948258693342	1.10172616787185	0.00735015610077191	-4.91303372778266
Acsm2	246263	1	173916368	1.02258110235185	0.638290143488507	-0.448962328655884	0.837313868923703	0.000134793224530765	-8.91176862387419	1.02704356649627	0.474225021761934	-0.74607334047988
RGD1559600	499256	1	173973856	0.903882194764796	0.0606461452586861	-2.80269920276466	0.817243849030631	0.000118409534172637	-9.04136131364961	1.11106255741666	0.0151809359974089	-4.18771484900719
Acsm1	361638	1	173985715	0.884774273685568	0.00841115313278072	-4.77819669991614	0.83824241398594	0.000123283681314565	-9.00102250598874	1.11785924678657	0.00331694002942652	-5.70871259894355
Acsm4	353317	1	174053931	0.94559802448543	0.229315080472959	-1.47265832384536	0.879513993559874	0.00541115122826743	-5.2192934124091	0.988954045552033	0.772075968874857	-0.25867232852053
Thumpd1	309041	1	174078875	0.892843429472081	0.0119540083387954	-4.42668863100667	0.933873754194234	0.129189742564821	-2.04647308269849	1.06178518669315	0.105600259688529	-2.24809444854132
Acsm3	24763	1	174133288	0.90278349916329	0.0289485418676077	-3.54223544349904	0.911642791699175	0.0448414958054207	-3.10462132260529	0.958579759339873	0.272727441860096	-1.29928236397677
Eri2	691484	1	174158879	0.97427126929087	0.733490076147381	-0.309941210942048	1.02254551017188	0.76616594522519	-0.266356494029132	1.09907372418107	0.137034126654348	-1.98752528450741
Rexo5	309036	1	174168694	0.955953853819915	0.37719473634406	-0.974993682869351	0.962274602028844	0.4524865791621	-0.792997175592279	1.06121254175716	0.168114765295248	-1.78310840604632
Dcun1d3	309035	1	174247192	0.968227693381907	0.554018452197207	-0.590557285574352	1.01091870487755	0.841574302108627	-0.172480972031626	0.99400470944735	0.897448197506901	-0.108199878940752
Lyrm1	365361	1	174285183	0.934898162321204	0.105603222836295	-2.24806638889258	0.957814685034577	0.301519720206895	-1.1989198579658	1.0737254378711	0.043488573465987	-3.13525705433648
Tmem159	NA	1	174484580	0.917901494690379	0.00231376382630981	-6.06887971837975	0.975659956501373	0.390039080483781	-0.941508338510098	1.0581370832383	0.0189650043465982	-3.96515987465078
Zp2	81828	1	174513511	0.989341713203522	0.850362952072027	-0.162092018199693	0.994941338717916	0.929193305497857	-0.0734384826987318	0.868888079004232	0.00522929448112211	-5.25347890845194
Anks4b	687561	1	174547473	0.902252690869707	0.0432238278798797	-3.14136336449809	0.854376329318364	0.00198671415900306	-6.22127318132027	1.00295520829802	0.947855161499643	-0.0535535716278864
Crym	117024	1	174560423	0.972138899778225	0.450924280155199	-0.796455846800827	0.928368127636131	0.0478686377121866	-3.03929473405271	1.00005154673117	0.998729323543604	-0.00127148445026259
Abca15	293442	1	174686697	1.02252989800962	0.618962814257368	-0.479710081999679	0.964362882820143	0.424786935468298	-0.85616756407466	0.928477659103201	0.0637148091680154	-2.75333826040964
Uqcrc2	293448	1	175167933	0.915101346860114	0.0122553786900372	-4.40179036161965	0.901066939953925	0.00285978601043314	-5.85700847847652	1.01510845364808	0.629252191667561	-0.463223161988969
Pdzd9	308954	1	175198917	0.988461890114487	0.819147328964112	-0.199491322462056	0.895582683681143	0.0269828655618162	-3.61255322324884	0.922536774606436	0.0779416668164546	-2.55179459340784
Vwa3a	293449	1	175293873	0.905828220440488	0.000107762012758734	-9.13558534787463	0.893278208819863	8.99875073759687e-06	-11.6184247971963	1.04568316775551	0.0393059222710529	-3.23638007754019
Eef2k	25435	1	175411618	0.95670883489057	0.071165655369722	-2.64274494534405	0.941180845776066	0.0121754059165374	-4.40833727040191	0.996203373452444	0.855128912293331	-0.156503046798644
Polr3e	361640	1	175466123	0.938718988926153	0.0295316159544341	-3.52229386225708	1.01980296473132	0.496358985953435	-0.700455852043727	1.03661330060614	0.15610913988489	-1.85719990170211
Cdr2	308958	1	175502837	0.934753537874155	0.0237218518359924	-3.74135863724262	0.976545727843248	0.421857002949096	-0.86308887794151	1.02832068782961	0.274750056060694	-1.29189348165586
Mettl9	100302453	1	175578018	0.903289299456733	0.000608234274748127	-7.40495042990549	1.00014095544607	0.996268726919796	-0.00373825164429775	1.10999965645251	3.69523270242253e-05	-10.2058819349015
Igsf6	171064	1	175610167	0.902768305863151	0.0221396596356485	-3.81038472509676	1.02734564949026	0.550311821845258	-0.597270212600817	1.06601396267624	0.110082847020053	-2.20652204194066
Hs3st2	293451	1	175956161	0.953717704577074	0.209212144234022	-1.56440649764441	0.944183867675959	0.128639493262297	-2.05074141275159	1.03264068418545	0.334918034133374	-1.09386945132343
Usp31	308959	1	176215889	0.904674401830888	0.000915953820529616	-6.99554460882996	0.906259460127113	0.00137056464655891	-6.59253247327998	1.0463302498849	0.0689195976988134	-2.67481470455922
Scnn1g	24768	1	176304942	0.896260499204268	0.00154598388225364	-6.47209475432168	0.901848406094298	0.00249288200686994	-5.9943158053362	1.05091115600513	0.0894390301536248	-2.4141981131759
Scnn1b	24767	1	176430105	1.05545746320879	0.315077466442173	-1.15493674517791	1.04928217920343	0.366297906044945	-1.00430832571672	0.829750497642585	8.51206702867004e-05	-9.37144065779315
Cog7	293456	1	176489796	0.999167084316547	0.986062436123215	-0.0140356037441177	1.05202768639421	0.288054089385541	-1.24460700611389	0.932962050769976	0.0958209517750679	-2.34527391462859
Gga2	293455	1	176552046	1.03601630831544	0.466273821151441	-0.76298221838778	1.03837525335967	0.42878483971421	-0.846800024994653	0.931322894481732	0.0880793776930529	-2.42951685183957
Ears2	361641	1	176597986	0.838976397238373	0.000110716278071515	-9.10853968234351	1.07428300777878	0.111044290333349	-2.19782614524178	1.05629632373881	0.153107542497246	-1.87661471236382
Ubfd1	293454	1	176626196	0.856899781830218	0.0159358555231534	-4.13918364424817	1.16312067698012	0.0164256619111168	-4.1089104164209	1.02937846848395	0.593290010113598	-0.522071943692437
Ndufab1	293453	1	176644696	0.873104456937876	0.000379149537242665	-7.87757987333063	0.930223633549528	0.052259608957982	-2.95153150154335	0.99665381881906	0.919605284028358	-0.0838107401022697
Palb2	293452	1	176665076	1.2139370901859	0.0265575834709019	-3.62843994228946	1.036004163084	0.675684840429509	-0.392028524032338	0.889692633321729	0.11429394439176	-2.16898168953447
Dctn5	308961	1	176689194	1.14955439343167	0.0900745446907586	-2.40711767714001	1.01420677532839	0.859912797060173	-0.150924293643026	0.919964643425518	0.229425251012247	-1.47217800618483
Plk1	25515	1	176716423	1.00919182118168	0.871680657531479	-0.137332140574705	1.03444828970643	0.545100700288365	-0.606784730215672	0.900159469287138	0.0315418713642288	-3.45643936616271
Ern2	365363	1	176726454	1.15355189821283	0.032982737320969	-3.41177096587199	1.17875267869778	0.0136182295480751	-4.2963459758382	0.834423216992443	0.00180675190357394	-6.31622457421162
Chp2	308965	1	176768979	0.971457927273798	0.490257108159299	-0.712825314960718	0.93737442550605	0.124541264547335	-2.08311817584492	0.966442619515665	0.35649819649833	-1.0314260980513
Prkcb	25023	1	176832685	1.01453749434236	0.593554390707044	-0.521626425143188	1.03045507081913	0.271923741567782	-1.30223361387804	1.02475161787446	0.31117688980001	-1.16739375100352
Cacng3	140724	1	177201990	1.07231471078716	0.0216962298243304	-3.83061677434467	0.991411937637312	0.780504462496487	-0.247814821558707	1.03678191961098	0.196827837016213	-1.62542585611373
Tnrc6a	308971	1	177646446	1.03033307350455	0.0359996273475922	-3.32424669203538	1.04838137124045	0.000869090957061185	-7.04806276952127	1.02225945616242	0.0683260869850802	-2.68346363825569
Slc5a11	252854	1	177756583	1.11295152235141	0.0404983933189094	-3.2064929767946	1.12120168004111	0.0289234146265381	-3.5431038172044	0.9254492675002	0.116912201892992	-2.14633203705479
Arhgap17	63994	1	177807581	1.01446988305818	0.33760756640287	-1.08587110418071	1.00329739885953	0.825977014761877	-0.19118833301314	0.952395185335528	0.000269659753355649	-8.21834956640814
Lcmt1	361643	1	177904153	0.935599366969888	0.0270378574923339	-3.61051726569758	1.01101589210794	0.709716007273807	-0.342890378719217	1.04427080801512	0.103852412170718	-2.26478450147943
Aqp8	29172	1	177993359	1.00422740097312	0.913570336270191	-0.0903949096637935	1.01553851154238	0.688227648193909	-0.373635611776058	1.01667526971222	0.629966019413636	-0.462089398489908
LOC100271845	100271845	1	179913067	0.867855286631558	3.91478084337667e-06	-12.4507512087916	0.92797724235523	0.0138661675614186	-4.27830339419773	1.08697780660867	0.00140137136832197	-6.57030397300438
Kdm8	308976	1	180013969	0.939782993483798	0.00926933765097211	-4.68104335276917	0.977565668823009	0.333842036360177	-1.09708734290862	1.03895719417637	0.0584832380057532	-2.83901509561802
Nsmce1	361645	1	180032136	1.04484749245951	0.00548539637978228	-5.20566592172522	1.02832150449671	0.0758962866696657	-2.57838751976069	0.977063131193266	0.109273648939828	-2.21390000216343
Il4r	25084	1	180115117	1.05071517107875	0.000157527676037853	-8.75590939426043	1.02042608288258	0.124652030249758	-2.08222918154186	0.958608538149607	0.000587072935540299	-7.4403614945084
Il21r	308977	1	180168097	0.880306304581227	1.21312949529896e-06	-13.622307177477	0.918053838144114	0.0011584964725683	-6.76063225892315	1.0690999588467	0.00500095872285956	-5.29812564035677
Gtf3c1	171063	1	180203995	0.945105815820505	0.0120169574898925	-4.42143650255674	0.937728988727473	0.0032706906072382	-5.72275412149741	1.05412470531442	0.00571060643189432	-5.16543005571816
Katnip	361646	1	180299937	1.04919555917092	0.0545318193110016	-2.9089709071127	1.01563159418274	0.533252159440209	-0.628760872055737	0.999063545737052	0.96601959924822	-0.0345711558986077
Xpo6	293476	1	180672115	1.04893004352156	0.00386944364464572	-5.55464454334852	1.02413762814415	0.146117266008856	-1.92334578781828	1.00306605777458	0.831832454307286	-0.184124235474519
Sbk1	113907	1	180830066	0.984813081947163	0.529216685633375	-0.63635731731894	0.973623301359148	0.264816940307599	-1.32871648299423	1.10363042095089	8.56015499820211e-07	-13.970977353702
Lat	81511	1	180936536	0.945940378601023	0.0876106779944385	-2.43485239355469	0.922313825865539	0.0142841953396188	-4.24860157392908	1.16156278199366	6.08746158156468e-08	-16.6144495666002
Spns1	361648	1	180942088	0.983473865429668	0.687693198848793	-0.374412472411818	1.03061746012086	0.464155095162314	-0.767536525791913	1.07444245523752	0.0417832336431169	-3.17526012893351
Nfatc2ip	308983	1	180956859	0.884215785448665	0.000186589409262513	-8.58660002752554	0.939047149371582	0.0523852230093362	-2.94913073106427	1.0671147681232	0.0198506714217729	-3.91951744764653
Cd19	365367	1	180987286	1.31467339311457	0.000271621811186825	-8.21109985921978	1.16157057201923	0.0433536480029513	-3.13836442697898	0.874575406556449	0.0433709825187178	-3.13796466705165
Rabep2	80754	1	181010305	0.910659246748804	0.0104992609038207	-4.55645041440847	0.91750842913904	0.0154050791019244	-4.17305801212524	1.02489405639177	0.427060087266497	-0.850830556059916
Atp2a1	116601	1	181026608	1.2080603925917	0.010657577710129	-4.54148411776069	1.04799301928898	0.516842795046596	-0.660016522189416	0.898277690772584	0.0931631861310522	-2.37340263391695
Sh2b1	89817	1	181048622	1.00022055842727	0.995990517129161	-0.00401754239752117	0.978461481585489	0.61365794102305	-0.488317605383467	1.08741716336751	0.0262134176167651	-3.64148387652791
Tufm	293481	1	181073788	1.00935160270022	0.824554464116658	-0.192912082018426	0.913354661657006	0.0270712546358841	-3.6092828285953	0.999398513951178	0.986682249917291	-0.0134072266217696
Atxn2l	361649	1	181078298	1.00825737308435	0.46850882482212	-0.758200341147829	1.01332093018854	0.234054664913326	-1.45220058016646	1.01574685138658	0.117218656523792	-2.14371422915128
Eif3c	293484	1	181134604	1.03360391163062	0.00347849545720758	-5.66115541856447	1.03622696922921	0.00160548236426854	-6.43433102906773	1.02016075205217	0.045565568573703	-3.0886029228127
Cln3	293485	1	181156071	1.13955220106964	0.087982684417539	-2.4306152518478	1.10087404051456	0.206727933490304	-1.57635168117199	1.04822642719933	0.472906713567845	-0.74885713284216
Apobr	499264	1	181169025	0.877417478427565	0.00167777202155799	-6.39028854336284	0.945717399999908	0.174202056981346	-1.74753940647417	1.23902830042351	1.11544512040135e-10	-22.9165973935696
Nupr1	100912108	1	181213292	0.938273402763995	0.0795041771232053	-2.5319457162719	0.920974925026929	0.0223431867361892	-3.80123384841532	1.18221090497628	7.90748425097244e-08	-16.3528710594137
Sgf29	293488	1	181238459	0.95918676514297	0.131283252016156	-2.03039806090325	0.947964391194941	0.0515636150707858	-2.96493898950583	1.08352417166938	0.000991607330340839	-6.91618336539325
Sult1a1	83783	1	181272023	0.809399890175424	3.86826225709302e-07	-14.7652902739353	0.902735250620068	0.0162026026034964	-4.12258339511054	1.18140194935668	7.07078225512411e-06	-11.8595394398873
Slx1b	293489	1	181286195	0.902581160976912	4.41530244170085e-05	-10.027849130044	0.967237543462278	0.181990505129496	-1.70380076288438	1.1366233929132	1.70509110629619e-09	-20.1896472928607
Coro1a	155151	1	181295561	0.883699621436129	0.00471509959729348	-5.35698523962173	0.955765085909362	0.292152972988092	-1.23047773379492	1.1461895695826	0.000417052436102158	-7.7822985980225
Mapk3	50689	1	181366656	0.976168495683815	0.376542182036925	-0.976725200735228	0.958153242489133	0.109573932803103	-2.21115577214424	1.1244067248639	2.84238308104323e-07	-15.0734528376003
Gdpd3	293490	1	181373505	1.04422790956772	0.468072015396163	-0.759133115851026	1.04096887502322	0.4967455538423	-0.699677348083875	1.10336568044918	0.0527842873013067	-2.94154172154871
Ypel3	293491	1	181384410	1.26155855294333	0.00316093318312838	-5.75688798386249	1.20414472666242	0.0166292904962085	-4.09658965077592	0.999955886728709	0.999484473009818	-0.000515659919908207
Tbx6	365371	1	181388684	1.06809087607237	0.154792352749068	-1.86567071989259	1.06691826400233	0.15372040549534	-1.8726198754062	1.08404918056518	0.0344043590482127	-3.36957200611283
Ppp4c	171366	1	181392902	1.11525664944691	0.00980990450802859	-4.62436273959816	1.0560853334953	0.193010183802588	-1.6450123256528	0.993022434457489	0.85373405050297	-0.158135549966553
Aldoa	24189	1	181402275	0.999745586879436	0.990441665906179	-0.00960430816068514	1.02064099555174	0.313818474348161	-1.15894056741373	1.02961594572729	0.0953448027579055	-2.35025545541754
Tlcd3b	293493	1	181433399	1.12699205866033	0.02117479600752	-3.85494367213765	1.03766629607689	0.474061102312064	-0.746419057763603	0.955790909796787	0.338894643089679	-1.08206600725216
RGD1563217	499265	1	181440012	1.08228153312961	0.131898028636873	-2.02572616526235	1.09159929358541	0.0922282606179654	-2.38348868109086	0.943069252396896	0.195905540610945	-1.63012267157838
Doc2a	65031	1	181458390	1.69648545524548	5.35747374294403e-13	-28.2551136615594	1.22309238725975	0.00498212368660773	-5.30189903575267	0.838615498140686	0.00577312317701543	-5.1545420663883
Ino80e	293494	1	181461406	1.37139745863609	2.02163967674248e-05	-10.8090165616649	1.17363616438191	0.026142834260933	-3.64418015046127	0.95376804396043	0.458295541934817	-0.780241014909489
Hirip3	361650	1	181472056	1.59227570264727	8.59399971280811e-07	-13.9670313990232	1.23485879513402	0.0222804149914876	-3.80404723790767	0.864876653010931	0.0796985575771216	-2.5295037915038
Taok2	64666	1	181479588	1.03673234992047	0.0281377362520298	-3.57064367644407	0.993354341784305	0.681715647923974	-0.383142646609608	0.988007019198808	0.402658522837638	-0.909666414100975
Kctd13	293497	1	181534534	0.971013258063617	0.263985672247635	-1.33186044909785	0.954792743971093	0.0741567796637604	-2.60157378283459	1.05095654146425	0.0332016419486636	-3.40515594799757
Sez6l2	308988	1	181557109	1.25343885498718	0.000251698773249165	-8.28727752969597	1.20043297201946	0.00276233800237931	-5.8916778555304	0.932050431183103	0.195446038753161	-1.63247095426418
Cdipt	192260	1	181583272	1.04538408733531	0.208530643203916	-1.56766927873933	1.00177859061446	0.959348551300805	-0.0415008172632829	1.01897208278455	0.543246826498838	-0.610191501558311
Mvp	64681	1	181594734	1.27329912886447	5.17734698405971e-10	-21.3815581701099	1.12061640071166	0.00244039283184089	-6.01559625597949	1.10031177609278	0.00360946195106695	-5.62419656177129
Pagr1	293500	1	181622708	2.00198340969258	1.84573377567717e-14	-31.6233143930958	1.40236100992439	0.000113105084116903	-9.08719322344844	1.04161597749219	0.61020406427363	-0.493961846161883
Prrt2	361651	1	181625243	1.12237102536211	0.00142373218336309	-6.55447355716136	1.07541371147699	0.0372748009117113	-3.28943775941304	1.09734511636583	0.00176177634973899	-6.34143268929797
Maz	691842	1	181630618	1.17951268429877	0.00333635093437638	-5.70287760386238	1.12256664786084	0.0361771792210538	-3.31932676719943	1.02511880774592	0.611384575001415	-0.492029098824007
Kif22	293502	1	181635347	1.1222983909161	0.0429985005699542	-3.14659003436275	1.13820812170335	0.0193496648418061	-3.94508018049325	1.02612440320692	0.594889620095771	-0.519379403090151
Zg16	171449	1	181657722	1.19904802056465	0.00467442738516006	-5.36564860820106	1.17496450463852	0.0112366295247519	-4.48857634383081	0.924231379384486	0.148898561750727	-1.90448999850116
LOC308990	308990	1	181702560	0.82969505276552	2.64455001369e-06	-12.8430096342766	0.894886330674815	0.00485449910563385	-5.32784935338854	1.23699908205308	1.52171385510219e-10	-22.6060136940224
Qprt	293504	1	181718192	0.91857338008864	0.0239367601267123	-3.73233992106361	0.943759077699486	0.110628709995648	-2.20157563953257	1.05091764079641	0.112900136298511	-2.18125160057738
Spn	24796	1	181746937	0.81375999890936	1.99357763602899e-07	-15.428164819293	1.00196558866967	0.959943412586869	-0.040880941479605	1.15225571388476	2.94410781633445e-05	-10.433119642378
Cd2bp2	293505	1	181809399	0.923564315048395	0.0611904009810727	-2.79376494848009	1.01464238785548	0.725518393783426	-0.320868853728523	1.05051068077265	0.175043128033227	-1.74272288951727
Tbc1d10b	365372	1	181814972	0.8861637384652	0.00911990185561235	-4.69729623639982	1.01567162445286	0.726855733228985	-0.319027262366288	0.9953827664369	0.905725153151159	-0.0990193819308268
Mylpf	24584	1	181829787	0.900534518559022	0.0797913035790127	-2.52834075817148	1.01127027777954	0.844879453055548	-0.168561320907601	0.960454044966569	0.433064600764183	-0.836868368657114
Septin1	293507	1	181832700	0.981737083861665	0.520723893408426	-0.652535332774792	1.02032143017649	0.472232020813862	-0.750284844656405	1.10727504971187	3.29987861253596e-05	-10.3190397812544
Dctpp1	192252	1	181877440	1.02068669175797	0.347258738706711	-1.05768513220224	1.01512879178011	0.474061555189493	-0.746418102449592	1.03171612612446	0.0890376664369561	-2.41869578038888
Sephs2	308993	1	181893146	1.0259386659633	0.512522859837261	-0.668409964403818	0.973583053251006	0.491247836252364	-0.710806520383708	1.0138484455974	0.699974160225129	-0.356711858584171
Itgal	308995	1	181918183	0.984856599122734	0.369599747461735	-0.995334622489367	1.01242335161325	0.4581913512599	-0.780468384610332	1.0449253656799	0.00256620579264959	-5.96532681621902
Zfp689	286996	1	182067178	0.928880976008336	0.000489661573262096	-7.62179607229185	0.988910604780273	0.582769882418694	-0.539962883383688	0.994546255860701	0.770088889409322	-0.261249330005856
Tmem265	102554586	1	182172704	0.927899434305975	0.00247655461326167	-6.00088695358004	0.966990921930437	0.163776789936606	-1.80925081518194	1.02214925311637	0.318366890659131	-1.14455081704222
Phkg2	140671	1	182184585	0.921052516734727	0.0589455302981107	-2.83114147678838	1.00401468404003	0.924976633383402	-0.0779868029959143	0.925442556346798	0.0430623570907672	-3.14510604886068
Ccdc189	691909	1	182197176	1.10560522031825	0.256453161632638	-1.36080923676648	1.12511542672593	0.173412728403115	-1.75208081246745	0.881073990505883	0.0987069889524408	-2.31559952499449
Rnf40	266712	1	182202615	1.03951710230827	0.482143122499869	-0.729514274360873	1.05931739574767	0.290605142934448	-1.23578983036165	1.00718652712745	0.877643943976046	-0.130514298375855
Zfp629	308998	1	182221016	0.986698784256281	0.675628330479861	-0.392112161120909	1.02405520987726	0.447507067440032	-0.804062948229854	1.02209623480293	0.423752707586358	-0.858605230723564
Mir762	104797225	1	182323863	0.862055344079888	6.98224996772243e-06	-11.8721393481861	0.923818081306909	0.0160708559761342	-4.13074783517932	1.04274000595589	0.1193869825775	-2.12538510760617
Bcl7c	293514	1	182320332	0.971263249722589	0.724503003649848	-0.322269371405497	1.08519592780752	0.317034525476052	-1.1487445978618	0.783701991294769	0.000643257032311295	-7.34896617439223
Ctf1	29201	1	182328125	0.901912860782374	0.148902891973984	-1.90446091722434	0.979248918819418	0.767497364811623	-0.264620232996877	0.87420384809988	0.0259295009924169	-3.65237392402797
Ctf2	293515	1	182334061	1.47309594787435	6.46324032963996e-06	-11.949379766913	1.28191638938339	0.00313423373264182	-5.76537055817326	0.571457599105895	1.6338616885056e-13	-29.4426598620249
Fbxl19	308999	1	182360830	0.958148355321587	0.0328465896486589	-3.41590735531111	1.00934302537985	0.632831936235023	-0.457550395668439	0.997512371726577	0.885274616100934	-0.121857381428484
Orai3	309000	1	182381196	0.972496527173888	0.361404836328219	-1.0177565187104	1.0291781552627	0.32719074671383	-1.11721195486789	0.999853614361299	0.995526034397021	-0.00448400373845859
Hsd3b7	246211	1	182412172	1.01928364020376	0.445485673898558	-0.80859018994286	1.00255680640388	0.915807641725801	-0.0879489344766363	1.0426110668722	0.0499869352841793	-2.99599360201371
Stx1b	24923	1	182417998	1.3701524934398	7.45522177135969e-09	-18.7143511411695	1.03747706733159	0.483458673174058	-0.726789442045837	0.781612099573363	1.69502961171168e-07	-15.5903954402421
Stx4	81803	1	182451600	1.01312375826024	0.620333474652675	-0.47749808319608	1.01020343797019	0.692654719470291	-0.367223644257788	1.05330622082043	0.0217449495938108	-3.82837375099405
Zfp668	309002	1	182474633	1.00337228816859	0.906938616828936	-0.0976805083028069	0.986936944849325	0.639143159478165	-0.447626812955043	1.04606256357077	0.0684177823123603	-2.68212251281446
Prss53	499270	1	182495492	0.903939978254036	0.08285194778848	-2.49070002556721	1.07008748114649	0.240738954979961	-1.4240421069058	1.00329099216105	0.946885364052228	-0.0545772448105986
Vkorc1	309004	1	182502491	0.863876070514163	0.00663656171949288	-5.0151612629348	1.04010041620889	0.461458071087083	-0.773364082715779	1.0487999727552	0.290298295709546	-1.23684627875919
Bckdk	29603	1	182515335	1.1008821640808	0.0336130669228731	-3.39284039109955	0.970450292280295	0.498638091348757	-0.695874714202735	1.06341403455204	0.118229735273472	-2.13512563819046
Kat8	310194	1	182524355	1.14159847971889	0.000268074436646625	-8.22424586733701	1.05793380881614	0.112973219213502	-2.18060448646889	1.01724294336126	0.585868599104887	-0.534659748158647
Prss8	192107	1	182536229	0.98842470228908	0.826294056439454	-0.190804568282287	1.0323835439441	0.538934615609772	-0.618161022277844	1.07668484361133	0.0947352339233152	-2.3566692896623
Prss36	497040	1	182543085	0.980865110646482	0.690020090834126	-0.371034564663821	1.02277617220078	0.640631408639146	-0.445301012976001	1.05670650225667	0.180740260811812	-1.71069430148728
Fus	317385	1	182576545	1.08856679025273	0.000793811886541357	-7.13866404350047	1.07458543547578	0.00378128219760398	-5.57769212115256	1.00158792384676	0.942320460099181	-0.0594098710695853
Pycard	282817	1	182601740	1.17031787872543	0.00263664784087029	-5.9382469258948	1.07229784515526	0.178079787599219	-1.72552358418237	0.927874826485983	0.106954881682605	-2.23534819996427
Trim72	365377	1	182613753	0.992836841597082	0.8997472669613	-0.105641369581042	1.03797714318165	0.498607981990985	-0.695935099214191	0.958821285070828	0.365071261321233	-1.00766270795928
Itgam	25021	1	182659176	0.949777522522905	0.150199860731831	-1.8957884668707	1.01297695847161	0.715383066304462	-0.334937122685531	1.15164795524042	1.57108370722113e-06	-13.363744917347
Itgad	64350	1	182759785	1.0240213466959	0.650179392498354	-0.430506965711257	1.11413189058485	0.0363710060043058	-3.31398336008792	1.11853131844979	0.0115375566619817	-4.46214776805088
Cox6a2	25278	1	182788528	1.21420936637175	0.0109294142747534	-4.51629756699875	1.27193511304671	0.00144128526538827	-6.54222001806751	0.788724780726819	0.000536448409807302	-7.53054016117466
Armc5	361653	1	182820141	0.943332305836912	0.00288079752203395	-5.84968810579592	0.995524348924029	0.808495539105577	-0.212580117474844	0.998048107809451	0.903701969613731	-0.101255652577066
Tgfb1i1	84574	1	182828668	0.985146188384018	0.774371541507816	-0.255703492781015	1.01453403923542	0.776417606927979	-0.253064750293747	0.894082112805273	0.0148123383675388	-4.21229477204244
Slc5a2	64522	1	182847185	1.29294111254515	0.00156656569683715	-6.4588695098385	1.1790563125275	0.0391938730183349	-3.2392348449546	0.781648824353835	0.000348002707931568	-7.96330029680752
Rusf1	361654	1	182852273	1.47541442353516	3.21264655582435e-06	-12.6484154882934	1.41804095715723	1.66110064747609e-05	-11.0054450416679	0.813813717829104	0.00516394113274737	-5.26605520560815
Ahsp	293522	1	182884534	1.03796016914876	0.226179798646498	-1.48642502677502	0.986816805164414	0.654166425042536	-0.424393487355481	1.07716544103137	0.00280696217861786	-5.87565245564477
Rgs10	54290	1	182946334	1.00881021899127	0.753518729441115	-0.283001404633778	1.07966904861065	0.0044920950200353	-5.40543608916063	1.02712930721235	0.253305545466954	-1.37315882933237
Tial1	361655	1	183010806	0.917539660850524	6.50084215545592e-06	-11.9435788270773	0.995372751930645	0.80412590115074	-0.217999428591579	1.01416351332902	0.399349481232648	-0.917918352648885
Bag3	293524	1	183103038	0.996434072851313	0.862336639293093	-0.148109551733925	1.10268031115857	1.22614469133075e-06	-13.611635708384	0.956956281229498	0.0148655944448961	-4.2087058337658
Inpp5f	309008	1	183190480	0.927258145127281	1.60029306228525e-06	-13.3453237815627	1.03336045194452	0.0282900232305481	-3.56524607251141	1.0189129724891	0.169460949457735	-1.77513276538475
Mcmbp	309009	1	183271978	0.930929611948003	0.114051744291889	-2.17110303627059	1.01171748693464	0.790979458101861	-0.234483281081583	0.951362390731752	0.191058504622493	-1.65517559091385
Sec23ip	309010	1	183320975	0.933843348635037	0.0621570112504425	-2.77809165563529	0.98125446782954	0.596017930027366	-0.517484528430766	0.997363362911881	0.930774376531599	-0.0717383763690995
Plpp4	309014	1	183830409	0.964267209091599	0.180220821136625	-1.7135723958843	1.01106533269761	0.692204267039405	-0.367874183339615	1.09671472165388	0.000220000147789193	-8.42188233984308
Fgfr2	25022	1	184745418	1.0188124310348	0.545929201676452	-0.605265978904004	1.00254979560072	0.932580429543941	-0.0697998796619624	1.00182537811766	0.946936319419022	-0.0545234325987614
Ate1	293526	1	184964097	1.02685480766881	0.0745998426822514	-2.59561688059165	0.985688286484794	0.328895585324128	-1.11201494842471	0.981538940165784	0.149445246888253	-1.90082519478436
Nsmce4a	293528	1	185102075	1.03031760789189	0.488813961839925	-0.715773308030379	0.935092694437278	0.118931681958901	-2.1292060519155	0.902766747420018	0.0121154274659017	-4.41327564131616
Tacc2	309025	1	185139385	1.09326384961457	6.67019842932885e-14	-30.3385416929071	1.01769379545043	0.147931328686967	-1.91100710825551	0.956279699294642	5.33317253106446e-05	-9.8389791822785
Btbd16	361658	1	185335729	1.04226765069152	0.273634464102872	-1.29596213587843	1.02402385186102	0.513885535150379	-0.665754732586984	0.919911577867451	0.0107554883465692	-4.53233911082474
Plekha1	361659	1	185428048	0.989527410299848	0.649471639377528	-0.431596109140425	1.0004741216479	0.982996577982665	-0.017149640038726	1.02798899927322	0.150326745085031	-1.89494405337596
Htra1	65164	1	185497815	1.19718636686696	1.05734991920483e-19	-43.6933510653939	1.06364248104987	0.00194891677803013	-6.24048155919899	0.950398298383809	0.00476454197494233	-5.34655386927837
Dmbt1	170568	1	185617469	1.17115378494996	1.02037376003616e-18	-41.4263626823082	1.09788635641499	1.05438327683061e-07	-16.0651396266835	1.02932856881918	0.0602036670992795	-2.8100220132522
Cuzd1	117179	1	186089422	1.06272630984968	0.157413438045456	-1.84887957151312	1.01525626301714	0.723010373950166	-0.32433170844752	0.898141756467475	0.00571226683011422	-5.16513934108035
Fam24a	499278	1	186120728	1.078047746685	0.258751918630737	-1.35188551943203	0.976278382900531	0.701641892494433	-0.354332129765978	0.826754769157015	0.000397519519194026	-7.83026652018486
RGD1305014	309029	1	186132838	1.07643847516621	0.0892746825340417	-2.41603734155341	0.983220571811326	0.694708104863314	-0.364263514641535	0.814609534621276	5.19482554351738e-08	-16.7730177015786
Pstk	361661	1	186157730	1.06997004110876	0.122478568088968	-2.09981921867943	0.965700730626834	0.419519032417455	-0.868646384813316	0.895546934154642	0.00405865660487985	-5.50690324562076
Ikzf5	309031	1	186170788	0.836433139476029	0.00238960305525232	-6.03662801250095	0.986971316163716	0.82206669070921	-0.195933754967353	1.0087844915805	0.861634491880056	-0.148924121582764
Acadsb	25618	1	186189037	0.835636762538411	1.97813173915218e-05	-10.8307726317872	0.948448126290747	0.209149659355931	-1.56470520980225	1.05707701363556	0.114493710671802	-2.16723538612703
Hmx3	293537	1	186313237	0.948528126086615	0.325438065743718	-1.1225831096508	0.974646634913899	0.628468846025109	-0.464468820955094	0.891255685593639	0.0150919704893537	-4.19359243226539
Hmx2	293538	1	186319110	0.986219838108571	0.889662554379681	-0.116913040534771	1.21113772497458	0.0537692548703741	-2.92305344597697	0.711950812644222	0.000206462431287713	-8.48539209292471
Bub3	361662	1	186330358	0.824501821228461	3.93306546394615e-16	-35.4719423498069	0.920035940508176	0.000366434752075014	-7.91169008229572	1.02291019067364	0.261312220476648	-1.34203933955586
Gpr26	192153	1	186767062	0.959731258499235	0.395575957705346	-0.927412455333833	0.910453920117947	0.0481336468984337	-3.03377382670234	0.995991096770176	0.926011663516079	-0.0768684488255633
Cpxm2	293566	1	186836797	1.01745124865737	0.623171812873183	-0.472933015112831	0.841371916201237	1.34869802647036e-06	-13.5163708557076	0.95868589903271	0.193214866034311	-1.64395241381657
Chst15	286974	1	187031308	1.05439103497462	0.0103862875502997	-4.56726884760592	0.915265450974655	1.09772472504742e-05	-11.4196858591004	0.940442412568447	0.000612424116332693	-7.39808551492233
Oat	64313	1	187347862	1.00191313154441	0.877332845173172	-0.130868831618752	0.9483797008674	1.14522548459924e-05	-11.3773239175712	0.990287812894595	0.353602948129191	-1.03958061078397
Nkx1-2	293568	1	187388711	1.33294756997823	0.00015710595447184	-8.75859011099043	1.06711633624375	0.393676620179453	-0.932225467658756	0.705340251149364	9.85934072362834e-07	-13.8296763483086
Lhpp	361663	1	187403451	1.06176532297318	0.00278226992245452	-5.88448816558124	0.955082060477813	0.0218741536520148	-3.82244953768055	0.955073129409453	0.0102905157235993	-4.5765326114806
Fam53b	309060	1	187500066	1.06599547362958	5.89878834481164e-05	-9.73817850043505	0.957449228884897	0.005656908041714	-5.17487781841632	0.939290866952088	1.57029315432853e-05	-11.0616631405382
Eef1akmt2	361664	1	187616837	1.02843035868008	0.29903742312809	-1.20718655245992	0.894530286392684	3.35034240186739e-05	-10.3038629148436	1.03512783291814	0.146675527743674	-1.9195324261288
Abraxas2	293570	1	187647078	1.00465735959288	0.806762773852155	-0.214725614457221	0.931216000274583	0.000129596714436275	-8.95108312593941	1.09734032215684	7.32212570102744e-09	-18.7323651548148
Ctbp2	81717	1	187782640	1.14701829666087	7.84922503192242e-15	-32.4783615900378	1.00361254720186	0.834378650598872	-0.18106796215351	1.01991507713535	0.207141381289288	-1.57435371745854
Tex36	499279	1	188390062	0.958986162980087	0.105731156896904	-2.24685566230471	0.956788240782968	0.0883167369064417	-2.42682564339447	1.06934849914867	0.00358625987493291	-5.63064543711852
Edrf1	309069	1	188441634	0.948201658156987	0.0332270555616	-3.40439080837783	0.970412005434904	0.223158432492054	-1.49987330017335	1.03556013061468	0.103320513085318	-2.26991934478427
Mmp21	293573	1	188480186	1.05303434977615	0.437385873877302	-0.826939466923304	1.06760891520029	0.315198780138375	-1.15455179112527	0.803324682414703	0.000128423374689179	-8.96017813741087
Uros	309070	1	188491708	1.10912702343544	0.185015111786578	-1.68731777190702	1.04713317111418	0.544115569711106	-0.608593610367407	0.956959865479942	0.504363030252308	-0.684458972081297
Bccip	361666	1	188512544	1.14428162414937	0.103038478707774	-2.27265278082889	1.07969045023694	0.339301414165372	-1.08086643930977	0.964996140920977	0.609416286361886	-0.495253687546607
Dhx32	361667	1	188524512	1.0177604297137	0.741420531540042	-0.2991872957166	0.949317465368625	0.317041847848018	-1.14872150167883	1.01977995211328	0.676361462933357	-0.391027637363517
Fank1	309071	1	188577575	0.989701753354026	0.740518364852102	-0.300404844971277	0.925212430802753	0.0111319736422043	-4.49793380307153	1.06631874349075	0.017490393589951	-4.04610348649123
LOC100302465	100302465	1	189059744	0.971143936966199	0.149124573006197	-1.90297326189626	0.917273042623249	2.02132766544334e-05	-10.8091709093375	1.10240731736076	3.07652450839017e-08	-17.2968801904635
Dock1	309081	1	189467143	1.08374154150962	0.000561426807938819	-7.48502914323711	1.02874413819602	0.220010572260673	-1.51407967805409	0.930368656904763	0.000460094341326227	-7.68407899966956
Insyn2a	100233213	1	189697859	1.20205524642913	0.0010202837582024	-6.88767449605875	1.11302647331798	0.059197528152763	-2.82687549214021	0.829134074423078	0.000517615034445933	-7.56627876874283
Nps	100360071	1	190077040	0.994105792432145	0.860426344883568	-0.150327262713336	0.917745157220726	0.0115302778619806	-4.46277884594726	0.918689369517333	0.00946389647705079	-4.66027109096998
Clrn3	309082	1	190319025	1.01246913317923	0.559843777061842	-0.580097503704605	0.930828151262923	0.000523883190409513	-7.55424181755919	0.989782124491886	0.578434062379175	-0.547430719174519
Ptpre	114767	1	190449774	1.02052782243593	0.313363176841505	-1.16039245168289	0.970636446057131	0.133962901112086	-2.01019237473579	0.985602231670857	0.423991355884616	-0.858042211022584
Mki67	291234	1	190496319	0.93857521832965	3.67063194336679e-06	-12.515146719068	0.966544292208864	0.0137682261340704	-4.28539179559488	1.03691638888118	0.00235642527738874	-6.05060952125293
Mgmt	25332	1	191711096	1.02546948518532	0.0714172353374785	-2.63921604748557	0.989096039129459	0.44413928202975	-0.811617067477724	0.961587539791438	0.00214493251123073	-6.14464719039283
Ebf3	361668	1	191996730	1.01361097310304	0.665824319101819	-0.406729428371569	0.987320259633362	0.683619210754517	-0.380354225803036	0.980925462946788	0.501192436842968	-0.690765146171909
Glrx3	58815	1	192241781	0.866916395229993	3.75214247697783e-19	-42.4267897628557	0.920927190380156	3.2432501722246e-07	-14.9415196843869	1.07269562827382	2.2819974204542e-07	-15.2930445299072
Tcerg1l	361669	1	193012937	0.953233574116505	0.240074485817255	-1.4268060462192	1.10502450372327	0.0150308975593021	-4.19764735914919	0.974087301311413	0.454229812257095	-0.789152014615068
Mapk1ip1	499280	1	193655321	0.98823220857285	0.784401408772963	-0.242834388673589	1.03342477516053	0.436634214111094	-0.828659473046387	0.948838694753408	0.160713419918076	-1.82813250058986
Ppp2r2d	246255	1	193665963	1.01866989770351	0.635774767585163	-0.452910917381084	1.10406437079548	0.0105070895070892	-4.5557050585063	1.00037549856166	0.991378472816183	-0.00865890755497389
Bnip3	84480	1	193708164	0.911744009777863	0.001150857601802	-6.76724787383601	1.00964728917718	0.728784520153408	-0.316377173446641	1.12804960101561	6.4357306731709e-07	-14.2562302696319
Jakmip3	365380	1	193811513	0.95188641588127	0.226437445709674	-1.48528655008542	0.997644069509623	0.952755961270098	-0.0483964823386908	1.1374835450935	0.00034893535386513	-7.96062388539764
Dpysl4	25417	1	193883106	1.20274272786901	0.0366179744314656	-3.3072160544424	1.05488616080727	0.527586525549951	-0.639442397604699	0.998486263291536	0.98409832771376	-0.0160294603838339
Stk32c	365381	1	193900718	1.07913116449347	0.0804156207689175	-2.5205468334981	0.968789196859975	0.465243221558784	-0.765194953025808	1.02158496944416	0.588796614092994	-0.529674462105415
Lrrc27	499281	1	194006501	1.00629954813192	0.872460716334461	-0.136437650177675	0.904041766511434	0.0104776189735743	-4.55851382308045	0.920580459071452	0.0174243544939689	-4.04988636784417
Pwwp2b	361671	1	194041341	0.982800809804335	0.382316765568731	-0.961505784758664	0.906368743135359	9.0732751689706e-07	-13.9127623528971	0.98767963932852	0.47378740623789	-0.746996567944422
Inpp5a	365382	1	194190393	0.997736014847936	0.846341889515093	-0.166831876289984	0.95244373644475	4.2312821911663e-05	-10.0704203993641	0.969435848628349	0.00437350881169289	-5.43218966031438
Nkx6-2	309095	1	194381975	0.987382786091458	0.593707513206624	-0.521368482898223	0.996971883939802	0.898994622855049	-0.106478225779741	1.05170270711126	0.0193951943110571	-3.9427299595244
Utf1	681901	1	194740339	0.897162768051318	8.5181489404682e-05	-9.37072640824191	1.03870267784036	0.164559566379537	-1.80448266867046	1.13955410195184	4.45109086337197e-08	-16.9275315399792
Mir202	100314122	1	194754730	0.840452533183418	0.00130351764285742	-6.64268878969388	1.11606960505919	0.0372619788635049	-3.28978180562409	0.995599467885955	0.923496259882756	-0.0795885292885031
Tubgcp2	309098	1	194792141	0.780100280535468	2.40431411886019e-09	-19.8460011637261	1.00126318209633	0.976172345642243	-0.0241161245082631	1.00352089775887	0.918967794314515	-0.0845042015119893
Zfp511	293586	1	194817697	0.829489960866276	0.0338177938176609	-3.38676817070686	1.17920193231121	0.0580715275311231	-2.84607979494806	0.727459197467823	3.08792976406559e-05	-10.3854245778638
Msx3	114504	1	194839041	0.902999591169698	0.0820020612281135	-2.5010108951056	1.12100244011292	0.0496328294218274	-3.00310278069495	1.01265765877655	0.799300914908252	-0.224017789713946
Caly	192349	1	194862671	0.973085452743583	0.657393289721059	-0.419472825103993	1.06198851926388	0.321752564924871	-1.1339724607432	1.0402278126261	0.434137853785956	-0.834393159865681
Prap1	60574	1	194883078	1.04546920069226	0.510621727270139	-0.672126222651295	1.1278217632648	0.0659087219060967	-2.71948449560762	0.839875774477225	0.00188760872653339	-6.27244447503871
Fuom	293587	1	194888535	0.983406367965351	0.772471714025567	-0.258159887028757	1.002270992719	0.968659353478713	-0.0318422732952006	0.984726862940891	0.755085523468532	-0.280924260031106
Echs1	140547	1	194895036	0.945239303624639	0.46393112842893	-0.768019167882786	1.00929105862791	0.903291287167593	-0.101710200430709	0.886728811889048	0.0749789339762894	-2.59054808521623
Paox	293589	1	194903267	0.83096876085343	2.0525564330683e-08	-17.7015946871901	0.902558072813826	0.0022979146587601	-6.07575323742529	1.09801611657702	0.000679362575542817	-7.29435558832548
Sprn	541462	1	194946879	0.895430853220832	0.0881060094877701	-2.42921453624637	0.999531724166926	0.9941528781543	-0.00586428319165733	0.897625696386907	0.0577786560040647	-2.85113584478805
Olr286	365384	1	194957151	0.972861046313321	0.711396745529877	-0.340524994218368	1.17050577062069	0.035067381341202	-3.35048388710179	0.942178898438256	0.339253291027359	-1.08100827942295
Olr287	287001	1	194976929	0.995123944090355	0.937202083582697	-0.0648563491513338	1.05752254849456	0.369569218926328	-0.995417224808493	0.943998627228434	0.241200591900165	-1.42212636015134
Olr288	293590	1	195003659	0.938246793910537	0.325428785189084	-1.12261162717207	1.08544589221611	0.203396295602852	-1.59259900790888	1.0487721238789	0.352303820414394	-1.04326134948598
Scart1	293591	1	195020750	0.901399069413608	0.0640099111157435	-2.74871734642873	1.01979082677686	0.724158002755142	-0.322745674556755	1.05846336916946	0.216996522055306	-1.52787395296502
Olr289	405041	1	195160617	0.857547747011258	0.000191689573659974	-8.55963329822866	0.947932345605978	0.199543233722281	-1.61172435574315	1.18963020327551	3.8883412001261e-07	-14.7601130109765
Olr292	293594	1	195209804	0.885521553281455	0.0133942352026165	-4.31293087335157	0.935320331801725	0.173038533670317	-1.75424097130806	1.13781095170968	0.00168698107094257	-6.38481469602508
Olr295	293595	1	195235583	0.878937723266956	0.00805830014025541	-4.82105264541901	0.885507227420309	0.0121877499210066	-4.40732393652942	1.20511640428726	4.02437214572373e-06	-12.4231416479013
Olr297	293596	1	195264681	0.993685855992894	0.897154303018749	-0.108527410514673	1.04244056317661	0.39691412594109	-0.924035329145951	1.12673016160689	0.00331650962741672	-5.70884236611829
Olr298	293597	1	195315038	0.855254002926631	0.000493989975204925	-7.6129953340897	0.946317510362051	0.219463951009388	-1.51656729225798	1.0828455478945	0.027959330090676	-3.57700432146451
Olr299	293598	1	195334233	0.879679778862855	0.0183910024523428	-3.99589373112058	0.983423149947097	0.756947460337627	-0.278461433055543	1.09124599917752	0.0466280800860666	-3.06555234237291
Olr300	293599	1	195362981	0.946635983424765	0.3389757283747	-1.08182677187967	1.06199173453372	0.294422538952244	-1.22273933611685	1.15245196913699	0.00170354255029454	-6.3750453430158
Olr302	293600	1	195393485	0.995731645974596	0.938851270656646	-0.0630982035260663	1.09371331012061	0.109930617458926	-2.20790586256983	1.07353417196327	0.105430463330468	-2.24970365872905
Olr303	293601	1	195417480	0.963804140489119	0.453928034664611	-0.789816607460054	1.04048460751629	0.434448296269405	-0.833678337284989	0.988502576764249	0.770672663965242	-0.260491555926438
Olr304	405925	1	195454589	0.965419578797291	0.506468847876075	-0.68029246187181	1.1025773024203	0.0702623865574227	-2.65551866520892	1.06018511351207	0.165315939200013	-1.79989685291144
Olr305	293603	1	195492445	0.93164120916404	0.219543871883215	-1.51620319453333	1.08382794123253	0.170526960098127	-1.76886187101613	1.25855669271448	1.18572607468279e-06	-13.6451552497629
Olr306	405040	1	195517786	0.857352725594675	0.00572918329606049	-5.16218228964257	0.898142320681294	0.0471457133494778	-3.05451218921115	1.10358867544348	0.0266781603213612	-3.62391001378433
Olr307	293605	1	195581371	0.805191280576537	1.81543041957521e-06	-13.2191879725906	0.812554849951732	4.35084332663336e-06	-12.3451408634621	1.12905769518223	0.001017474594743	-6.89043160927078
Olr308	405304	1	195610776	0.947824392378711	0.340156273879339	-1.07835013791213	0.90590892662719	0.0643432867776534	-2.74352267396167	1.07366014941347	0.118412388785681	-2.1335819269919
Olr309	293607	1	195639216	0.90815626548077	0.0748830746228591	-2.59182738698724	0.957049589987341	0.409048509120622	-0.893921525765358	1.08675649873579	0.0587707585135393	-2.83411085196581
Olr310	405039	1	195652234	0.968283680028091	0.532703753104329	-0.629789819646928	0.97783476843612	0.658429561401691	-0.417897731778945	0.998983586229142	0.980898219555056	-0.0192865765271284
Olr311	365385	1	195702019	1.0188689910467	0.717380333772473	-0.332149127456702	1.12087281949774	0.0262721020375868	-3.63924766182857	1.11727989540216	0.00682403345732063	-4.98730456591489
Olr312	405038	1	195730853	1.06020555705142	0.256371054624973	-1.36112945178661	1.15916241774571	0.00408069953868325	-5.50148684970327	1.19399982806257	1.33451205991092e-05	-11.2243597381228
Olr313	405926	1	195754003	1.01487244354259	0.80067913674606	-0.222294990511209	1.0821847354367	0.176039997661462	-1.73704405032337	1.14233625147243	0.00602140726216189	-5.11243428250135
Olr315	293609	1	195779448	0.814680223779516	2.019296473173e-07	-15.4153464808164	0.83704932026628	7.26913116733884e-06	-11.8318737828676	1.31676355307406	1.15996833514993e-16	-36.6929687804436
Cyp2e1	25086	1	195840343	0.831017150766935	5.69184758775727e-06	-12.0764756546663	0.798025886939982	2.52200698453735e-08	-17.4956257369696	1.13744866802208	0.000249986501479305	-8.29410363564254
Syce1	502372	1	195852171	0.859298400807227	0.00147398407922395	-6.51978628634256	0.835554498733073	0.000120006498577969	-9.02796466183214	1.18193345158583	2.70503789741456e-05	-10.5178095426352
RGD1309350	293613	1	195905763	0.849528178738005	8.96799477511021e-05	-9.31926336181537	0.842749345021767	3.15564915188997e-05	-10.363731236769	1.19104553234216	5.57868629515697e-07	-14.3991423332588
Scgb1c1	309100	1	195923803	0.944385915007652	0.188721879718128	-1.66748088357768	0.826780765479124	7.178825933021e-06	-11.8443747073527	1.1838394373197	9.28326390471851e-07	-13.8898824521265
Odf3	365387	1	195926041	1.1996845817296	0.0147425232827586	-4.21701922079572	1.05622252067954	0.436527692380664	-0.828903463834731	0.993122537756356	0.907607293928352	-0.0969434896076936
Ric8a	293614	1	195935162	0.806533470285361	0.00238399495648334	-6.03897764535034	0.992322806136178	0.911421358670654	-0.0927499654141641	1.03283795205907	0.600906003370836	-0.509316757060049
Bet1l	54400	1	195931413	0.799170300742702	0.00154587702538462	-6.47216387571637	0.987149860840122	0.851900184104667	-0.160285913822711	1.04139354767209	0.511056898280305	-0.671274348048851
Sirt3	293615	1	195942071	1.07041377131273	0.184991214209631	-1.68744694579028	1.02718846798284	0.590202411482694	-0.527289730607884	1.05060708595812	0.235790293130715	-1.44481245741443
Psmd13	365388	1	195964617	1.13876768881911	0.0367517787140702	-3.30356865411169	1.15026579775324	0.0197231872129994	-3.92596031949005	1.07326022785773	0.160078804346305	-1.8320890578356
Cox8b	25250	1	195977183	1.02840352558746	0.446938774754665	-0.805333662978646	1.0419323867212	0.262760951938562	-1.33651058812015	1.06418418032391	0.046482563841642	-3.06867800785557
Nlrp6	171390	1	196004953	0.900125600506285	0.000182666195061151	-8.60785014146972	0.953980624871497	0.0915936371047678	-2.39039347363653	1.09222003350371	0.000173595683646578	-8.65878161983413
Ifitm2	114709	1	196051539	0.950164923741327	0.124152653550076	-2.08624339351432	0.954099367681592	0.140157474586499	-1.96498867003216	0.97755542774173	0.414758580604668	-0.88005866150674
Ifitm1	293618	1	196067244	0.944380145435782	0.0482483116832465	-3.03139444283014	0.886421067743904	2.68740355466705e-05	-10.5243499587959	0.936841887269805	0.0102493733330519	-4.58053871350557
Ifitm3	361673	1	196111026	0.975842284516973	0.338819292839637	-1.08228837319849	0.963068608349892	0.124607426133736	-2.08258707461556	1.01350834597315	0.540321529859229	-0.615590890954105
B4galnt4	309105	1	196171394	0.973109451649034	0.349282006928362	-1.05187564029584	0.959549667445887	0.15645951644495	-1.85495798332853	1.03799651859554	0.140987101403031	-1.95908687219959
Pkp3	293619	1	196187835	1.31885174688756	0.000182572291575793	-8.60836434515231	1.16836076777529	0.0342643594155941	-3.37364954912584	0.908048201264842	0.147164124621317	-1.91620682099675
Sigirr	309106	1	196199462	1.00059260693392	0.981122968251047	-0.0190574773732856	0.955636096318773	0.0693886325999874	-2.66803222027454	1.05980605697493	0.00652261329981881	-5.03248017049194
Ptdss2	293620	1	196241439	1.01410317159855	0.609039421092521	-0.495872282509193	0.973985843451753	0.333793442099922	-1.09723291414295	1.03130937478118	0.193120081421345	-1.64444310002289
Rnh1	100360501	1	196269297	1.11930592490534	2.27305447803274e-05	-10.6918009529287	1.05371695533364	0.0479032182076481	-3.03857259085872	1.0072475825215	0.76166641033122	-0.272246600867442
Lrrc56	365389	1	196300815	1.0555316135596	0.298710183898954	-1.20828146027044	1.01805219281571	0.725383641117582	-0.321054603921148	1.10871060472352	0.0195069180642921	-3.93698610380153
Hras	293621	1	196296390	1.12100293113104	0.137048095272239	-1.98742335437998	1.08153894978106	0.298711802221905	-1.20827604258248	1.03810454648088	0.578981368759224	-0.546484980235641
Lmntd2	309108	1	196315112	1.15607319035836	0.00580318302246682	-5.14934871498671	0.949789806575432	0.303205468050846	-1.19334459090805	1.15502185126532	0.000602078354634184	-7.41512296392552
Rassf7	293623	1	196321849	1.20857483819211	0.00161875973395134	-6.42609501928272	0.978713900959315	0.70581887245644	-0.348396628998932	1.14778576265815	0.00435578415950871	-5.43625062529777
Mir3574	100526589	1	196326337	0.952995343694532	0.197647363308506	-1.6212708295333	0.978927431300214	0.575547109117177	-0.552434196451547	1.1737192276571	2.17305746212726e-07	-15.3419605063488
Mir210	100314053	1	196326343	1.24849142538084	0.00675191415176382	-4.99792923625927	1.42893721712185	1.46003552140566e-05	-11.134464699816	0.934178706866507	0.343766325956456	-1.06779313743764
Phrf1	245925	1	196334035	1.1208977528947	0.000959370478715612	-6.94923323993924	1.05799456643155	0.100422339942903	-2.29837058708459	1.02886265714566	0.344276491157718	-1.06631019108004
Irf7	293624	1	196367380	0.921566138337999	0.119711059222266	-2.12267427952255	0.965788818972518	0.503210671686437	-0.686746366176832	0.979235748683415	0.634448979684741	-0.45499840532911
Cdhr5	171554	1	196373110	0.939810675479065	0.419518552871631	-0.868647527898757	1.02960678802006	0.699532433809317	-0.357343118818832	0.924889005748014	0.233451194731737	-1.45478223985828
Drd4	25432	1	196396366	1.48965951067279	1.71034673427616e-07	-15.581399532416	1.27788727560508	0.00105456918518451	-6.85462295072918	0.698539409523982	4.53153965827551e-08	-16.9096189817897
Deaf1	83632	1	196401857	0.973561534936123	0.583248221084495	-0.539142418090401	1.03198694803678	0.513608802755041	-0.666293387432699	0.940713570196854	0.144574602131281	-1.93395962693001
Tmem80	309109	1	196435375	1.05136024282001	0.442111793167422	-0.816192503166607	1.09180789451361	0.168521036642176	-1.7806946904413	0.89258860416296	0.0421010698568721	-3.16768212633944
Eps8l2	361674	1	196449988	1.0153830498441	0.660168652564038	-0.41525994241703	0.911047287424771	0.0073317839258451	-4.9155364194546	1.00567371974566	0.853159850632534	-0.158808350884892
Taldo1	83688	1	196493634	0.989984930573235	0.749634841921431	-0.288169068453179	0.970824604031454	0.349565555250586	-1.05106416622587	1.02113053848589	0.442037410153126	-0.816360762130574
Gatd1	309110	1	196507127	0.995216196767828	0.855306511405741	-0.156295381416382	0.982471541739537	0.493991741042866	-0.70523648047068	1.08359270643096	0.000341174497101074	-7.98311648986163
Cend1	361675	1	196525154	1.10290692155506	0.0874488415558014	-2.43670132453721	1.03285914979983	0.563653121813068	-0.573316248940327	1.00982765139829	0.836250343688887	-0.178827256551578
Slc25a22	309111	1	196528471	1.07979617170625	0.0718531753642188	-2.63313047308126	1.06001574333805	0.167888300571793	-1.78445639825683	1.06183074635625	0.0817304875562581	-2.50432818202153
Pidd1	293625	1	196536834	1.05199408353225	0.26531142362063	-1.32685095950942	1.11792641258982	0.0122757167694091	-4.40013221438645	1.00388588872886	0.916600037846938	-0.0870840656165427
Rplp2	140662	1	196546365	1.30861732626165	0.000746720855174934	-7.19981913052166	1.33625005029021	0.000220631369212704	-8.41901726174065	0.876757607643316	0.0556054142380385	-2.88947470408458
Pnpla2	361676	1	196552723	1.17384484229781	0.00938204836354103	-4.66895716416046	1.20916109848493	0.00173813362700762	-6.35494336958951	0.816534684517271	0.000336287134765974	-7.99754519518033
Cracr2b	309112	1	196558588	1.03823299039808	0.293919813833857	-1.22444829090605	1.05980814683125	0.0968495010130042	-2.3345970413055	0.932579028517703	0.024203668461758	-3.72125106797915
Cd151	64315	1	196564744	1.12087630664542	0.0160005794591304	-4.13513034120249	1.11545654494383	0.0178607266477872	-4.02515101859506	0.863641558865281	0.000648457297529298	-7.3409144044417
Tspan4	293627	1	196572176	1.13112188337839	0.0180236576094211	-4.01607007240296	0.969553575479239	0.543791212299301	-0.60918990671702	0.839582636950846	0.0001048380711567	-9.1630935776495
Polr2l	502374	1	196570051	1.19079376612951	0.0027973739656301	-5.8790741712935	0.977369957258017	0.689731035204004	-0.371453561436349	0.836082620882272	0.000431283115656866	-7.74874580263794
Chid1	293628	1	196594505	1.05900335398669	0.000972236367548082	-6.93591160657665	0.971913329037916	0.0971463554439504	-2.33153661859269	0.947631281473775	0.000438948496356792	-7.73112847214345
Ap2a2	81637	1	196652380	1.10407430291587	1.97399138269386e-09	-20.043208261348	0.969962648911367	0.0688425548778815	-2.67593319505204	0.949391656900604	0.000623480257932688	-7.38019345664509
Tollip	361677	1	196961585	0.996310245239806	0.821382327744907	-0.196766592489145	1.01021354636351	0.516834624999969	-0.660032329919118	1.02713024801649	0.0514929328971045	-2.96631070602764
Mob2	499288	1	197092972	1.01830420645596	0.339287575079081	-1.08090722714014	1.01541092324358	0.403125382561337	-0.908507642443186	1.01811685536488	0.259925006953043	-1.34736212436791
Dusp8	361679	1	197169422	1.11037365307374	0.00325586269332148	-5.72729800208685	1.1025663530891	0.0048960191514305	-5.31933282213138	0.962294583967224	0.219807713911277	-1.51500214249069
LOC685544	685544	1	197446125	0.929396601201686	0.00656303675444371	-5.02630186325578	0.830918749183652	4.33656141711274e-12	-26.1639393820564	1.05287864762305	0.0241916609199645	-3.72174729528841
Ctsd	171293	1	197527467	0.996352833839158	0.889649261593526	-0.116927982026235	0.915684096136075	0.000586215698294854	-7.44182275028683	0.962757642945895	0.0897680148530783	-2.41052654915886
Syt8	60566	1	197591310	1.0878773294733	0.0839826291143938	-2.47714529778133	0.848497539723559	0.000661945713037915	-7.32032700986426	0.940370008828421	0.164028926615086	-1.80771248491208
Tnni2	29389	1	197595012	1.15592606151359	0.0992265239438	-2.31034992196484	1.17871854773997	0.0567775477119549	-2.86861431816279	0.860364047725199	0.0500819431992884	-2.99409475104035
Lsp1	361680	1	197614687	0.923678709927181	0.219022885130809	-1.51857905631101	1.01298394424046	0.838680540362687	-0.17592540740392	1.14471233684164	0.0126110604507809	-4.37318103652366
Tnnt3	24838	1	197652535	1.14324431434014	0.0750640311572898	-2.58941378091814	1.11726970042538	0.127101136253345	-2.0627721609892	1.01046101115524	0.866267850490904	-0.143561122063032
Mrpl23	64360	1	197687452	0.999825244488258	0.997087249869268	-0.00291700044279886	1.07838089295171	0.10998234621895	-2.20743541498808	1.10770794388109	0.00951330284006646	-4.65506416092557
H19	309122	1	197730698	1.01020462220729	0.889921076106434	-0.116622498720221	1.10283401732286	0.18488614425387	-1.68801507982814	0.995162108998627	0.937037911618788	-0.0650315369231761
Mir675	100314133	1	197732275	0.885282460244965	0.0154884634649199	-4.16765982476599	0.932267311884384	0.154271164989378	-1.86904341336057	1.07073882635388	0.0901462903362206	-2.40632148008276
Igf2	24483	1	197814409	0.893413974511848	0.0145899374749237	-4.22742320193135	0.924917602603333	0.0907877085581422	-2.3992313708404	1.09877670589927	0.0112022368177057	-4.49164180475507
Mir483	100314198	1	197818396	1.17791396875067	0.0525532969531287	-2.94592744427176	1.26614572596272	0.00520428430582356	-5.25827308765207	0.792372060235395	0.00109977162960115	-6.81265273018514
Ins2	24506	1	197843277	0.922522036915173	0.0235353137969412	-3.74925327101455	0.889594353503977	0.00123527689418462	-6.69646012821506	1.0666148321243	0.0331078317597086	-3.40798541553199
Th	25085	1	198071506	0.895940753083298	1.39320171893273e-05	-11.1813209716594	0.817635092104517	1.08293831615955e-14	-32.1565132919746	1.04501765259128	0.0475189714003946	-3.04662624977661
Ascl2	24209	1	198148999	0.919981286672234	7.06836003556215e-05	-9.55729697299261	0.843938970967486	1.2078051748013e-15	-34.3499715875429	1.04254986173884	0.0182433825703597	-4.00395286359291
Cd81	25621	1	198235861	1.00639144008869	0.756805849960599	-0.278648531410974	0.959371180527339	0.0404381457260808	-3.20798173835192	0.942870653579924	0.00128084664978889	-6.66023397456147
Tssc4	361682	1	198253111	1.00992541526267	0.810494608991333	-0.210110589288943	0.84602535344459	5.4190340600503e-05	-9.82300788310423	0.938044352336589	0.0852766989698497	-2.46185402745344
Trpm5	365391	1	198256020	1.1187876618046	0.0171161090025381	-4.0677352119892	0.937124883109708	0.170062259576076	-1.77159067617829	0.885838145407912	0.00498555580058893	-5.30121038718181
Kcnq1	84020	1	198291766	1.0752657425185	6.48490804464026e-05	-9.64344782700316	1.00486508113628	0.788552538312009	-0.237556244092355	0.980257844958226	0.222533668384484	-1.50267687024139
Cdkn1c	246060	1	198655394	0.95030271678721	0.120671508932511	-2.11468322735468	0.890090586041588	0.000404086340998671	-7.81388198749375	1.01902569259051	0.513472412293572	-0.666558975898874
Slc22a18	309131	1	198671768	0.899698936090502	0.000885998810993037	-7.02879494935441	0.870467871657269	1.31575179389755e-05	-11.2385172563164	1.03396985959165	0.220341436585021	-1.5125769512357
Phlda2	293637	1	198696897	0.999454453211782	0.993449601408701	-0.00657194660240512	1.01508859905793	0.818529259004576	-0.200246135705919	0.854093666291505	0.00726984993740838	-4.9240196289966
Nap1l4	361684	1	198709700	0.963448467984153	0.129768717394065	-2.04200150996787	0.976656617036281	0.327153996008344	-1.11732428313501	1.04195865109374	0.0536554521510526	-2.9251721906317
Cars	293638	1	198753737	1.22412007818535	2.92171086757062e-05	-10.4407561067188	1.09402061974374	0.0615236917769114	-2.78833294620762	0.95782523100664	0.322342295075425	-1.13214126986754
Tnfrsf26	361685	1	198802996	1.06171041925226	0.0410425572556644	-3.19314576876302	1.04316397987723	0.134868871394307	-2.00345229558873	0.974656998723147	0.2992452359832	-1.20649185452642
Osbpl5	361686	1	198862071	0.991776420578098	0.802360082607748	-0.220197791069681	1.05030998838927	0.12881440103092	-2.0493826623158	1.08364655363208	0.00466893288578034	-5.36682473752793
Mrgprg	309133	1	198948974	1.17090655927723	0.0154843471596454	-4.16792562597781	1.04858486647739	0.452420687925207	-0.793142806508078	0.937165982690986	0.258019119495868	-1.35472159023315
Mrgpre	404660	1	198966103	0.966764233609312	0.579522194696566	-0.545551317200516	1.03868395124523	0.527723038614733	-0.639183680977505	0.860501341320991	0.00521327392845311	-5.256547227396
Nadsyn1	353255	1	198981954	0.921500976263203	0.179254455586372	-1.7189489429836	1.00226653363604	0.969481960766368	-0.0309934112117154	0.879657964845049	0.0120437319089658	-4.41921092791247
Dhcr7	64191	1	199015081	0.881326621493225	5.4202045038445e-05	-9.82279191889386	0.942724636599873	0.0562334459082639	-2.87824357617507	1.01433480389011	0.57842091019686	-0.547453456998408
Shank2	171093	1	199169429	1.04703397950241	0.0826558129529365	-2.49307012502935	0.988177870333613	0.647504475753743	-0.434629573071341	0.962031442946858	0.092275428895418	-2.38297738206368
Cttn	60465	1	199599710	1.14474547496944	0.00131904731141613	-6.63084553673472	0.987988884888105	0.77308842534923	-0.257361844505944	1.07385746498619	0.0626261486076944	-2.77057237870428
Ppfia1	293645	1	199641277	1.04761911758022	0.405781961449006	-0.901939304404441	0.974957084234419	0.646922039522837	-0.4355294870693	1.01540661950126	0.749728815703229	-0.288043716899613
LOC100364769	100364769	1	199696206	1.03625867079738	0.456907287546552	-0.783274780558601	0.953725741106379	0.317887925501469	-1.14605639385193	1.07213578776933	0.0815987723795026	-2.50594106149408
Fadd	266610	1	199743200	0.990256066082675	0.756212015927437	-0.279433497771308	0.927837422658589	0.0167954328341993	-4.08664828463941	1.02074629469496	0.444457609997031	-0.810900594161747
Ano1	309135	1	199751439	1.04357145576796	0.271975379476287	-1.30204373341431	1.03035758921544	0.43060431623154	-0.842565670340988	1.14133033637374	4.14108866673485e-05	-10.0919667487223
Fgf3	170633	1	200001261	0.995224552556195	0.906794791152224	-0.0978391045732186	0.882029483610965	0.0015343891902291	-6.47962289880967	1.17938159551366	6.28897086439918e-07	-14.2792982081952
Fgf4	116499	1	200024056	1.43289924769438	2.26221847682319e-06	-12.9991645992478	1.16006843520123	0.0425923705074756	-3.15608013781508	0.907784431816614	0.127973061980568	-2.05593549048773
Fgf19	170582	1	200056656	1.22012108198528	0.0017263858334465	-6.36172516932905	1.05988006757269	0.350994158641187	-1.04698569770265	0.9089785313989	0.0829463009180422	-2.48956185745646
Bc1	29294	1	200073610	1.173414771815	0.0575017259898715	-2.85594031441418	1.17410147734754	0.0538586073969844	-2.92139304791171	0.859614605354859	0.037577291083778	-3.28135537158174
Lto1	309136	1	200074247	0.978585567922672	0.577818636496166	-0.548495237236573	0.936306451177511	0.0940491706207293	-2.36393754176702	1.02595252168143	0.436049049956849	-0.830000542059713
Ccnd1	58919	1	200089002	1.08218829419359	1.00857357651673e-07	-16.1095586188199	0.99554015741442	0.757171111257377	-0.278166012438464	0.953533462686935	0.000189748512216979	-8.56981098247301
Smim38	246306	1	200366561	0.986602657950821	0.489335036863792	-0.71470787715257	0.920976049162565	1.79322751533743e-05	-10.928908387523	1.08477144094589	3.38343038592821e-07	-14.899205549054
Tpcn2	309139	1	200416540	0.985219680678357	0.671112752485487	-0.398818119635966	0.973621900130584	0.432826558367302	-0.837418189267633	1.07302879352468	0.0198423908063268	-3.91993468003433
Mrgprf	266762	1	200464100	1.31863107115861	0.000529540629307873	-7.54350066440689	1.22901163750356	0.00785593337532375	-4.84648618870375	0.819965600504332	0.00381706030903275	-5.56827470523049
Mrgprd	293648	1	200485189	1.07253233154687	0.258769279028969	-1.35181842885365	0.905010304418806	0.0944022612439031	-2.36019025226267	0.960467324868453	0.440203650043078	-0.820517818140695
Ighmbp2	29532	1	200506641	0.923255004032644	0.0661105003898933	-2.71642768861533	0.920211546503934	0.0478969256507775	-3.03870395928106	1.1722898777578	5.1344344411819e-06	-12.179540858686
Mrpl21	309140	1	200529416	1.02666212267683	0.643710833817295	-0.440505669527224	0.931026610965539	0.19067229573468	-1.65719905362226	1.05632151934946	0.245543780999717	-1.40428001363611
Cpt1a	25757	1	200566888	1.01348822345091	0.557771687467801	-0.583805562574622	0.981511895685804	0.407229542566636	-0.89837826587003	1.02668461169604	0.183843979211282	-1.69366782014595
Tesmin	309142	1	200630144	1.10501587369623	0.141994635209056	-1.95196600231248	0.975418457469766	0.711399308277654	-0.340521391807791	0.848276760628042	0.00546863627071744	-5.20872600428626
Gal	29141	1	200650439	1.08308091461629	0.141890925916596	-1.95269664388976	0.878535486927593	0.0176232928188763	-4.03853379631552	0.927098441557608	0.138358223959528	-1.97790913136786
Ppp6r3	309144	1	200693125	1.03679237927498	0.0415249116125934	-3.18146175201982	0.997705586985773	0.895247852541918	-0.110654668830942	1.00566640814833	0.714645532213016	-0.335968618359959
Lrp5	293649	1	200814247	1.10943923506717	4.27011420592952e-05	-10.061284891968	0.981977319094877	0.471264405487874	-0.752335972012595	1.01288896765161	0.568721789052326	-0.564363911613419
RGD1311946	309145	1	200945241	0.980125674181276	0.471224910378654	-0.752419782213047	0.966738834423084	0.228660706686136	-1.47551600431883	1.06076918921286	0.01493162693991	-4.20427370217507
Kmt5b	361688	1	201000444	1.04076024580517	0.0204814732225578	-3.8882345467028	1.01654299993331	0.32983015993135	-1.10917742388276	1.03575438751119	0.0152141364289173	-4.18553025511995
Chka	29194	1	201076860	1.05224791541601	0.034722543565437	-3.36036613250014	1.01071160943543	0.654337219750167	-0.424132433885311	1.04299685601517	0.0483300655752045	-3.02970143630412
Tcirg1	293650	1	201127097	1.13229457717409	0.00208069824679639	-6.17505174602687	0.967945638018841	0.421770367095695	-0.863294266853207	1.01528477702745	0.672036409050702	-0.397442759791705
Ndufs8	293652	1	201140587	1.08827230743201	0.161775146924375	-1.82154788983724	0.932174438426915	0.236978261639862	-1.43978686509238	0.921246690042	0.117243272341982	-2.1435042520484
Aldh3b1	309147	1	201145309	0.99378706498344	0.843108616099422	-0.170659484559502	0.910098773522068	0.00259233242487764	-5.95519725837689	1.03058482046675	0.244149996415667	-1.40997250315533
Unc93b1	361689	1	201167403	1.16387909857592	0.00602078448980508	-5.11253771423042	0.912434908972765	0.0906371286232652	-2.40089134167784	0.974245536727532	0.587205400081409	-0.532380605400192
Acy3	293653	1	201279851	1.06685325520003	0.14005740484371	-1.96570290581612	0.881101973176552	0.00278373235506727	-5.88396267796069	0.929542648098254	0.0523676214749349	-2.94946678942437
Doc2g	293654	1	201296342	0.874584597073354	1.16477322378136e-05	-11.3603990545992	0.855259999729685	3.27896741510129e-07	-14.9305670905952	1.07272699265747	0.00718761806993844	-4.93539544587172
Ndufv1	293655	1	201300370	1.01442544011526	0.585202402105921	-0.535797505083962	0.927667450670197	0.0038901945980924	-5.54929609738645	0.995824157636603	0.854528868019969	-0.157204993474651
Gstp1	24426	1	201337762	1.02367923215341	0.33317769871064	-1.09907930156974	0.906665925136014	3.82128232213907e-05	-10.172339412258	1.04975885373049	0.0179936123874666	-4.01773845142926
RGD1307603	293656	1	201355682	0.973834793154244	0.460551627299413	-0.775330318171412	0.809842375275104	4.2160524903265e-09	-19.2843665755177	1.04310277688537	0.192580447078557	-1.64724130565147
Cdk2ap2	688405	1	201391469	0.848879496457779	1.21389046815441e-05	-11.3190950003289	0.918345773974768	0.0187863174767092	-3.97462646790877	1.0121032124179	0.70424677412575	-0.35062645281726
Pitpnm1	361694	1	201394149	0.88181675670951	0.0193048782518353	-3.94739745584706	0.968084734751198	0.536393276329132	-0.622887662460908	0.956723778899927	0.341353983559265	-1.07483526517198
Aip	282827	1	201407287	0.965686013147445	0.584749475465322	-0.536571770542069	1.06513820644531	0.31890669866829	-1.14285669964177	0.956873542487214	0.424742735099867	-0.85627162252018
Tmem134	361695	1	201419299	0.98254501757984	0.788482901228611	-0.237644558002997	1.07975868933522	0.236583447179916	-1.44145429108594	0.973005858870876	0.62908172664174	-0.463494099654057
Cabp4	365394	1	201428672	1.34217338030133	8.44258132420881e-05	-9.37963735902257	0.864085534039526	0.0431063950732712	-3.1440839153092	0.880619948561564	0.0526937809079344	-2.94325783973558
Coro1b	29474	1	201443101	1.10277561574359	0.0423481397458641	-3.16183078456633	0.836864569776406	0.000160102230811987	-8.73969800419243	1.06362870444258	0.113468025257871	-2.17623419753971
Ptprcap	499300	1	201449133	1.44638147068649	6.69019490984203e-05	-9.61228245674896	0.9240036015055	0.37182642816241	-0.989328124557689	0.874819224563328	0.0909453563398696	-2.39749643260713
Rps6kb2	361696	1	201451365	0.9636164026148	0.189737437958253	-1.66211406801648	0.97419868352684	0.337235275159119	-1.08697444634748	1.03755839057834	0.119755370932079	-2.12230419248956
Tbc1d10c	361697	1	201477162	0.919581036581842	0.0393301903638491	-3.23576285238107	0.975001677350029	0.521353228403843	-0.651327485373183	1.04279223516224	0.222595328647098	-1.50239982577375
Ppp1ca	24668	1	201485117	0.915524199073386	0.0235553881061091	-3.74840069037453	0.935261337632355	0.0768760081760306	-2.5655614384565	1.05761099415706	0.0834425520128756	-2.48359688375163
Clcf1	365395	1	201514020	1.02174181469752	0.618959517700845	-0.479715407950164	0.941047808200594	0.142921366619099	-1.94546068374629	1.08509977741301	0.0284136405831818	-3.56088594689846
Pold4	361698	1	201526737	0.950096639270436	0.0404406637595309	-3.20791947152414	0.942336215426159	0.0154857526117211	-4.16783486410833	1.10198558998832	3.7672861702574e-06	-12.489155664458
Ssh3	365396	1	201557168	1.01882146887101	0.584635673363462	-0.536766406333935	0.875519848613197	6.44142682047932e-05	-9.65017539341882	1.09681438821609	0.00121074461163064	-6.71651972713012
Ankrd13d	361699	1	201565712	1.13921636380046	0.00584958737664703	-5.1413841541325	0.810685839585059	5.40891578768854e-06	-12.1274618941205	0.936054022359113	0.101497189069969	-2.28772417477571
Grk2	25238	1	201581480	1.0147288848413	0.546116339897705	-0.604923249199132	0.912433920306679	0.000134387060452771	-8.91478641090317	0.999250699330804	0.972224138177179	-0.0281689062721112
Kdm2a	361700	1	201612430	1.02364749954024	0.0344772163886396	-3.36745656763353	1.01272297859783	0.23888304406977	-1.43178120218064	1.00677595748877	0.491998410667374	-0.709279792845912
Rhod	293660	1	201708699	1.04612924847248	0.293871934514445	-1.22461120343298	0.968475948509437	0.43883647107105	-0.82362843855855	1.0656251775665	0.102462465450725	-2.27825873819251
Syt12	191595	1	201730366	1.073498057747	0.13912611108741	-1.97237448316559	1.0204871162149	0.663835455603341	-0.40972096804143	1.11687746325855	0.00620287219685292	-5.08274283664482
LOC689065	689065	1	201784009	0.981873439869799	0.72778895928918	-0.317744163898285	1.05968992920391	0.252414555253621	-1.37668248257041	1.10258260809067	0.0302686538543953	-3.49764262821604
Pc	25104	1	201799448	0.964155476071807	0.0777407627485134	-2.55437554207399	1.04701247530324	0.0207951911174672	-3.87303351528046	1.09914391079393	2.0533279300794e-07	-15.3986337935393
Lrfn4	688721	1	201888569	1.56688267905804	0.00120951855902087	-6.71753288365749	1.90777742439932	2.37991974261127e-06	-12.9484437924414	1.03246306484382	0.804799441920373	-0.217162173075803
Rce1	309153	1	201899358	0.979178715304114	0.466970636162563	-0.761488900886343	1.00168714661905	0.952861737158506	-0.048285467533776	1.07140160024174	0.00619267680126626	-5.08438784613772
Sptbn2	29211	1	202002970	0.995334513949026	0.89290743079018	-0.113272364408053	0.969432085418513	0.370611802763443	-0.992600117922294	0.999500054325503	0.987083534948482	-0.0130006079238507
Rbm4b	474154	1	202047934	0.996140213433025	0.879434990816811	-0.128475633606024	0.984304047387198	0.52673113294971	-0.641065044785142	1.00671040371271	0.761899110540258	-0.271941132927063
Rbm4	293663	1	202078442	0.992102108636394	0.783956910988343	-0.243401220616164	0.962288943612902	0.167158096875146	-1.78881522651661	0.996762196861387	0.897008752856037	-0.108689659048946
Rbm14	170900	1	202094571	0.95662346115012	0.0783955382024074	-2.54598826392883	0.993891488149443	0.799840952549222	-0.223342380392874	0.970687916754273	0.168540588073428	-1.7805786794223
Ccs	84485	1	202113792	1.02556628493813	0.664285783768258	-0.409042824858677	0.894491057929777	0.0508678461999812	-2.97852426034041	0.937743418978948	0.187889223236013	-1.6719027279275
Ccdc87	689151	1	202135021	1.02179543765128	0.769615797388893	-0.261863853088591	0.8950114949214	0.122134374528877	-2.10263340981392	0.923899324825861	0.199926198127331	-1.60980698989815
Ctsf	361704	1	202152777	0.996996314372605	0.943997384329731	-0.0576318836776246	0.959871118525276	0.322987411460885	-1.13014193032429	0.888639300321702	0.00159306400501121	-6.44209606994662
Actn3	171009	1	202159081	0.903926525259919	0.0847211169190153	-2.46839039412368	1.00972795203704	0.866230326098356	-0.143604440310706	0.940286893965833	0.214209882132485	-1.54079898696039
Zdhhc24	293665	1	202175832	0.906034868347787	0.348765907174735	-1.05335433491619	1.2032352859132	0.0725742064356138	-2.62314570353544	0.753466353354871	0.00206641972228633	-6.1819377719549
Bbs1	309156	1	202186150	1.36970098698452	0.000206191219145906	-8.48670657144961	1.08244677926093	0.343958250302646	-1.0672349943734	0.828708708299842	0.0127792767028891	-4.35993042765243
Dpp3	114591	1	202204685	0.914804136505597	0.0207885747395581	-3.87335173455803	0.919053550162333	0.0242607223468174	-3.71889660069032	1.11452025677074	0.000811486645132068	-7.11664262816037
Peli3	309157	1	202232228	0.846327597197755	1.66031799119904e-05	-11.005916319984	0.88481580712502	0.00121322690373756	-6.71447160654874	0.979916213913234	0.533908901842478	-0.627530050375664
mrpl11	293666	1	202264462	0.941299316645551	0.192397335832941	-1.64819258786854	1.05790463854439	0.223395451017225	-1.49881175505559	0.961015507222101	0.324443152434611	-1.12564494328605
Npas4	266734	1	202281958	1.09162747775473	0.0405529437611733	-3.20514690521909	1.0230942289015	0.58787139815167	-0.531247065630578	1.01870217426169	0.624197945254385	-0.471287740957372
Slc29a2	65194	1	202327948	1.00958100212784	0.788059150352497	-0.238182128042304	0.942829127582453	0.0857122604312684	-2.45675940140233	0.996928790016121	0.917479925626105	-0.0861245787193589
B4gat1	293667	1	202343268	1.20909160007163	0.0511531818992533	-2.97293058130026	1.1567522318486	0.126737728955317	-2.06563545417332	0.741162574527357	0.000365810079835935	-7.91339626679411
Brms1	293668	1	202345766	1.03433021237393	0.62593760351864	-0.468504587740262	1.01604644499723	0.812121601578395	-0.208105194394299	0.93927528914333	0.270737405877289	-1.30660590987161
Rin1	207119	1	202355729	1.44936456922365	2.16182181378178e-05	-10.7419741664569	1.25489579694939	0.00773195728163033	-4.86239324253099	0.912882164066697	0.221377091837319	-1.50788773363041
Cd248	293669	1	202373676	1.02226373016134	0.74486906960955	-0.294546821538163	1.1356113141596	0.044911655224743	-3.10305793607664	0.952996926519156	0.406483897363809	-0.900210963660041
Tmem151a	309158	1	202387398	0.843487810246454	0.000930721058595816	-6.97955094040796	1.03440927566198	0.50263741375202	-0.687886216229307	1.03086101125258	0.484848180761918	-0.723919466405439
Yif1a	171441	1	202395000	0.928331973804733	0.306139699506198	-1.18371374687587	1.18431769179502	0.0182177795215078	-4.00535726496638	0.937391078712387	0.314814841837368	-1.15577061667172
Cnih2	361705	1	202399416	1.27217686414977	0.000334468253848158	-8.00296858918341	1.18444931041872	0.0101842369772795	-4.58691414842986	0.971736821311877	0.63268468423825	-0.457783110110992
Rab1b	100126191	1	202405759	1.00339337918162	0.948220400110461	-0.0531683141806302	0.994033133274065	0.906781349377442	-0.097853928075229	1.04224814660845	0.344649700614103	-1.06522673831732
Klc2	309159	1	202414555	0.987595693599913	0.795389272536996	-0.228923633177801	0.989233625201611	0.817919291206808	-0.200991613253548	1.01846566284614	0.650681416715341	-0.429735131801966
Pacs1	171444	1	202437503	1.09831630269081	0.00722050764218008	-4.93083001799782	1.10061691969016	0.00519367688630546	-5.26031337670524	1.1023832770953	0.00145322058769379	-6.53397309057349
Sf3b2	293671	1	202570423	0.986612464054116	0.782320458022371	-0.24549082951151	0.947266580623752	0.257070740780791	-1.3584039760065	1.0536702008077	0.209933715112779	-1.56096344041029
Gal3st3	499302	1	202593692	0.934076383310011	0.22347603173506	-1.49845111123821	0.894115196952482	0.0418964224906217	-3.1725548377847	1.01319374955081	0.786717779446267	-0.239885697868928
Cst6	171096	1	202655322	1.18033780971411	0.00097344219323116	-6.93467211526317	0.898905088784142	0.0343994273449911	-3.36971536168928	1.03037583123152	0.508314188966987	-0.67665554036648
Eif1ad	293673	1	202674362	1.04468668546458	0.61444411625275	-0.48703729592965	1.08867189283183	0.319769551975258	-1.14015469269831	0.755477153866142	0.000174893900652648	-8.65133104988887
Banf1	114087	1	202672170	0.954129843698874	0.494166606773688	-0.704882557978331	1.00441108936387	0.948045942967524	-0.0533523148554993	0.837246231972909	0.00226028787779077	-6.09226309425659
Sart1	29678	1	202690472	1.20372995208762	7.36011297673482e-05	-9.51685018224742	1.0333652106005	0.476515089465811	-0.741255889094816	0.910302751210466	0.0211755098980978	-3.85490995854042
Tsga10ip	361707	1	202700576	1.34718144075655	1.17552262730843e-06	-13.6537977200589	1.06468094590933	0.304464871142484	-1.18919956419345	0.859437091932546	0.00606551934987932	-5.10513510960435
Bles03	266609	1	202734555	1.05048055312006	0.412295787757338	-0.886014255772264	0.988553172923804	0.844764846081042	-0.168696979015928	0.824182443736227	0.000181334827412312	-8.61516536040425
Drap1	293674	1	202731786	1.06245635187247	0.349183874594823	-1.05215663421918	1.03457795905237	0.593393008467264	-0.521898353353127	0.787167053885778	2.60201492025681e-05	-10.5566393507469
Fosl1	25445	1	202754549	1.27479609696237	2.13270297596094e-06	-13.0581203799479	1.11890655265912	0.0284347920159456	-3.56014181261814	0.871803571373983	0.00332098557625887	-5.70749367978911
Fibp	282837	1	202768132	1.13789033064015	0.000484613104196485	-7.63215970868356	1.09470053744956	0.0139138373654362	-4.27487144010468	0.955457208981651	0.155266821906315	-1.86261021037452
Ctsw	293676	1	202772572	1.3165716099714	0.000776088287550333	-7.16124427163626	1.11440827654022	0.166899825542188	-1.79036149359837	1.02040158563524	0.760595062867708	-0.273654174611191
Efemp2	293677	1	202782395	1.37055726705795	9.6347469877499e-06	-11.550134516147	1.13366273583638	0.0671180124639551	-2.70130282894286	0.935254214078017	0.25045725434363	-1.3844670143609
Mus81	293678	1	202790468	1.14328161426189	0.0516071686984113	-2.96409468788047	1.0229705772913	0.737445379178984	-0.304563255641088	0.849987150578468	0.00956083984226507	-4.65007970616806
Cfl1	29271	1	202797799	0.997414859896938	0.94258683890297	-0.0591272271372253	0.959889432317673	0.239427123369212	-1.42950619499433	0.968709262889368	0.302772359890571	-1.19477404332051
Ovol1	309164	1	202855265	1.06490739652362	0.0973702087829033	-2.3292349797717	0.965484635287164	0.343710612496287	-1.06795521839534	0.987845677928426	0.717274609687401	-0.332296513538276
Ap5b1	361709	1	202876272	1.09585328900789	0.00500842920966393	-5.29663294405169	0.977507979765604	0.483276414029176	-0.727166503247928	0.98702076331958	0.649497521328578	-0.431556259155011
Kat5	192218	1	202895753	1.14187176875375	8.88719693215346e-07	-13.9334839568713	1.04788659684517	0.078549856482287	-2.54402174136955	1.00230331877261	0.923920415899777	-0.0791293410284486
Rela	309165	1	202925001	1.10617110779074	1.75939096321775e-06	-13.2505428524274	1.00938496724453	0.658229803104214	-0.418201163789372	0.942339767643726	0.00235540892550837	-6.05104092518285
Sipa1	361710	1	202938770	1.08269052183247	8.26848671515865e-05	-9.40047395754434	0.959045785191668	0.037170110082446	-3.29225033308344	0.958648181062162	0.0251333791241306	-3.68355847072299
Map3k11	309168	1	202975353	1.08895685101796	1.33233403413014e-10	-22.7389186128874	1.00457027274464	0.736396764317964	-0.305986223551982	0.967605184512147	0.00984820558994504	-4.62046601400341
Ehbp1l1	309169	1	202994116	1.08520244008912	0.00970578705019583	-4.63503296825671	0.977387827247529	0.462788724503883	-0.77048464760703	0.976747465603258	0.392525839974992	-0.935152909595469
Fam89b	309170	1	203015773	1.45192569915109	1.16334371768703e-05	-11.3616270910853	1.01916679094323	0.820871083676499	-0.197389205395737	0.856491844339515	0.0410407738058121	-3.19318922337993
Znrd2	689397	1	203017682	1.29585235094347	0.00124059691504527	-6.69216263209184	1.04899073699063	0.537668612805797	-0.620512869929982	0.900640447146624	0.129415003849801	-2.04473095425672
Ltbp3	83838	1	203029877	1.66157046668334	4.43133828944196e-15	-33.0500747595362	0.99596070087697	0.950762008605696	-0.0504915015875376	0.754114328838662	6.72501353008207e-06	-11.9096766205703
Scyl1	293684	1	203045874	1.08859725565516	1.52134167330564e-05	-11.0933328396384	1.0533725942975	0.00815660165503535	-4.80892766059498	0.945005629930803	0.00284511146872924	-5.86215303159871
Frmd8	309172	1	203143218	1.11408229933477	1.53366072045119e-07	-15.6904381455844	1.047163813049	0.0239502152849552	-3.7317779662322	0.937043526272661	0.000769257820983277	-7.17008437678972
Slc25a45	689625	1	203167537	1.40466240480103	1.06019540414676e-07	-16.0596424162888	1.14924241401275	0.0376627082044872	-3.27908484637672	0.76979661894501	9.06239515733014e-05	-9.30879201370268
Tigd3	309174	1	203178820	1.19791910994164	1.41178913310708e-05	-11.1680676762107	1.01077988698188	0.79404429027155	-0.230616038092288	0.998455146820362	0.966777625974559	-0.0337867727721091
Dpf2	361711	1	203183674	1.24841509934998	9.26455256109607e-12	-25.4048255508171	0.994764437828304	0.874729917950854	-0.133840105470454	0.93157133963026	0.0199609352443844	-3.91397815326544
Cdc42ep2	309175	1	203202003	1.09517056054736	1.7004116239819e-05	-10.9820551114632	0.958332898202056	0.0485901069954139	-3.02433532856194	0.937364332213115	0.00104260733755138	-6.86603064791152
Pola2	85242	1	203227183	1.12349057929026	4.08517218590493e-11	-23.9210721447385	0.995303349724854	0.793092487385464	-0.231815434405935	0.974637871088957	0.12532336941752	-2.07685792674889
Slc22a20	293686	1	203258477	1.84504080265562	2.2413641523839e-12	-26.8239364388248	0.986810604589142	0.875260824185035	-0.133233352260068	0.87847035235152	0.0897930362921758	-2.41024785353863
Capn1	29153	1	203275912	1.12007183223817	0.0036511325256668	-5.61271787851033	0.895988623442503	0.00382152836806659	-5.56710484002835	1.0522851699661	0.130744699804756	-2.03450871372486
Syvn1	361712	1	203339619	1.12368968376254	9.48501416282389e-05	-9.26321236840314	1.00131539529886	0.964239087236089	-0.0364159993173548	1.033901837919	0.192390827694753	-1.64822641499112
Fau	29752	1	203350226	1.38761180670665	1.18365976706772e-05	-11.3443143286994	1.21061806094475	0.00864453593214594	-4.75082784177982	0.957288067354732	0.486852747351237	-0.719793568456857
Mrpl49	309176	1	203347248	1.35665098056528	8.19430383816441e-05	-9.40948620596621	1.2053523883946	0.0138284120725758	-4.28102995749868	0.946447791572608	0.397977366458415	-0.921360143509693
Znhit2	309177	1	203354297	1.32909026212272	0.000347445356023174	-7.9649031541785	1.19412245419933	0.0227348836432935	-3.78385480967324	0.961872188077017	0.560171604560814	-0.579512105479344
Tm7sf2	293688	1	203355931	0.997765148859383	0.948177519452973	-0.0532135374505487	0.925614710085518	0.0230970727069487	-3.76804939212729	1.08171372972197	0.00796040261215184	-4.83327570098888
Mir6315	102465152	1	203363908	1.04172028664168	0.54030441456066	-0.615622567592369	0.912096692891355	0.158303939393136	-1.84323842678803	1.0203494347875	0.725218879447145	-0.32128176700519
Tmem262	100365733	1	203373812	1.1393623722024	0.129072171356935	-2.04738356318106	0.999116930029557	0.991489521180089	-0.00854689973160083	0.919392501068171	0.24591549187109	-1.40276733104868
RGD1560544	293689	1	203369158	1.18090089912003	0.0665180133128004	-2.71028249111663	1.03011089292057	0.73430171890335	-0.308835273653895	0.914806861380734	0.243375304877121	-1.41315056258539
Cdca5	684771	1	203378577	1.41916950064198	0.000255738301837754	-8.27135589479352	1.40201531617067	0.000285887454771536	-8.15991233937652	1.02790348432462	0.733119292693745	-0.310446844506668
Zfpl1	684755	1	203374506	1.37861185231692	0.000840113849182276	-7.08197314057011	1.38039066193208	0.000529712587850289	-7.54317598558385	1.0537076466566	0.516837170879349	-0.66002740402409
Naaladl1	83568	1	203400631	1.15318184598853	0.00366088896121818	-5.61004927548205	0.980950805938181	0.692321544735626	-0.367704771262925	0.882816388460745	0.00437962203001834	-5.43079285283373
Snx15	293691	1	203417029	1.01981652786946	0.541598334575431	-0.613230632397236	0.948640383077222	0.0960841204511957	-2.34253121650137	1.00873391523179	0.750485199602105	-0.287035348819792
Arl2	65142	1	203434152	1.04533997591334	0.197978112285339	-1.61959879841148	0.985889408426607	0.670771616676025	-0.399326562575837	1.04472569476536	0.131703615532314	-2.0272012178207
Majin	499306	1	203488069	1.11009055258649	0.00605180886215677	-5.10739806614618	0.994563766292676	0.882564367433047	-0.124923555233317	1.12977227147809	0.000159187109529392	-8.74543025812503
Ppp2r5b	309179	1	203527268	1.02576473943911	0.453337366374952	-0.791118692544387	0.992016542392798	0.806413701810432	-0.215158390477002	1.08872648211557	0.00362494330970767	-5.61991662949912
Atg2a	689688	1	203542559	1.01104710024705	0.654692060552692	-0.423590290456503	1.02310814312789	0.336264110391264	-1.08985838495766	1.06696736275458	0.00169443670911437	-6.38040491838819
Mir194-2	100314047	1	203564761	1.13525997293467	0.0915608294829787	-2.39075172449168	1.09345350198959	0.217564822417364	-1.52525843875392	1.07173133451771	0.264605066132494	-1.32951688110326
Mir192	100314193	1	203564946	1.0093865160553	0.82421637615666	-0.19332219112089	0.950643251220245	0.217698959544973	-1.52464209005957	1.114194286835	0.00182010945829384	-6.30885863778219
Ehd1	293692	1	203579850	1.01831489020101	0.298175849715643	-1.21007186680018	1.02736161148017	0.112572978350151	-2.18415357120446	1.04632578471571	0.00252839401831961	-5.98017095316563
Cdc42bpg	293693	1	203608574	1.05547597077577	0.159239073828635	-1.83734859706491	0.998315782772298	0.96426026538075	-0.036394035976135	1.03990220407934	0.245915192998938	-1.40276854639437
Men1	29417	1	203639021	0.992951703180171	0.844094108643357	-0.169491287470252	1.06974652819354	0.05471656011706	-2.90558887100165	1.08976711734036	0.00488283205599115	-5.32202988810638
Map4k2	293694	1	203645198	1.06587338005861	0.0644167578934984	-2.74238146398452	1.0901105918466	0.0113068841014483	-4.4823435262409	1.05987406253674	0.0532504452499024	-2.93274911292704
Sf1	117855	1	203670021	0.992447662138368	0.539467601226014	-0.617172549421765	1.01045930547484	0.389955088111945	-0.941723705177035	1.01440243188909	0.185261169091562	-1.68598872463119
Pygm	24701	1	203690550	1.32115155728534	6.76473495165367e-05	-9.60120238347145	0.870691619045446	0.0496641613796187	-3.00247170499813	0.946171373318179	0.399493198752532	-0.917558538319893
Rasgrp2	361714	1	203707481	0.986326175545711	0.606657256390738	-0.499791299143548	0.810791291705987	5.04572153743669e-15	-32.9202357310269	0.981990595012545	0.434442922231357	-0.833690707160375
Nrxn2	116595	1	203735753	1.08905984961464	2.2896852079603e-05	-10.6845111206259	0.921499068943868	8.04318870349876e-05	-9.42809985549351	0.982287460786482	0.334992409799287	-1.09364740472931
Slc22a12	365398	1	203845039	1.02174824432441	0.275800691665044	-1.28807680577603	0.861964748578114	5.659411034802e-13	-28.2002863795773	1.0688698897273	0.000258197441870727	-8.26178598715028
Rps6ka4	361715	1	204021805	1.05171005792594	0.0476008597053801	-3.04490445687046	0.961495320666179	0.117683195624234	-2.13975904785512	1.05795854327207	0.00818251312006386	-4.80575594816048
Trmt112	293700	1	204103298	0.946256383173537	0.0905398362705371	-2.40196534534202	0.937721685896056	0.0460677559172401	-3.07764201150417	1.08988026488645	0.00149814932264565	-6.50352471751608
Prdx5	113898	1	204099833	1.32363437453886	0.00123826376282026	-6.69404507182298	1.21573304220269	0.0224370565773605	-3.79704137549782	0.830824785004734	0.0170434843504491	-4.07198729782413
Esrra	293701	1	204104100	0.974155992912049	0.222807771141191	-1.50144589208849	1.01665824096411	0.430730557358957	-0.842272541310244	1.04563501292323	0.0123161870288354	-4.39684086319275
Kcnk4	116489	1	204118647	1.84406551551161	1.53950546760032e-08	-17.9892195040333	1.42790732064443	0.00104884319699246	-6.8600674392992	0.619345016446726	1.98631978873599e-06	-13.1292269837852
Bad	64639	1	204133904	1.10234237876453	0.0692645222189327	-2.66982244876755	1.04349051201952	0.421643925631949	-0.863594099250602	0.933823665221821	0.143075084035217	-1.94438572333633
Gpr137	689984	1	204129636	1.12109985792963	0.0732236395930762	-2.61423696488986	1.07824283414675	0.228280957132713	-1.47717814052098	0.9180525539195	0.125097352137833	-2.07866302769784
Plcb3	29322	1	204144956	1.09761234803136	0.00231639212952681	-6.06774442033607	1.02301756413338	0.451839035877539	-0.794429277889202	0.988681769102562	0.655713045778497	-0.42203201595426
Ppp1r14b	259225	1	204165210	1.58669993193381	3.24303182868723e-09	-19.5467571950881	1.03833032711333	0.632044130500858	-0.458796060531189	0.789138425280524	0.000867346479119826	-7.0500720311185
Fkbp2	293702	1	204167724	0.993017184283903	0.718163183803171	-0.331058460265194	1.01695882035653	0.380538778673276	-0.966167191831922	1.02559084685065	0.122838049703244	-2.09688846025938
Vegfb	89811	1	204174322	1.15218591386833	0.0648985554712581	-2.73492991328162	0.972840255383841	0.712324779812769	-0.339221320153166	0.804941336599092	0.0010527686892739	-6.8563317382668
Dnajc4	361717	1	204178191	0.988682614226293	0.839748180820421	-0.174653216826799	0.900180617199341	0.0572011138462395	-2.86118190794962	0.942457623202197	0.214806452882739	-1.53801787544513
Trpt1	293704	1	204186295	1.06915799074078	0.40092572599905	-0.913979090778778	0.933092031022139	0.372672752013342	-0.987054584873508	0.849089276283041	0.0169746574764981	-4.07603378385595
Nudt22	293703	1	204182802	1.04363703289799	0.59197067765106	-0.524298176319662	0.916116513098476	0.25790974660546	-1.35514557462027	0.880180148280049	0.0612112824212403	-2.7934237531666
Fermt3	309186	1	204189483	1.06063280062595	0.116532908521962	-2.14958156928202	0.905828142436002	0.00788409797130236	-4.8429074631704	0.933486367645296	0.0382284702270166	-3.26417474706223
Stip1	192277	1	204209435	0.96958217947685	0.0690795449149312	-2.67249661352311	0.995509053358479	0.785603372295364	-0.241303229314429	1.00400115507822	0.779222662283311	-0.249458443037588
Macrod1	246233	1	204246557	1.13721309900961	0.000782339311270279	-7.15322200964701	1.01887884382878	0.620248039725202	-0.477635816874387	1.06110934618777	0.0606110644872805	-2.80327782027463
Flrt1	499308	1	204280018	1.22131101161625	0.000793974583164719	-7.13845910835706	0.986110324605205	0.810597056833658	-0.209984195643696	1.10446353995591	0.0493723373447954	-3.00836498440899
Otub1	293705	1	204387215	1.07036970011709	0.0537674647811239	-2.92308673859099	0.973224565480547	0.433312368043447	-0.836296406809237	1.10232641863376	0.000740287052864399	-7.2084725377072
Cox8a	171335	1	204402118	0.878252404247113	8.85495210964581e-05	-9.33194860203399	0.96506293254141	0.284817982647146	-1.25590496012042	1.06618348866048	0.023316806529971	-3.75858086813054
Naa40	361718	1	204413500	0.982896402076962	0.666734337003116	-0.405363607754826	0.917277059143903	0.0278849858925606	-3.57966687505573	1.03426922328865	0.334045769964924	-1.09647725957086
Rcor2	305811	1	204454743	0.916898460822977	0.0253940026780939	-3.67324224787286	0.808649085644788	2.09547952984641e-08	-17.680898324242	1.02038722687181	0.546799372220663	-0.603673322229814
Mark2	60328	1	204462411	1.01629278975412	0.30537910234289	-1.18620131570686	0.992134292588769	0.609040173325234	-0.495871047396617	0.993023311260993	0.617986391156031	-0.481288842550029
Spindoc	361719	1	204542335	0.984542663601931	0.610580004166219	-0.493345947061965	0.92076821516374	0.00600769535605044	-5.114714072189	1.03942765676599	0.151938055880023	-1.88428236830271
RGD1560108	NA	1	204607812	1.00609613284655	0.862721112745733	-0.147663800328152	0.952252771422005	0.158936259031838	-1.83925204373063	1.04369839982918	0.167548416507374	-1.78648291570964
Rtn3	140945	1	204612675	0.997763957236213	0.925558790894524	-0.0773576255992664	0.999123702833581	0.970414335044467	-0.0300321491567207	1.04443682246661	0.0374904500458678	-3.28366904388205
Atl3	309187	1	204680968	0.960079253742842	0.0269005036085998	-3.6156102710403	0.977071446596141	0.200838118495793	-1.60525607603422	1.05462201703116	0.000813441255650885	-7.11423684577382
Plaat3	24913	1	204782724	0.888732763733628	0.00595220473137176	-5.12399358497104	0.876287985647137	0.0016364385755288	-6.41523299877646	1.00942807310324	0.800390231157801	-0.222655881297314
Lgals12	293710	1	204832065	0.955954448779483	0.475666141058718	-0.743039055166205	0.906072072548304	0.108528756347747	-2.22074010565421	1.14633611112125	0.00712610837194112	-4.94399000395159
Plaat5	293711	1	204847600	1.01261178651711	0.830352222378249	-0.185905303897419	0.927668789145223	0.192412760894533	-1.64811241813426	1.06520316640855	0.187777199741955	-1.67249912670326
Slc22a24	286961	1	204910451	0.92286612128253	0.0402776441889777	-3.21195869871658	0.855660538365267	7.52579630970308e-05	-9.49458883804658	1.09398109336287	0.00779725472017708	-4.85398356619034
UST4r	171397	1	205073059	0.875609192688919	7.76843343965011e-06	-11.7654420304307	0.861107548550965	8.77958934642093e-07	-13.9456660158834	1.17345213551386	1.23907214286596e-10	-22.8114881023009
Ust5r	171398	1	205211029	0.927985792592011	0.0526224456975005	-2.94461252597231	0.85841305303649	9.28395169353889e-05	-9.28463817976644	1.09544425814461	0.00612639105591861	-5.0951494371668
Slc22a25	192273	1	205338698	0.895108079291221	0.00188907894804488	-6.27166589777077	0.880537935254062	0.000344283909001508	-7.97404392411272	1.09215555744174	0.00302940833107814	-5.79938794879982
Slc22a8	83500	1	205498145	0.918997766502308	0.0323230492022082	-3.43197470565164	0.841339775196444	1.3857338694968e-05	-11.1866955959895	1.05040796288844	0.13721523209273	-1.9862045487687
Slc22a6	29509	1	205522959	0.930079903353401	0.136753052334531	-1.98957851738413	0.832326138504592	0.000131161564997351	-8.93908067408775	0.953525717296309	0.252609095424219	-1.37591206249222
Chrm1	25229	1	205580528	1.16180799567633	0.000220539414848061	-8.41943412690624	0.965009741302092	0.391568317228708	-0.937595277552095	0.968289663424825	0.390813005432029	-0.939526080370239
Slc3a2	50567	1	205604468	1.03366764722612	0.27149932946028	-1.30379560937075	1.04470953109758	0.142908744552811	-1.94554900240694	1.00915680425884	0.723265999585468	-0.323978213579399
LOC100912041	100912041	1	205619202	1.21500362013704	0.00246668476613503	-6.00488022984473	1.08500726054412	0.204979423329564	-1.58484567888366	0.903849608160668	0.0830751722142488	-2.48800939174635
Wdr74	690229	1	205631824	1.05615199473687	0.404560450488991	-0.904954108682773	1.14640412844501	0.0307073396157796	-3.4832535775304	1.0532296049388	0.352677265995312	-1.04220190087652
Stx5	65134	1	205637401	1.0302696318493	0.532635131484854	-0.629918645545546	1.11360139212123	0.0202597562188558	-3.89911881286697	1.08609419446083	0.041762866158044	-3.17574770371019
Nxf1	59087	1	205655442	1.01920193359919	0.556449067455173	-0.586179635446625	0.973725293072054	0.393301589419084	-0.933178558314086	1.07585031148466	0.00599011836904052	-5.11764410594143
Tmem223	690285	1	205668716	1.84743998322441	7.142926572729e-07	-14.1519730744507	1.18513873568771	0.162776353574202	-1.81537808427897	0.815560779727557	0.0669858059420118	-2.70327453364666
Tmem179b	690263	1	205670127	1.25184155991994	0.00489501255187226	-5.31953843877981	1.01605514067496	0.83666183767441	-0.178335307244966	0.930319994540031	0.288679740539244	-1.24243736956174
Taf6l	309194	1	205672150	1.01779787006399	0.660970432202647	-0.41404617204828	0.94371975659952	0.140943010952416	-1.95939964794821	1.06363252875338	0.0644213454149803	-2.74231025024625
Polr2g	117017	1	205689160	1.00227466874828	0.97628272147952	-0.0240030608693063	1.13716633329899	0.08468178748018	-2.46885472429182	0.935837457803745	0.314489081855159	-1.1568059193261
Zbtb3	499313	1	205696081	0.960267891678337	0.570676896781538	-0.560932084506076	1.12829779124202	0.0835733718232197	-2.4820303284904	0.958101850962029	0.486253472046386	-0.721025243619681
Ttc9c	309196	1	205702923	1.06666570149411	0.289023010811822	-1.24124897185315	1.23084631218987	0.000445228076404068	-7.71692387585222	1.01583945392736	0.761259946782514	-0.272780393662424
Hnrnpul2	309197	1	205713633	1.1167852057342	0.0872789727478956	-2.43864570714281	1.27471980630435	0.000108942582896935	-9.12468957693663	0.995214963221614	0.930664197860664	-0.0718567565000146
Bscl2	361722	1	205733872	1.00520529996112	0.940243534984133	-0.0616163575031015	0.977833084323833	0.742560210891308	-0.297651319483565	0.932452239890105	0.229769107724639	-1.4706803537415
Gng3	114117	1	205731837	1.02293226180743	0.784647331508251	-0.242520921372048	1.00225741039427	0.977737865463786	-0.0225136760972302	0.891257934791225	0.0995838188794964	-2.30675558863904
Lrrn4cl	690329	1	205745334	1.34130304901421	0.000270190103669545	-8.21638475905435	1.17565940539138	0.0375979098287732	-3.28080681979174	0.814408559403092	0.00288201746207323	-5.84926472241094
Ubxn1	293719	1	205765457	1.02592930319658	0.475802777557124	-0.74275184347348	1.04541529354319	0.21300220858694	-1.5464527443737	1.08082423290589	0.0101017258454075	-4.59504899394961
Uqcc3	690344	1	205773591	1.13255024578331	0.0250653701220431	-3.68626806188684	1.03634339220167	0.507335107294794	-0.678583532595844	1.04164746735404	0.397102995918965	-0.923559596378389
RGD1597339	690349	1	205782612	1.07730518236433	0.337666767965407	-1.08569576340534	1.08739007979439	0.25606203100379	-1.36233555524601	0.968480168672186	0.629717170559571	-0.462484496018052
Ints5	309200	1	205788906	0.941869084177984	0.157537304641223	-1.84809299389723	0.974339428089823	0.527311235944773	-0.639964324224463	1.10450611344515	0.00417986915071399	-5.47747533659238
Ganab	293721	1	205793895	1.12046050611397	0.0778229301114959	-2.55331915971236	1.11783245106513	0.077098282964842	-2.56267426889635	1.00952364828317	0.865727320510108	-0.144185292392597
B3gat3	293722	1	205817378	0.956957608278256	0.184370198293841	-1.69080959537923	1.0445279081844	0.189386808190087	-1.66396375118339	1.07509026506665	0.0105960750135731	-4.54727162817371
Rom1	309201	1	205824050	0.931047846437799	0.104565849728558	-2.25793826508957	0.950896030351346	0.24372543850597	-1.41171293928504	1.06410426851475	0.101178262157508	-2.29087134601691
Mta2	361724	1	205838181	1.08198530062743	0.0889786315365027	-2.41935903317291	1.04497483295135	0.333169133329932	-1.09910501004556	1.01777379617837	0.666216461930196	-0.406140643335421
Tut1	499314	1	205848781	0.971983725516888	0.403158462648231	-0.90842558675744	0.955780683044383	0.180180108240018	-1.71379832702632	1.1111481982615	0.000247524706150427	-8.30400015810749
Eef1g	293725	1	205860713	1.02299791058328	0.623457992942002	-0.472473889119676	1.02236287606196	0.629210990951917	-0.463288639813395	1.11969701008493	0.00465994230112354	-5.36875221265438
Ahnak	191572	1	205882273	0.943105733741995	0.0641028644555968	-2.74726622875916	1.10355682485515	0.00187086167682817	-6.28135616449895	1.19091313051015	9.7814653182702e-11	-23.0479467220669
Scgb1a1	25575	1	205977060	0.94688723032025	0.117253254861217	-2.14341911203067	1.05520654933033	0.126684766872331	-2.06605342877802	1.19556621656518	1.37607767277298e-09	-20.4040286507922
Asrgl1	246307	1	206007109	0.969130385992433	0.434427885941309	-0.833725318266901	0.981085682838752	0.624461792494246	-0.470865132242105	1.00544729338322	0.875421824896839	-0.133049423194063
Scgb1d2	309203	1	206228778	0.778264617550245	4.50964447114421e-10	-21.5196326107651	0.880715884018955	0.00185042849258852	-6.29233804909571	1.0607076428025	0.0772907462842409	-2.56018104227223
Scgb1d4	293731	1	206330454	0.901228168577681	0.0365039139449801	-3.31033579277325	1.00897121936354	0.861519552217803	-0.149057527719977	0.924822243985151	0.0652452126954323	-2.72960260412332
Scgb2a1	361725	1	206497848	0.852838222123246	0.00114483125828172	-6.77249802551608	0.927913910485771	0.130501627621872	-2.03636958009892	0.964335286128466	0.353351452066924	-1.04029210242419
Scgb2a2	25010	1	206497872	0.988136581685556	0.844428989865212	-0.169094631686815	1.05282412371909	0.404322610478546	-0.905542178896569	0.86536844172377	0.00423214668601311	-5.4650459238706
Incenp	293733	1	206523380	0.894518006500735	2.25326573799977e-06	-13.0031299549566	0.978160246339582	0.346896830486279	-1.05872786172653	1.10269520213238	7.39149711116135e-07	-14.1177653504319
Fth1	25319	1	206627142	0.905369929387289	2.77146155558973e-05	-10.4935506465256	0.963521697214141	0.111742886190677	-2.1915547057637	1.09718445892177	2.32012849835322e-06	-12.9738879865987
Best1	293735	1	206629500	0.967647898920411	0.337532121317268	-1.08609459892495	0.963645809040675	0.274212824313449	-1.29385074302255	1.03108390652574	0.304328017130559	-1.18964915556308
Rab3il1	171452	1	206671393	0.967003125298439	0.275688036831177	-1.28848535387362	0.881406244807787	3.32450861888799e-05	-10.3116035855766	0.929418325776113	0.00423809422641531	-5.46364158568444
Fads3	286922	1	206685982	0.946885585648189	0.158330730212609	-1.84306920451323	0.963677251769103	0.327539196751555	-1.1161475463309	0.959317279787085	0.214672951911808	-1.53863956288224
Fads2	83512	1	206708782	0.946540191347101	0.0480483156364576	-3.0355481985724	1.02060412734484	0.454480887749201	-0.788599417405651	1.02115369813449	0.36869076739427	-0.997797015025816
Fads1	84575	1	206827808	0.927508866668916	0.00833926432579925	-4.78678027683806	0.9900525817495	0.720327694183891	-0.328049039701689	0.997171985641134	0.907072101944845	-0.0975333370487808
Fen1	84490	1	206845134	1.10111447958094	0.0655773855006286	-2.72452437568838	1.14720568709067	0.00859605355478102	-4.7564520700234	0.893731374583097	0.012064914324222	-4.41745368111378
Myrf	293736	1	206854175	0.982974110449681	0.676462373677261	-0.390878452020443	1.06264186416829	0.144843295484057	-1.93210284176098	0.985907528587263	0.690931193772032	-0.369715035031949
Dagla	309207	1	206890638	0.990430380120425	0.750087461911042	-0.287565463369495	1.09343164509654	0.00270406436080975	-5.91299931901007	1.01627388065917	0.53034367147199	-0.634230045840629
Syt7	59267	1	207031592	0.983050286983539	0.6458236442334	-0.4372288090126	1.16336726272954	3.55367892112906e-05	-10.2449420822764	1.0324813419114	0.312791036525402	-1.16221992633089
Lrrc10b	309208	1	207096471	1.05032272969249	0.456351699753623	-0.784491495355161	1.38440239995439	1.10487755867307e-06	-13.7157760357648	0.920097599144977	0.141381317128967	-1.95629466205011
Ppp1r32	252958	1	207113809	1.00317939848605	0.955483888034225	-0.0455373777838808	1.06868891326445	0.231376074978137	-1.46371086205654	0.934114959074269	0.164258886698492	-1.80631151837179
Sdhaf2	361726	1	207142927	0.970339045172558	0.504063395749274	-0.685053233604251	0.998925797411527	0.980435290312216	-0.0197586321455204	1.12367019178501	0.00148566988073216	-6.51188951030552
Cpsf7	365407	1	207168559	1.10774911564155	0.0998260102797186	-2.30432650557599	1.07150458359942	0.251713876357127	-1.37946224781967	1.04796863919519	0.370439979235102	-0.993063846734757
Tmem216	361727	1	207196454	1.14008608893207	0.00129644742160723	-6.64812750790953	0.943449816436316	0.14898645039904	-1.90389991409088	0.924518881912909	0.0298819011995741	-3.51050229291123
Cyb561a3	361729	1	207216185	1.21564053669909	0.00242605721476034	-6.02148788474813	1.00897070678127	0.888185341894335	-0.118574839419135	0.900637505044543	0.0608492553534147	-2.79935569703655
Tmem138	361728	1	207219124	1.45390126831595	0.000117381818149689	-9.05007853352067	1.15360542266419	0.135411640691419	-1.99943594958921	0.777450949248169	0.00396433811006743	-5.5304163709784
Tkfc	361730	1	207239528	1.00727814931604	0.8998805861438	-0.105493206523315	0.994843549767057	0.927806590984178	-0.0749319828050765	0.943800646664059	0.243103111444728	-1.41426959870977
Ddb1	64470	1	207252890	1.08002661240383	0.240548010037254	-1.4248355834244	1.02700494307351	0.676039052697448	-0.391504434345314	0.916245347425052	0.119565743194454	-2.123888906634
Vwce	309209	1	207282587	1.07637895883496	0.115173096674704	-2.16131909380394	0.966269448413425	0.449992037331743	-0.798525391192676	0.989932034676659	0.797217194126315	-0.22662812272968
Pga5	60372	1	207317021	1.24554728598141	0.00281367397791282	-5.87326418417574	1.30356758595403	0.000281071532829342	-8.17690135579778	0.833231497047007	0.00367951463586867	-5.60497442792686
Vps37c	108348178	1	207337215	1.00624316732035	0.826326225741366	-0.190765637013849	1.1332212040832	1.08097032826126e-05	-11.4350663751068	1.02608010975065	0.295064713436954	-1.22056057911697
Cd5	54236	1	207365343	1.05731475596262	0.305603166586947	-1.18546785987517	1.36888966007195	7.65555328139285e-09	-18.6878345333235	0.955776964624665	0.342718667029432	-1.0708453811169
Cd6	25752	1	207442875	0.955623263711403	0.323326226270714	-1.12909347700043	1.19525244847031	0.000108913122952586	-9.12496003067034	1.11887817664235	0.00384514144398956	-5.56094489022791
Slc15a3	246239	1	207492365	0.984699268943443	0.79163793583759	-0.23365114341363	1.00593413785142	0.91856101317422	-0.0849469495606539	0.984975968193256	0.768723087562783	-0.263024468522618
Tmem132a	338474	1	207507325	1.02136149515665	0.74568298519649	-0.293454721916132	1.01921148454668	0.76686874616404	-0.26543961851153	0.9017761200591	0.0678725983070822	-2.69012288541179
Tmem109	361732	1	207519629	0.938520674641094	0.084700728407397	-2.4686310775099	0.971601920944635	0.436754671267411	-0.828383634507341	1.02673068527088	0.404840556046587	-0.904261978165229
Prpf19	246216	1	207541619	0.87513977682166	3.34709427100756e-05	-10.3048328773153	0.961067179980303	0.216957245464974	-1.52805497036078	1.08858026502332	0.00190229684114422	-6.2646932591371
Zp1	85271	1	207560881	0.854704439569554	0.00362078058370077	-5.62106564553288	0.903068379909944	0.0545789403751725	-2.90810717804994	1.05705355384614	0.22878441129195	-1.47497515426287
Ptgdr2	309212	1	207587917	0.921301715894441	0.183508364885498	-1.69549502731941	0.93988019447769	0.304468106391975	-1.18918893823095	0.94581490287679	0.302630709120866	-1.19524199857063
Ccdc86	293738	1	207590946	0.967530217823642	0.467847988808587	-0.759611846064824	1.04050763286491	0.371781639513043	-0.989448587611729	0.958476968801603	0.26671665902889	-1.32156838619454
Ms4a10	293739	1	207611312	1.03499457767717	0.583098589492846	-0.539398999736809	1.20030963558392	0.00338471235656915	-5.68848635213132	0.931253105883334	0.180158740387379	-1.71391692568836
Ms4a15	365408	1	207628305	0.96431168971262	0.523408434170312	-0.647393174819683	1.16481493254751	0.0071166543380228	-4.94531756033925	0.922100349095869	0.101388176787731	-2.28879879434985
LOC100910973	100910973	1	207705447	0.934753313855765	0.03434839884407	-3.37119987438215	1.0089405798434	0.778408233905499	-0.250504170178751	1.02312779459787	0.377075487245642	-0.97530988015696
Ms4a8	361733	1	207730665	0.858786984671254	0.000180398434976227	-8.62034262567146	1.0215205389184	0.604830517651352	-0.502806996310215	1.04808797091813	0.179301828404485	-1.71868470096356
Ms4a1	309217	1	207906612	0.852395415190784	3.92724427555237e-05	-10.1449874871958	0.919520353236594	0.0342009907945881	-3.37550066473123	1.11720357015205	0.00063459334882132	-7.36252615976938
Ms4a14	293743	1	207949424	1.07598830026287	0.34783030655591	-1.05604054297466	1.14312918348196	0.084050388165863	-2.47633880086497	0.901733094044788	0.106062445707379	-2.24372724788054
Ms4a7	293744	1	207968761	0.87609726744419	0.00163731591998746	-6.41469701204877	0.931992127641734	0.0946825498719517	-2.35722556322507	1.08783098644733	0.0136798920691677	-4.29182825649958
Ms4a4c	293746	1	208134714	0.836073045616528	1.02887011631693e-05	-11.4844642392951	0.861841043961426	0.000291098725660713	-8.14184808489073	1.14702003833137	3.60650121114861e-05	-10.2301873561849
Ms4a6bl	293749	1	208243561	0.810395321505543	2.76384939037718e-14	-31.2195668872291	0.862800226294679	2.70801206191624e-07	-15.1218808417394	1.15391573948626	6.52926399172196e-10	-21.1495567048389
Ms4a2	25316	1	208440361	0.832438610338488	3.12924732067845e-11	-24.1876435199273	0.862210649000996	2.948485049604e-07	-15.0368041550218	1.12975646218054	1.18700523926199e-07	-15.946662121472
Cblif	29319	1	208605983	0.952144876042563	0.345633460548852	-1.06237642802112	0.92202284312097	0.115876020284817	-2.15523445008792	0.883560891934452	0.00460444728064631	-5.38073264239684
Mrpl16	293754	1	208633671	0.858881471980056	0.00605954117027497	-5.10612119624348	0.994107423301304	0.91660322035336	-0.0870805935450115	0.819141171103256	4.66036923829176e-05	-9.97383078428673
Stx3	81802	1	208642823	0.866802632508787	0.000206402933222332	-8.48568031310934	0.923468969634541	0.0382192817545872	-3.26441513274358	1.04514183451988	0.182550775360473	-1.70072692350264
Olr318	309221	1	208755439	0.979478611762759	0.74625573585361	-0.29268692806887	1.13285472166026	0.052616288477182	-2.94472954030878	0.930204038812743	0.199225608103936	-1.61331738735545
Olr319	309222	1	208807725	1.04310333432053	0.510978547604153	-0.671427670864849	1.16532039953848	0.0169396262287243	-4.07809965442171	1.10323107561446	0.0800918322091693	-2.52458140003009
Patl1	361736	1	208831115	0.948116455768879	0.0497942085100296	-2.99985659669364	1.02588297402797	0.339974579006438	-1.07888443179529	1.03132123186027	0.190854319467828	-1.65624486725777
Osbp	365410	1	208888697	0.922744866021837	1.46009584366346e-05	-11.1344233850598	1.01046858506369	0.569030905432684	-0.563820530983407	1.02101772407715	0.192604624176803	-1.64711577068098
[truncated: 15,279 more rows]
