# Supplementary material for: Gene-regulation modules in nonalcoholic fatty liver disease revealed by single-nucleus ATAC-seq
Source: Life Sci Alliance. 2023 Jul 25;6(10):e202301988. doi: 10.26508/lsa.202301988 (PMC10368228; doi:10.26508/lsa.202301988)
Supplement: Supplementary file 2 [file LSA-2023-01988_Supplemental_Data_1.zip › DatasetS1/hepatocyte.csv]

genename	ENTREZID	chr	TSS	foldchange_HFD4w	p_HFD4w	logp_HFD4w	foldchange_HFD8w	p_HFD8w	logp_HFD8w	foldchange_washout	p_washout	logp_washout
Vom2r3	502213	1	76909	0.967778395172105	0.312632980103351	-1.16272536398986	0.849115660861683	3.80444995487846e-05	-10.1767540426138	0.927711792079539	0.0133358104531621	-4.31730234680486
Vom2r65	689403	1	76909	1.08896243706348	0.00666720639872927	-5.01055433756393	1.00978368551184	0.800851366962353	-0.222079908479917	0.897253926370505	0.000186535914575528	-8.58688676596936
Vom2r2	292438	1	80483	1.089751582547	0.00610953915203527	-5.09790393384207	1.00859244292089	0.824157129924697	-0.193394075595823	0.897298149874971	0.000180301815294991	-8.62087835961383
Vom2r4	308248	1	226465	1.06130251991627	0.186582696740219	-1.6788807240206	1.00064405305276	0.990692027639158	-0.00935156223533196	0.97975511128776	0.631278543896883	-0.460008081360405
Vom2r1	678740	1	775164	0.931836907766857	0.00358843792384902	-5.63003828987857	0.840999539810806	6.65478876616774e-09	-18.827929126224	0.941670237130452	0.00656898701357649	-5.02539564199924
Vom2r5	679691	1	1161906	1.0005708167332	0.981495778116601	-0.0186775667352894	0.93134297746652	0.018590709902725	-3.9850932906339	0.931766960742807	0.000990635923946321	-6.91716347363191
Vom2r6	308257	1	1214085	0.964090216702327	0.124387304246747	-2.08435515977943	0.905219420322726	0.000641112619982637	-7.35230542227534	0.933177482184046	0.00069331653540255	-7.2740239020153
Rrlt	679825	1	1397499	0.931919345561923	0.000201477038529958	-8.50983513577556	0.857444732166264	4.94369463325445e-11	-23.7303230698051	0.887231334118103	2.09328715087634e-12	-26.8922854860432
Raet1l	292461	1	1979435	0.878188142807009	8.67088728284939e-12	-25.4710499909434	0.961576190237547	0.0833442237540694	-2.48477597327771	0.9752101435858	0.121769891654397	-2.10562214921974
Lrp11	292462	1	2079604	0.940260705772107	0.000135325776237561	-8.90782552919895	1.131358263491	4.65095735101719e-11	-23.7913629425868	1.02870852591361	0.039915517708197	-3.22099011570175
Pcmt1	25604	1	2111763	0.926548833809114	0.0293065352268934	-3.52994474254355	1.22655108971296	9.15999024937831e-07	-13.9032505367512	1.09205253058254	0.00445718549479064	-5.41323776712884
Nup43	683983	1	2148054	0.951933978395953	0.198414082099976	-1.61739910832371	1.21629075854694	1.64765812446121e-05	-11.0135705037527	1.10320479138785	0.00356410888082725	-5.63684121966422
Lats1	308265	1	2160411	1.09581042102989	0.000160154779022636	-8.73936984143872	1.1835816443226	3.14048888992234e-09	-19.5788873517183	1.06614961969007	0.00268070338532498	-5.92167606168443
Katna1	292464	1	2202501	1.03914725812103	0.00880325863378691	-4.73263332674787	1.28471661029142	8.53842905453426e-48	-108.379507424295	1.03046597926454	0.0194567995557814	-3.93955867845369
Ppil4	361449	1	2273637	1.0329870480778	0.0328360885771049	-3.416227106939	1.30516496867557	6.72782295493764e-50	-113.223003042042	1.05277671462365	0.000111032805193755	-9.10568485802988
Zc3h12d	308266	1	2314324	0.911493155514591	2.16592139264419e-13	-29.160760352487	1.06930858203284	4.90303490151255e-06	-12.2256561769211	1.0896329198869	2.17206616627431e-15	-33.7630975300091
Tab2	308267	1	2375478	0.965005614667159	0.000510702126109075	-7.57972406119212	1.10210865694415	9.25934930706267e-16	-34.6157277109313	1.04911894113039	9.16729323290782e-08	-16.205038677603
Ust	361450	1	2669592	0.987716577858822	0.105342977952481	-2.25053379541494	1.07236653969981	1.90382965866643e-14	-31.5923238345358	1.03813468305585	3.89913786449072e-08	-17.0599252756412
Samd5	365038	1	4041547	1.03293488983295	0.0904929679423065	-2.40248313359019	0.947376424959254	0.0204596079334277	-3.88930268123133	0.928744037250428	2.40536224590163e-05	-10.6352249507583
Stxbp5	81022	1	4185529	1.02787618337206	0.0705523290791087	-2.65140058805873	1.0235159541377	0.207088629435777	-1.57460841582627	0.982212153128173	0.202113258787659	-1.59892705163958
Rab32	365042	1	4946193	0.979578390301208	0.0387064822101645	-3.25174819400213	1.0566432954684	5.14486083386157e-06	-12.1775122378562	0.998273396453896	0.847280290731616	-0.165723717311554
Grm1	24414	1	5058292	1.23656596084208	4.00084268920864e-21	-46.9677819416412	1.15623787446544	1.49891244202776e-07	-15.7133558444659	0.937776232031601	0.00305977559285066	-5.78941370137676
Shprh	308282	1	5528888	0.969776273735514	0.00716107257284785	-4.93909550855151	1.03179621839672	0.0201532165861143	-3.90439137126406	1.04184258612291	3.40847115199933e-05	-10.2866616167326
Fbxo30	308283	1	5655575	0.937563931291442	1.17679642370815e-09	-20.5604699856431	1.01548089724354	0.213481234563327	-1.54420634449336	1.03714707077708	4.46294672237204e-05	-10.017116217021
Epm2a	114005	1	5727111	0.93558549829678	2.16717767534289e-06	-13.0420848473808	0.985239829694572	0.372906699723783	-0.98642702541603	1.03611029181377	0.00478614176229356	-5.34203066973121
Utrn	25600	1	6722600	1.00396516513632	0.573178984637387	-0.556557246928797	1.03383752172122	7.39751329559111e-05	-9.51178156237092	0.994137427444577	0.352980021082191	-1.04134382115142
Stx11	292483	1	7293427	0.923220766987028	9.74806023145191e-12	-25.3539528013324	0.942537592573314	2.32771325027889e-05	-10.6680391169664	0.943468668522167	2.14770915006105e-08	-17.6562789814733
Sf3b5	680891	1	7357040	0.915282106018366	6.95129761769743e-09	-18.784337487215	0.912637478549429	4.42203352720205e-07	-14.6314959866427	0.971724249926785	0.0319342439851818	-3.44407636579877
Plagl1	25157	1	7477295	0.861273889744565	2.94482642599363e-11	-24.24838614611	0.79202959990975	3.62474739973179e-18	-40.1587470708468	0.909766629067655	1.68505545825944e-06	-13.293712081788
Zc2hc1b	100361672	1	7537291	0.815387420059498	3.6731877478244e-09	-19.4222059557538	0.81341384457374	5.65612359620433e-07	-14.3853568703743	0.969225237723594	0.310214800869675	-1.17049031542028
Ltv1	361452	1	7565673	0.853128245745218	1.02640380829069e-10	-22.9997896852903	0.865790574261892	6.47414018971455e-07	-14.2502798414233	1.01375480909591	0.519236198149471	-0.655396396936481
Phactr2	308291	1	7597927	0.963997158668313	0.0629983713138425	-2.76464640508601	1.01186643146116	0.616413123910721	-0.48383788453843	0.913821273938759	4.62503582085051e-07	-14.5866115349752
Fuca2	292485	1	7885986	0.952013487843489	0.0010260950735457	-6.88199487225207	0.966094952986001	0.0545018590049471	-2.90952046771216	0.964830274788859	0.00676110277415992	-4.99656926995971
Pex3	83519	1	7912510	0.977037034443113	0.478387889936585	-0.737333390343818	0.933728302306678	0.0834026636809762	-2.48407503150664	1.02303618097623	0.440952655236588	-0.818817767038709
Adat2	361453	1	7954557	0.947854662489915	0.0681986378190402	-2.68533068766005	0.891498191108265	0.00122027083324684	-6.70868245040948	1.00504585966875	0.848164290487584	-0.16468092317264
Aig1	292486	1	8046430	1.02042011489053	0.222843148970613	-1.50128712284602	1.16894345713876	2.69407995291624e-15	-33.5477196392203	0.961908465845233	0.0116391160045924	-4.45338378418543
Hivep2	29721	1	8359289	1.10562131031597	1.5608081895042e-23	-52.5142533815586	1.36563445525417	2.92157092911796e-140	-321.289791558127	0.96070014682664	1.79272379667988e-05	-10.9291893275677
Vta1	292640	1	9032871	0.972734806306799	0.0211118902608379	-3.8579188777466	1.02389534305089	0.101212171166923	-2.29053626091258	0.982470751297218	0.100728461635166	-2.29532688130573
Gje1	681263	1	9086425	0.992542819987138	0.838490524436481	-0.176151998395152	0.871355790883858	0.00179065414794192	-6.32517428011091	0.969266060421472	0.328512244746639	-1.11318116702875
Nmbr	25264	1	9134889	0.95719405066812	0.0571060810457025	-2.86284466981728	0.819922657854204	1.46022398432763e-12	-27.252431278052	0.932625465168565	0.000514150470023636	-7.5729945921134
Cited2	114490	1	12312426	0.916776711794321	2.78784534738379e-23	-51.9341881183126	1.00284930764534	0.779348903593571	-0.249296446869686	1.03457987898736	6.94616870994244e-06	-11.8773203151463
Txlnb	308622	1	12404859	0.861898667776554	2.62910353506998e-26	-58.900569490952	0.942272625979095	0.000291243385550619	-8.14135126389807	1.00539237732739	0.652537510265597	-0.426886654440519
Heca	308624	1	12525135	0.852933692280663	4.06432405826726e-26	-58.4649649720011	0.959972531890789	0.0201646169158687	-3.90382584831463	1.01428839720974	0.271155026589803	-1.30506456782595
Abracl	685045	1	12654951	0.89357669895477	2.20678957962237e-16	-36.0498227074399	1.02026946900848	0.204424715120254	-1.58755551250115	1.02802607559794	0.0177801060104537	-4.02967508657142
Reps1	292944	1	12698116	0.962841337546595	0.000362633091402243	-7.92211900235629	1.11203799199251	1.15497184131678e-17	-38.9998706170345	1.02460594724086	0.00922490630170354	-4.68584824610404
Ccdc28a	361454	1	12857669	0.942092059915066	1.76341997519618e-10	-22.4585958386735	1.07059642954629	3.9573441031438e-10	-21.6502778107055	1.00755996998698	0.355023961823566	-1.03556999369006
Hebp2	308632	1	13194982	0.930496681432966	2.24050255375596e-17	-38.3372463858402	1.03377198698342	0.00101129627790721	-6.89652232756603	0.981992750572373	0.0151486745961059	-4.18984223625938
Perp	292949	1	13542067	0.894310446616794	1.02662943423592e-24	-55.235761189552	0.999764629244644	0.985389432444145	-0.0147183530579039	0.973441539639365	0.0049548627151955	-5.30738581790177
Olig3	293012	1	14081259	0.813014584625154	1.31658179789757e-29	-66.4999288659529	0.736321349024909	2.02733531215838e-43	-98.3044367220845	0.938336185349811	9.77050459149314e-05	-9.23355735321817
Ifngr1	116465	1	14333265	0.858313842699708	4.24144127333839e-87	-198.879999956042	0.907484785532812	7.54176804046367e-27	-60.1493408681823	1.03219307582752	1.27833452601287e-06	-13.5699524788179
Il22ra2	444986	1	14364489	0.80738324471594	1.42580275020641e-17	-38.7892115923127	0.76343303924117	1.25225612682428e-19	-43.5241699409906	0.98239147032533	0.416296048057754	-0.876358617841509
Il20ra	308716	1	14451228	0.835357772049426	1.78747794878372e-14	-31.6553856427515	0.815834072936316	4.23898621659751e-13	-28.4892820681267	0.941390437971777	0.00299444918398987	-5.81099497618505
Slc35d3	308717	1	14569687	0.861969834051583	1.34129677334925e-07	-15.8244587636498	0.896334485217274	0.00117905032671194	-6.74304597240753	1.02967356673394	0.243855571391248	-1.41117914947072
Pex7	308718	1	14582698	0.92358340933723	2.09356393029656e-08	-17.6818129004223	1.00744659395266	0.655052220398117	-0.423040320726166	0.9963685248583	0.766257953298636	-0.26623641227676
Map3k5	365057	1	14686358	1.02325342216286	3.13681698497808e-05	-10.369716878242	1.10755714730549	1.17815472201176e-51	-117.267890323128	1.02720405438947	9.2824896738029e-08	-16.192550949321
Map7	293016	1	14910553	1.05643317688058	1.40939222309414e-11	-24.985277458923	1.17637549879225	1.41234490000822e-61	-140.112439299931	1.04851035749563	6.31296234949989e-11	-23.4858309875301
Bclaf1	293017	1	15088536	1.01783291563618	0.0111200447475109	-4.49900596611107	1.07537159608519	2.40117715788642e-18	-40.5705725743334	1.02329040024153	0.000157339320232161	-8.75710580944774
Mtfr2	100911069	1	15123232	1.00755597210723	0.67358981332168	-0.395133938909343	1.008515022145	0.690326886981428	-0.37059004432613	1.07401580272513	5.17936286842997e-06	-12.1708285076304
Pde7b	140929	1	15182710	1.04089474405285	0.0138574618209135	-4.27893143179491	1.04940312251796	0.0135885443779599	-4.29852816634531	0.95481034315621	0.00231591203285133	-6.06795170235399
Ahi1	308923	1	15768047	0.988347622302307	0.164369187824106	-1.80564023592024	1.07417490683321	1.2907045536591e-12	-27.3758328810219	1.01551421076888	0.0413618077763515	-3.18539734141143
Hbs1l	293408	1	16092607	0.974981248333369	0.000440006181734684	-7.72872178175365	0.988186093145801	0.168591904374092	-1.78027425132824	1.02618931844866	5.33963075775421e-05	-9.83776896087683
Aldh8a1	685750	1	16183940	0.918533092505172	6.14636221536162e-23	-51.1435967417528	0.931975373858687	5.29911265639424e-12	-25.9634817327092	0.98512943668065	0.0439655845265637	-3.12434812096914
Ptprk	360302	1	16738896	1.07874606866699	4.96198407101585e-32	-72.0809173007393	1.13592556735866	4.62778825605639e-58	-132.017856338167	1.08356960981855	6.61583906416098e-42	-94.8191072735721
Arhgap18	293947	1	18403535	0.959728604358239	4.99000380547023e-05	-9.90548879258781	1.00301993459874	0.803452278858374	-0.218837487157152	0.957842186532645	4.425414636709e-06	-12.3281465806832
Samd3	685940	1	19118997	0.93342909163784	1.81301559149216e-13	-29.3386146773567	0.957635719342757	8.38606761519683e-05	-9.38635375338786	0.97250319397619	0.000744218636139941	-7.20317570052178
Tmem200a	498987	1	19323997	0.950751646324376	0.00156256993481489	-6.46142341907381	0.937326334561201	0.000624417336986834	-7.37869160387432	0.970247822457943	0.0328620139007488	-3.41543788094885
Smlr1	686032	1	19837390	0.935904870142543	9.08579893518843e-27	-59.9630848728258	0.96962899924401	2.45259722469939e-05	-10.6157779102	1.00146848353581	0.789321874262569	-0.23658108915557
Akap7	361458	1	20087490	0.965935034753112	1.48676573207208e-08	-18.0240776328857	1.02011629937235	0.00651839101202623	-5.03312771079469	0.993892229069525	0.265591759064669	-1.32579488947919
Arg1	29221	1	20475968	0.91188918539756	3.94610997627457e-29	-65.4022374192973	0.975547755185271	0.0115766585465234	-4.45876440231777	0.942160752514576	2.3210217773217e-15	-33.6967688849301
Med23	309565	1	20490315	0.894530505591938	5.298232535391e-25	-55.8972540437997	0.983512244339602	0.182666947768115	-1.70009074182687	0.891114419875646	3.96826877032315e-35	-79.2121483332064
Enpp3	54410	1	20563700	0.985048558528628	0.122408822712803	-2.10038883051467	0.999955354407113	0.996927459502204	-0.00307727044146544	0.997009447963432	0.724307339047026	-0.322539475225501
Enpp1	85496	1	20698770	1.03866959877408	3.05473425765255e-05	-10.3962328621686	1.00157346365319	0.886199067725563	-0.120813672208316	1.03795256870705	3.28776790974198e-06	-12.6253016703232
Ccn2	64032	1	20802200	1.00552317284052	0.516550199722638	-0.660582803039505	0.985055807532754	0.140703554537569	-1.96110005194303	1.00159609482822	0.830737831209654	-0.185441019811798
Stx7	60466	1	21197081	0.961755132395044	0.00126369092674477	-6.67371853313776	1.10413765318415	8.21050851690534e-12	-25.5256062556606	1.0014044080777	0.896921012460926	-0.108787478257788
Taar9	319107	1	21274972	0.799393608474933	3.11818162718569e-17	-38.0066965607777	0.824597425631455	1.41805669463023e-09	-20.373978427527	1.03079744230555	0.200238784510039	-1.60824470204265
Taar8c	319105	1	21289843	0.687419943276154	1.45072604346394e-39	-89.4287544760232	0.694846274697435	6.78574224671473e-26	-57.9523887352999	1.08238154879911	0.00173470960091946	-6.35691525658407
Taar8b	319106	1	21305056	0.770424566943285	3.28812908878377e-13	-28.7432874719203	0.716254564208376	1.1488915779686e-14	-32.0973936695837	0.98920770771835	0.736204097314356	-0.306247892561865
Taar8a	319104	1	21332763	0.799690671886596	3.86937879452957e-13	-28.5805122329747	0.66474679336441	1.22920902727732e-28	-64.2660117085596	0.949961725194173	0.0546128474029902	-2.90748612348901
Taar7h	294130	1	21373493	0.844004997641395	2.20507110158477e-06	-13.0247508039687	0.75133146798076	1.72575386006918e-11	-24.7827720475868	0.980441631674017	0.531354478312545	-0.632325913020639
Taar7g	294131	1	21387360	0.820802523796426	2.15138183047525e-10	-22.2597405824027	0.794544055626388	1.0870868598755e-09	-20.6397643241107	1.03776579206005	0.181401189163001	-1.70704418584849
Taar7e	294133	1	21401716	0.868002608564968	6.47074486626799e-05	-9.64563423692195	0.886142110938466	0.00510149808417262	-5.27822104039096	1.01823764023188	0.573363896864099	-0.5562346907797
Taar7d	294134	1	21409325	0.872283811317601	3.24642200984529e-05	-10.3353719951338	0.805749994466918	4.94721542895412e-08	-16.8218558652618	0.966602709193606	0.232704885265779	-1.45798421505765
Taar7c	494535	1	21429364	0.816911517025504	1.97534988334727e-10	-22.3451053911525	0.77415757700882	2.51975755918362e-11	-24.4042733327125	0.994273497901261	0.839514441356446	-0.17493160028201
Taar7b	294126	1	21440832	0.909613765132689	0.00672076193411663	-5.00255374782138	0.863597858064447	0.000459034976381592	-7.68638414953981	0.981330944601046	0.532674200230052	-0.629845298313804
Taar7a	294125	1	21450933	0.948517929117176	0.117948344993934	-2.13750850464754	0.940082084478485	0.131480813836898	-2.02889434039011	1.03727922198341	0.227263302831205	-1.48164600932671
Taar6	294124	1	21458475	0.892566264298196	0.00161666997349663	-6.42738681724111	0.857949968823582	0.000367472974456771	-7.90886078090864	1.05985398406985	0.0651351862836948	-2.73129037987363
Taar5	294123	1	21469923	0.862356603160736	1.78313058423251e-05	-10.9345548902783	0.803556758780662	1.22901364840707e-07	-15.9118837151415	0.969504956529976	0.303277279508027	-1.19310777804633
Taar4	294122	1	21481050	0.909771130765234	0.00832573654972598	-4.7884037725877	0.854876637811606	0.000273150215409324	-8.20548867451102	0.970450202795401	0.335583698770972	-1.09188387895686
Taar3	494319	1	21491538	0.925615288354275	0.0391401740552849	-3.24060587003163	0.850817627198349	0.00032629664657433	-8.02770363154214	0.873929782053459	3.55508146519843e-05	-10.24454748631
Taar2	294121	1	21500290	0.900913168811445	0.00497116522170211	-5.30410101530625	0.765132573951101	1.56425008266097e-09	-20.2758593082062	1.02725550267739	0.417077046936333	-0.874484309414924
Taar1	113914	1	21517742	0.893689488288331	0.000160310335641299	-8.73839902356331	0.687547957920037	1.47190295228808e-25	-57.17807123587	1.0315192010306	0.240415032705859	-1.42538854622181
Vnn1	29142	1	21537091	0.939519778184435	0.00194646825943434	-6.24173869752792	0.891544718850996	1.84202391257617e-06	-13.2046456383608	1.04552932313305	0.0108307828213987	-4.52536293790388
Vnn3	498992	1	21571364	0.99325144062907	0.671141613603118	-0.398775115689226	1.07932961597983	5.71870574745794e-05	-9.7691829531079	1.00759429763142	0.589684588475862	-0.528167480833281
Rps12	65139	1	21680854	1.05879889322837	0.0113603683674729	-4.47762443950071	1.04270181761346	0.117455482735727	-2.14169588752166	1.05254350856367	0.00842367700643732	-4.77670884695138
LOC100910237	100910237	1	21679941	1.01793682325765	0.438173760825337	-0.82513973306287	1.07070600553296	0.0108747402572382	-4.52131258668452	1.02365185546576	0.243964944057196	-1.41073073590747
Eya4	292172	1	22172275	1.00976817944712	0.569232523297754	-0.563466275787134	1.02648448663736	0.208199321094015	-1.56925938364225	0.983766224034139	0.308057083478726	-1.17747017721126
Tcf21	252856	1	22701353	0.898453328944717	1.37404148776012e-10	-22.7080945417198	0.857186967073461	7.03263898020685e-15	-32.5882143711636	0.98450902466225	0.274818113736896	-1.29164580473318
Tbpl1	689030	1	22778481	0.912945736651377	6.29974203010786e-10	-21.1853422449833	0.971355234793558	0.0911762889486312	-2.39496040530335	1.02677719951204	0.0360119433217182	-3.32390463660924
Slc2a12	308028	1	22804418	0.942448086208435	1.29821495673562e-06	-13.5545203472798	1.07421020136489	7.60994284461612e-07	-14.0886399896759	1.01717554536768	0.113378203148694	-2.17702611825624
Sgk1	29517	1	22980258	1.02468561292792	2.47247874136779e-05	-10.6077042785237	1.11536576521342	1.1622264241606e-54	-124.18925752495	1.03642638051643	4.10677630683613e-12	-26.2183827487545
Clvs2	361459	1	23735272	1.04562532939289	0.0243168727344672	-3.71658481837327	1.08678886143614	0.000589216596984754	-7.43671670509508	0.983251789326635	0.348716906137148	-1.05349484314588
Trdn	59299	1	23955651	1.26376646312429	1.66885681867265e-28	-63.9602437515259	1.42148137795943	1.65395868813235e-41	-93.9028171934117	0.929746716045678	0.000401750204314376	-7.81968004478579
Rnf217	292188	1	26016668	1.06829244430714	6.25539452139643e-15	-32.7053321800158	1.21090169956053	3.51543957465648e-77	-176.041887586297	1.13104870209796	3.05871289225166e-59	-134.734526282618
Tpd52l1	689256	1	26172170	1.09573292632923	4.94579356659999e-05	-9.91438803418644	1.19542333367243	5.93390715707677e-11	-23.547753147114	1.10968912237207	3.18119500269668e-07	-14.960838737745
Hddc2	361462	1	26294033	0.947347150409047	0.00451423463919171	-5.40051962161169	0.968142561943361	0.159604392157699	-1.83505707456001	0.992815287448408	0.671429185125543	-0.398346726322952
Hey2	155430	1	26822131	0.945115280719992	4.22134450816525e-12	-26.1908674347934	1.02224131565749	0.0242854662435438	-3.71787720454048	1.04080315236895	2.64188571300697e-08	-17.4491877965445
Hint3	246769	1	27035936	0.96495995880235	0.000426544442542312	-7.75979399354848	1.05615446682287	6.38878317867635e-06	-11.9609667335804	0.991201181598364	0.317102713808606	-1.14852953926378
Trmt11	378794	1	27054432	1.00238152740139	0.845880803132432	-0.167376823945011	1.1016305640741	4.24333127539825e-11	-23.8830873840142	1.04879199526108	1.04415386028396e-05	-11.4697186106176
Cenpw	689399	1	27525324	0.979942106245649	0.255544328990138	-1.36435938540466	1.02120758517183	0.33117126310419	-1.10511962622518	0.927985894229243	3.4517433632713e-06	-12.5766311318662
Rspo3	498997	1	28283914	1.01184858403494	0.517248478223883	-0.659231904412271	1.1182887279034	2.61647473668935e-07	-15.1562677595582	0.95060938656849	0.00146552709867385	-6.52554030690694
Rnf146	308051	1	28465165	0.944167832998527	0.00988952108532754	-4.61627955865271	1.06007092572342	0.0280654513038942	-3.57321595005116	0.971053478788867	0.128420157529786	-2.05244790994056
Echdc1	361465	1	28476360	0.89946849318625	2.5804459587782e-06	-12.8675483217284	1.03707310354269	0.171208518079729	-1.76487306137364	0.884873675551325	5.90954735711759e-10	-21.2492816907758
Kiaa0408L	292199	1	28615606	0.941587487150063	0.00386808149399691	-5.55499663284444	1.06353233773085	0.0129512599201137	-4.34656220444059	0.902161202258313	1.83923547674074e-08	-17.8113307604476
Lrrc14b	502225	1	28921475	0.954130675178235	0.0176765473043426	-4.03551652905978	0.933571248055269	0.00397622098686989	-5.52742341153367	0.940151394095084	0.000518373796007434	-7.56481396202896
Ccdc127	308060	1	28929546	1.06541675402693	0.161858967424044	-1.82102989437368	0.961343999261726	0.463755606922251	-0.768397574735195	1.1157279978579	0.00643695368589485	-5.04569988092048
Sdha	157074	1	28935965	1.02478631574706	0.504741885495555	-0.683708098202605	0.95256835333398	0.268297238321381	-1.31565981485221	1.08999246078298	0.00831504860183792	-4.7896883212746
Pdcd6	308061	1	28966518	1.00563278245669	0.798583595813717	-0.224915625743908	1.02966049785022	0.264837882108734	-1.32863740582828	1.01598247013039	0.408320660517994	-0.895702480619167
Ahrr	498999	1	28993634	1.04190247392576	0.182082318281016	-1.70329639591402	1.10005189426403	0.00959182854740968	-4.64684373595695	0.966823137561852	0.218597490404659	-1.52052318361365
Exoc3	252881	1	29091298	0.938041323678742	0.0171162128522534	-4.06772914464059	0.915778516135538	0.00605406903208856	-5.10702466572404	1.03496651726454	0.144331680316176	-1.9356412924881
Slc9a3	24784	1	29124674	0.926497168284745	0.000101297552970246	-9.19744830326749	0.970643243903629	0.201831124411046	-1.60032394900578	1.04301659618917	0.0106621966751703	-4.5410508143842
Tppp	361466	1	29261255	0.935859623232923	4.43048125519526e-11	-23.8399278092936	1.02674524377183	0.0256527789931843	-3.66310337041982	1.07977682919577	3.28228737290955e-19	-42.5605762177506
Zdhhc11	499000	1	29296334	1.03780335728318	0.052160356583559	-2.95343252504587	1.27184914713544	1.09669575245092e-26	-59.774910620096	1.16776858065621	4.25633041387866e-21	-46.9058795690091
Brd9	308067	1	29329974	0.904927018994907	0.00669872399823764	-5.00583821874698	0.971844086958596	0.514833813016283	-0.663911123567312	1.12931817064364	0.000176996651765689	-8.63937974214739
Trip13	292206	1	29357140	0.869612230743265	1.82685132529315e-10	-22.423257032269	0.908100668198524	0.000209899491505326	-8.46888175369743	1.02417440676572	0.209902485677307	-1.56111221002792
Nkd2	308068	1	29443980	0.882152411870831	6.03354485039101e-23	-51.162122431798	0.921719285873	3.60830178135982e-08	-17.137443502966	1.0167890941946	0.120094349449397	-2.11947759971745
Slc12a7	308069	1	29472692	0.934886961868144	1.09912179598704e-13	-29.8390947152677	0.925540042767982	5.21287311637271e-13	-28.2824750432808	1.03867077849127	8.75288656135101e-07	-13.9487121122656
Slc6a19	664630	1	29586205	0.908724652321215	1.54505530672066e-08	-17.9856210370132	0.814109503516238	4.0431138604172e-24	-53.8650270792361	0.993813751851881	0.661069790982801	-0.413895860766371
Slc6a18	29323	1	29608100	0.95572227115533	0.261259035057332	-1.34224289234962	0.844369264300487	0.000396100308320952	-7.83384307494501	1.07731358157101	0.0361042548860681	-3.3213445567087
Tert	301965	1	29638051	0.827556008697065	4.04879202177359e-38	-86.0998149633743	0.89821967716021	3.54233492801836e-10	-21.7610648360388	1.04654995079847	0.000149455932294436	-8.80850897584724
Clptm1l	316916	1	29667545	0.907947339083499	3.98774113104489e-14	-30.8529663638986	0.967451677889678	0.0244594589554201	-3.71073826853357	1.0134889106474	0.205882236894402	-1.58045093921677
Slc6a3	24898	1	29709443	0.863423382839685	2.08367845160837e-13	-29.1994713907899	0.83871656961188	7.08191161150657e-14	-30.2786474290297	1.0520759640291	0.0027540233731523	-5.89469239172828
Lpcat1	361467	1	29766070	0.795270161598679	4.57842078650946e-83	-189.593208586278	0.905900439248278	3.11903649906527e-13	-28.7960820691963	1.00413321173549	0.67979215838857	-0.385968176960865
Mrpl36	364656	1	29965481	0.931281543594119	5.64636955549544e-08	-16.6896679618714	1.01845029781102	0.243550761129613	-1.41242989358722	1.01803306613277	0.118606505497291	-2.1319439415005
Irx4	306655	1	30030561	0.925173533715318	2.92501036814425e-05	-10.439627439628	0.997421640331736	0.90796475681756	-0.0965497152117065	0.99994358126789	0.997256828196403	-0.00274694119433772
Irx2	306657	1	30660960	0.845667958710108	3.17136835588328e-31	-70.2259747300564	0.984594254518822	0.366721661934828	-1.00315213301574	1.13241629395457	1.61162938725274e-22	-50.1796263368698
Irx1	306659	1	31294615	0.847135718048685	2.73112432793311e-17	-38.1392332147517	0.989204322084297	0.648395130941456	-0.433254998492648	1.09915207271637	1.61309062957436e-07	-15.6399436664288
Adamts16	306664	1	32430436	0.912609147192485	7.93962031790338e-27	-60.0979320556274	0.984722073045634	0.127776417387856	-2.05747328154756	1.02498059737641	0.000902718326026778	-7.0100999845183
Med10	290939	1	33470064	0.938089731984487	0.00357188059192872	-5.63466304543797	0.981161382831668	0.466612472785194	-0.76225618853649	1.00047924221992	0.980282345149759	-0.0199146415167845
Ube2ql1	679949	1	33548814	0.919558002910978	9.5115683564641e-07	-13.8655868714405	1.02490321051813	0.22412991117973	-1.49552943461547	0.99926903360945	0.959798781516408	-0.0410316190770226
Nsun2	361191	1	33662139	0.957848752183428	0.00560916455296119	-5.18335349157816	1.074646899521	7.81289786370203e-05	-9.45714952465056	1.09588575083281	1.72555008188667e-12	-27.085475228229
Srd5a1	24950	1	33686470	0.965738109418853	0.0206125653973168	-3.88185441839961	1.05576326261639	0.00180531298280454	-6.31702130455329	1.06654844200001	3.20161328887947e-07	-14.9544408154201
Tent4a	306672	1	33766638	0.986996129019164	0.00831067963449491	-4.79021388832123	1.05341713076054	2.71999695127924e-18	-40.4459009144388	1.05523490289	1.5631336215442e-34	-77.841200623581
Adcy2	81636	1	34375911	1.12670484635463	4.76878990214532e-10	-21.4637583465025	1.35497398766184	3.86459754308491e-39	-88.4489610787181	0.98686994811848	0.465651224901736	-0.764318369497719
Fastkd3	290946	1	34858343	1.09676791639632	0.00182760212549354	-6.30475048527871	1.11008491001331	0.00294335479552005	-5.8282052612648	1.11794267082227	1.88101489375518e-05	-10.8811139966842
Mtrr	290947	1	34867089	1.04823452392703	0.0656331392534578	-2.72367453904167	1.16715388071878	3.57106633682459e-07	-14.8452314059785	1.11263137248872	1.96855666850756e-06	-13.1382099393176
LOC680200	680200	1	34927301	1.00048986039367	0.958332556679456	-0.0425604248405614	1.0858484839863	1.45733003191842e-13	-29.5570001926597	1.03550356587271	1.70410666886955e-05	-10.9798844394205
RGD1566325	498682	1	35003999	0.953611624952377	2.03378516481839e-05	-10.8030267949388	1.03806770961059	0.0044421342751448	-5.4166203254335	1.02478535161469	0.00951865570676084	-4.65450164742257
LOC682870	682870	1	35020478	0.990756755224558	0.194839137216976	-1.63558099821529	1.08370697191387	1.23868491667216e-20	-45.837651594117	1.02320872437749	0.000285251948496899	-8.16213773840616
Ppp1r14c	171010	1	39773403	0.981334652532506	0.234196991495425	-1.4515926737788	1.0941857713789	1.97839400865981e-06	-13.1332251491204	1.05656094686517	7.61840460751856e-05	-9.48235848628449
Iyd	308129	1	40004041	0.88864019249119	1.19176294750914e-16	-36.6659278085781	0.937103776379694	0.000137132376832594	-8.89456384440679	0.990088016110671	0.421499275825092	-0.863937219631639
Plekhg1	679812	1	40348684	1.01126123973011	0.297225434494807	-1.21326438940057	1.19062664884368	2.66410963676504e-42	-95.7287039989768	0.994333602440885	0.549872889168672	-0.598068138068205
Mthfd1l	361472	1	40444008	1.10430748007933	2.9369284520652e-07	-15.0407313599289	1.17126892033043	1.07164746806555e-11	-25.2592388687868	0.978503005644955	0.220631960966323	-1.51125930067016
Akap12	83425	1	40730123	0.980821314830264	0.437506398573533	-0.826663947980485	0.943149059968832	0.0513347313459087	-2.96938773159625	0.965598819710462	0.120337973421315	-2.11745104977286
Zbtb2	308126	1	40827457	0.975026369300025	0.188642442191143	-1.66790189597099	0.896430511863952	9.13757307820706e-07	-13.9057008282994	1.00340602038138	0.832338324325343	-0.183516281002377
Rmnd1	292268	1	40860464	0.920668663764586	9.29294779832207e-06	-11.5862547467166	0.894314977830913	3.32018316683554e-07	-14.9180756988182	1.0007391853532	0.96234346953033	-0.0383838551051344
Armt1	292267	1	40894578	0.97932193956101	0.0285120555642474	-3.55742827889347	1.01200530662226	0.289019240202548	-1.24126201799041	1.00699433342103	0.401628579390721	-0.912227549315125
Esr1	24890	1	41236742	0.976992809090388	0.00378192773202789	-5.57752141732932	0.966317573364314	0.000398153493700142	-7.82867296446536	1.05500533600248	2.60767960722739e-13	-28.9751454223944
Myct1	292264	1	42018137	0.884989407607553	3.335756608505e-18	-40.2418321511392	0.793422515524894	8.93557062937406e-41	-92.2159488016763	0.934839045307302	2.05077796059351e-08	-17.7024615298189
Vip	117064	1	42065138	0.895759436057351	1.1136484991628e-06	-13.7078689966239	0.868925660057829	3.10125472055655e-07	-14.9862888727892	0.963480051631095	0.062133657969014	-2.77846744058922
Fbxo5	292263	1	42196068	0.917289851462838	6.36212575208223e-17	-37.293584021643	0.963669228464794	0.00254794109380616	-5.97246966013987	1.00919817059377	0.292082912830232	-1.23071756897073
Mtrf1l	361473	1	42210582	0.908907084687732	0.000370017607776948	-7.90195996487196	0.914391193428602	0.00531523902114266	-5.23717729714715	1.06161354094597	0.0109442705548792	-4.51493919665321
Rgs17	308118	1	42227620	1.0004139681801	0.985704291809195	-0.0143988762477915	1.18383683506126	1.15470102754929e-09	-20.5794243770869	1.05162588408429	0.0156561899362538	-4.1568889171113
Oprm1	25601	1	43160057	0.96856790176778	0.157351733376434	-1.84927163947626	1.01318236898318	0.627270813868756	-0.466376911553967	0.97222437988171	0.151519089713257	-1.88704365726267
Ipcef1	361474	1	43273318	0.95048072517814	0.082084968764597	-2.50000036376083	0.89560125192554	0.00167020206448143	-6.39481066317752	0.966312012134358	0.182012345336801	-1.70368076268491
Cnksr3	308113	1	43499273	1.01673819021963	0.00602828011849222	-5.11129352974013	1.10824587882929	3.71018599578087e-46	-104.60783226873	1.03184090075032	2.66573366021909e-09	-19.7427865225739
Scaf8	245926	1	43727794	0.994828043057927	0.369973144320837	-0.994324858894792	1.05933336571399	5.3801767273055e-17	-37.4612253583231	1.02693092180698	2.47157318872011e-07	-15.2132407845548
Tfb1m	308140	1	44119165	0.895491689210812	3.04326802472162e-08	-17.3077487978096	0.989021596440494	0.631573243597775	-0.459541360389409	1.03516114570007	0.0435000231628638	-3.13499380840801
Cldn20	680178	1	44133769	0.830549634835341	1.44858619913135e-13	-29.5630181632279	0.868315974049246	2.04430456191628e-06	-13.1004528938282	1.04105069042352	0.0603800134076227	-2.80709713264943
Nox3	292279	1	44238012	0.894339106720939	3.5028896274169e-09	-19.4696776012443	0.95551416533407	0.0395242115136248	-3.23084184513999	0.994655203427201	0.739512054774959	-0.301764695713357
Tmem242	292228	1	45992706	0.833961078632688	7.64885370629377e-16	-34.8068056936083	0.999260325432347	0.977714407076296	-0.0225376688970755	0.978282262337576	0.260715954086588	-1.34432376280511
Ldhal6b	369018	1	45997845	0.790078902477553	1.86473125908991e-20	-45.4285849141708	0.938508580520825	0.0357110527124104	-3.33229503832526	0.979836094138909	0.356368288735308	-1.03179056395663
Zdhhc14	499014	1	46069127	0.947542295704809	3.00003079407859e-11	-24.2298134696262	1.06591366167596	1.77880236639004e-11	-24.7524957129515	1.00952576957391	0.180101812575078	-1.71423296258059
Snx9	683687	1	46424968	0.950276772553754	1.04927641471448e-10	-22.9777501321728	1.08358206603867	1.05398701898011e-18	-41.3939515398076	1.03510706900856	3.84412005644997e-07	-14.771550928171
Synj2	84018	1	46518709	1.0463712659156	2.3023209677951e-05	-10.6790077344182	1.39229468582712	1.0006683310764e-149	-343.08451074827	1.09380508850645	6.43682041942599e-22	-48.794837351366
Gtf2h5	502227	1	46656938	0.978069990597776	0.0424878308168	-3.15853757777545	1.07388887925683	3.91564936672026e-08	-17.0556995619241	1.02165648018701	0.0239803666328461	-3.73051984039013
Tulp4	499016	1	46710735	0.985095809106983	0.36375480308623	-1.01127525622284	1.04907647525087	0.0156867466428122	-4.15493908601221	1.01235848927986	0.397734548739425	-0.921970459182715
Tmem181	502228	1	46842517	0.921169423566024	0.0011227795122449	-6.79194796066396	0.968771289832464	0.294544566118167	-1.22232495926416	1.04006223495385	0.0785083803050846	-2.54454990441295
Dynlt1	83462	1	46887018	0.9124910229624	0.00161083883795181	-6.43100021830681	1.00485724807879	0.889317880369769	-0.117300536661757	1.07686244230847	0.00416242311970849	-5.48165789358584
Sytl3	499017	1	46911217	0.895168343418305	0.000289377035728681	-8.14778009823299	1.05645716029783	0.135365010981936	-1.99978036414383	1.01821015540847	0.503531797619833	-0.686108415650103
Ezr	54319	1	46967961	0.879746038485693	1.30867136731684e-25	-57.2956149257329	1.02137216882196	0.137867067668047	-1.98146533584289	1.02551716371919	0.0150285219707374	-4.19780541865977
Rsph3	361476	1	47116168	0.864683080828783	2.20644855465049e-30	-68.2861685557292	0.967002697936832	0.0229453455393464	-3.77464017178713	1.04716382350219	1.96550569844257e-05	-10.8371758998616
Tagap	308097	1	47170725	0.886187566568895	6.06060992140406e-11	-23.5266255808215	0.846026961145092	5.18338730800164e-14	-30.5907325388944	1.0138846131822	0.387044300927325	-0.949216119823426
Fndc1	308099	1	47302722	0.924253018474002	3.78137629719213e-05	-10.1828374218207	0.938930744792646	0.00608644730888281	-5.1016907321992	1.01586910948032	0.341957542642593	-1.07306869394598
Sod2	24787	1	47638318	1.06163581057318	4.04556329916351e-13	-28.5359854099708	1.41269246389125	4.74266841494095e-254	-583.300013686443	1.03234681648595	6.50339338682614e-06	-11.9431864577766
Wtap	499020	1	47665965	1.05203137907329	8.09905959929201e-05	-9.42117750888467	1.27119438950964	4.52946597856232e-57	-129.736746253642	1.03377922029062	0.00278009726241642	-5.88526936541088
Acat2	308100	1	47695833	0.957049575443351	2.60261174709916e-08	-17.4641652850006	1.09404355187179	2.2368792760102e-22	-49.8517903317327	1.02344760796601	0.00058954253862067	-7.43616368008025
Tcp1	24818	1	47829062	0.958007728530863	0.017118371182801	-4.06760305398628	1.13142662189456	2.66020468596926e-09	-19.7448627675008	1.04286908716505	0.00588451415347102	-5.13543109843728
Mrpl18	292244	1	47837169	0.927359064179581	0.00389609950889971	-5.54777935222933	1.21962416721957	5.36145600234852e-11	-23.6492004425107	1.07229240974372	0.00146803016897492	-6.52383379792815
Pnldc1	361478	1	47843224	0.968352961073824	0.198264536562367	-1.61815309675494	1.16259271447475	2.15265608398793e-07	-15.3513931833811	1.07440674553662	0.0006294448922878	-7.37067225034875
Mas1l	404641	1	47872474	1.18620379421722	1.41346029620511e-05	-11.1668846562085	1.24512697313509	2.18662893215982e-06	-13.0331495004595	1.20345059429354	1.34584796030852e-07	-15.821071382796
Mas1	25153	1	47880309	1.08846090192997	4.98214750656571e-09	-19.1174048126431	1.16976362009426	3.48853673463364e-19	-42.4996343923363	1.00001687915322	0.998926479559387	-0.00107409707640471
Igf2r	25151	1	47979109	1.10819887951363	2.91613232572066e-28	-63.4021244115256	1.20646773767042	3.60501004442729e-61	-139.175366115655	1.03170502986238	0.00015909554679481	-8.74600561298831
Slc22a1	24904	1	48076666	1.0873818068526	2.40195947375207e-15	-33.662491543272	1.17727433634012	2.67902628824727e-37	-84.2101950375564	0.984763734383608	0.0948175339741625	-2.35580092929034
Slc22a2	29503	1	48121061	0.992666830718907	0.75787371078252	-0.27723851568683	0.983225864402041	0.554543379494167	-0.58961024352187	0.908446769370481	6.63090541649995e-06	-11.9237691995158
Slc22a3	29504	1	48235476	0.8724158155015	1.10175736892868e-10	-22.9289444168374	0.931046577881265	0.00454439506961784	-5.39386065820489	0.903491173443255	7.1124284849728e-08	-16.4588369993873
Plg	85253	1	48325186	0.90247415796168	3.71556995416049e-57	-129.934818214565	0.951657295770241	3.85696479395267e-11	-23.9785554715819	0.956309508355586	8.38146231414635e-16	-34.7153390881394
Map3k4	308106	1	48431873	0.984773769928104	0.0690002097068466	-2.67364573515984	1.18569095854715	1.4087714142082e-66	-151.627898150493	1.05629215401882	3.04464232028792e-14	-31.122807872256
Agpat4	170919	1	48527322	0.912172208572502	2.77428144972059e-08	-17.4002889673216	0.924287468598438	6.34599213626731e-05	-9.66510201097367	0.992309095899349	0.593242989928083	-0.522151200123633
Prkn	56816	1	48690481	0.987977997433091	0.133157919283909	-2.01621949208147	0.984922154091847	0.115971798572854	-2.15440823318445	1.04841858249679	4.18256974732484e-11	-23.8975101932055
Pacrg	499021	1	49882722	0.982151155926471	0.0331678400580096	-3.40617454547805	0.96975794580485	0.00247494835361559	-6.00153575040523	1.0166273227191	0.026311493772336	-3.63774940970217
Qk	499022	1	50387698	1.02019077382535	0.238359241334664	-1.4339763259635	1.07706112322692	0.000209368621578469	-8.47141411995182	1.03563710793636	0.0191562652316191	-3.95512545072066
Cahm	106182183	1	50385803	1.06363621883869	0.0129751428539521	-4.34471984005229	1.05807120117524	0.0553626425495423	-2.89385023489681	1.03775982477447	0.0851816880221748	-2.46296879756468
Pabpc6	292295	1	51045264	0.872158124729631	2.71959328726878e-26	-58.8667300754569	0.730521812523182	7.86180158809609e-84	-191.355132021642	0.92858204260912	5.38338902579415e-11	-23.6451179166387
MGC94891	681210	1	51740328	0.847229526787143	5.26901692405878e-12	-25.9691773127007	0.829563003734507	1.30422646084464e-10	-22.7602408152223	1.00033057991072	0.987633739693397	-0.0124433587761187
Pde10a	63885	1	51770132	0.897632428585091	8.46940621046077e-06	-11.6790501567801	1.00402714292188	0.890144687495323	-0.116371259249593	0.982866779395845	0.428505254626179	-0.847452278181267
Tbxt	292301	1	52298099	0.841825457636806	3.60081768285857e-31	-70.098976929017	0.77113003112489	1.47244319551159e-46	-105.531991218829	0.980890215190134	0.120800806038757	-2.11361232099742
T2	681288	1	52318455	0.973270590137922	0.42563722619542	-0.854167877215339	0.895558610032051	0.00679152698913526	-4.9920794747517	0.951322372517196	0.0906846349914679	-2.40036734093637
Prr18	361481	1	52402426	1.01732979260209	0.634597080890731	-0.45476499976368	0.927951227994651	0.0826086831547789	-2.49364048104102	0.972303014849296	0.369638539276226	-0.99522967171714
Sft2d1	292305	1	52409687	0.970934410449068	0.241286222054513	-1.42177140680226	0.909396000756883	0.00141169141071557	-6.56296671144797	0.905510733906123	6.1891283370629e-06	-11.9927162991055
Mpc1	171087	1	52437747	0.942906750476402	4.99948881045584e-08	-16.8113450746537	0.981774699418013	0.145175034769887	-1.92981512822078	0.982486990242478	0.0553743941770721	-2.89363799104558
Ccr6	308163	1	52476066	0.877765397029753	1.04414991878513e-23	-52.9162540593433	0.933597025915991	7.12519982144427e-06	-11.8518727870878	0.971959186053703	0.00967362771658311	-4.63835188820553
Cep43	683722	1	52535156	0.875341171140004	3.00608611197906e-21	-47.2536480152549	0.956728632545177	0.00760625796224494	-4.87878395442603	1.03876731245375	0.00145419190855888	-6.53330492195106
Rnaset2	292306	1	52585980	0.870431530769815	3.20627764083122e-19	-42.5840061160651	0.93016751103444	8.5078471505848e-05	-9.37193653316917	1.04093462917244	0.00252977909668314	-5.97962329361873
Rps6ka2	117269	1	52771260	0.911164968718604	2.3788675614281e-34	-77.4212686018758	0.981315573130093	0.0345718283517848	-3.36471613805302	1.08267704435612	1.77490239065636e-34	-77.7141477315618
Gpr31	292310	1	52926953	0.813855890114096	3.07805252929353e-25	-56.4403302235328	0.78926444356032	5.53722943411239e-23	-51.2479628653424	1.00732854453793	0.668216432688583	-0.403143156891677
Tcp10b	308169	1	52939092	0.950083557856788	0.152694094660907	-1.87931874032195	0.990830774358911	0.828867309325741	-0.187695197784962	0.984442998316751	0.612057438995031	-0.490929146306832
Ttll2	292311	1	52968428	0.836601516901546	5.43277010079474e-53	-120.344560777344	0.869557223696695	2.11418765333282e-23	-52.2107864884043	0.983999976191143	0.0949142952423184	-2.35478094991266
Smok2a	292316	1	53280367	0.981083880402368	0.072668927264613	-2.62184139619899	1.06158718477275	3.05084275494469e-06	-12.7000926924158	0.989392422786094	0.282257952968543	-1.26493389931286
Afdn	26955	1	53905376	1.01467702472205	0.0116271940644622	-4.45440860858932	1.10788790654908	1.08563866404522e-47	-108.139330926446	1.04172126231442	6.90365954650558e-15	-32.6067247548446
Vom2r7	685557	1	54292484	0.846636442132786	1.13833291225432e-34	-78.1583283273513	0.853180756876132	7.0996095794344e-22	-48.6968322521457	0.985418099715263	0.209543943559183	-1.56282180715623
Vom2r8	685641	1	54686330	0.937048092114555	0.00292890531661754	-5.83312653783947	0.921899676096835	0.00207116027074347	-6.17964631146861	1.00238991287825	0.902907006335537	-0.102135713885391
Vom2r9	685666	1	54858286	0.880562795443613	3.02308755402344e-19	-42.6428380888813	0.902371862730574	2.64371291521511e-09	-19.7510815005741	0.948147186461231	1.28369936906588e-05	-11.2631794233582
Dact2	308212	1	55181023	0.918188402256784	1.0229915363813e-14	-32.2134600883134	1.12451900341744	5.79861512611888e-20	-44.2940827421978	1.06775412388477	4.03396734032472e-12	-26.2362707725313
Smoc2	292401	1	55262530	0.821195903170646	4.29298818738225e-23	-51.5024741012242	0.962111199976264	0.093679115431693	-2.36788000218289	1.08723361025692	1.25698361600587e-06	-13.5867956626449
Thbs2	292406	1	55670394	0.874673822443379	9.55857895952686e-16	-34.5839224162911	0.930268167649608	0.000305721426298428	-8.09283624222553	1.01465666443453	0.329147375205207	-1.11124967956395
LOC100125364	100125364	1	55950449	0.934253327450955	4.69680748822353e-06	-12.2686275378732	0.934045002786912	0.000103856613780114	-9.1724993237758	0.991186631194141	0.490655840041157	-0.712012333738376
Phf10	292404	1	55952253	1.05671834691319	0.0140317515956984	-4.26643254621009	0.979237208217632	0.431618644748547	-0.840212847391855	0.992409688353812	0.693781936022438	-0.365597581074803
Tcte3	NA	1	55971335	0.980195335584607	0.00416264637290445	-5.48160425963211	1.02843670975269	0.000771759481821993	-7.16683760852597	1.00348697560119	0.569981615771705	-0.562151171705778
Dll1	84010	1	56312062	0.927951212236306	2.67204598216935e-15	-33.5559319304886	0.966309642810388	0.00204761365908484	-6.19108023262519	0.993078880798149	0.384874409655063	-0.954838206600128
Fam120b	308218	1	56339129	1.00082729132263	0.924676186290399	-0.0783116716333692	1.05984250045949	1.82525973344001e-08	-17.8189584473512	1.01208891758668	0.113013453798129	-2.18024840719646
Psmb1	94198	1	56442681	1.10472073796709	0.000112086978354241	-9.09623539561249	1.24646502742978	6.77163017809885e-13	-28.0208643565831	1.06153347834585	0.00927894161898886	-4.68000778836611
Tbp	117526	1	56463618	1.24116234593042	1.88591658787207e-09	-20.0888518807163	1.32532994472189	6.1375633295732e-11	-23.514008211403	1.10854669117188	0.00134898199487161	-6.60840504886441
Pdcd2	58934	1	56484947	1.03203634616508	0.159895859695495	-1.8332325525638	1.06820768812823	0.0125371538916974	-4.3790587319218	1.03003850931	0.126231467181905	-2.06963801620082
Prdm9	365155	1	56505579	0.923724994223574	3.13395996385672e-16	-35.699064118827	1.02107209958973	0.0633616844519514	-2.75889594641345	1.00082248314672	0.920005198047853	-0.0833759589029986
Chd1	308215	1	56664054	0.957290124261041	1.36970025930226e-10	-22.7112590028687	1.04462823602598	4.92885058635372e-08	-16.8255749298649	1.02907659682655	1.1291615195443e-06	-13.6940352187741
Riok2	308201	1	58103132	0.975566284363291	0.131214575760012	-2.03092131291102	1.07467991563421	0.000215240751405676	-8.44375338233597	1.02576552794434	0.0783643408389248	-2.54638629133336
Lix1	292381	1	58128961	1.00388041984895	0.87028989841146	-0.138928906272921	1.17669549655873	8.57143062646242e-09	-18.5748311840257	1.12137306552732	4.93029266119438e-08	-16.8252823943343
Lnpep	171105	1	58258643	0.950708543967763	1.0446342002594e-13	-29.8899394323854	1.06451639380208	7.66322754373913e-15	-32.5023431495437	1.03642247516172	1.9213393030381e-09	-20.0702433404185
Mir99b	100314189	1	58677015	0.897641449968068	2.08081448949463e-06	-13.0827511594113	0.929948126226308	0.0104863201073988	-4.55768371817598	0.939637134251897	0.00151555865242184	-6.49197116051828
Mirlet7e	100313991	1	58677180	0.941186610126406	0.142597267883569	-1.94773093048724	1.19050485213212	0.000689557635085957	-7.27946027454202	1.03805244000425	0.306988762680352	-1.18094413571193
Mir125a	100314236	1	58677626	0.933360985502322	0.088911761295109	-2.42011084718017	1.15261522286898	0.00481119977549843	-5.33680879239229	1.04106939364807	0.260501605961072	-1.34514625288998
Spaca6	688452	1	58677797	0.990624632024882	0.75930493343733	-0.275351825434748	1.38984293479033	5.31846544504473e-19	-42.0779319553226	1.01863812268275	0.490154950889685	-0.713033711560985
Mir3596c	100526599	1	58677171	1.10842219360845	0.00925301920886041	-4.68280537975713	1.71396407840904	1.33828730724735e-29	-66.4835770292878	1.08773682220664	0.017296977293967	-4.05722351563631
Has1	282821	1	58693411	1.04460554038235	0.138799441575917	-1.97472525414579	1.40296839336273	1.96044264934975e-21	-47.6811166636259	1.01017326793531	0.694251367244552	-0.364921183413585
Fpr1	292409	1	58748266	0.980536735815973	0.291309719482387	-1.23336824968808	0.998990957761907	0.964872321304969	-0.0357594959253581	0.923266162571676	1.26243906426546e-06	-13.5824649428901
Vom2r10	292414	1	59027796	1.07374419744304	0.00106230963140674	-6.84730984365936	1.0585511170008	0.0321845987458125	-3.43626724067311	0.919806225031412	1.84749578584883e-05	-10.8990943721346
Vom2r11	292417	1	59498863	0.946823306235537	0.00517488879657113	-5.26393742864688	0.953535532137892	0.0467126445013631	-3.06374039075572	1.00953526854641	0.578890958333697	-0.54664114672066
Fpr-rs3	292419	1	59686519	0.910538511941545	3.62809594480767e-08	-17.1319727664021	0.900476142716464	4.68697581283023e-07	-14.5733080925111	0.995546426967898	0.75479228314065	-0.281312689254035
Vom1r9	100312665	1	60032949	0.966366093617496	0.0498240939875534	-2.99925659694116	0.999044326395845	0.964518767408975	-0.0361259886515034	1.01923822169748	0.213947503310039	-1.54202460568944
Vom1r13	100312667	1	60264367	0.998548645996673	0.935568410982386	-0.0666010082213455	0.957270360288831	0.0473499133689722	-3.05019028894048	0.967736852004388	0.0378288888288426	-3.27468221351925
Ppp2r1a	117281	1	60540223	0.955594312386983	2.02114983461604e-05	-10.8092588904468	1.07235292693694	3.39344372016317e-08	-17.1988354915273	1.01228411363994	0.182731684936632	-1.69973640459952
Vom1r16	100312668	1	60661804	0.941709520876861	0.0110831782476604	-4.50232679333858	0.946959751143306	0.0584050760922668	-2.8403524735371	0.949422192432326	0.0102725643130431	-4.57827859652608
Vom1r17	100312945	1	60770206	0.962501248257776	0.140356090895311	-1.96357257921558	0.937073927125402	0.0382322600878237	-3.2640756148464	0.946516767884952	0.0142269464437672	-4.25261747572821
Zfp54	308232	1	61191746	0.927271056302984	1.06094160273108e-13	-29.8744493906443	1.03133026675007	0.00917889506056748	-4.69084844536664	1.01746363654394	0.044682288446004	-3.10817808751613
Zfp53	308236	1	61284033	0.915203352557816	3.72764367554905e-13	-28.6178298972604	1.01203575433388	0.39747442293654	-0.922624691771704	1.02348776949774	0.0245860364881642	-3.70557661963477
Zfp52	361487	1	61335270	0.944374531499761	2.02707158723122e-12	-26.924428932244	1.02461179523445	0.00965764368344956	-4.64000558562102	1.01782571887379	0.0102934445984662	-4.57624803311561
Vom2r12	690566	1	62022615	0.907311547660262	8.96474633509413e-08	-16.2273809323213	0.940993103219718	0.00612962751475776	-5.09462129519382	0.893809487333439	1.00641719204324e-12	-27.6246244263965
Vom2r13	690593	1	62022615	0.981137622546827	0.410303535842313	-0.890858061871122	1.06942806082067	0.0166028154884219	-4.09818299026515	0.888876190590129	1.23949417036202e-08	-18.2059773746877
Vom2r80	502285	1	62820605	0.989614949550085	0.632527591809744	-0.45803143591732	1.02403132454516	0.371638907006228	-0.989832576214781	0.933536321761855	0.000386995263983475	-7.85709810277817
Zfp40	690661	1	62962456	1.00914193462833	0.692918225807808	-0.366843287032147	1.12385531333563	2.97965697938033e-05	-10.4211172786688	0.959299567438143	0.0400526786751606	-3.21755972442943
Vom2r15	690680	1	63076440	1.08877814327874	0.000376214179526403	-7.88535195034991	1.13284985740423	2.02273069703096e-05	-10.8084770362436	0.979230944833722	0.311624908965933	-1.16595502926543
Vom2r16	690691	1	63236378	1.04739201534789	0.0184461235515861	-3.99290103617596	1.01483658309233	0.544681462376613	-0.607554127893109	0.937448349260053	0.000136707832461054	-8.89766451915993
Vom2r17	690716	1	63478286	1.03812746217114	0.089911801506959	-2.40892607240542	1.02980978163453	0.280437331647217	-1.27140499556805	0.936348414597996	0.000468510401633072	-7.66595225454064
Vom2r19	690729	1	63600382	1.02856599557229	0.325613025400651	-1.12204564135215	1.02709533457579	0.443919412125698	-0.812112237245197	0.962487489548625	0.117248794037502	-2.14345715710309
Vom2r18	286984	1	63651332	0.980601667653629	0.547223745330235	-0.602897519371448	1.03259563003315	0.418784398190687	-0.870399054283587	0.981769010961514	0.512001689946059	-0.669427353272179
Vom2r22	690758	1	63651484	1.05178502457984	0.094416148582421	-2.36004315496897	1.09211985076894	0.0165199001480868	-4.10318955521224	0.988431343286919	0.657492370819244	-0.419322118314276
Actl9b	292516	1	63830481	0.974444520484091	0.280158325169781	-1.27240038858289	0.959640746697594	0.161098286512293	-1.82574062503024	1.01492678810755	0.468577150053082	-0.758054516254671
Vom2r23	308303	1	63868569	1.02327867136199	0.494323151976273	-0.704565821861424	1.09315742683569	0.0298463471163713	-3.51169282129284	1.0597669406969	0.0501225946929358	-2.99328338068262
Vom2r24	690816	1	63917620	1.03697306194377	0.237820569023431	-1.43623880131124	1.11730743073092	0.00316748807555349	-5.75481641040006	0.979067933432362	0.429694268850931	-0.844681325849055
Vom2r25	502286	1	64026002	1.04780400964292	0.048537850551282	-3.02541136167318	1.1322508006413	2.01785951872423e-05	-10.8108881595729	0.950842795209131	0.0144885647413863	-4.23439557921965
Vom2r26	292531	1	65129475	1.02578301113935	0.281529740088406	-1.26751718835615	0.956269377637465	0.118393667991037	-2.13374003776776	0.91369159794717	1.09433817904345e-05	-11.4227756871267
Lilrc2	690906	1	65272796	1.06636484854274	0.022242509263545	-3.80574998936595	0.954515443753324	0.173012870942537	-1.75438928874002	0.899116135286005	1.00984250709612e-05	-11.5031310798442
Lilrb2	65146	1	65326832	1.05466262469385	0.0587307857638646	-2.83479123027849	1.01059150523102	0.756690426326208	-0.278801057236669	0.898813160396199	9.64394950296492e-06	-11.549179833768
Lilrb3l	361493	1	65415946	1.00201519877361	0.939499394279825	-0.0624081048549296	0.975316781461284	0.435061345849543	-0.832268232895057	0.910308898992588	3.01291258733897e-05	-10.4100182170786
Lilrb3a	683463	1	65499195	1.1145354502227	0.000309802828929179	-8.07957449855393	0.979164973619831	0.552885842075893	-0.592603732629349	0.967277142301173	0.189088242458915	-1.66554148156532
Pirb	690955	1	65499195	1.18005924681574	2.12340115187083e-06	-13.0624914379018	1.08703225688226	0.0412250760593675	-3.18870856555655	1.02623083132632	0.387685110825307	-0.947561838897983
Rps9	81772	1	65511723	1.12579728475603	0.00414278273526541	-5.48638755866544	1.25251684188395	4.02557096019792e-06	-12.4228438036887	1.0432547757368	0.243086634160383	-1.41433738000092
Rps9l1	103689992	1	65511723	1.16025701112811	0.00147188809217845	-6.52120928590074	1.3079137328494	1.18381684214265e-06	-13.6467667276051	1.06484585840867	0.127210544536896	-2.06191173420927
Tsen34	292534	1	65517324	1.02122383659032	0.532453445953713	-0.63025981065942	1.17587264008168	4.08251862736806e-05	-10.1062113563826	1.07911743441837	0.00891791786487076	-4.71969278285843
Tsen34l1	100909510	1	65517326	1.01912206990949	0.572003701273137	-0.558609816866041	1.18213048074278	2.12615851288625e-05	-10.7586086286172	1.08192590840889	0.0066716432536261	-5.00988908453596
Mboat7	308309	1	65525258	1.02005242392532	0.550261107932373	-0.597362371714583	1.18981805905101	8.67421406005863e-06	-11.6551558344998	1.08900318527082	0.00306562573503089	-5.78750357544515
Mboat7l1	103689982	1	65525258	1.02005210306712	0.550263207339139	-0.597358556429927	1.18980290357762	8.68582656977604e-06	-11.6538179906897	1.08899412183702	0.00306825968124041	-5.78664475719451
Tmc4	308310	1	65539788	0.894225653103464	0.00171219662230012	-6.36997815838291	1.01508145147446	0.721491541113251	-0.326434624865696	1.04832912899269	0.124976422488354	-2.07963017956401
Leng1	292535	1	65551983	0.885879620016692	0.000850940469640648	-7.0691683852565	0.999920041039609	0.998519547287893	-0.00148154966501479	1.03489682450276	0.276731097045089	-1.28470901308628
Cnot3	308311	1	65555924	0.96651813044529	0.22168323448745	-1.5065057877388	1.08102940742058	0.0163257281955006	-4.11501299865823	1.07563709050807	0.0018363637658907	-6.29996787683881
Mir3572	100526587	1	65561065	0.961850767129894	0.237309390919811	-1.43839054228295	1.00213466637715	0.955874041475717	-0.0451291303898295	1.07479330755013	0.00924123459613971	-4.6840797879533
Prpf31	292536	1	65575887	1.00135962810495	0.949443894075052	-0.0518788404440268	1.08533411904007	0.000999867413955526	-6.90788787381692	1.04434117048933	0.0159911257049644	-4.13572135405366
Tfpt	85423	1	65588439	1.11017285481475	0.000104695132329394	-9.16445793276938	1.20450026886069	3.13836500709872e-09	-19.5795638710129	1.05762582114898	0.0131074242514368	-4.33457647255875
Oscar	292537	1	65607522	1.00576298302713	0.746480241506629	-0.292386130529163	1.14515799534154	1.53793574694408e-10	-22.5954098367491	1.03955393150053	0.0119463139069441	-4.42733250785804
Cacng6	140727	1	65733632	1.05740964831271	0.0125916122827998	-4.37472437853719	1.07190772966566	0.00978127581552111	-4.62728535195869	1.00103917551423	0.957657987243806	-0.0432645718058597
Cacng8	140729	1	65755334	1.1839795641436	0.000130771667523545	-8.94205775155154	1.29444350582859	8.71941664167551e-07	-13.9525433141657	1.25733134906765	3.20581976834612e-09	-19.5582980013243
Mir935	100314272	1	65755777	1.01706506574083	0.574131882797537	-0.554896148082261	0.954015824634917	0.185685375677053	-1.68370156613682	1.09079306637592	0.000621215280682237	-7.3838328683409
Cacng7	140728	1	65801355	1.12197172885337	0.000530249315330714	-7.54216325574009	1.21164551651252	1.56834942706201e-06	-13.3654868119716	1.05252243579979	0.0784726349640132	-2.54500531415314
Prkcg	24681	1	65832867	1.17682944666224	1.37019104763361e-08	-18.1057305630072	1.51649322535474	1.66697427918465e-34	-77.7768829875513	1.01349175436154	0.595624331407424	-0.5181451270802
Myadm	369016	1	65864188	1.41823643238842	1.13169212033365e-70	-161.057242545299	2.25363970669103	3.69362482425119e-254	-583.550005307417	1.02296439554701	0.190351765946348	-1.65888151883209
Olr1l	365170	1	65906850	1.15457790562099	5.59994563768087e-10	-21.3030940398035	1.51646176021988	7.29332279222188e-52	-117.747465592114	1.02212204183398	0.282405025652118	-1.26441297730285
Olr386	405147	1	65917406	0.801105633616541	9.53640695389804e-16	-34.5862447029577	0.82266210458317	3.19959762618145e-09	-19.5602407768652	1.13131414847349	1.33428774546904e-07	-15.8296980254739
Nlrp12	292541	1	65932808	0.893726784216801	1.48378658872493e-27	-61.7752001845723	0.981891268612967	0.135888348000782	-1.99592170100948	1.08486141527146	1.20243984489413e-20	-45.8673491631705
Mir294	100314137	1	65962689	0.776438696562576	9.74645716612828e-09	-18.4463619855472	0.476355838408084	7.47463197238798e-46	-103.907399394125	1.01945555532894	0.623189980688372	-0.472903861755782
Mir293	100314136	1	65963050	0.762357634655474	2.81463717597208e-07	-15.083262287204	0.419725697150659	4.88707665603031e-44	-99.7271497878701	1.05198987486972	0.284317705642681	-1.25766298423877
Mir291b	100526632	1	65963774	0.737423780616286	9.21152680422666e-09	-18.5028102236297	0.402814322144535	1.10096804562034e-47	-108.125309536452	1.06099085689868	0.211489233879501	-1.55358118543446
Mir292	100314062	1	65964062	0.711320541284261	2.86335314541055e-10	-21.973857563401	0.400527296377598	2.21758167072552e-46	-105.122497013112	1.05783069953524	0.245062032859928	-1.4062439051393
Mir291a	100314061	1	65964350	0.712764657685209	2.02068417041437e-10	-22.3224147776477	0.402046421657635	2.87236184468146e-47	-107.166364736982	1.04960108269386	0.309624436411251	-1.17239521140438
Mir290	100314249	1	65964648	0.700088613533961	7.36042712150907e-36	-80.896945383915	0.528369459716522	2.04873536698816e-78	-178.884414544895	0.960410610796863	0.106996787484017	-2.2349564684848
LOC292543	292543	1	66053318	0.713056805832701	1.24111341784482e-39	-89.5848097324209	0.678708287031575	3.1623543505077e-36	-81.741746549968	0.95185138690586	0.0227825392583418	-3.78176085841576
Vom2r27	286914	1	66102631	0.89336355721832	0.000844103282387676	-7.07723569835797	0.968597765571543	0.431334596698301	-0.840871163617723	0.99924745642023	0.979900434709242	-0.0203043097143357
Nlrp4a	292545	1	66170592	1.05168454714736	0.0517887461172899	-2.96058240974327	1.10703752477361	0.00126560459745138	-6.67220532833155	0.949554712822327	0.0239304910930693	-3.73260185520518
Vom2r28	292547	1	66527571	1.06344014009087	0.0145551793769662	-4.22980837778174	1.10261130158788	0.00129543937123173	-6.64890535856961	0.978866822600349	0.334619849668928	-1.0947601686118
Zfp418	292548	1	66581597	0.903424533031021	9.50555789599374e-08	-16.1688040747325	0.930328560791	0.0017634121930144	-6.3405046008437	0.967376318253302	0.0440827741476905	-3.12168618173277
Zfp772	308318	1	66702628	0.908309149390906	1.44391699493562e-07	-15.7507360948714	0.975461948133946	0.260621128250774	-1.34468754217194	0.983552466782931	0.296186923438556	-1.21676452586587
Zfp954	308320	1	66776279	0.92588356609664	8.74917085576146e-05	-9.3439665284322	0.984025204898726	0.493690742768422	-0.705845984615373	0.994409143823713	0.741054166559314	-0.299681557087342
Aurkc	292554	1	66843653	0.895077521407655	1.23541228227207e-07	-15.9066909047886	0.953567120928271	0.0570820602878163	-2.8632653922839	0.953124312745238	0.0076388020741597	-4.87451448467353
Usp29	361495	1	66874221	0.930186904921422	0.000600675404285134	-7.41745586203527	1.04829440854833	0.0562755983015191	-2.87749426049963	0.922820705045776	8.67184008322312e-06	-11.6554295540248
Mir3099	102466621	1	67023989	0.900850403562642	4.04826040795188e-06	-12.4172232980206	1.01147032004885	0.671900086713882	-0.397645629998321	0.951584802703167	0.0103756140380986	-4.56829703022165
Peg3	103691034	1	67097912	0.932133278764877	3.67570451101883e-10	-21.7241061119699	1.05411376750425	5.0227765203415e-05	-9.89894259246394	0.992773709379524	0.433568288101018	-0.83570596782968
Zim1	308322	1	67132124	0.923533948178805	0.000191395384000207	-8.56116919626755	0.968239478167898	0.206623656533101	-1.57685622481925	1.01498139948097	0.423434741682146	-0.859355869603818
Olr3	292559	1	67335054	0.957409519723717	0.0621888093865288	-2.77758020882322	0.950323114346262	0.0723774337278449	-2.62586071701745	0.967279406181272	0.102865290042978	-2.27433501041302
Olr4	292560	1	67353388	1.08854011889939	0.0232617884532272	-3.76094324519884	1.13287034507518	0.00500939493867794	-5.2964401419017	0.972985930110214	0.383438958766921	-0.958574839639037
Olr5	292561	1	67363980	1.06320331837767	0.0591317275428366	-2.82798765356338	1.08266230525636	0.0393943234767272	-3.23413354725268	0.997750054022218	0.934320399276093	-0.067935859667868
Olr6	365175	1	67382016	1.04221060234025	0.252737168675095	-1.37540518923435	1.11817784044921	0.009842016927516	-4.62109461661339	0.992916555281957	0.817478718687696	-0.201530408735877
Olr7	405043	1	67385961	1.07814272029041	0.033836025715222	-3.38622919454473	1.14186562685069	0.00187476910144683	-6.27926977303787	0.989348949543449	0.724693874868397	-0.322005954857364
Olr8	292563	1	67396257	0.974777515694349	0.434435975836399	-0.83370669648863	1.09662795148574	0.0163617154126174	-4.11281109923237	1.09776189718872	0.000849848808621644	-7.07045209651088
Smim17	499067	1	67444704	0.951592930689668	0.00491457237361115	-5.31555053351986	1.03943098790105	0.061705225706085	-2.78538665625879	1.00027683630856	0.985061687083858	-0.0150510132899302
Zfp583	499068	1	67575854	0.931109329391809	3.98773719017258e-05	-10.1297015151995	1.01662005922368	0.414278863980523	-0.881215947419021	1.0311884912042	0.0349137530374937	-3.35487445755666
Zfp667	308326	1	67601803	0.981793224237877	0.27216704809308	-1.30133925379645	1.07913545061453	0.000123770561022217	-8.99708102064232	1.02473354716887	0.0881330380034982	-2.428907810622
Galp	64568	1	67684023	0.988533024037667	0.62698172155845	-0.466837890993529	1.06442050949756	0.0288656035332179	-3.54510458186337	1.03651133360207	0.0836757091910939	-2.48080655637727
Zfp444	292569	1	67711152	0.979679414772076	0.0453297927453638	-3.09379078616946	1.01926045779944	0.108542016234157	-2.2206179345644	1.00033250406598	0.96951443629189	-0.0309599139596576
Zfp787	365176	1	67758757	0.971046359772245	0.0208583983555507	-3.86999861301162	0.992711955098718	0.624239495504523	-0.471221177349462	1.00030439920045	0.977554215215939	-0.0227015255241289
Nlrp5	308325	1	67778037	1.02139865019471	0.426723177819826	-0.851619771491831	1.0336040600282	0.300911396414494	-1.20093942163832	1.05023524855801	0.0354586744073809	-3.3393873617934
Nlrp4	499069	1	68089321	1.0856426087144	0.000850773729154232	-7.06936435293082	1.03614092293692	0.234904124489203	-1.44857782898183	0.949444538169706	0.0177837185179559	-4.02947193027074
Nlrp9	292577	1	68291180	1.08664829947795	0.00277539243648263	-5.8869631232301	1.0326533359373	0.337183395492899	-1.08712829637738	0.961160171084059	0.0992827513364866	-2.30978342557205
Vom1r39	100312670	1	68388134	1.02646244987549	0.371004927928173	-0.991539933637655	0.938810234075838	0.0688703646085374	-2.67552931528335	0.984748361784483	0.535621989371155	-0.624326610423196
Vom1r64	100312751	1	68452477	0.97166520423272	0.186745288966939	-1.67800968170272	0.900984786845786	7.18106370281032e-05	-9.54147794485921	0.981603775882187	0.315192120979761	-1.15457291820246
Rasl2-9	751812	1	68720879	0.984648585149573	0.452120108901469	-0.793807406791129	0.952015364271355	0.0491063538820131	-3.01376684558838	0.996495470506487	0.844849209663617	-0.168597117651305
Rfpl4a	292583	1	68728964	1.29060218321023	9.06205028795076e-12	-25.4269257203776	1.18421357902602	0.000162037958244675	-8.72767994002591	1.09220821468075	0.00868828581614072	-4.74577961852543
Epn1	117277	1	68742791	1.06125279251741	5.28854027656216e-07	-14.452553383325	1.09169092571109	3.12765839535274e-10	-21.8855663218679	1.01536044578081	0.139881296113954	-1.96696110093087
Zfp580	308336	1	68787118	1.08413622514807	9.33299398558148e-09	-18.489709974788	1.07889220430349	5.20898353140899e-06	-12.165125820771	1.01512091382765	0.221115409842437	-1.50907049729034
Zfp865	308337	1	68805302	1.09348183358361	1.52211019217618e-08	-18.0005830875435	1.13371955053265	2.14989982574206e-11	-24.5630147745585	1.0365192733608	0.00831615045179388	-4.78955581730372
Fiz1	292584	1	68829208	1.05781644075772	0.00996137248420361	-4.60904041726029	1.19987250537294	1.01046507319541e-12	-27.6206104225482	1.05962714196323	0.00253544627788648	-5.97738561092982
Zfp524	365179	1	68824808	1.15470706127658	1.93468667113684e-05	-10.8529800786611	1.30965967648339	1.38109287672836e-11	-25.0055608975259	1.10593541873682	0.000641750703035901	-7.35131064271553
Zfp579	308339	1	68847579	1.14747848984182	7.05732428670593e-06	-11.8614445745136	1.06401343925723	0.0890171984197243	-2.41892568724751	0.964414609507621	0.176055420436695	-1.73695644466621
Sbk2	691411	1	68874152	1.20103112901945	2.26202481927542e-07	-15.3018353010543	1.0971150179392	0.0278602706279508	-3.58055359682443	0.966583196927967	0.271155390557547	-1.3050632255403
Ssc5d	308341	1	68891949	1.01796278945151	0.43393932508001	-0.834850558618329	1.02337680739291	0.388383554829373	-0.945761884271424	1.01103885737868	0.570294628267996	-0.5616021599978
Nat14	361500	1	68910601	0.983349811439098	0.283859676760827	-1.25927525883912	0.976592516932763	0.198487409811272	-1.61702960750991	1.02021280452657	0.139558900192757	-1.96926854322803
Isoc2b	361501	1	68972987	0.972668537222582	0.0160422207282605	-4.1325312367342	0.985453722342776	0.276130167448229	-1.28688290325407	1.00713594742562	0.465183749246646	-0.765322791779595
Shisa7	691429	1	68994025	0.961174512473813	0.0699889885902183	-2.65941735516067	0.998985084380778	0.96846667490697	-0.0320412057028554	1.10607146607398	4.68664999229545e-08	-16.875962704076
Ube2s	292588	1	69028853	0.970194886633	0.00470887850003049	-5.35830550970352	1.06328975244122	6.25370664206185e-07	-14.2849213002723	1.03082881123432	0.000636962270183729	-7.35880013462711
Rpl28	64638	1	69052148	1.01732587852823	0.288303238067621	-1.24374244281008	1.07372598617038	0.000158756128068545	-8.74814131892993	1.04000619689755	0.00375226668198107	-5.58539517307696
Il11	171040	1	69069829	1.17299362975146	6.38449876465798e-06	-11.9616375735725	1.16483239975909	0.000261758138821104	-8.24808961482462	1.02326501706576	0.446101368522575	-0.807209069104194
Fam71e2	308344	1	69077207	1.07785967763863	0.0479307299396146	-3.03799843664188	1.01007837690334	0.823950911612166	-0.19364432413343	0.940037090592562	0.0520099315919532	-2.95632058648444
Cox6b2	654441	1	69094085	1.01704776471899	0.649785397586688	-0.431113128165402	1.01774770058669	0.687595067255263	-0.37455517935714	1.01303746868862	0.676829009280047	-0.390336609197273
Kmt5c	308345	1	69099539	0.934160246633272	1.00400996022623e-07	-16.1140937091939	1.00783825532239	0.601624270988935	-0.508122163096252	1.03746666574931	0.000453468785639101	-7.69858412068072
Tmem150b	308346	1	69125710	1.03693378389013	0.276937773797408	-1.28396244136155	0.971773657725023	0.465367347334079	-0.76492819100917	1.08472981279862	0.00549245646457106	-5.2043796800781
Brsk1	499073	1	69134565	1.00539013825522	0.834856254974704	-0.180495718681641	1.06233675151577	0.0437987122550057	-3.12815086260259	1.06700725737093	0.00356690506798592	-5.6360569869248
Hspbp1	246146	1	69165642	1.00053781969768	0.984437068390203	-0.015685305353188	1.06660546232098	0.0456631957710956	-3.08646264972315	1.07567475176268	0.00221425288294042	-6.11284023128133
Ppp6r1	361502	1	69190856	1.01830329526109	0.228177229556137	-1.47763262937181	0.999179559003624	0.963151674724992	-0.0375443772757187	1.11354452609811	5.35522438324693e-17	-37.4658739762435
Tmem86b	690610	1	69218109	0.991118597541925	0.716941713220122	-0.332760734266962	0.883358834007339	2.19314685079042e-05	-10.7275880343517	1.19470808716333	1.14324209617367e-17	-39.0100784108382
Ptprh	171125	1	69243704	0.992687905019462	0.789011563174586	-0.236974302762556	0.850139179511842	7.77846821043714e-07	-14.0667362202716	1.18078033141573	2.04776712388254e-12	-26.9142711242584
Syt5	54309	1	69277351	1.00756354339599	0.851095845958417	-0.161230529302559	1.05376987727285	0.277690822252786	-1.28124693435925	1.10909722654433	0.00383042845383953	-5.5647786142031
Dnaaf3	100359753	1	69291494	1.08270352751741	0.0121886214557198	-4.40725243001189	1.27961891704882	7.01299707527894e-11	-23.3806708704226	1.15642956696609	1.47443928641364e-07	-15.7298178782442
Tnni3	29248	1	69299900	1.11099719245696	0.0233197365407523	-3.75845521513003	1.42646527342957	1.41332033042855e-10	-22.6799091495755	1.27187921186497	7.8685688975855e-09	-18.6603896337989
Tnnt1	171409	1	69306362	0.858310874503312	1.22276253468364e-07	-15.9169829793499	0.940089332933571	0.0734991849583292	-2.61048096182715	1.04247617233524	0.0933519877970893	-2.37137811519767
Ppp1r12c	499076	1	69320255	0.93254284581623	5.17962701281264e-05	-9.86819241653986	1.07203694472005	0.000574988929565465	-7.46115977028189	1.0584383698089	9.11744431868877e-05	-9.3027359283692
Eps8l1	361503	1	69344243	1.06614374798868	0.076534693235069	-2.5700111346118	1.21025457259071	1.17359490298175e-05	-11.3528538601956	1.01253723720257	0.696033217118586	-0.362357894041459
Rdh13	361504	1	69373113	1.02525846174067	0.207952191691988	-1.57044707333451	1.11731351491257	3.31600236630317e-06	-12.6167506070898	1.02972830676706	0.0911769810071922	-2.39495281499733
Ncr1	117547	1	69614744	1.03015815176537	0.167475035602887	-1.78692098000155	0.994024404662508	0.819039043734547	-0.199623523817808	0.942356356724339	0.00138934964065652	-6.57891952575138
Fcar	365183	1	69626458	1.03710422374716	0.267594459769832	-1.31828265434361	1.13421147942211	0.00162372816902493	-6.42303043485819	0.895863242761475	9.83514146615328e-05	-9.22696362928214
Kir3dl1	353253	1	69715529	1.0721597367837	0.0211075658716279	-3.85812373065667	1.10105037073907	0.00860177202915124	-4.75578704704673	0.928873371755906	0.00473518410012947	-5.35273467239677
Lilrb4	292594	1	69805250	0.999119745625992	0.967686699070637	-0.0328469020789889	0.968207351938165	0.225360540948649	-1.49005375504128	0.936349874812924	0.000429433136614135	-7.7530445059252
Lilra5	691533	1	69973292	1.00225603797217	0.897071746011384	-0.108619435716812	0.985018665485371	0.478884932983536	-0.736294933845907	0.917058905422469	8.76834184459632e-09	-18.5521181197503
Cdc42ep5	361505	1	70037702	1.10178782225395	8.85922504792367e-07	-13.936636356541	1.31647063358234	6.26541203205644e-32	-71.8476786223365	1.01796251532632	0.292250050853551	-1.23014550462296
Leng8	361506	1	70040785	1.04135449844976	0.00834287487642977	-4.78634741260607	1.20318761987247	1.85391703299091e-24	-54.6447415159894	1.033404130528	0.0158575860882587	-4.14410727560394
Ttyh1	292597	1	70053927	1.02920464383922	0.168119510401344	-1.78308018104704	1.09541414252089	0.000239022248125112	-8.33895392197563	0.999177107577743	0.963107998157922	-0.037589725852229
Lair1	574531	1	70157681	1.06574133045623	0.00440483779945334	-5.42505184218945	1.0180916419316	0.511315753768452	-0.670767966167139	0.90166197376297	1.56405067521176e-07	-15.6708166083296
Vom2r29	691560	1	70522193	1.03289547819208	0.0823989185588775	-2.4961829664383	0.993824537044235	0.784850271987462	-0.242262315713919	0.933732329653952	3.10844455725671e-05	-10.3788030062532
Vom2r30	289295	1	70984426	1.02746414092924	0.188050055502255	-1.67104709891957	1.00635424902295	0.801003059249302	-0.221890512633553	0.920843188098634	4.91263447082787e-06	-12.223700207947
Vom2r31	286985	1	71185427	1.01449457714374	0.460071001049316	-0.77637445130254	0.972828572428588	0.248487774404488	-1.39236163222315	0.920144507327381	1.03640214279164e-06	-13.7797553207272
Vom2r32	286981	1	71674220	1.04135666034156	0.0208761612024971	-3.86914738332538	0.989804857191782	0.634996377456826	-0.454135984898118	0.931515516016261	5.05510460711895e-06	-12.1951120119139
Vom2r78	367480	1	71907881	1.01627295069137	0.435818227441912	-0.830530032100944	0.974544566991884	0.306941349199448	-1.18109859459929	0.993035190525972	0.69911334336741	-0.357942399153122
Vom2r33	691763	1	73137536	1.03539545807403	0.127285611728264	-2.06132180629329	0.996182799422276	0.88872719151571	-0.117964961748757	0.980682445471655	0.327779542278317	-1.115414023777
Vom2r34	691767	1	73167041	1.15394087507949	3.60622027641101e-05	-10.230265255973	1.10693376699735	0.0131401271386159	-4.33208459027873	1.03003295305915	0.308550658019197	-1.17586924159962
Vom2r35	292615	1	73210417	1.09582265537866	0.0081911317052294	-4.80470320931663	1.10055249365758	0.0198676536320768	-3.91866231534597	0.982245624424998	0.549681315958047	-0.598416594218289
Vom2r36	502301	1	73268795	0.94618425449035	0.0185078664838335	-3.98955942193393	0.886013212797478	1.32606950022638e-05	-11.2307061611364	0.957310929465558	0.028684416558408	-3.55140128074094
Zfp329	308361	1	73403067	0.948211314658837	0.0195275833794968	-3.93592728063889	0.968528547817859	0.234902177445028	-1.44858611769217	0.951576361271363	0.0104992674296435	-4.55644979285798
Zfp110	308362	1	73445867	0.955120122952191	0.000101540296540631	-9.19505482801763	1.02802123172615	0.0396826694269078	-3.22684072496465	0.965251446294605	0.000406662150894158	-7.80752781332536
Rps5	25538	1	73538776	1.02440968977051	0.0833832050477032	-2.48430836822167	1.08582276122294	2.90108645005959e-07	-15.0530103461736	0.97241313387403	0.0180887448386467	-4.0124653662471
Rnf225	502300	1	73543598	0.945402854374761	1.08433066186565e-06	-13.7345476628402	1.06465827215684	1.84945615545772e-06	-13.2006189321145	0.953877277924358	1.18468577814627e-06	-13.6460329846612
Slc27a5	79111	1	73616556	0.940716983441477	3.77259863004561e-09	-19.3955017811497	0.977931138522427	0.0586767102972181	-2.83571238901681	0.957385291678237	6.19989092274698e-07	-14.2935639521674
Zbtb45	308366	1	73635448	0.854372042955375	2.58345800898498e-21	-47.4051581377998	0.898259771587749	2.94469416763391e-08	-17.3406757802435	0.807014668425891	1.41413079278921e-49	-112.480154495075
Trim28	116698	1	73652709	1.01719642863942	0.305079448565702	-1.18718304919494	1.0306964418602	0.120379029440527	-2.11710993535948	0.969194126632698	0.0292200515381993	-3.5329001088624
Chmp2a	365191	1	73660046	1.24704706882973	1.24675116035524e-09	-20.5027247407987	1.26643647982274	3.71502520268008e-08	-17.1082952817733	1.06947844539393	0.0354942501869399	-3.33838456218384
Ube2m	361509	1	73662576	1.23971484511932	5.17258447929550e-10	-21.3824784670447	1.23543218171668	2.16201261951466e-07	-15.347056094795	1.0552602896581	0.0759224622955014	-2.57804269244162
Mzf1	361508	1	73670541	0.976409148712336	0.138121647870267	-1.97962047581716	1.0767167948156	7.30602304788705e-05	-9.52422638195018	0.992737272661484	0.589516531358016	-0.528452516381767
Vom1r55	691791	1	73723492	1.01357100592306	0.596769836928417	-0.516223772709626	1.00013740397593	0.996387256439824	-0.00361928527864508	1.06763136692044	0.00383007340167011	-5.56487131104631
Vom1r60	100312671	1	74058595	0.898641763939439	9.30570971154818e-09	-18.4926376776976	0.779434144445939	1.89716438826852e-28	-63.8320222596668	1.03635793010465	0.0239034552212466	-3.73373226056726
Lig1	81513	1	74165858	0.964373349260626	0.0150283271580111	-4.19781838161045	0.920664877849424	2.79708958809414e-06	-12.7869311141916	1.04564440248406	0.000453163017806762	-7.69925863450821
Pla2g4c	691810	1	74249688	0.964158112616335	0.0148352582885099	-4.21074861463865	0.905751391010177	2.18510632214873e-08	-17.6390162565664	1.09448083459977	1.37704401155456e-12	-27.3110819347795
Cabp5	365194	1	74350811	0.969172535835274	0.106875961960937	-2.23608635096163	0.801579595770922	2.23283225151968e-21	-47.5510161053109	1.07810618407785	7.53862936447688e-06	-11.7954701743684
Sult2a6	24902	1	74911100	0.856961684665819	3.16292695121328e-30	-67.9260549405438	0.712871114195179	1.07859092975277e-92	-211.762173060845	0.988269463277058	0.333956786161498	-1.09674367712611
Sult2a1	24912	1	75451178	0.639500072641975	3.99074101112835e-140	-320.977936088433	0.57169855127186	1.60900706290749e-150	-344.912146691481	0.962704853548924	0.0183781498833504	-3.99659282635119
Sult2a2	361510	1	75909585	0.559213005060471	1.46735789438595e-200	-460.133555165949	0.46483213758868	3.93650120141833e-229	-525.921693986794	0.864869006530216	1.81158278528592e-17	-38.5497456507358
Crx	60446	1	76540141	0.877706240993853	4.3709648360843e-11	-23.8534522519074	0.765394531422304	7.21616093450488e-29	-64.7986446118621	0.967447990768695	0.0572554167898052	-2.86023302460783
Selenow	25545	1	76599441	0.967504885933861	0.101496044885907	-2.28773544790082	0.921063323657185	0.000662569496410531	-7.31938510536323	0.947827829355749	0.00247736788928279	-6.00055861738664
Nop53	292624	1	76629084	0.999741544584803	0.989108748070439	-0.0109509958002351	1.0035312639564	0.875029076068936	-0.13349816338355	0.949979253266193	0.0019355009873878	-6.24738907780059
Ehd2	361512	1	76640478	1.07664928080593	0.017403551794061	-4.05108096749709	1.04925420516497	0.19250874719164	-1.64761368633009	0.947931933010972	0.0531400552137922	-2.93482429962594
Bicra	292622	1	76661897	1.04859643040843	1.21287296702463e-05	-11.3199335667706	1.09880646757949	6.99107020928247e-14	-30.2915576516275	0.967796827675871	0.000323829949744145	-8.03529202642075
Zfp541	308108	1	76750236	1.03021063921242	0.00637162819402316	-5.05590023860174	1.07157508127384	3.10429388700393e-08	-17.2878944660218	0.972407686103446	0.00235774802695449	-6.05004834137469
Napa	140673	1	76787248	1.02380813727338	0.180112192938421	-1.71417532815668	1.04585119498144	0.0292422865566146	-3.53213944754737	0.953871775768168	0.00159067712703575	-6.44359548734499
Kptn	308107	1	76808737	1.04195773291025	0.090585975188663	-2.40145587715797	1.01653637803322	0.569052832895936	-0.56378199697661	0.905053872770059	1.96861650197681e-06	-13.1381795451913
Slc8a2	140447	1	76822579	1.1722678365452	1.39777113408178e-07	-15.7832167300752	1.05868383995043	0.111355921465087	-2.19502370784145	0.944470588855759	0.0325044933049334	-3.42637694366645
Meis3	361514	1	76861924	1.08381510232371	0.00239509061788905	-6.03433421255568	1.04109414839921	0.202908887431269	-1.59499823108269	0.996403948648514	0.876299549463249	-0.13204729505575
Dhx34	684903	1	76880867	1.02930294147758	0.0144828344090746	-4.23479116469736	0.989512689443936	0.445808763574718	-0.807865200137634	0.974407906217084	0.0101902711609179	-4.58632182160912
C5ar2	445269	1	76932037	0.995890184272129	0.725517504811722	-0.320870079021026	0.921316428378008	2.60958238041605e-09	-19.7640756359178	0.966950362779485	0.000735406469694194	-7.21508719161854
C5ar1	113959	1	76949148	1.11780408699093	1.2563464499469e-05	-11.284717599015	0.878475606210019	2.85840831600844e-05	-10.4626605279245	0.854727933048458	4.98195000740851e-12	-26.0251997337819
Inafm1	100192314	1	76976808	1.00768429548069	0.312649448029072	-1.16267269042994	1.02070210373275	0.0211896246970541	-3.85424361818232	0.892934175198458	7.98057022031428e-63	-142.985850993536
Bbc3	317673	1	77014543	1.03183694106341	1.90817767637375e-05	-10.8667767744905	1.04153136996314	3.34048198876025e-06	-12.609395453375	0.926743076570791	1.22920825126413e-31	-71.1737676188529
Sae1	308384	1	77030961	1.05881312387846	1.72699202513705e-10	-22.4794697485416	1.0187663352814	0.083816111880446	-2.47913002409837	0.979341199870615	0.00794579679647905	-4.83511219497499
Tmem160	292654	1	77164448	1.02355477694824	0.0146503766825971	-4.22328923172695	0.977663311268466	0.0484094984030418	-3.02805923651694	1.00714078292297	0.394674599104016	-0.929693653327157
Npas1	308387	1	77167381	1.16128196081651	1.76752245082217e-09	-20.1536870162175	1.05683369827301	0.064387383108641	-2.74283757952767	1.04217946925787	0.0595043049766647	-2.82170661649889
Arhgap35	306400	1	77202436	1.05566384789256	8.0179481779999e-16	-34.7596789369131	1.03783396438367	3.83406942225528e-06	-12.4715838065002	1.01217870955743	0.0403605876617849	-3.20990152310261
Ceacam9	116711	1	77405619	1.06607061138719	9.57493327770762e-07	-13.8589470843015	1.0465489393761	0.0035603796209891	-5.63788810469402	0.95337167042836	1.92024757988556e-05	-10.8604713393865
Ap2s1	65046	1	77417496	1.15352833816595	2.87975419767877e-10	-21.9681459874632	1.11182405786921	9.02905802224871e-05	-9.31247741945569	1.04385386134047	0.0300559521071115	-3.50469456416691
Slc1a5	292657	1	77456849	1.23212138474166	8.83473344966373e-15	-32.3600854594115	1.11658368608539	0.000631051382293571	-7.36812326879603	1.09560346361977	0.000142098703507482	-8.85898864670663
Fkrp	308390	1	77479672	1.08314773183224	0.0418050704975377	-3.17473764303929	0.879605859043044	0.0056190630034688	-5.18159035433818	1.08510606834312	0.0172167729998646	-4.06187119592567
Strn4	308392	1	77486096	1.10733986952626	0.00186039951403269	-6.28696402183094	0.870981703821538	0.000427080490744232	-7.7585380595862	1.00608940877212	0.834660270268662	-0.180730498875761
Prkd2	292658	1	77514077	1.16132422565224	1.6706345617914e-08	-17.9074772125761	1.01549945984516	0.628384947774432	-0.464602326142756	1.0455296224633	0.0576834490639214	-2.85278499126195
Dact3	499088	1	77546900	0.93726485859284	3.71153041166338e-10	-21.7144066284976	0.943159077788048	2.21353307575288e-06	-13.0209206421468	1.0191401459714	0.0272213840131879	-3.60375243759997
Gng8	245986	1	77566409	0.980630255469657	0.508816391547039	-0.675668051384272	1.12797225707005	0.000750873521056764	-7.19427333442231	1.1125121970844	5.40766350309283e-05	-9.82510835022668
Ptgir	292661	1	77579596	1.06449623799234	0.0662547325381964	-2.71424838212832	1.36230434022539	3.41950848644125e-14	-31.0066944785853	0.96927760557186	0.29822725975344	-1.20989946649875
Calm3	24244	1	77590668	0.963261167859886	0.000343613525159971	-7.97599300553234	1.07552159579896	4.17936713929391e-09	-19.293106003955	1.01159931206049	0.187431991958462	-1.67433920892156
Pnma8b	308393	1	77622356	0.941145598370867	0.0204580874779516	-3.88937699897877	0.967359687708983	0.282852184992286	-1.26283083230753	1.04758424126733	0.0388964386920572	-3.24685258288144
Pnma8a	361515	1	77639423	0.955779004070402	0.130345450671374	-2.03756704008337	0.960624308005536	0.258515927391708	-1.35279797226364	1.06828574853756	0.0126019091414242	-4.37390695734193
Ccdc8	494320	1	77679521	0.967365427380793	0.181806216951229	-1.70481390117203	0.887427049992584	6.37081960514629e-05	-9.66119733723498	1.10880163376345	1.60206394139027e-06	-13.3442177966376
Ppp5c	65179	1	77690211	0.960587846825812	0.00301945149671104	-5.80268008769654	0.97673561279837	0.142075197439288	-1.95139880211638	1.0467675422703	7.64262944175998e-05	-9.47918375323431
Hif3a	64345	1	77722477	0.930920512794867	0.0117210647515029	-4.44636764985546	1.01471897510549	0.66711653574108	-0.404790532074128	1.10189249036707	9.86235462663149e-05	-9.22420051891889
Cgm4	24257	1	77776447	0.970533080663707	0.334687963777194	-1.09455663263886	0.996974192047394	0.934829654446137	-0.0673909540497978	1.0956257751231	0.000953889339456735	-6.95496288962068
Psg16	308394	1	77806296	0.915383770555846	0.00307538339444597	-5.78432570437506	0.939038536270757	0.0793111232801755	-2.53437689182776	1.06457845990805	0.0168764239030693	-4.08183766634215
Ceacam3	24926	1	77863907	0.861776863709852	2.82682986202507e-07	-15.0789397572822	0.894296392184083	0.00135904687546984	-6.60097165178853	1.02915058952677	0.250845413501059	-1.38291841204976
Psgb1	59313	1	77923170	0.915123376233032	0.00413995297345296	-5.48707085027876	0.901528157429874	0.00532337404450684	-5.23564795776813	1.00339249989785	0.900361714136052	-0.104958691804231
Psg29	292666	1	77974849	0.919102549086323	0.00064075352684288	-7.35286568849352	0.84170543533934	6.90067213581555e-09	-18.7916470190996	0.982825762331343	0.415604614347255	-0.878020916961975
Ceacam11	292668	1	78138822	0.908053814142912	2.26725269883288e-05	-10.6943566312702	0.838565362160626	1.54901653823478e-10	-22.5882306918456	1.01154797400892	0.553088738942823	-0.592236822082419
Ceacam12	361516	1	78216471	0.873019382191273	5.60793707831947e-10	-21.3016680002569	0.852961880751759	1.31348641282182e-09	-20.4505808511109	0.993270974520593	0.716966381851286	-0.332726326718457
Mill1	292671	1	78372811	0.907237014335585	5.07162410892945e-06	-12.1918494545912	0.939974441189537	0.0142112823640118	-4.25371909717203	1.01327645031447	0.463519910450507	-0.768905938155569
Psg19	24256	1	78421183	0.916781308882108	0.0216607083607647	-3.83225533430763	1.03359489259525	0.464110744828332	-0.767632081035046	1.0489968184953	0.15718563949514	-1.85032775497195
LOC102557319	102557319	1	78439784	1.05428441450654	0.10528503221173	-2.25108401418374	0.938858722314551	0.100940988049378	-2.29321920963588	0.991724403174004	0.765558203786448	-0.267150033089055
Micb	365212	1	78495779	1.09843566065782	0.00116972768403568	-6.75098430595011	1.04845524555387	0.166948060719899	-1.79007252859346	1.01194925925812	0.627776966709692	-0.465570324145567
Pglyrp1	84387	1	78531815	1.33546922514198	3.44325205975134e-17	-37.9075301898839	1.46586660781107	6.70317219434518e-21	-46.4517060766832	1.12218268686546	9.34933474733287e-05	-9.27762027421879
Ccdc61	292680	1	78537494	0.972249656625052	0.0100891810050292	-4.5962916168873	0.987712237135255	0.33189939772389	-1.1029233748891	1.03824871520396	4.48921756100067e-05	-10.0112470409849
Nanos2	365213	1	78635668	0.944718695713061	0.00164651254198308	-6.40909583881697	0.829960686361528	4.05349149659141e-18	-40.0469530662435	1.01330517070165	0.389070355486091	-0.943995089285219
Mypop	499090	1	78639769	0.989489762698811	0.608022797361875	-0.497542902057935	1.02462138486022	0.311363244667547	-1.16679505908701	0.971445417681514	0.0975796376789511	-2.32708643766804
Irf2bp1	308404	1	78652736	0.968093027370205	0.0154630445502876	-4.16930232440345	1.04098997338711	0.00915801995369703	-4.69312528592268	0.969767703643878	0.00698595742138917	-4.96385322746446
Foxa3	25100	1	78662514	0.959615881330487	0.0361338150619071	-3.32052614676197	0.976577410145503	0.296773702124091	-1.21478537631774	0.983514044493953	0.318917978245302	-1.14282133074677
Sympk	292683	1	78672378	0.983482217419204	0.479452395220895	-0.735110669627076	1.01131044884759	0.681749001344889	-0.383093722098158	0.98293118831854	0.387904240274658	-0.946996773235669
Rsph6a	292684	1	78700814	1.05326482814382	0.0472220213304118	-3.0528949415825	0.926195637219	0.0128070303176052	-4.35776101527269	0.95485008192022	0.0366572124237399	-3.30614507809396
Dmpk	308405	1	78730284	1.05161515176704	0.0184771604394605	-3.99121988044822	1.04716944886954	0.0658887677381251	-2.71978729603543	0.969432926918669	0.0943134671316651	-2.36113128796282
Six5	308406	1	78741367	1.11067440543099	0.00012691249482154	-8.97201272614032	1.07235971974895	0.0306293614606698	-3.48579620521503	0.978276404655162	0.353110977007624	-1.04097288899879
Fbxo46	292686	1	78770156	1.02611199741176	3.79369440331421e-05	-10.179585144062	1.03904703023507	1.9429683786081e-07	-15.4538787552152	0.988682578766318	0.03237527709352	-3.43036020012586
Qpctl	292687	1	78788739	1.01399278130909	0.73014260089161	-0.314515420229657	1.12880925837564	0.0103730424561191	-4.56854490959576	1.03558613202175	0.316080426520405	-1.15175858347342
Snrpd2	680309	1	78798377	1.00864322842376	0.829359021649314	-0.187102139613349	1.08728589641152	0.0741727946716264	-2.60135784467122	1.02992140350212	0.393474342838643	-0.932739415693543
Gipr	25024	1	78804287	1.24221378360477	4.6741535271096e-12	-26.0889730333018	1.18989316406494	3.15492662061169e-06	-12.6665453203678	1.05051001506013	0.0737852421538371	-2.60659653818775
Eml2	192360	1	78828178	1.14421627733449	0.000834027953122009	-7.08924363923434	1.276790835712	3.60024996426474e-07	-14.8370923733887	1.09347132716051	0.0127619265984422	-4.36128902512421
Mir330	100313974	1	78833178	1.08398952969811	0.0152787595627255	-4.18129167898897	1.07930008256455	0.0519112552000597	-2.95821964912211	1.01602986609233	0.580692116994594	-0.543534581701279
Gpr4	308408	1	78875059	1.21043607498831	5.26081071256322e-11	-23.6681508801976	1.04577806761083	0.19536818222099	-1.63286938671123	0.931985578099436	0.00675198271120028	-4.99791908223674
Opa3	308409	1	78881392	1.03525643214079	2.02683613456895e-10	-22.3193749070956	1.03036272334872	3.00819641278154e-06	-12.7141698572061	0.988605410902567	0.0128413631856455	-4.3550838192493
Vasp	361517	1	78910016	1.25784503506072	8.73459551732449e-33	-73.8180164322628	1.10857556720139	7.00148669056673e-06	-11.8693880470927	1.03518677396038	0.041048495360763	-3.19300109757367
Ppm1n	292690	1	78929351	1.51198782601102	7.11167280258843e-14	-30.2744538111486	1.48368397949018	1.79022045407781e-09	-20.1409270659745	1.17181767045667	0.00141028872292729	-6.56396082752063
Rtn2	308410	1	78935277	1.13294585364539	4.16443894393394e-09	-19.2966842777402	1.07367423526264	0.00484258421299515	-5.33030677243781	0.982581530505593	0.331777957571391	-1.10328933630962
Fosb	100360880	1	78954312	1.04443631896273	2.14582447552205e-05	-10.7494016155691	1.07434055951503	3.96660533959285e-09	-19.3453551862234	0.97884450859804	0.0177109870188959	-4.03357009644812
Ercc1	292673	1	78996736	1.04796182839573	2.35176393599104e-05	-10.6577598073217	1.05819366088603	1.77471049161538e-05	-10.9392881586609	0.989182744402039	0.261267391380842	-1.34221090803997
Polr1g	680493	1	79007490	1.05653983374126	0.000888239283084525	-7.0262693883377	1.06102504084704	0.00249351667785497	-5.99406124446829	1.0061436491992	0.667357903998538	-0.404428789274261
Ercc2	308415	1	79033342	0.990806818543175	0.788129341635938	-0.23809306346171	1.01935786653289	0.637752960097743	-0.449804280500595	1.11487556058415	0.000340410913444525	-7.98535710113114
Mir343	100314183	1	79038454	1.01746827426143	0.70707475976633	-0.346618876432133	0.991300599533958	0.872402744624493	-0.136504098597607	1.16887280984261	0.000131044307821181	-8.93997506430659
Klc3	171549	1	79046054	1.18885278597788	4.05797709765282e-06	-12.414825960329	1.15034583852087	0.00162786831293797	-6.42048390353221	1.18159715651627	4.79290724475873e-07	-14.5509584831987
Ckm	24265	1	79061463	1.1137384343633	0.000509176583843874	-7.5827156785052	1.04147927661563	0.273132729775409	-1.29779741229556	1.14052008435192	1.52420140953967e-06	-13.3940399509414
Mark4	680407	1	79075399	1.06508056069949	5.86976530281286e-05	-9.74311081441458	1.01672558010591	0.367132426410489	-1.00203266110686	0.983510550731367	0.226791448155453	-1.48372441438507
Trappc6a	680465	1	79158587	1.03761061481888	0.000267278531695827	-8.22721925343645	1.04463591034837	0.00022753835630677	-8.38819173463387	1.01268881626156	0.157112636654492	-1.85079229994404
Ppp1r37	308398	1	79180794	1.15313776939931	5.85795625479672e-29	-65.0071669160501	1.16541104239197	1.26380227145423e-23	-52.7253322861865	1.0596417873073	2.90773206799575e-07	-15.0507222317094
Gemin7	499391	1	79215054	1.30510521158492	9.32265914479503e-22	-48.4244241419012	1.15561173841218	1.39755194915674e-05	-11.1782033666933	1.03070448247255	0.219139737626435	-1.51804568129303
Clasrp	499390	1	79232260	1.12751962612005	4.18460882821923e-31	-69.9487246532021	1.14502073651844	1.80114165277067e-28	-63.8839618884444	1.01372030247333	0.136980308640164	-1.98791809603807
Clptm1	292696	1	79289478	1.11592141865855	3.67566349050753e-29	-65.4732340388235	1.15660207470644	4.5305422855323e-37	-83.6848067986189	0.996399296667968	0.674140254358766	-0.394317097197651
Apoc2	292697	1	79329429	0.919240146025329	9.78690715451369e-06	-11.5344650701791	0.982942730713732	0.432780807960067	-0.837523896333115	0.937671596216509	4.78580175784293e-05	-9.94727189760333
Apoc4	680551	1	79335745	0.896977917431526	2.15956704345638e-10	-22.25594317118	0.989060894434592	0.577524114977536	-0.549005079921151	0.932663560231526	1.13967096089885e-06	-13.6847709680102
Apoc1	25292	1	79347057	0.97307447566457	0.0323953396930656	-3.42974070316311	1.00637423831376	0.663559679646448	-0.410136482538263	0.954663103353246	1.04222819647668e-05	-11.4715645470777
Apoe	25728	1	79353924	0.998122228431695	0.892104000497777	-0.114172560712206	1.07200128648671	1.21030429289454e-05	-11.3220536552468	0.943994601821081	5.39580254976102e-07	-14.4324743052465
Tomm40	308416	1	79359186	1.02992328213766	0.00532884204430315	-5.23462131688308	1.1471025538432	4.34319450844401e-28	-63.0037724646282	1.00420999452269	0.641817535754388	-0.443451227908702
Nectin2	308417	1	79372123	1.04613460602905	8.19030901577616e-13	-27.8306545809054	1.11046700647666	3.4789192337126e-44	-100.067022411212	0.9959105499766	0.45479738011916	-0.78790327763431
Bcam	78958	1	79415016	1.36483967962255	1.93421191690821e-27	-61.5100975454013	1.33287727908681	3.20913434474784e-17	-37.9779453546589	1.01519258487323	0.554490679375689	-0.589705281393965
Cblc	292699	1	79439975	1.29881153291309	9.32463276684134e-45	-101.38366960155	1.42842108676818	3.25365268507654e-58	-132.370157125319	0.988675103256985	0.492080636101035	-0.709112681404768
Bcl3	680611	1	79471369	1.10540893769236	2.00002587936956e-58	-132.856775273494	1.18945580402127	1.30251522704492e-118	-271.440743788091	1.00949280968666	0.0814353930449029	-2.50794529648207
Ceacam16	292700	1	79514975	1.11771851906457	2.0484918113384e-21	-47.6371831322722	1.22953791145562	6.52141362086764e-51	-115.556748577242	0.949197854328219	4.53880082090691e-07	-14.6054328101593
Ceacam19	680640	1	79542108	1.2063079620608	3.14338548308904e-27	-61.0244971124092	1.35317613639565	3.38698797703428e-48	-109.304143439624	0.886786157572578	4.82012689249767e-15	-32.9659761409504
Pvr	25066	1	79561296	1.1916763296456	3.38915609220927e-27	-60.9492165607889	1.52366732125752	5.57373256083875e-106	-242.355954909216	0.941688126932637	2.42933319334515e-05	-10.6253086513048
Ceacam20	292701	1	79622077	1.08692714791046	5.19227378437268e-08	-16.7735090339739	1.27888917956834	2.99332178463803e-42	-95.6121901702501	0.941399869339449	7.86475697123799e-06	-11.7531189219648
Zfp180	246279	1	79652441	1.13885962157059	1.06861830484124e-10	-22.9594844198046	1.07360114563561	0.00295389597944287	-5.8246303089517	1.00117057246991	0.947285832438135	-0.0541544019412578
Zfp112	308420	1	79676933	1.03879605197779	0.00587307209670081	-5.13737742655919	0.967387900921917	0.0403082933741203	-3.21119804028045	1.00096112099451	0.935025884119356	-0.0671810665265186
Zfp111	170849	1	79762921	1.02940612934502	0.0467468082657442	-3.06300929796861	1.00964590747729	0.568881350115411	-0.564083390122863	0.970013026635225	0.0149110351544107	-4.20565372576025
Zfp61	499094	1	79850013	1.04673482718651	0.00231146245394202	-6.06987485782516	1.00737279649121	0.672257231085871	-0.397114227348253	0.97960646294866	0.112733120887743	-2.18273201568421
Zfp94	499095	1	79864734	0.999366974062532	0.978730008164106	-0.0214994577717065	0.900540321445274	0.000201963361827969	-8.50742425410314	0.989770721468834	0.614779147477885	-0.486492185463039
Tescl	292706	1	79920097	1.10197619565707	0.00347839877967117	-5.66118321186795	0.966130803166073	0.38331598765989	-0.958895596899641	1.04037855888917	0.186801524350347	-1.67770859288693
Lypd5	502308	1	79935374	1.05933544112937	0.0981478616824359	-2.32128014471771	0.885516609256272	0.00310909950154076	-5.77342214406231	1.02886253618053	0.356384372239108	-1.03174543328316
Kcnn4	65206	1	79959322	0.944637504831982	0.0619799260512075	-2.78094471973058	0.816534501404649	2.39341776027351e-08	-17.5479583743022	1.02425651571525	0.377822447947875	-0.973330908136537
Smg9	365215	1	79988917	1.00105120270618	0.944504824370538	-0.0570944841970396	0.975828996255232	0.170032564481278	-1.77176530450411	0.975814284550727	0.0623572340368509	-2.77487559054132
Irgc	308428	1	80020134	1.27420891797806	6.87952227704389e-16	-34.9128122748465	1.24784419793384	5.29099497152247e-10	-21.3598446164021	1.02110907440236	0.431509843751658	-0.840464955852912
Plaur	50692	1	80053441	1.34120781287856	2.23246813343448e-32	-72.8796152160803	1.4162454050448	1.59786262822569e-32	-73.2140560969755	1.05725775350702	0.00996353663358276	-4.60882318671988
Cadm4	365216	1	80075232	1.13408126778622	7.31361005054888e-06	-11.8257735551426	1.02811275532155	0.405420775624831	-0.902829799052786	1.0432809006507	0.0852586980728151	-2.46206513784359
Zfp428	361519	1	80099441	0.994646986181739	0.838120817777106	-0.17659301493376	0.899634708602651	0.000660552833292516	-7.32243344735607	0.960040159517303	0.065856875684143	-2.72027144190586
Irgq	292708	1	80123925	0.97678875286228	0.0193309429718313	-3.94604820413584	0.954794641830142	0.00010333738030873	-9.17751138564206	0.941248806120576	2.33614929729798e-12	-26.7825171414903
Pinlyp	308429	1	80134643	0.860250226614868	1.74512677882385e-07	-15.5612684453219	0.839162982399312	1.191434123009e-07	-15.9429379240539	0.927756479303509	0.00159254049870523	-6.44242473994322
Xrcc1	84495	1	80141273	0.911336052247847	6.01143669008319e-09	-18.9296020670365	0.939002778137304	0.000575300954607518	-7.46061725477515	0.961680239281958	0.00417283026453583	-5.47916075288584
Zfp575	308430	1	80175016	0.82177417330149	8.3576858611018e-22	-48.5336904679646	0.839802755984397	2.27108203067463e-13	-29.1133498255028	0.88904039820458	3.75474507291902e-12	-26.308000723052
Ethe1	292710	1	80184037	0.916482174856375	1.46940756092082e-10	-22.6409916301659	1.00887053205577	0.570768904861369	-0.560770871280012	0.912836111352748	1.5169986057182e-15	-34.1220426136494
Phldb3	308431	1	80201584	1.00522694585621	0.726861454571819	-0.319019391037694	1.0862514013903	1.86503833606727e-06	-13.1922289495477	0.951070137626289	9.22749221200455e-05	-9.29073815304699
Lypd3	60378	1	80226449	1.01321107903152	0.623650241138448	-0.472165578753798	1.03588961996264	0.259835590058477	-1.34770619391055	0.94186430786843	0.00849929422940649	-4.76777215076773
Tex101	207113	1	80255081	1.00226635093066	0.935530829884566	-0.0666411782957106	0.950692743100229	0.122713167829608	-2.09790561574864	0.957246162613645	0.0694045959763153	-2.66780218921954
RGD1564380	292711	1	80273020	0.936527396242513	0.0387919094263167	-3.2495435740365	0.894786435369431	0.00316484097604606	-5.75565246918351	0.951243469284683	0.0664417241462138	-2.7114300441491
RGD1565655	499097	1	80323861	0.940845830893286	0.0571134278046254	-2.86271602701349	0.884385048803945	0.00128352689345038	-6.65814360465843	0.957061519353138	0.107372770612585	-2.23144866152344
Cd177	499099	1	80340035	1.02494202082291	0.499037197785439	-0.695074641348735	0.975005693106239	0.557313216131832	-0.584627870114297	1.08763586766444	0.00958058752268477	-4.64801636083343
Ceacam4	287009	1	80376667	0.927289425188366	0.0127912598411241	-4.35899316619985	0.901166276276308	0.0044884729488924	-5.40624273554465	1.00653325188362	0.81034343859296	-0.210297122914603
Ceacam6	100125369	1	80416531	0.946388628964942	0.0509726877260608	-2.9764653244909	0.934730070303175	0.0474374348044526	-3.04834359817342	1.00418236002785	0.865277257273603	-0.144705294768584
Lypd4	681194	1	80460487	0.954325065792222	0.0787691292089258	-2.54123412018486	0.838985363079645	2.69544164724331e-08	-17.4291186764896	0.983526446218816	0.452641809925792	-0.792654172838005
Dmrtc2	499100	1	80466310	1.1854068606994	9.59734880410117e-05	-9.25143857087682	1.06740914626069	0.200569972324684	-1.60659210396752	1.04082761259547	0.276930881909368	-1.28398732772394
Rps19l2	29287	1	80480809	1.04102883749487	5.70948745242762e-06	-12.0733813014728	1.02549515203155	0.0147001239274424	-4.21989935479472	1.02863454326567	0.000133251548798129	-8.92327187173537
Arhgef1	60323	1	80499113	1.00676067120516	0.340711001724639	-1.0767206633055	1.00459779782288	0.580607292947034	-0.543680666418079	1.01254992816289	0.0419018772015245	-3.17242465111193
Rabac1	83583	1	80564032	0.956115404287624	0.000416926634242422	-7.78260028871275	0.950101304400991	0.000661855196330811	-7.32046376261402	1.01891962207765	0.0832133182639713	-2.48634786867754
Atp1a3	24213	1	80572796	0.993252903842019	0.844353686924259	-0.16918381183064	1.06125786042804	0.15165107264362	-1.88617297171978	1.06141117121184	0.0524842454465873	-2.94724224115126
Grik5	24407	1	80605890	1.01733849781069	0.396961984536922	-0.923914759713874	1.21323761297029	7.07698385865443e-17	-37.1870987726252	1.05338397329092	0.00205963428622988	-6.1852268428975
Zfp574	308434	1	80672390	0.986368922358602	0.571122939894171	-0.56015078620668	1.25434675595883	4.58352882089744e-16	-35.3188923015377	1.06138808744034	0.00311117788585703	-5.7727538830623
Pou2f2	117058	1	80687116	1.06496163851801	4.67102655311501e-10	-21.4844720637621	1.06027926714592	1.42528466735486e-06	-13.4611389976295	0.983844372698906	0.0650298816180168	-2.73290839752382
Gsk3a	50686	1	80815848	1.05763171736	1.7967365200552e-13	-29.3476342339886	1.06674146888983	4.06733155932236e-13	-28.5306190610218	0.994696040564332	0.427444865527795	-0.849929968448231
Erf	292721	1	80829935	1.10208200276588	3.86568610372711e-12	-26.2788819325084	1.10473383002413	1.9043766444962e-09	-20.079111102653	0.963061500993764	0.00206876760285138	-6.18080220994392
Cic	308435	1	80853920	1.04521803306996	5.17341324347394e-29	-65.1314350243119	1.05409410754829	5.02092012532499e-29	-65.1613544880222	1.00157055616797	0.654953493611093	-0.423191047988124
Pafah1b3	114113	1	80881263	1.29319505168337	2.95057562564623e-07	-15.0360953723037	1.29809278692737	1.08090737554707e-05	-11.4351246140295	1.12679173551736	0.00648728020414144	-5.03791191096519
Prr19	681408	1	80887151	1.20668808260613	2.52606603777255e-06	-12.8888473911582	1.16116852920589	0.00156895365414764	-6.45734634413301	1.06057808709468	0.0906754207621868	-2.40046895349102
Megf8	114029	1	80902574	1.08050601891639	1.23915640743966e-08	-18.2062499124367	1.06149858753695	0.000251384950388533	-8.28852512681188	0.982325164838764	0.139031786095376	-1.97305269504888
Cnfn	365217	1	80951600	0.887895489925412	1.37916498570391e-05	-11.1914472317609	0.83691184253697	3.32240481860298e-08	-17.219991880281	0.898371911106741	5.31822613201819e-06	-12.1443707440433
Lipe	25330	1	80965627	0.905815121925726	8.60464027978117e-10	-20.8735493047787	0.901725511627731	4.35587603951925e-08	-16.9491549966972	0.939346681313561	7.20623910312134e-06	-11.8405633650729
Cxcl17	308436	1	80984964	0.938216402373617	9.25382593628341e-06	-11.5904734772216	0.906778228578209	9.5421733530213e-09	-18.46754456265	0.943874341989527	3.16670584920538e-06	-12.6628186746692
Ceacam1	81613	1	81043595	0.997910128426125	0.866087075682196	-0.143769826187843	0.962333306796158	0.0089245809096825	-4.71894590931726	0.980854654617291	0.075459422081006	-2.58416022308906
Erich4	685046	1	81123556	0.967349737934625	0.15156415187448	-1.88674629894409	0.897844250097177	0.000105772325779915	-9.15422164383407	0.88544428766069	2.12500806189191e-09	-19.9694902407457
Dmac2	361520	1	81128878	1.11664910093119	0.00757914643275266	-4.88235469348487	0.972405447825489	0.571587701019995	-0.559337349917895	0.831098207446924	3.45174591619798e-07	-14.8792154852555
B3gnt8	308440	1	81135602	1.00556149504762	0.897716249975396	-0.107901240594986	0.849960479897939	0.00147776008476155	-6.51722779388007	0.752858587243944	5.6619638545487e-14	-30.5024204991137
Bckdha	25244	1	81138946	0.927065528753908	1.03661116776638e-05	-11.476968564797	0.923857927418696	7.03494076361889e-05	-9.56203619467829	0.897662307569722	7.41895964755351e-14	-30.2321524637922
Exosc5	308441	1	81168128	0.899801570015015	3.24250529832393e-07	-14.9417493797268	0.88865205121191	1.16957649378643e-06	-13.6588688458047	0.869204890788478	1.11548381751311e-15	-34.4294881670613
B9d2	308443	1	81189767	1.01258265119432	0.493994090534675	-0.705231724346181	0.850047577813356	6.30732492931249e-14	-30.394479656724	0.970059777885572	0.0555909625321	-2.88973463532406
Tgfb1	59086	1	81196532	1.09230554771219	0.000340546377407705	-7.98495923780906	0.852660510618859	5.9621966282059e-08	-16.6352417689978	0.972436774879162	0.203647260392836	-1.5913658975054
Ccdc97	292724	1	81219230	1.06546717367558	0.00137206138821497	-6.59144100708249	0.92360641419459	0.000709964099127285	-7.2502961538168	0.973026777142545	0.118533141655084	-2.1325626810949
Hnrnpul1	361522	1	81228404	1.02577333786773	0.000783281531311662	-7.15201837192131	0.989635433968846	0.242919896614305	-1.4150235335485	0.981092143138284	0.00417337561360691	-5.47903007097364
Axl	308444	1	81266551	1.17008205835711	1.00484988446121e-06	-13.8106723963052	0.858019993408527	6.83875492087497e-05	-9.59031977901692	0.806115048430463	7.35305538729225e-14	-30.2410753761194
Cyp2s1	308445	1	81310451	1.01182798931131	0.172702297407329	-1.75618599103826	0.84098512317996	2.81159580469973e-59	-134.81876826247	0.921149053708649	5.84091785633048e-26	-58.1023244661746
Cyp2b1	24300	1	81518408	1.07589615409041	2.16401057310727e-16	-36.0693982410233	0.751682439609025	2.10421581361071e-138	-317.012799970554	1.11248233638277	3.61446481153926e-39	-88.5158748287175
Cyp2b2	361523	1	81594572	1.05312279912725	3.10720779211098e-06	-12.6817860510928	0.684466599300759	4.48939431523603e-151	-346.18863124583	1.08343591430067	1.29962300366148e-15	-34.276702169684
Cyp2b3	286953	1	81652790	1.02308020255053	0.00130127041740405	-6.64441424754989	0.792607122746226	3.57067568993643e-145	-332.602083637364	1.10879107856249	3.38392853213815e-57	-130.028312978484
Cyp2b21	292728	1	81886097	0.912283325621892	8.49965403748010e-09	-18.5832403757514	0.678184720871739	1.35620753061563e-84	-193.112455587515	0.973165357433775	0.0515071769972372	-2.96603412185238
Cyp2b12	29295	1	82007609	0.9562794723594	0.105220164939278	-2.25170031511486	0.755022611031951	4.55366477181766e-17	-37.6280142277766	0.949261791915293	0.0367940519567535	-3.30241907848101
Cyp2b15	685222	1	82094188	0.830839711089707	2.45465681126796e-09	-19.8252788772159	0.700574426138769	2.33520922742121e-21	-47.5061854608771	0.937934542030095	0.0191389272723722	-3.95603094090352
Cyp2g1	25251	1	82145635	0.897282468662517	0.00163720586552236	-6.41476423069769	0.69415403230399	2.79815609918085e-19	-42.7201561026426	1.02656158911918	0.393362298667503	-0.933024212221786
Cyp2a3	24299	1	82171914	0.775387766210739	1.11110780585365e-37	-85.090290899858	0.732477664403376	6.91984160626341e-41	-92.4715959326566	0.940078170598461	0.000160262193962168	-8.73869937169078
Cyp2a1	24894	1	82231611	0.725203838411922	3.22059993140627e-133	-305.074249711905	0.73317687201199	1.51592146888259e-95	-218.329560350085	0.873448458592677	1.05011103687633e-37	-85.1467525327953
Cyp2a2	24895	1	82263833	0.686049971813908	1.37143414345941e-266	-612.171777724067	0.656313344496532	5.67632823267165e-248	-569.304798476731	0.837954706468057	3.09913079858074e-94	-215.31187705682
Cyp2f4	54246	1	82417646	0.854544751348647	3.56117241067676e-55	-125.372090295184	0.675531117086473	1.22881347981189e-217	-499.454916126458	0.975518239052824	0.00303271409025339	-5.7982973210384
Cyp2t1	171380	1	82447896	1.00368935082857	0.86273560467448	-0.147647002539368	0.804762739545586	2.42598432569073e-17	-38.2577092313662	1.00276871948246	0.880800672134712	-0.126923930478236
Egln2	308457	1	82451554	1.02152609439694	0.0523544704534202	-2.94971794983077	1.00052495774602	0.967477134771207	-0.0330634876688852	1.00192033426417	0.840445000110512	-0.173823765382822
Rab4b	50866	1	82461396	0.970102783829419	0.140850370527033	-1.96005715401335	1.07960691833938	0.00130072218116022	-6.64483564479157	1.01302827852409	0.464319661681314	-0.767182037919174
Mia	81510	1	82473677	1.00513152096247	0.87046586151206	-0.138726737645649	1.07689630195444	0.0443426050424639	-3.11580932499826	0.985457059505286	0.590038615122001	-0.527567294864764
Snrpa	292729	1	82481770	0.947504406471118	0.109815405680853	-2.20895445300149	0.948855092351569	0.178689059740481	-1.72210808006478	0.962628164706262	0.184584776495672	-1.68964642783475
RGD1560854	499106	1	82490363	0.961317259096583	0.234109605664114	-1.45196587301561	0.9484231449612	0.167333933258587	-1.78776386275426	0.952164830494655	0.0822435110125478	-2.49807078591337
Itpkc	308451	1	82500957	1.04281881398815	0.111517973075071	-2.19356950757385	1.11139443002225	0.000652160185825699	-7.33522034243119	0.89648055828921	2.51976583781836e-06	-12.8913445822591
Coq8b	308453	1	82526658	1.06156382548137	0.0128094007648072	-4.35757594287122	1.17091775111503	2.37157711027675e-08	-17.5571255627431	0.904950147392373	2.35271492389576e-06	-12.9599406098743
Numbl	292732	1	82550164	1.13950100520876	6.87871142484421e-09	-18.7948344954432	1.24423521900049	2.85537319274692e-16	-35.7921589378412	1.01312044022363	0.508352574936747	-0.676580026990532
Ltbp4	292734	1	82600136	1.07490653414868	2.76207405320454e-06	-12.799528691894	1.19034762421669	1.7747339660098e-21	-47.7806364194848	1.07683621736006	4.67370071306947e-08	-16.8787295421774
Shkbp1	292735	1	82636797	0.934127315893652	0.0145813404355377	-4.22801262003373	0.979869418953413	0.533300160684145	-0.628670860074024	1.02866151655551	0.233861706908125	-1.4530253344506
Sptbn4	308458	1	82650751	0.96946293317383	0.0395253683608927	-3.23081257623635	0.96697295967249	0.0559335719271344	-2.88359050794446	0.987589076727862	0.339186522574332	-1.08120510883038
Blvrb	292737	1	82738646	0.954241313019724	0.0225417998881356	-3.79238392049135	0.886968824310081	4.85380102860065e-07	-14.5383335357177	0.909408897970343	4.44738044046924e-08	-16.9283654861686
Sertad3	499108	1	82763535	0.976126184983025	0.000300010188835365	-8.11169412110024	0.963764229651726	2.56469771525231e-06	-12.8736699360905	0.965239753398192	3.46517411307382e-10	-21.7830880494777
Sertad1	361526	1	82775692	1.00790328320248	0.448585563058493	-0.801655839628571	1.03781920422053	0.00214646509410493	-6.14393293220457	0.962736275281044	2.19717397058612e-05	-10.7257534891834
Prx	78960	1	82786817	1.02261375029647	0.131176430893088	-2.03121206119298	1.03618456859582	0.0391011486727304	-3.24160343460315	0.951721289238145	8.02301591333028e-05	-9.43061106473685
Hipk4	308449	1	82810708	1.05666172319376	0.0772782170816576	-2.56034316023353	0.762115746406424	2.21008801004845e-13	-29.1405738706345	1.01759647533469	0.523447039768684	-0.647319419465004
Pld3	361527	1	82821865	0.939514997623979	0.00499922489163796	-5.29847240023755	0.732862908303762	3.17898634918869e-31	-70.2235754949543	0.954806162562384	0.0155047125138056	-4.1666112681169
RGD1307554	292739	1	82844330	0.944267105593036	4.05774945189325e-06	-12.4148820602378	0.845742979796476	2.16707133026704e-29	-66.0015910582172	0.95166314806224	5.1707391383706e-06	-12.1724949128599
Akt2	25233	1	82894322	0.965238567478022	0.0152780173734752	-4.18134025670724	0.851563785001359	3.80538919864261e-20	-44.7152835876897	0.973292288513119	0.0326545281506013	-3.42177174526181
Ttc9b	361528	1	82953434	0.940603985846109	0.0451077265855435	-3.09870172596009	0.749570431119286	7.84790904859851e-15	-32.4785292618332	0.962975443944211	0.167685287017454	-1.78566634794664
Map3k10	308463	1	82955783	0.974124869544999	0.00607838485152424	-5.10301626771547	0.907517815966528	1.4943357178128e-17	-38.7422648087137	0.954983707202983	3.32812034881814e-08	-17.2182730591418
Psmc4	117262	1	83349136	0.975049610600431	0.00151119576374709	-6.49485404501867	0.974731851988117	0.00646049647610652	-5.04204911025428	0.992512025035744	0.280648645361094	-1.27065176439662
Fcgbp	100303643	1	83375208	0.943187462111746	0.0242686841473483	-3.71856847796319	0.985987313448811	0.647775792324749	-0.434210642000344	1.02663916749604	0.247905797651851	-1.39470645315577
Fcgbpl1	292746	1	83424788	1.1001763981695	0.0026944302957418	-5.91656849001355	1.0725843145528	0.065946420462731	-2.71891267782359	1.05592798486582	0.0554087271101645	-2.89301816857096
Fbl	292747	1	83469832	1.02426394142693	0.300214721350725	-1.20325732250836	1.01001064091649	0.713364198455261	-0.337763191707905	1.02385416882033	0.239208255402404	-1.43042074494935
Dyrk1b	308468	1	83479147	1.01321026538085	0.5644017161242	-0.571989018391162	1.04889106135559	0.071945296256562	-2.6318492229552	1.03142230487833	0.11251270038927	-2.18468917136045
Eid2b	103690162	1	83545604	1.00027724472705	0.987277483508736	-0.0128041407539004	0.955047895312333	0.0256988407835337	-3.66130939379733	0.986709661705106	0.368483003230322	-0.998360692621868
Selenov	499113	1	83551473	1.08770300371125	0.0371272799725476	-3.29340327034304	1.20840244600389	0.00010056275570655	-9.20472859045244	1.02770531576515	0.45484097981137	-0.787807416038835
Dll3	114125	1	83562013	1.03636062879373	0.0704667057192195	-2.65261494001531	0.949404321178944	0.0283005772776924	-3.56487307603596	0.943077308019471	0.000620750535848481	-7.38458127034885
Supt5h	308472	1	83586716	1.06685264035051	8.32796369355753e-08	-16.3010617722124	1.04378102942051	0.00268603460582758	-5.91968929718614	0.972334254718694	0.00902807632735874	-4.70741596554788
Rps16	140655	1	83643111	1.01863150174715	0.179103778800719	-1.71978987130656	0.965380043068525	0.031022158426217	-3.47305354189374	0.931328057773083	2.95251088123622e-09	-19.6406098824324
Plekhg2	292750	1	83651856	0.989990891641009	0.222136921509967	-1.50446132367192	1.08098939894224	4.66365269846875e-16	-35.3015625059369	0.967717893006583	4.51283339478871e-06	-12.3085853545328
Zfp36	79426	1	83669084	0.983516804900419	0.0155982092650088	-4.16059916202017	1.04764240918779	1.1321831477514e-08	-18.2965329859584	0.978584293886988	0.000290174890836017	-8.14502674491017
Med29	292751	1	83677961	0.888638883444618	0.000676337306687798	-7.2988186319774	0.94619668646269	0.174956757861235	-1.74321643352815	0.912923399697568	0.00256737006631039	-5.9648732245267
Paf1	361531	1	83683654	0.894350455485051	0.00143693322129967	-6.5452441438769	0.933622274236275	0.0948223738992241	-2.35574988597233	0.914544122725329	0.00338878906905698	-5.68728262817116
Samd4b	308473	1	83689413	0.955687433820815	0.010552373373002	-4.55140448009513	1.0017717975819	0.931853629875328	-0.0705795261200995	1.02202230411078	0.145774052595335	-1.9256974409838
Gmfg	113940	1	83734199	0.956037593963339	0.00798511801228915	-4.83017571817714	0.971432796847197	0.140417789783945	-1.96313308755433	1.04381395942401	0.00255268336643959	-5.97061017252739
Lrfn1	365222	1	83747292	0.902544630329704	8.01795150316889e-06	-11.733827592257	0.877485852981081	1.90416767654199e-06	-13.1714655600619	0.993706017288281	0.748997991298591	-0.289018977312851
Sycn	245917	1	83832102	0.913626742452668	0.000279515306457752	-8.18245350315571	0.843053997805658	9.25901684426339e-09	-18.4976679662508	1.00052750985601	0.980690062908593	-0.0194988092867807
Nccrp1	292755	1	83835625	0.979644221832314	0.549778895610724	-0.598239089562993	0.886594735803605	0.00279656293553296	-5.87936413884843	0.998754197536205	0.966909245164101	-0.0336506398834701
Pak4	292756	1	83849904	0.98610895471672	0.102023268152657	-2.28255437256939	1.05030646273259	9.21735537581518e-07	-13.8970074901299	0.975017716821662	0.000586901558563697	-7.44065345481705
Fbxo27	499114	1	83980936	0.925954486291958	2.77589537750298e-11	-24.3074626692196	1.00803387558181	0.551030453015944	-0.595965202725	0.955017137882052	2.55269003195563e-06	-12.8783628403328
Fbxo17	292757	1	84009043	0.959890861591692	0.0654467757351694	-2.72651805086231	1.08994099811953	0.000902687066645326	-7.01013461317465	1.00945679456614	0.62133100819328	-0.47589131458991
Sars2	292759	1	84028986	0.98830291942583	0.732993145309101	-0.310618928695691	1.13503592525704	0.00185734457271895	-6.28860746039478	1.02857422571638	0.347969092594027	-1.05564161753687
Mrps12	292758	1	84025897	1.00116513396955	0.974149013092892	-0.0261909961863838	1.13683953053479	0.0024666595247738	-6.00489046280629	1.03730596338142	0.241107925097512	-1.42251062375244
Nfkbib	81525	1	84046292	1.05495578917881	0.0361040321331452	-3.32135072644162	1.19066192095126	5.83388120190914e-09	-18.959583328768	1.04523595676054	0.0422499028962377	-3.1641532234955
Sirt2	361532	1	84054430	1.09197973834976	0.00213030067125913	-6.15149214900741	1.1864324301203	3.73635839640118e-07	-14.7999842046785	1.066420838553	0.00891904874477989	-4.71956598103888
Rinl	292760	1	84077265	1.17542278094886	5.42093272854522e-13	-28.2433383181394	0.958210620160533	0.10990115513135	-2.20817390687848	1.03220498509922	0.100706719373274	-2.29554275483753
Hnrnpl	80846	1	84100885	1.0485809597464	7.75782646733823e-15	-32.4900741943645	1.02280715312243	0.00167296620842094	-6.39315705537573	1.0026650462467	0.617721537335709	-0.48171750990462
Ech1	64526	1	84114590	1.06160252197017	4.96479712194695e-05	-9.91055302995006	0.995411226135488	0.789167499280115	-0.23677668753657	0.969210541918219	0.0112006067978506	-4.49178732376916
Lgals4	25474	1	84124766	1.35774935848275	1.32594058736019e-16	-36.5592394030572	1.03216751069766	0.472674642260472	-0.749347987088814	0.93660135197849	0.0445514392882103	-3.11111081833219
Lgals7	29518	1	84150261	1.21147268281459	4.16604338775007e-12	-26.2040543584176	1.19837562488441	3.67773941556391e-08	-17.1183824697734	0.995519159868682	0.853669582864364	-0.158211065371788
Capn12	308476	1	84171059	1.06590786653879	0.00964699950171095	-4.64110834444595	1.12523091775753	5.20119039063342e-05	-9.86403794430567	0.934173034915529	0.0016452587761116	-6.4098575964307
Actn4	63836	1	84182783	1.02608264221111	2.68819467805018e-08	-17.4318108990442	1.02164435297451	9.88256392689751e-05	-9.22215348010551	0.9889017296816	0.00745402346481385	-4.89900132998076
Eif3k	292762	1	84260125	1.10560656968056	3.55389089434941e-05	-10.2448824351042	1.05712792349777	0.0549054385812343	-2.90214287196265	1.03613247848605	0.0970914044612706	-2.33210243014419
Map4k1	292763	1	84271069	1.08286818789638	1.37405479311317e-06	-13.4977444864198	1.07607328473756	0.000167386377870976	-8.69520577794535	1.02699142235333	0.068722193748504	-2.67768307881648
Rasgrp4	170668	1	84433168	1.05747758502365	4.64106690005164e-06	-12.2805662828012	1.0256233444667	0.081930637692719	-2.50188227147388	0.997898775791089	0.842067909249415	-0.171894615676814
Fam98c	292764	1	84452806	0.961250303681883	0.075512272875485	-2.58346008129555	1.00025751794493	0.992200697390131	-0.00782987624289844	0.988210026383015	0.53682758749665	-0.622078302140277
Spred3	308478	1	84461446	1.07874120481369	0.0456506908803425	-3.08673653776559	1.27793580783806	2.89507501220758e-08	-17.3576697223106	0.913713147805111	0.00668103109873171	-5.0084829472477
Ggn	292765	1	84470689	1.09757546098382	0.0195016396681246	-3.93725673140257	1.28227211608454	9.86807779183788e-08	-16.1313756620737	0.905260877437362	0.00437038829023132	-5.43290342022204
Psmd8	292766	1	84474377	1.01338976488443	0.330020833381033	-1.10859949505664	1.07719700042464	2.92360035029735e-06	-12.7426947045231	0.921201154963461	2.52851361264479e-12	-26.7033894907212
Catsperg	292767	1	84488730	1.00669832679796	0.736537970472228	-0.305794489116829	0.987632265050078	0.598898379536302	-0.512663345448721	0.952536533299819	0.00503173164215491	-5.29199109126149
Kcnk6	116491	1	84525775	1.09709385946528	0.000727917899260517	-7.2253222918683	1.11957090739436	0.000399429655866533	-7.82547288869613	1.02057698639304	0.384137904376632	-0.956753664883898
Yif1b	292768	1	84539743	1.05229705806385	0.0205859337093918	-3.88314726606212	1.13410425954345	8.64132855800171e-07	-13.9615393116763	0.998533139906472	0.937668386627503	-0.0643589248632773
Spint2	292770	1	84558164	1.04777358729103	0.00500716480949918	-5.29688543035835	0.989603558348216	0.592003502368631	-0.524242727952403	0.922662088053036	1.60037942863733e-08	-17.9504399999222
Ppp1r14a	114004	1	84586635	0.998667246346533	0.942899829267208	-0.0587952275825249	0.935200261438863	0.00222017375183813	-6.11016981956687	0.902287188456448	1.01391223824728e-10	-23.0120345785691
Dpf1	50545	1	84606367	1.15464980367375	1.39811741818599e-08	-18.085554113549	1.06663057246811	0.0321739096367964	-3.43659941459643	0.941712707682418	0.00683831338770415	-4.98521415849872
Sipa1l3	292771	1	84618715	1.08167217216125	6.50914235770407e-14	-30.3629835966631	1.09786824312179	7.00459179158845e-14	-30.2896253976888	0.982853640283263	0.0638026507485211	-2.75196054171202
Zfp84	308482	1	84987379	1.02455825816363	0.000578624411676515	-7.45485697537462	0.957903183196876	2.55415312372832e-07	-15.1803749406705	0.997017591825984	0.632184117384793	-0.458574602286222
Zfp74	365224	1	85158980	1.08121862060643	2.31361631064024e-16	-36.0025496850509	0.991524279032828	0.447177224586291	-0.804800287359701	1.01015368503588	0.229888716250702	-1.47015992953669
Zfp382	246264	1	85187978	1.16224396443434	5.94578679358887e-35	-78.8077953879745	1.08363860348773	2.35332613183801e-08	-17.5648510412455	1.01112769113327	0.312680607416576	-1.1625730330178
Zfp14	499124	1	85268651	1.27801058204767	2.38193972088428e-13	-29.0656910444036	1.02944515663681	0.470616070457017	-0.753712654404494	1.10086905226383	0.00126574437373492	-6.67209489212914
Zfp566	502316	1	85319264	1.23169945169804	2.3000583227253e-22	-49.8239375655487	1.04428594397846	0.0869847483240336	-2.44202248231586	1.01695734413841	0.373439350149703	-0.984999670058705
Zfp260	53982	1	85342380	1.16007362637528	1.09658037609813e-25	-57.4724307362467	1.08651266869838	7.15041633863551e-07	-14.1509250667679	0.926701148725842	1.36530338550146e-09	-20.4118891725651
Capns1	29156	1	85444613	1.11833039787918	1.28085476563966e-36	-82.6455357070678	1.07632885076824	5.59483058403492e-12	-25.9091780545096	0.940791682920137	2.70590674829281e-14	-31.240754233851
Tbcb	292777	1	85477639	0.999030265593433	0.958513390690312	-0.042371746129431	1.08333665246135	0.000257920101606878	-8.26286070469883	0.972519198944082	0.0821483693160612	-2.49922828477425
Polr2i	292778	1	85483515	1.02603139581768	0.344252152248231	-1.06638088940096	1.05563076472756	0.098051560133752	-2.32226181485238	0.969005494124029	0.180589844587571	-1.71152687109984
Ovol3	365226	1	85484956	0.928870149375738	0.000166992992279895	-8.6975587088238	1.01918573596053	0.410627614702827	-0.8900685221463	0.959125390198172	0.0118302615772436	-4.43709448988857
Wdr62	308492	1	85491531	0.979827608329546	0.0170856924408719	-4.06951386506603	1.09108948648516	1.55355839620794e-18	-41.0059836346563	0.970314963391272	3.58665147059974e-05	-10.2357064357353
Clip3	308493	1	85547192	1.10815712033883	8.99079054718091e-07	-13.9218948700583	1.35404201644895	5.91617830140415e-35	-78.8127875715527	0.920363676475087	3.50458245002201e-06	-12.5614391743825
Alkbh6	292780	1	85563606	1.00012437811181	0.996563512369316	-0.00344240591693701	1.16523726937161	7.30818311864247e-06	-11.8265158624769	0.948034163798758	0.0329352761097153	-3.41321097345065
Syne4	292781	1	85569562	1.04460767161473	0.214607906899024	-1.53894260464126	1.25307699201166	6.74848327046168e-08	-16.5113629649892	0.995429083180864	0.881916372834295	-0.125658042851226
Sdhaf1	499125	1	85576207	1.11890686633934	6.35624307838459e-15	-32.6893389030429	1.43520623474856	5.43058528609582e-100	-228.566462383773	0.992207256077841	0.530655523006813	-0.633642200825428
Lrfn3	308495	1	85616862	1.06228271855762	0.000351137334414821	-7.95433314488395	1.08978084121267	1.3881188990023e-05	-11.184975944449	0.984833460061501	0.283882524119458	-1.25919477386334
Tyrobp	361537	1	85673000	1.013112387517	0.50819610339731	-0.67688787558452	0.894230865150108	2.10232251592351e-06	-13.0724678643945	0.999240155953783	0.965477074680623	-0.0351329219002653
Hcst	474146	1	85676978	1.1486683448582	2.25344166622357e-07	-15.3056369740008	1.19721920632378	1.7003487528103e-08	-17.8898473652184	1.08013891724113	0.00112471952710004	-6.79022158365288
Aplp1	502317	1	85696888	1.04385512514475	0.138926438791354	-1.97381070326475	1.04004485556975	0.255563331353461	-1.36428502782872	1.08892065268118	0.000811429622676325	-7.11671289975342
Kirrel2	100359836	1	85708793	1.21802218922903	3.9555786364522e-05	-10.1377985694073	1.22450272694911	0.000379775122814112	-7.87593126248409	1.03855624647186	0.362166884690482	-1.01565016595538
Nphs1	64563	1	85720812	1.1869971743647	4.75476217984948e-06	-12.2563638779707	1.14798403828067	0.00199760198818132	-6.2158078237142	0.976172311286093	0.452247840348715	-0.793524930066471
Prodh2	361538	1	85753644	0.826636064141739	8.3697141932934e-33	-73.8606883314451	0.700990075677712	1.68913046799672e-77	-176.774838279994	0.902656550930975	2.03869619524678e-14	-31.5238808183618
Proser3	361541	1	85793364	0.946153321150824	0.0208120164971276	-3.87222474288057	0.836964788535518	3.35584243352952e-10	-21.8151480931143	0.99719261689778	0.892338097949918	-0.113910184641067
Hspb6	192245	1	85806928	1.04699799549694	0.190168730713496	-1.65984354452361	0.776717942253965	1.40321539984518e-09	-20.3844995195667	0.997933827937827	0.945600387818048	-0.055935222201318
Lin37	292787	1	85809068	1.04425801445666	0.184112525448406	-1.69220815694444	0.977792559162556	0.560436493375646	-0.579039346411738	0.986899207924324	0.641046831263923	-0.444652765036088
U2af1l4	361542	1	85816225	1.04432324675849	0.185279805913537	-1.68588813212862	0.953027437423108	0.21516098773877	-1.53636875087017	0.978494007802893	0.445337292451376	-0.808923323358049
Igflr1	499126	1	85819152	1.06030071959918	0.0694706899350484	-2.66685034291672	1.00085557723562	0.982115576780612	-0.0180462822572801	0.993597032801285	0.818706912369023	-0.200029119531648
Psenen	292788	1	85814906	1.12002542266284	0.000348639969545539	-7.96147077412014	1.06664022795536	0.0840161025026072	-2.47674680205063	1.02223374877089	0.420093506862306	-0.86727795709786
Mir3569	100526585	1	85841616	1.04222684471143	0.0817449731733661	-2.50415096132943	1.08717919371218	0.00231570033710982	-6.06804311576459	1.02765902611933	0.167697096398653	-1.78559592456254
Zbtb32	688845	1	85841931	1.04397107345561	0.0672381216489841	-2.69951490585594	1.07557822376202	0.00787534673555212	-4.84401806532835	1.04734107058491	0.0194331238516112	-3.94077625385733
Upk1a	365227	1	85859671	1.05587994454026	0.00907110666393799	-4.70266100863355	1.09421257725413	0.000223912601278723	-8.40425475510932	1.04937311842134	0.00565856816724338	-5.17458439275563
Cox6b1	688869	1	85875080	1.06302711028947	0.00246708077689223	-6.00471969900694	0.931442734444008	0.00307418441768328	-5.78471564292506	0.987520083703847	0.469528677225523	-0.756025901846597
Rbm42	361545	1	85898618	1.04634823578163	0.00184295170659014	-6.29638680433276	0.983155392284843	0.318639031120268	-1.14369638078539	1.02340734430875	0.060706305139968	-2.80170771250612
LOC688924	688924	1	85948302	1.07090251739653	0.00269032023852983	-5.91809504467341	0.828731659833392	3.31281998950968e-12	-26.433221328675	1.05416188289516	0.0066143500816562	-5.01851373542472
Atp4a	24216	1	85961733	1.48490256746897	2.4980915927627e-25	-56.6491002473817	0.912879696975281	0.0385878917021673	-3.25481673819359	1.03103050219043	0.359491189500046	-1.02306560977074
Tmem147	292792	1	85977030	1.24559798511789	2.86247338228452e-06	-12.7638244878924	0.901246583469946	0.0604225064181207	-2.80639362063144	1.20295493535649	9.42784491923575e-06	-11.5718430219824
Gapdhs	66020	1	85979096	1.10238922523252	0.00382106777953287	-5.56722537198513	0.858452023238268	0.000125218882128378	-8.98544729494796	1.09995381319762	0.00110292127105374	-6.80979291836274
Sbsn	292793	1	86001567	1.08368525131058	0.055608633816283	-2.88941680531546	0.955312109918833	0.358886791391179	-1.0247482845396	1.16529340739442	4.76558533797226e-05	-9.95150509428097
Dmkn	361548	1	86014188	0.933770321576361	0.0203378170029763	-3.89527321944223	0.992984102698473	0.837308068652977	-0.177563213304415	1.00844140161601	0.737635266297385	-0.304305795657416
Ffar2	292794	1	86072601	0.795992520924496	1.11256076325824e-21	-48.2476226006492	0.934730649712827	0.0173638358987774	-4.05336563224728	0.93487691347587	0.00109082386606727	-6.82082202781592
Ffar3	365228	1	86105388	0.711752793375372	1.01075607953846e-34	-78.2771945173984	0.893972051029607	0.000613342674195704	-7.39658676647841	0.898077307412166	5.79405525853287e-06	-12.0586781214633
Ffar1	266607	1	86111368	0.6732069624539	3.07854198755245e-16	-35.716905383664	0.931479090022078	0.216180617566529	-1.53164102827446	0.93291717464267	0.108466607470896	-2.22131291861627
Cd22	308501	1	86117459	1.33720753885614	8.88604062934139e-20	-43.8672202830908	1.06679638123599	0.0911270606494778	-2.39550047547165	0.992948635764822	0.802897693501185	-0.21952797850557
Mag	29409	1	86148321	1.32441719772133	9.35038297241887e-35	-78.3550609527128	1.22171895194269	8.17747299842617e-13	-27.8322230304327	1.2545817284399	8.52143440917682e-29	-64.6323830122721
Hamp	84604	1	86170926	1.31598896663701	4.28882683739927e-35	-79.1344650237256	1.28924657352148	8.69740403323598e-21	-46.191262358725	1.28837925650365	4.23933851382105e-37	-83.7512411945981
Usf2	81817	1	86174703	1.09435266374065	1.89893597066713e-10	-22.3845572160736	1.07487879462299	1.88921160269305e-05	-10.8767658643586	1.07958819867283	5.64705929864614e-10	-21.2947159983936
Lsr	64355	1	86186427	1.063823120825	9.69914968993229e-08	-16.1486425231172	1.00817601788826	0.546031001123871	-0.605079526233927	1.00157269634571	0.874410989000055	-0.134204774723875
Fxyd5	60338	1	86267937	1.02230719183475	0.180078531687435	-1.71436223608508	0.88904141223522	1.28491958135723e-09	-20.472569703159	0.939897885731971	8.53485200710144e-06	-11.6713525413994
Fxyd7	63848	1	86277678	0.988375786998404	0.725311656568906	-0.32115384536606	0.928929839754879	0.0595786111478167	-2.82045864268007	0.938430600824268	0.028768349939377	-3.54847945657833
Fxyd1	58971	1	86287165	0.957399354716492	0.280565162741909	-1.27094927175868	0.944763523322029	0.230912523267209	-1.46571632733537	0.934850546492427	0.0573699388509882	-2.8582348262398
Lgi4	361549	1	86295074	0.938227722764596	0.0990654499707745	-2.31197453646913	0.928835140036359	0.10282381959751	-2.27473824465428	0.930703044475931	0.0332495135660769	-3.40371514157896
Fxyd3	116831	1	86305531	0.93916580450042	2.5430378680317e-05	-10.5795660875551	0.908410218591521	3.87527325357291e-08	-17.0660645665822	0.970097616672857	0.0151947331160255	-4.18680641670146
Hpn	29135	1	86337087	0.985630201881429	0.156013032636504	-1.85781573268039	0.972326397305326	0.0181187838350524	-4.01080609789061	0.994795227839758	0.551522802692265	-0.595072094466512
Scn1b	29686	1	86353917	1.03161586478853	0.0697421537840159	-2.66295035515994	1.00861787853822	0.667672052467183	-0.40395816541609	0.988068143713072	0.40206930882981	-0.911130795199613
Gramd1a	361550	1	86367003	1.07245644612504	2.17238299292154e-09	-19.9474411185034	1.01004883126021	0.469559792953498	-0.755959633909177	1.00611198102127	0.552369373177412	-0.593538302182055
Scgb1b24	292801	1	86521348	0.956749204047029	0.0178602233239354	-4.02517919947224	0.757605487863937	8.87101786815136e-35	-78.4076887110345	0.995904555554125	0.798247587699382	-0.22533646937818
Apbh	689199	1	86588137	0.95708644712288	0.0872994539616363	-2.43841107089112	0.813726760570591	1.98176184868769e-11	-24.6444497513159	1.07541881618611	0.0013011473009363	-6.6445088645416
Scgb1b30	361551	1	86717510	0.98433381074007	0.461827602317676	-0.772563612696653	0.811312064016128	2.96927374939749e-16	-35.7530440938146	0.981275320895102	0.307274527725171	-1.18001370385999
Uba2	308508	1	86775246	1.04374027582133	0.0388280698288591	-3.24861184471874	0.970755912406053	0.229090432781413	-1.47363845040595	0.984649653199209	0.390956696092326	-0.939158476812223
Pdcd2l	689637	1	86810292	0.973626546396726	0.23203442380475	-1.46086953985407	0.907339648498089	0.0002630491677207	-8.24316959375103	0.916132468754794	7.27852556617448e-06	-11.830582248387
Gpi	292804	1	86828211	0.976646417748526	0.000194601424628217	-8.54455706743641	0.975193815987773	0.000837572142060498	-7.08500315820114	0.965553916100486	2.61165943372089e-10	-22.0658651122795
Garre1	308509	1	86862121	1.02117703789781	0.0504103611703318	-2.98755854625681	0.930785185375443	2.57475356762152e-08	-17.4749269163109	0.968866577954012	0.00089798717620419	-7.01535477016027
Lsm14a	361554	1	86964887	1.02400202985648	0.0028965253817301	-5.84424340456935	0.969386790449466	0.00106674954194337	-6.8431390652908	0.994367351528788	0.421209338364227	-0.864625328112846
Kctd15	499129	1	87258658	0.969381159067895	0.0475255516125903	-3.0464877838872	0.948652482839878	0.00529482156850882	-5.24102599860632	0.994160705442846	0.671812905837738	-0.397775391155279
Chst8	308511	1	87294144	1.03909852001627	0.0771476186616125	-2.56203456699267	0.976216299594635	0.355272657313681	-1.03486973553431	0.991500703968186	0.660565918486107	-0.414658359112166
Pepd	292808	1	87536650	0.998099294410627	0.797188668441639	-0.226663904942162	0.957699397805661	8.95143181753525e-07	-13.9262821518541	0.98296459784297	0.00797211399939002	-4.83180557676017
Cebpg	25301	1	87686020	1.02627742765861	0.000355733294975713	-7.94132927929792	1.04212344909408	1.72911236286391e-06	-13.2679023661775	0.966208420530584	5.82751091083515e-08	-16.6580907797252
Cebpa	24252	1	87759631	0.962691484094786	7.36883776177434e-07	-14.1208356557309	0.962992464543403	2.58531940786862e-05	-10.5630764026048	0.984050227197502	0.0151484294707557	-4.18985841769703
Slc7a10	114518	1	87829175	0.942466279416752	5.13264308992351e-10	-21.3902301812319	0.938921429403416	2.11685460018237e-08	-17.6707494361695	0.99779177274113	0.787605188291954	-0.238758344768125
Lrp3	89787	1	87844868	0.983015201514543	0.0372108438303458	-3.2911550593654	0.976124101053892	0.0115953185359562	-4.45715383681445	0.991674271698118	0.232717266242337	-1.45793101184624
Gpatch1	292810	1	87925606	0.986857180300998	0.178615209646875	-1.72252145376884	1.00149531497525	0.896153864877831	-0.10964315655611	0.986810255017316	0.109229688796792	-2.21430237719426
Rhpn2	308516	1	87991144	0.974807743666224	0.000383470049776712	-7.86624903726872	0.958743148476835	7.52199862008728e-07	-14.1002637743604	0.928908486553655	1.01176255650586e-32	-73.6710290604323
Faap24	502320	1	88051770	0.916312739520368	0.027852660990858	-3.58082676992515	0.983283826143775	0.716465722861592	-0.333424872548995	0.976624820406146	0.4890063871804	-0.71537972787396
Cep89	292811	1	88058282	0.930901840844277	0.00119445827588354	-6.73006252200226	1.02711065074412	0.303030871265598	-1.19392059329772	0.975139312124258	0.191624245967683	-1.65221887673498
Slc7a9	116726	1	88109979	1.1593496643406	1.07967125971356e-08	-18.3440241383061	1.00873159962505	0.778254634979484	-0.250701514034744	0.992502465822349	0.745401755892329	-0.29383193630207
Nudt19	308518	1	88214476	1.07101614738019	5.74886794232792e-06	-12.0665076021335	1.0089222877649	0.619434708262488	-0.478947977716718	0.965133099181069	0.00614265481521258	-5.09249824994474
Ankrd27	361555	1	88251238	1.09615798007203	5.91095018786543e-07	-14.3412890561749	1.14509487275085	6.92426957213806e-10	-21.0908183603777	1.06284301099414	0.000102955921194175	-9.18120961090231
Rgs9bp	499132	1	88249438	1.06002494842577	0.00659496540367876	-5.0214487386676	1.11894895921709	9.98888247180372e-06	-11.5140378362454	1.06316286917832	0.00068191549285961	-7.29060481856142
Pdcd5	292814	1	88305869	1.16937885301745	4.78066351134998e-39	-88.2362392799918	1.20233980495104	1.00016005448113e-37	-85.1954883991059	1.02200728661173	0.0325784175410747	-3.42410524847115
Dpy19l3	308519	1	88350303	1.1212960639741	3.48785676733165e-84	-192.167860370708	1.14194911736573	1.01592801954622e-77	-177.283249660798	0.990815474926439	0.0763407672163432	-2.57254818172416
Zfp507	292816	1	88438246	1.16588756435735	3.03304517354214e-36	-81.7834962251769	1.19437505245836	8.92331476632436e-34	-76.0992256736613	0.983441307371425	0.130970830446192	-2.03278064892494
Tshz3	308523	1	89388777	0.927953174139366	0.00129128956740034	-6.65211389528909	0.901977307724207	0.000257655719412098	-8.2638862850584	1.00255938438711	0.905397168545321	-0.0993815712821412
Uri1	308537	1	90646393	1.00879019246075	0.271220835874116	-1.30482189742267	1.05460601957164	1.32987608499841e-08	-18.1355949752333	1.01838521823769	0.00819148798200357	-4.80465971483516
Ccne1	25729	1	90781947	0.999245334042525	0.919990281989069	-0.0833921720502007	1.03260583238522	0.000282571836927961	-8.17157774969352	1.02237829480219	0.000707288843499965	-7.25407142741028
Plekhf1	308543	1	90908638	0.980742689910424	0.0190016411166979	-3.96322992898271	1.0188691508918	0.0534054766155758	-2.92984197993062	1.03592484349073	8.2068713882592e-07	-14.0131238734145
Pop4	292831	1	90960026	0.949991720993562	1.68826025322169e-05	-10.9892269022319	0.955901383504482	0.00137966077331219	-6.58591762647128	0.992368044983498	0.455923589913564	-0.785430049487526
LOC365238	365238	1	91079589	0.924948272638721	1.18864399990978e-30	-68.9047396282911	0.965315709235261	1.00749007183263e-05	-11.5054633044405	0.993017479146492	0.236444149129778	-1.4420432548388
Vstm2b	361560	1	92592070	0.864804544157219	9.92908816277422e-10	-20.7303822826078	0.862171566235426	3.62317195152067e-07	-14.8307457790839	1.05951219799395	0.00582403117504926	-5.14576261524335
MGC114499	499135	1	92671461	0.834261237966973	5.45081614608856e-11	-23.6326706738951	0.815525815263495	1.62396187296049e-09	-20.2383970727236	1.06826767820332	0.00684642531711099	-4.98402861443654
LOC499136	499136	1	92752704	0.840968540472182	1.12953062280051e-20	-45.9298996915027	0.77751461571165	6.94209629217258e-28	-62.5347788155345	1.01658637438409	0.300943375538958	-1.20083315306329
Vom2r37	690356	1	93267323	0.901084814157437	2.28097944712311e-21	-47.529682020081	0.89651959784497	2.4142268464616e-16	-35.9599823984507	0.970940277675368	0.0015410733669184	-6.47527611383692
Vom2r38	308551	1	93358550	0.940459910966939	0.0111364628671202	-4.49753061131851	0.932613149439115	0.0186115253533737	-3.98397424750772	1.04185298203049	0.0599979000613854	-2.81344571634943
Siglec5	292843	1	93768319	0.922304853596652	2.36973000290754e-17	-38.2811705550653	0.881490513502049	4.21856446951051e-28	-63.0328877067591	0.948016041413912	3.05107032010978e-11	-24.2129435692487
Siglec10	292844	1	93817335	0.921327881928194	0.00451686231553398	-5.3999377041703	0.894546036232231	0.00115155010311309	-6.76664632847939	1.0144932741608	0.570624540658069	-0.561023832613612
Lim2	114903	1	93837597	0.918030495049216	0.0128350617606408	-4.35557465277807	0.846510500946969	3.83354399268311e-05	-10.1691357651661	1.03576110355151	0.233623279203063	-1.4540453788705
Cldnd2	499140	1	93848533	0.964244154644793	0.281569759891647	-1.26737504721303	0.88804483525495	0.00309945242587402	-5.77652981990799	1.14809694147555	1.52652970801023e-06	-13.3925135634409
Etfb	292845	1	93851908	0.94281096419608	1.20486763222652e-05	-11.3265557528361	1.02324028667485	0.147373878616688	-1.91478252920062	1.04573582814828	0.000197184481943654	-8.53137081086142
Zfp819	308561	1	94038248	0.963624618166072	0.000235062453184275	-8.35565932089662	1.00735447962721	0.537626226827474	-0.620591705941805	0.985307058533421	0.0906495217995493	-2.40075461703458
Ctu1	292847	1	94115432	0.904524292016877	3.26258963119705e-06	-12.632989312529	0.8541935266109	6.04957943332306e-10	-21.2258621754672	1.02696049933825	0.153271486526973	-1.87554450827122
Klk13	292848	1	94165381	0.87640742380414	7.81639779268744e-07	-14.0618718428497	0.764329539462528	4.58550789575348e-17	-37.6210457079875	1.02028079678216	0.388707828008132	-0.944927302381203
Klk12	308564	1	94223520	0.911666264875357	0.00999134248976589	-4.60603631199036	0.811439770656691	8.70744272300179e-07	-13.9539175056144	0.988541575359663	0.71188276085537	-0.339842042848376
Klk11	292849	1	94228741	0.93780668295196	0.104172011058805	-2.26171179362538	0.886219769218102	0.0104668956445161	-4.55953779811074	1.04247482652426	0.228248984609344	-1.4773182081069
Klk10	292850	1	94235540	0.886492638215453	0.000522155070564898	-7.55754594415051	0.852844906199727	0.000157101262569001	-8.75861997601315	1.06551076517784	0.0430646116805198	-3.14505369383681
Klk9	292851	1	94246339	0.956208405942171	0.199475564613995	-1.61206353329176	0.953684412361932	0.257329720517786	-1.35739705716268	1.02600968552202	0.396396334683953	-0.925340723077749
Klk8	308565	1	94251803	0.909595368623459	0.00806856593233639	-4.8197795160433	0.908235516896637	0.0242946068581135	-3.71750089326329	1.03837215648302	0.232023383968676	-1.46091711942667
Klk7	292852	1	94268042	0.911068344174917	0.0130738426796069	-4.33714178693674	0.881128576539169	0.00488673277588379	-5.32123134279407	1.0366933693007	0.273679576827783	-1.29579728454395
Klk6	29245	1	94278970	0.932412148375936	0.041487514829819	-3.1823627444834	0.864287266627961	0.000402860287885946	-7.81692073630881	1.05509779090124	0.0774899041736535	-2.5576076198356
Klk4	408210	1	94344608	0.89586757357401	0.000282106657122288	-8.17322534178638	0.835566621394082	7.4258695442244e-07	-14.1131258627932	1.05987921911777	0.0273610118292844	-3.59863620484712
Klk1c12	292855	1	94378103	0.855646057484503	1.65827627168849e-06	-13.3097318856459	0.909109711147912	0.0154530957534764	-4.16994592331695	1.08859671886293	0.00393267905186849	-5.53843439276042
Klk1c10	292858	1	94402993	0.79733218408625	1.6632673582526e-16	-36.3325775319733	0.837190648231594	6.79696601056405e-08	-16.504204406253	1.05348362913236	0.0297519653410726	-3.51486008728769
Klk1c6	408242	1	94467672	0.795575823350184	2.71209748653557e-14	-31.2384689861219	0.872888615891864	0.000182231420350217	-8.61023313822452	1.07848778440838	0.00465419526496261	-5.36998625860861
Klk1c2	24841	1	94492332	0.819163793567099	4.74441362771737e-10	-21.4688830823921	0.818242053958153	2.2837545777513e-07	-15.2922748177614	1.07018518439846	0.0174237486209151	-4.0499211400699
Klk1c8	292866	1	94547774	0.831059922203612	2.73773833292416e-10	-22.0187187763321	0.807159604940744	1.7230499314517e-09	-20.1791699004521	1.03396030674032	0.192479859206121	-1.64776375822881
Klk1c9	292868	1	94597359	0.893353543170756	8.91989923960378e-05	-9.32464081445065	0.836618116813905	3.04497375546298e-07	-15.0046033687292	1.05554503837503	0.0309401362333528	-3.47570103070041
Klk1	24523	1	94642722	0.938787043752599	0.0339330349066404	-3.38336625807229	0.858186484496895	1.5948663382267e-05	-11.0461355327297	1.07057892488358	0.00902741858369424	-4.70748882355239
Klk1c3	292872	1	94671636	0.96368351864474	0.212837626704531	-1.54722571992443	0.856636301332062	1.16076725081034e-05	-11.3638442553835	1.08287355470659	0.00211806640470717	-6.15725167974144
Klk1b3	24594	1	94709105	1.00986498217391	0.746695304528538	-0.292098069257376	0.900550331800933	0.00365496536169125	-5.61166866279076	1.13174864071057	3.21711149039837e-06	-12.6470266536718
Fv1	308568	1	94730912	0.981241419891287	0.355034930135061	-1.03553909960052	1.02762970714651	0.259804051312673	-1.34782758090004	1.04140083292681	0.0192158607148136	-3.95201926206724
Acp4	308569	1	94737643	1.44219757309463	2.66119468070484e-14	-31.2574161518663	1.17591207853503	0.00399117334729399	-5.52367001930755	1.01007487302181	0.807138404375066	-0.214260120615639
LOC103691109	103691109	1	94744696	1.01823636763114	0.545495786676637	-0.606060197521357	0.939581340197819	0.0761815028141107	-2.57463659097857	1.04031030326587	0.123061842976877	-2.09506826153557
Clec11a	29313	1	94801492	0.923785905301228	0.00775956261306901	-4.85882931067077	0.939177880119266	0.0736921170895971	-2.607859444943	1.11930272817181	9.41762433882327e-06	-11.572927694513
Shank1	78957	1	94808282	0.951892148072848	0.13322720259886	-2.0156993180115	1.0592963173418	0.140197961380522	-1.9646998452825	1.18760246263041	3.02160720941374e-09	-19.6174769585741
RGD1309036	292874	1	94857115	1.0792678858345	0.000129373714197071	-8.95280533256739	1.07086886995353	0.0037698079663723	-5.58073121612134	0.965411317118113	0.0397456548330124	-3.22525475623388
Syt3	25731	1	94881594	1.00874847554843	0.684121508668136	-0.379619732884797	1.01192502172515	0.634968544660956	-0.454179817283391	0.975010064323673	0.164978649025713	-1.8019392132986
Lrrc4b	308571	1	94935603	1.03271086751966	0.166908714530654	-1.79030823559325	0.932298918721653	0.0103494216271528	-4.57082464226669	0.982060435026736	0.366089859793526	-1.00487645715397
Aspdh	292875	1	94958461	1.09282777991995	0.0314370382500521	-3.45976851910115	0.785832277502395	1.05388908238571e-06	-13.7630233483109	1.09798488612898	0.00938989736355106	-4.66812091622095
Josd2	292876	1	94961038	1.0240942718746	0.437400995570471	-0.826904894632159	0.837059150561417	1.25435610221623e-06	-13.5888881830071	1.06763741426829	0.0136765983940364	-4.29206905311431
Emc10	292878	1	94982519	1.03550706086169	0.0115446769509529	-4.46153081829494	1.00074771934385	0.963451419435095	-0.0372332133277002	1.01169526971263	0.321877342239987	-1.13358473072852
Mybpc2	292879	1	94994104	1.00431058507138	0.898830192213587	-0.106661147542242	0.87886316076457	0.00139844919859389	-6.57239137162103	1.03133193893964	0.294519235770814	-1.22241096131449
Spib	499146	1	95018945	1.18514632551489	0.00100167625440384	-6.90608042792469	1.01682191961656	0.784093832036635	-0.243226582073057	1.09152658304101	0.0530472283136572	-2.93657266196646
Pold1	59294	1	95025499	1.09568658616417	0.00812591684483611	-4.8126967146912	0.983993757372912	0.692765743798675	-0.367063368974486	1.10120751706277	0.00135837782674621	-6.6014640656071
Nr1h2	58851	1	95041992	1.05051141486889	0.0460006451630133	-3.0790998573085	1.00669230250922	0.819214095771297	-0.199409818092856	1.0703795018844	0.00167990955829705	-6.38901532136308
Napsa	60575	1	95064900	1.13453191112095	0.000102267404203358	-9.18791956526804	1.14729578280882	0.000397916007134658	-7.82926961230146	1.04924869015085	0.0945745677594184	-2.35836667882064
Kcnc3	117101	1	95080960	0.97549546616054	0.427291992374635	-0.850287676562436	1.18894339907066	5.13637396589873e-06	-12.1791631815523	1.08424134365644	0.00381573770987993	-5.5686212620666
Myh14	308572	1	95096266	1.02861352905275	0.104286249879832	-2.26061575807419	1.01439175245391	0.493695259102808	-0.705836836552959	1.03359736924615	0.0294027860927304	-3.52666584406857
Vrk3	361565	1	95243448	1.08634885121703	3.18586854082181e-24	-54.1033172827328	1.00774277649167	0.429718480775445	-0.844624980572515	0.979710283833938	0.00419590104399542	-5.47364717214004
Nup62	65274	1	95299536	1.21335860262278	4.71001616229736e-19	-42.1994254273788	0.9815749127431	0.473334599739979	-0.747952741551522	0.969854129270976	0.112710708505621	-2.18293084465421
Atf5	282840	1	95296028	1.28028560257762	4.81525795782892e-30	-67.5057631722101	0.939253676617464	0.0159737409734241	-4.13680909412961	0.954431891569428	0.0149341513298084	-4.20410465317982
Tbc1d17	292886	1	95324776	1.05507049716385	0.00192666272912978	-6.25196592867231	1.01645622807581	0.416515404766902	-0.875831831824155	0.964596466713508	0.0135225113348148	-4.30339947600016
Akt1s1	292887	1	95333346	1.03696272293181	0.0230602936395455	-3.76964303050393	0.959282087993131	0.0281691148857826	-3.56952911804249	0.944045552245627	4.17167345462953e-05	-10.0846082015974
Pnkp	308576	1	95341623	1.07217456896774	9.27723098460643e-05	-9.28536234797734	0.992410741196836	0.72011385431986	-0.32834594847362	0.955656826201207	0.00299590475973849	-5.81050900297181
Ptov1	292888	1	95347067	1.06268094863969	4.30726860041869e-08	-16.9603767761336	1.05277756731262	7.67917312778103e-05	-9.47441358926052	0.968025663429609	0.000677337563403248	-7.29734079277155
Med25	292889	1	95362697	1.17724027109709	3.89560444022693e-07	-14.7582468000484	1.48165878343801	4.25271478248671e-26	-58.4196548664873	1.04725177500664	0.102850826063463	-2.27447563118511
Fuz	308577	1	95379587	1.20527399891279	5.17779489855727e-08	-16.7763014735741	1.50991143173857	2.30038467778967e-25	-56.7315509646881	1.05875249056898	0.0567441336036296	-2.86920300058721
Ap2a1	308578	1	95384668	1.04960673472051	8.20350903854921e-14	-30.1316293076526	1.05198593168037	2.00855369001961e-11	-24.6310211170732	0.99098668730648	0.0991007476304119	-2.31161829347272
Tsks	292890	1	95427588	1.13680677059538	2.13681750248436e-09	-19.9639482631871	1.01375295002793	0.591180803208705	-0.525633380767242	0.980369190314449	0.287433910420657	-1.24676232196817
Cpt1c	308579	1	95442814	1.24929491063306	1.23950345895524e-18	-41.2318208107983	1.08648194525936	0.00578136248681447	-5.15311589971411	0.961314390517116	0.0772426742121471	-2.56080319990636
Prmt1	60421	1	95458857	1.03449073813757	8.21094478856302e-07	-14.0126276563362	1.02001262820012	0.0165521218617703	-4.10124097620675	0.994312787536259	0.342774799458161	-1.07068160879346
Bcl2l12	361567	1	95472272	1.30287524841675	8.45412725681577e-11	-23.1937812680506	0.999387778670699	0.989924971446902	-0.0101261251427076	1.06056201262923	0.103221179623042	-2.2708812180858
Irf3	292892	1	95480127	1.30461801504068	2.7264204943156e-10	-22.022861355328	0.965676012205554	0.484140817397958	-0.725379469544701	1.05699521942445	0.136187872126014	-1.99371993382751
Scaf1	56081	1	95485456	1.13527696619656	3.53248246708062e-09	-19.4612649646998	1.1999953343689	2.78073921350113e-13	-28.9108894124292	1.03821164103494	0.0394703106129642	-3.23220651974209
Rras	361568	1	95500582	1.12542302142764	5.56314327036788e-11	-23.6122727380173	1.16441082650794	1.75173334815823e-13	-29.3730004265316	1.026059279518	0.086979205013156	-2.44208621173535
Prrg2	361570	1	95535190	1.1545506571496	8.82830917826526e-15	-32.3608128846708	1.13277643688998	9.68213652831132e-09	-18.4529832442774	0.998501652975006	0.926553907392826	-0.0762830510391127
Nosip	292894	1	95543399	1.19999098969597	4.75236068337503e-14	-30.677549821353	1.05869067314628	0.0462184527054263	-3.07437615142871	0.982170093222991	0.404592656301262	-0.904874504929127
Rcn3	494125	1	95564503	1.10312197421863	0.000457203896971784	-7.69038110251961	0.881919431530163	0.000150617396697709	-8.80076773334889	0.99467674880418	0.828984094243955	-0.187554310708888
Fcgrt	29558	1	95574441	1.02576130798822	0.190035169308495	-1.66054612232718	0.89574307682287	1.44781199357577e-06	-13.4454571111213	0.985403230376957	0.375611085848969	-0.979201017043737
Mir150	100314158	1	95605024	1.54897150175951	2.42960321763782e-30	-68.189824830724	0.944314796972341	0.19645296956065	-1.62733221697764	1.00152789005098	0.963084439554634	-0.03761418717066
Rps11	81774	1	95605690	1.03279237918747	0.0548250963366483	-2.90360722751332	0.982297756994934	0.360610347680387	-1.01995727289422	1.02362613198687	0.104322730475609	-2.26026600710867
Rpl13a	317646	1	95609760	1.08344524470093	0.00458474457124841	-5.38502088447693	1.03278905068755	0.332023179029786	-1.10255049614792	1.06157190641479	0.0137571497592618	-4.28619660752184
Flt3lg	103691134	1	95615056	1.07312774034632	0.000497858982139642	-7.60519368943365	0.918511693462966	0.000405416171680351	-7.81059643406524	0.998053411012389	0.911140800678164	-0.0930578374867476
Aldh16a1	361571	1	95626738	1.09542911639776	0.00550504218097463	-5.20209084653446	1.08997871392271	0.0254963910778478	-3.66921836319247	0.947835735404794	0.0647179766711124	-2.73771626952788
Pih1d1	292898	1	95641222	1.11992727690434	0.00106400241813725	-6.84571761537988	1.05447600449214	0.190549437975602	-1.65784360115178	0.936715605809931	0.0316855582199977	-3.4518942785617
Slc17a7	116638	1	95649765	1.07675782660126	0.00155785805084976	-6.46444344553687	0.951736670035055	0.0747934057145812	-2.5930255567839	0.951056241922618	0.013999954415055	-4.26870120543968
Pth2	499149	1	95666525	1.04016448390612	0.178383526529838	-1.72381940317922	1.13917882694087	0.000128844012072158	-8.95690809402835	1.03567618245326	0.158776272505667	-1.84025915880361
Dkkl1	499150	1	95694010	1.02013944983046	0.436172417015103	-0.829717661934083	1.09499695932802	0.00247519925021879	-6.00143438106294	1.03007672047372	0.183103351110306	-1.69770452539211
Tead2	308582	1	95703294	1.07643942915863	0.050998232542233	-2.97596430289299	1.13932438434751	0.00344441009940972	-5.67100262302204	1.12581039628086	0.000338915005970075	-7.98976120187159
Cd37	29185	1	95719180	1.10320003195947	0.00324397648888263	-5.73095539032532	1.0101040509222	0.798420659050178	-0.2251196787558	1.05658334473885	0.0597326368161559	-2.81787672762122
RGD1562492	499151	1	95756766	1.06941978609164	0.0131468825365301	-4.33157061792916	1.06020718875481	0.0698813189259914	-2.66095691973882	1.04649581638799	0.0575918240336276	-2.85437466521591
Trpm4	171143	1	95782000	1.14091839599424	1.5558582938708e-05	-11.0708981141383	1.41412663802689	3.03801880108644e-21	-47.2430813600811	1.01496523648205	0.573816306975128	-0.555445956572174
Hrc	292905	1	95813351	1.35043642110339	1.68184579226984e-09	-20.2033739607699	2.10808429947343	4.21950647603055e-36	-81.4533451753847	1.15524620192939	0.00081010435657474	-7.11834748331889
Ppfia3	140591	1	95817110	1.13353879755275	4.54243614377993e-06	-12.3020470942807	1.19197475219839	5.1270087530326e-08	-16.7861583439097	1.02128208088353	0.378839772711588	-0.970641926583269
Lin7b	60377	1	95846971	1.14082395214251	3.20977699193488e-05	-10.3467240031591	1.04544695317642	0.232585317695515	-1.45849816343711	1.01388119901798	0.617888067384726	-0.481447958665476
Snrnp70	361574	1	95862117	1.10073194129059	1.70964763930411e-14	-31.6999040115216	1.02064804057714	0.170748983417907	-1.76756073417762	0.913809694090357	1.0762347181979e-15	-34.4653078173709
Kcna7	365241	1	95886073	0.948376775638402	0.0314473530078199	-3.45944046447093	0.86286445025504	3.84679955401042e-07	-14.7708541330399	0.835085475280186	3.11429063628386e-17	-38.0079451797022
Ntf4	25730	1	95893560	1.01457813141826	0.749203098572141	-0.288745172579671	0.855370581248486	0.00315351528353722	-5.75923748534077	0.867745799543292	0.000400295283640218	-7.82330807409806
Lhb	25329	1	95900984	1.25260124342411	1.65471520310883e-07	-15.6144667396509	0.895065009121351	0.0262654398434261	-3.63950127834574	0.916944302209802	0.0191746392996506	-3.95416674287573
Ruvbl2	292907	1	95902014	1.18110528043785	1.56949008641077e-08	-17.9699299630721	0.961701543221426	0.261619834730727	-1.34086284143723	0.997225510032307	0.912658245805814	-0.0913937884998447
Gys1	690987	1	95915443	1.13865900577559	1.45650532111365e-09	-20.3472258861793	1.04991388160664	0.0533315312232024	-2.93122754255225	1.00589340644149	0.750793664000857	-0.286624413302652
Ftl1	29292	1	95936390	1.07862975962618	1.13524805880517e-07	-15.991244469891	0.974495325116976	0.125924567906304	-2.07207221871383	0.971362144206398	0.0202699142976623	-3.89861754656553
Bax	24887	1	95940001	1.14762595733156	2.17758877488089e-14	-31.4579731038271	0.978276451122217	0.306402356877838	-1.18285614898524	0.9357456380601	3.28384625857181e-05	-10.3239100897707
Tulp2	361576	1	95962496	1.09293694794251	1.0267671242764e-05	-11.4865103131185	1.00280715180716	0.905482076625862	-0.0992877957520181	0.858681035534173	4.23143032378576e-17	-37.7014065069855
Nucb1	84595	1	95968326	1.13255625345894	7.17912851387176e-06	-11.844332559169	0.959138375843013	0.200930749248114	-1.60479496139145	0.825500168998931	5.93928846472139e-15	-32.7571870557951
Ppp1r15a	171071	1	96000053	1.06514491446674	0.00236594515744019	-6.04657769313661	1.10196611352314	6.35588748348097e-05	-9.66354391886262	0.87031264357494	4.05916710014351e-14	-30.8352134970966
Plekha4	308584	1	96006052	1.04929984311379	0.00883338307155195	-4.72921720393219	1.12876865950223	1.60721814418574e-08	-17.9461759201833	0.854368691674075	2.47673012366017e-21	-47.4473477612062
Hsd17b14	691018	1	96029290	1.02019027323982	0.221194881627177	-1.50871114871932	0.974817334861763	0.188609058667865	-1.66807887882349	0.795729461085121	8.64317411394614e-55	-124.485410225023
Bcat2	64203	1	96042671	1.02417969153887	0.00187683586088117	-6.27816797278748	0.970279935170298	0.00124765950380006	-6.68648587975427	0.937125756912405	1.73410769501327e-20	-45.5012088756004
Fut1	81919	1	96086934	1.40577796325676	3.06899588844447e-62	-141.638925329699	1.00208328315329	0.931541197682829	-0.0709148626690762	0.84510098895396	4.63164491469536e-21	-46.821374874719
Fgf21	170580	1	96083495	2.41113531264359	1.26117124760524e-79	-181.67218149575	1.17262532600879	0.00442115729298377	-5.42135378617248	0.871206228182633	0.000744779737527297	-7.20242203762485
Izumo1	499152	1	96091138	2.22334275020664	1.48767694719246e-82	-188.414761818053	1.1885145015307	0.000464201725017829	-7.67519134802177	0.771615306226368	1.91931468067592e-12	-26.979052930754
Rasip1	292912	1	96098689	1.23612592377133	1.01034736930517e-32	-73.6724287740815	1.1985221545007	3.80324175811253e-18	-40.1106778765984	0.913242269067052	6.76468453954378e-09	-18.8115502076683
Fut2	58924	1	96119551	1.25392212198121	8.71762070114451e-22	-48.4915257005533	1.62356645431471	7.63138029965704e-67	-152.240932497386	1.01375498834303	0.51148863699724	-0.670429908896373
Sec1	308586	1	96151104	1.26621665234215	5.13862728725186e-09	-19.0864798578845	2.77129924860924	2.67677845782948e-99	-226.971310202925	1.23158715257126	5.41042412240959e-09	-19.0349383511517
Ntn5	308587	1	96156985	1.26348728591355	1.56662581412575e-08	-17.9717566003344	2.72476979437329	8.21313730698963e-92	-209.732093572584	1.19635992475151	1.0533854981042e-06	-13.7635012967432
Ca11	308588	1	96170080	1.01533597420001	0.492495822145767	-0.708269301358731	1.23512403955979	1.20622138925665e-16	-36.6538688332659	0.977207918649716	0.221991767348651	-1.50511498181257
Dbp	24309	1	96175796	1.02212704932818	0.138921976130184	-1.9738428262565	1.14487094094238	1.22991641131217e-15	-34.3318301861184	0.978188598198199	0.0843868058463346	-2.47234421843575
Sphk2	308589	1	96180872	0.994706657493935	0.792990208996473	-0.231944404212322	1.10823340659902	1.04998633349804e-05	-11.4641483166017	0.912389024962433	1.58680074661974e-07	-15.6563757707813
Rpl18	81766	1	96188811	0.990421845694622	0.651148505413756	-0.429017543873592	1.11566833532579	7.26916159907606e-06	-11.8318695964424	0.903677351157195	2.49496192993488e-08	-17.5064072734084
Spaca4	691120	1	96195514	1.35276364435692	1.45174741713614e-17	-38.7711786347685	1.00501439141178	0.906840948311207	-0.0977882044304957	0.893418862804406	0.000382732024240085	-7.8681754892842
Sult2b1	292915	1	96200160	1.14156378962956	6.30438936060968e-33	-74.1440619540991	1.06262618970713	4.70112726510396e-06	-12.267708234367	0.967275546827748	0.000703775502966626	-7.25905114049327
Cyth2	116692	1	96284252	1.07505963893296	5.18163373048462e-14	-30.5910709033854	1.00130482269619	0.90568195609918	-0.0990670764019007	0.956962114032006	4.17782662668587e-08	-16.9908895784033
Grwd1	308592	1	96301260	1.11253472623598	0.001182420565856	-6.74019161460631	0.907854897800327	0.01216622388404	-4.40909170081665	0.969271836706824	0.270700222119735	-1.30674326182385
Grin2d	24412	1	96308365	1.07774685539154	0.00018392916035585	-8.6009598725521	1.01256132931862	0.589931011555398	-0.527749678486288	0.969812628103675	0.07673255131319	-2.56742926281505
Kdelr1	361577	1	96347258	1.15872378684527	5.41360922422544e-06	-12.1265945481313	1.01878194193788	0.622803467986692	-0.473524270658395	0.981497826689392	0.506075683810332	-0.681069048131867
Syngr4	292916	1	96360454	1.03825487726642	0.206427868511985	-1.57780423262897	1.09906029470787	0.00596424743361052	-5.12197239507798	0.978295876910063	0.386044218725942	-0.951803359793553
Tmem143	308593	1	96371938	1.04728213544382	0.0606356809869439	-2.80287176401464	1.12099772371736	5.71876843785888e-05	-9.76917199082726	0.994086095924383	0.778092816050225	-0.250909461083759
Emp3	81505	1	96388654	1.16428761569877	1.11996976114009e-07	-16.0047939649979	1.09040099454701	0.010542139218402	-4.55237479456518	1.01310937412245	0.605831168237	-0.501153931998064
Ccdc114	NA	1	96394826	1.09170551931849	1.56950941764451e-05	-11.0621623672777	1.05857170123164	0.0172690076113731	-4.05884185162615	1.01279305358933	0.479549157190199	-0.73490887231113
Abcc6	81642	1	96447251	0.947231274387566	1.45151094455915e-06	-13.4429055133385	0.848699907260466	8.58073332000785e-34	-76.1383737834175	0.926151196776159	1.65280842981771e-14	-31.7337153822211
Nomo1	361578	1	96505484	0.926121258002493	2.9802954933323e-08	-17.3286582895146	0.835258616461238	1.13569137081154e-26	-59.7399708150817	0.94398309545654	2.67050394040841e-06	-12.8332433616356
Kcnj11	83535	1	96591049	0.950423893719926	0.0181296737765107	-4.01020524795086	0.920952370294535	0.00125417225448779	-6.68127948217963	1.14005232660519	9.15806818513288e-13	-27.718970949298
Abcc8	25559	1	96598663	0.911305508513614	5.76574950990099e-15	-32.7868412392498	0.939974184674029	8.25410648464298e-06	-11.7047997257427	1.10184924417149	8.57530421061895e-22	-48.5079855769893
Ush1c	308596	1	96695307	0.93146929456382	0.0233127670417336	-3.75875412677042	0.795448950188359	1.03053979360583e-09	-20.6931831005204	1.08678675476533	0.00218930307048617	-6.1241720184552
Otog	292918	1	96746336	1.11330013861971	0.00133919669055108	-6.61568532944547	0.94849711749477	0.184841934670253	-1.6882542263055	1.03330130602728	0.259766505047762	-1.34797210897045
Myod1	337868	1	96884864	1.08710454502765	0.00764370899573958	-4.87387232295992	0.950928481915666	0.174790433909085	-1.74416754317878	1.01657056947504	0.542002180733618	-0.612485254056825
Kcnc1	25327	1	96902953	1.04368140197642	0.000444172615224814	-7.71929729805584	1.06852995234525	3.18092843191105e-06	-12.6583374440637	0.992738396830529	0.477539125263397	-0.739109184693672
Tph1	24848	1	97157409	1.07496308045947	2.62027819179766e-22	-49.6935915536573	1.18291861863627	1.88727838894883e-79	-181.26908656111	1.00619038149009	0.349414480120126	-1.05149643932429
Saa4	365245	1	97247581	1.11521282103118	4.16248321945811e-41	-92.9798769888189	1.31406373675999	8.66700482176403e-166	-380.069602170524	1.01818123004773	0.0117963078304679	-4.43996869219565
Hps5	308598	1	97281626	1.09773381029677	1.83848768328473e-14	-31.6272479795083	1.28213606971	1.95856622776838e-66	-151.298403448498	1.0181536685468	0.0840570175558662	-2.47625992997908
Gtf2h1	361580	1	97321404	1.04326045174026	0.00397731941595479	-5.52714720017715	1.14927393784566	1.07189526711031e-15	-34.469348035626	1.01078458979447	0.397643854004272	-0.922198513490533
Ldha	24533	1	97371823	0.997660452226049	0.836675391310945	-0.1783191077171	0.951376790462634	0.000182704328139566	-8.60764140498918	1.00247611414113	0.793326301314139	-0.231520664913752
Ldhc	29634	1	97386727	1.13954277823565	6.57674449855766e-06	-11.9319706921178	0.922431500567728	0.0197931171744588	-3.92242101916618	1.03892352109796	0.141328521702048	-1.9566681575588
Tsg101	292925	1	97412769	1.04073798150462	3.10172298772083e-06	-12.6835527983836	1.06046005976237	6.98304432453042e-09	-18.7797808656115	0.980637032508069	0.00860081153527275	-4.75589871560813
Tmem86a	308602	1	97595910	1.04341961929859	5.54287590567748e-06	-12.1029970753512	1.1315574202155	4.35193571655973e-29	-65.3043469583939	0.979474329208856	0.0107453695432014	-4.53328035737097
Ptpn5	29644	1	97620641	1.02714077957988	0.127046986121005	-2.06319829148864	1.08908644015142	5.24023108396135e-05	-9.85655986761703	0.932884808305076	4.95745357264165e-06	-12.2146183416711
Mrgprx3	252960	1	97721434	0.950872966669353	0.0313323718664795	-3.4631034709634	0.948821885573125	0.0622780872144064	-2.77614564516611	0.928373036489433	0.000319218852584122	-8.04963363215238
Mrgprc	404646	1	97806099	0.955401242139828	0.10537847468518	-2.25019688872993	0.949993228466665	0.129973052705164	-2.0404281368968	0.97289485103112	0.271356225585427	-1.30432283572715
Mrgprx1	282547	1	97806099	1.00438707553335	0.898949224893627	-0.106528725645449	0.961887853049018	0.342907745129645	-1.07029383263027	1.0681573588698	0.0260446652642992	-3.6479423200734
Mrgprb4	404658	1	97852704	0.981584272508027	0.505065048828602	-0.683068048440428	0.839710676959198	1.29670391340265e-07	-15.8582700574194	1.05249085082827	0.0296606625709957	-3.5179336036481
Mrgprb5	404644	1	97959193	0.96645987632897	0.211624850351786	-1.55294014566772	0.825368005030697	3.75157137104224e-09	-19.4010910524557	1.03695201935049	0.11753905040424	-2.14098465674604
Mrgprb13	404643	1	98041013	1.00405029853445	0.872854016993295	-0.1359869570643	0.851580049058424	7.15452282893072e-08	-16.4529360237436	1.04522085640212	0.0395009632073972	-3.23143022237497
Mrgprx2	404640	1	98119333	1.04467201417141	0.105121233536096	-2.25264098976279	0.874040048541625	2.37767025851514e-05	-10.6468043396825	1.00595052728829	0.794441995716531	-0.23011530294991
Mrgprx2l	404645	1	98185441	1.04056037873856	0.105752211473847	-2.24665654899216	0.874986200008617	4.56035849851763e-06	-12.2981093194322	0.995072090282168	0.815204293672261	-0.20431653007049
Zdhhc13	365252	1	98487366	1.00147432031231	0.863632096678889	-0.146608414891683	1.06179386093246	2.93597100230585e-09	-19.6462276028417	1.04139159068091	4.53916688173582e-08	-16.907937254964
Csrp3	117505	1	98528067	0.967991043848972	0.0578320824635377	-2.85021159736979	1.10773096201805	3.52546986303206e-07	-14.8580819290998	1.10726089595391	3.14308202728471e-12	-26.4858172600494
E2f8	308607	1	98565717	1.00016280179699	0.984784878465922	-0.01533205915878	1.1233049472704	1.72457142932048e-30	-68.5325742169768	1.05892366924414	1.50670122759937e-14	-31.8262686583316
Nav2	171563	1	98958398	1.13105180645317	1.04219940778269e-89	-204.888739981215	1.25454663412277	3.51212487102544e-191	-438.537531531191	1.10048312229844	1.16157197865623e-68	-156.426012081855
Dbx1	292934	1	99349608	0.997721371616871	0.894829482072919	-0.111122101682615	1.00094327801182	0.963307568358665	-0.0373825325498852	1.06332324736157	3.25377549597224e-05	-10.3331094518011
Htatip2	292935	1	99474013	1.00457456132715	0.794528712498832	-0.230006154578654	0.974639226646082	0.217430857656253	-1.52587437482631	1.05351584863452	0.000480383767895401	-7.64092525705661
Prmt3	89820	1	99492768	1.01260477369343	0.471950240906434	-0.750881720762253	1.03526379626931	0.0956495089064451	-2.34706471738564	1.1247661423091	1.13946056725212e-14	-32.1056363381193
Slc6a5	171148	1	99645389	1.01951161217798	0.372304295891374	-0.988043759380422	1.08807007052244	0.00124881107731495	-6.68556331843488	1.2419101619493	8.50340858475217e-30	-66.9370856967373
Nell1	81733	1	99709793	1.16443988274122	1.46347453167967e-16	-36.4605480632434	1.31839398660763	1.46394181119183e-35	-80.2093455864961	1.10856086960518	2.18477893472775e-09	-19.9417511875549
LOC100125384	100125384	1	100300241	1.13697601559973	0.000153589393868585	-8.78122778996952	1.22358969227133	1.04023577718531e-06	-13.7760631616735	1.28433671640085	1.55659778181596e-15	-34.0962738643872
Slc17a6	84487	1	101212489	0.966894769094079	0.0860994263242976	-2.45225253047079	1.03720297985578	0.126338806419469	-2.06878804092467	1.03919678511771	0.0297202837931048	-3.51592551028501
Gas2	499156	1	101482591	0.927364785342975	2.46848812819661e-21	-47.4506810834885	1.046497786868	1.27263881195454e-06	-13.5744180084558	1.01909041997569	0.00544639135819975	-5.21280202572605
Svip	499157	1	101587129	0.89185530857303	3.20281321059047e-22	-49.4928424939608	1.03150743514289	0.0233162665231246	-3.75860402795301	1.04767145962085	1.08447919880519e-06	-13.7344106873105
Ccdc179	499158	1	101600369	0.96830904873253	0.0789793286691951	-2.53856912316995	0.966977329924306	0.131251839869025	-2.03063735955894	0.965234420324565	0.0310193631441987	-3.47314365193455
Tubgcp5	308663	1	106636526	0.904615327724582	1.22253996664476e-14	-32.0352606675322	1.0124951240371	0.41596462527827	-0.877155057725361	1.01516975039375	0.182332163271264	-1.70192518240828
Cyfip1	308666	1	106711048	0.994566944107888	0.739339207325443	-0.301998454786676	1.12435282787478	1.42621700699781e-09	-20.368240347712	1.01783413461859	0.227105420072745	-1.48234096369684
Nipa2	308667	1	106800293	1.01523347089319	0.469811201496773	-0.755424363923702	1.12193023132896	3.48694719775122e-06	-12.5664839329862	1.05386139162693	0.00423135035660877	-5.4652341036272
Nipa1	308668	1	106838713	0.963938807891194	0.148417135117493	-1.90772848916321	1.00471375359798	0.87689509466645	-0.131367912161099	1.09187422376907	9.39280188032101e-05	-9.2729818264489
Herc2	308669	1	106905033	0.962893071512561	8.57095284922091e-05	-9.3645465542679	1.01646630522082	0.148027966620138	-1.91035405941982	1.03315754398843	9.5038800916159e-05	-9.26122531905244
Oca2	100365773	1	107116278	1.05621753151643	0.00935181217686515	-4.67218513875388	1.15714644764533	7.7249575176009e-09	-18.6788095135174	1.01218764479318	0.533187061677861	-0.628882956392359
Gabrg3	79211	1	107627619	1.06936909685729	5.6248261066263e-05	-9.78573543173515	1.2120012740587	6.26630356612221e-22	-48.8216854079561	1.06065483962361	0.000158943776268697	-8.7469600266512
Gabra5	29707	1	108268776	1.14179571480267	2.56973271919728e-06	-12.8717086647779	1.2828182284337	1.71381728051847e-13	-29.3948829985612	1.12479966407902	4.67685882205241e-06	-12.272883865254
Gabrb3	24922	1	108467741	1.20423598773776	5.94735546914136e-15	-32.7558297331221	1.28874778992831	1.34940700975662e-18	-41.146866429974	1.03937909494788	0.0847458314516022	-2.46809872034304
Atp10a	365266	1	109556782	1.1486949830031	3.12680423137076e-42	-95.5685624351276	1.28133341346963	2.52506818085344e-87	-199.398635025801	1.0694094380988	2.16801976925127e-12	-26.8572069137344
Ube3a	361585	1	110070480	1.02166336436552	0.0229130405823952	-3.77604907275496	1.10676742374734	3.56514209149395e-19	-42.4779128564533	1.02064744123111	0.0172272775701146	-4.06126124614323
Snrpn	81781	1	111101327	1.04543111654328	0.0976709922866956	-2.32615066998907	1.01616772060604	0.619280128758988	-0.479197558168461	1.01131562090803	0.616393979364042	-0.483868943001071
Snurf	113938	1	111101327	1.04744032362742	0.0724842541526204	-2.62438592481118	1.03630003445338	0.253171791282175	-1.37368700375671	1.00896120681467	0.678625748832293	-0.387685483301919
Mir344b-2	100526568	1	114616603	1.04433128447421	0.0446938383796218	-3.10791963072029	1.02583899599846	0.331601418273842	-1.10382157866789	0.957975978739161	0.0152478134812047	-4.18331916449002
Mir344b-1	100526625	1	114623759	1.01577437998446	0.445947287242119	-0.807554523987158	0.937835724374753	0.010099504947592	-4.5952688714261	0.959998746770173	0.0170658005440238	-4.07067878626618
Mir344a-2	100526627	1	115243128	1.07668729656455	0.000175898004120858	-8.6456062529545	0.949215226744897	0.0287139561109498	-3.5503719987674	0.967318681299255	0.0447808116428565	-3.10597554285617
Mir344-1	100313981	1	115306861	1.13287136161336	2.81995387156393e-05	-10.4762049377554	1.00472059570834	0.895158975301616	-0.110753950445593	1.01312876851374	0.608790881272086	-0.496280450746432
Mir344g	102465154	1	115343044	1.10336237477943	0.000697119507955422	-7.26855370142018	0.977332809345849	0.512863096012476	-0.667746338798727	1.01422683274273	0.566189328192679	-0.568826754605105
Mir344i	102466148	1	115426210	1.02356632324808	0.270555494353895	-1.30727804700906	0.933211479207526	0.00701719015397899	-4.95939240403698	0.968699243976921	0.0731822149545034	-2.61480285263809
Ndn	308690	1	115849168	0.996678763544757	0.864712242067348	-0.145358495526808	1.07901426581561	0.0012252564175168	-6.70460513646804	1.00039621689914	0.98120807241593	-0.018970739546515
Peg12	308692	1	115962511	1.01175546489608	0.519777163042088	-0.654355091864372	1.06214273771942	0.00529956121146233	-5.24013125214149	0.973809019100808	0.087539318421272	-2.4356672331616
Chrna7	25302	1	116715286	1.16019044650172	6.26768310923207e-10	-21.1904441636437	1.15497326855065	5.51524310586294e-07	-14.4105799183789	0.973457144977579	0.223604621920173	-1.49787586743105
Klf13	499171	1	117505857	1.00047136036904	0.901540138640134	-0.103650713048041	1.0104984739194	0.0225490173460094	-3.79206379065658	1.03174427256915	2.77297595576668e-19	-42.7291956711287
Trpm1	361586	1	117718896	1.06434676756095	5.75075406366237e-06	-12.0661795702468	1.1637171664174	5.28353820932859e-21	-46.6896909641807	1.01655530785538	0.162388303659186	-1.8177648756513
Mir211	100314054	1	117777539	1.08930265720137	0.00290351135137142	-5.84183446361223	1.08038672365163	0.0237081974532311	-3.74193440654259	1.03980970175006	0.120917214662561	-2.11264914388331
Mtmr10	309255	1	117859355	0.996844033012096	0.803735551309345	-0.218484980189904	1.07088711782865	4.03952686170924e-06	-12.4193829862878	0.982573707504755	0.105771519848061	-2.24647398437734
Fan1	309256	1	117918234	0.871225539534357	1.38547766083763e-21	-48.0282419912224	0.946965966702405	0.00105415280911457	-6.85501785918698	1.02858729564716	0.01823216605635	-4.00456787911896
Mphosph10	293828	1	117948134	0.757914728222383	1.74033048718128e-26	-59.3131373874925	0.889607864889112	6.89445328749532e-05	-9.58220824802236	0.952935645243553	0.0254500799801816	-3.6710363933508
Mcee	293829	1	117964576	0.808338352078969	1.54499916757932e-20	-45.616678488315	0.90522281851809	0.000133195694134796	-8.92369112669584	0.976112668750615	0.208173664222662	-1.56938262348869
Apba2	83610	1	118103225	0.91122555495677	2.91723062993402e-13	-28.8629714570781	0.928254385847461	6.91662515415105e-07	-14.1841676947772	1.05546248164295	7.40087218966216e-07	-14.1164977942257
Nsmce3	309259	1	118401304	0.909908581322116	1.69205678265724e-21	-47.8283421327639	0.911965353855342	6.56057815630533e-15	-32.6576976622551	0.979491939726295	0.0145481951755846	-4.23028833597374
Tjp1	292994	1	118849838	0.957737833862065	5.83692958355823e-10	-21.2616460275986	0.962898487873511	4.10228512115763e-06	-12.4039663928901	0.990874168116578	0.130460528691521	-2.03668456010422
Tars3	308701	1	119213229	0.911591618924325	1.18068339452107e-12	-27.4649276971932	0.943385089732902	0.000115999713234254	-9.06192283897947	1.02782186923009	0.0128111706774413	-4.3574377794707
Tm2d3	292995	1	119264576	0.958179895600333	2.56863559697529e-05	-10.5695506031569	1.02360534645006	0.0481324079483073	-3.03379956682701	0.990170099947294	0.256863578726629	-1.35921015709821
Pcsk6	25507	1	119429265	0.996046260763699	0.561184412287018	-0.577705706822017	1.01198042641494	0.142777337253643	-1.94646894437684	1.04365789645904	9.70909285994013e-13	-27.6605433542647
Snrpa1	100361269	1	119641591	0.947923169934032	0.000780486690425043	-7.15559287078065	1.03692588488335	0.0527676623085673	-2.94185673217501	0.945432994813766	4.53447893094528e-05	-10.0012152874654
Selenos	286900	1	119659779	0.992597397991127	0.593403606375354	-0.521880493666038	1.01623053305797	0.323688337941276	-1.12797414606602	0.994295490515241	0.633403972865916	-0.456646872611325
Chsy1	292999	1	119689626	0.995218146291101	0.713437035089856	-0.337661093906269	1.03031386533166	0.0550721355094528	-2.89911139836893	1.07175197980503	8.63113786991016e-10	-20.8704745830256
Lrrk1	308703	1	119845146	1.00649760083888	0.524828130857038	-0.644684439783821	1.07235884515952	7.48344497938723e-09	-18.710572592243	1.09355219777204	1.43319450763135e-22	-50.2969661716693
Aldh1a3	266603	1	119984057	0.997484165717268	0.887438812178374	-0.119415704033682	1.04164611790759	0.0554804738667793	-2.8917241423539	1.10954498508563	2.55255619043466e-11	-24.3913407382378
Asb7	365277	1	120216526	1.01764946634843	0.0281653553241234	-3.5696625909109	1.05063776894251	1.93394841437452e-07	-15.4585319273054	1.07501976147666	1.92696357981003e-25	-56.9086818355404
Cers3	499174	1	120318212	1.11964264548383	3.85160114522972e-35	-79.241989311069	1.18761527817386	3.76766542396427e-55	-125.315724555966	1.16951560068004	5.88220878570274e-83	-189.342630383305
Mef2a	309957	1	120850126	1.02597846398942	5.28313546731682e-07	-14.4535758909855	0.996915678652711	0.614201965981862	-0.487431470098313	1.01810628910172	6.58146074034047e-05	-9.62866874725846
Lrrc28	361588	1	121127734	1.00409026763591	0.443052816263884	-0.814066291971653	0.976191269937576	0.000143107842673592	-8.85191206735792	1.01651889471172	0.000528367868617061	-7.54571779598967
Ttc23	308708	1	121255732	0.957290314071231	0.00374790804811005	-5.58655744849548	0.995799742713639	0.812099341591503	-0.208132604442157	0.902005095243101	3.14610215805412e-14	-31.0900270254447
Synm	308709	1	121333716	0.929797564916769	8.03643645856101e-07	-14.0341098925685	0.91719195799835	7.95341067977041e-07	-14.0444947979699	0.980402721063081	0.124464199773254	-2.08373715645044
Igf1r	25718	1	121550741	0.960409932876382	4.49209878951784e-05	-10.0106054360122	1.06355295013191	1.01477730044189e-07	-16.1034264709698	1.01486238054697	0.092274415614111	-2.38298836317623
LOC682259	682259	1	122232825	0.847726514528608	2.69703318676991e-32	-72.690570626659	0.997249189877126	0.866045447857666	-0.143817891591583	0.985645182433584	0.217422922197028	-1.5259108719644
Arrdc4	293019	1	122370488	0.910815254503127	1.23916616141245e-33	-75.7708693658566	1.05607921840002	1.46891835937281e-09	-20.3387395169472	1.02479529674091	0.00029030636921248	-8.14457374706937
Nr2f2	113984	1	124010247	0.915064031620414	6.3241185452319e-61	-138.613320008172	0.931913904595153	4.23465982130766e-29	-65.3316646974968	1.00685479824701	0.138242731750996	-1.9787442131914
Mctp2	308742	1	125774112	0.984318112656195	0.0314639046663707	-3.45891427378442	1.08796791659857	3.17300512662596e-22	-49.5021929175661	0.997690252978151	0.722736865692715	-0.324710070934702
Rgma	308739	1	127128934	1.00251015199798	0.847969657441454	-0.16491042514944	1.14839519545194	7.31195173851974e-19	-41.7596065330687	1.09939992440102	4.30506819425014e-16	-35.381568509442
Chd2	308738	1	127191045	1.05228526211128	3.60402691750071e-46	-104.636862469223	1.06923932338563	1.13512272615423e-54	-124.21285424782	1.01100436196192	0.000682835759063609	-7.28925619720323
St8sia2	117523	1	127766669	0.95644348102328	0.0569282771062928	-2.86596309984802	0.929867347025675	0.00971900423885861	-4.63367211031946	0.982486516354981	0.404022339700839	-0.906285106260564
Slco3a1	140915	1	128115184	0.94320764308328	0.00014110223844557	-8.86602583498209	0.988411324900488	0.525612766984762	-0.643190521800877	0.990729568164067	0.50058860188667	-0.691970669147653
Sv2b	117556	1	128978476	0.931249484813071	0.000114660058156106	-9.07353882327933	1.03474605984095	0.121231264683223	-2.1100552791802	1.01645434413087	0.324054947802373	-1.12684218558627
Akap13	293024	1	129314402	1.07187752623167	6.96249361084862e-47	-106.280961683119	1.15269720612445	1.08248542633874e-127	-292.349047092406	1.04335899201279	4.4315120822213e-23	-51.4707162852299
Klhl25	293023	1	129724950	0.958463034789826	3.41273275466598e-16	-35.6138481232241	0.993744739049453	0.311318364878617	-1.16693920912555	1.0639758377639	8.7563731850317e-41	-92.2362070135111
Ntrk3	29613	1	132132851	1.13614821926172	5.86181572715902e-45	-101.847869778086	1.27038783449373	4.18620323083661e-104	-238.037055498407	1.1890557818355	7.14012430182495e-101	-230.595364206979
Mrpl46	293054	1	132698873	1.01784444142448	0.52720948827769	-0.640157298463969	1.02632976385304	0.437720326051122	-0.826175097547035	1.03381431254946	0.177346041757371	-1.72965241683102
Mrps11	499185	1	132707873	1.06705173565343	0.0613453736780876	-2.79123551933872	1.0347223669259	0.411049895801202	-0.889040670878243	1.06350021818962	0.046049818380002	-3.0780314602625
Det1	308775	1	132752964	0.953900495011522	0.046970996858361	-3.0582249558693	0.89294134389198	6.60583774804873e-05	-9.62497169960379	1.03802327885116	0.0694564402106909	-2.66705548246568
Mir7a2	100314225	1	132806420	0.977886874436005	0.493689762805151	-0.705847969591309	1.00628803051206	0.872406368135559	-0.136499945121975	1.12947945236389	3.14880351323546e-05	-10.3659029213572
Aen	361594	1	132815153	0.93301962223556	2.10462043317554e-07	-15.3739605168642	1.11332943177206	2.15785159615764e-12	-26.861908020615	1.01304617665243	0.23329700893245	-1.4554429207294
Isg20	293052	1	132830679	1.06552382327089	4.21672853912214e-06	-12.3764509582569	1.33198321292326	6.64073509660603e-68	-154.682563658914	1.10180693613028	6.80782299651637e-16	-34.9232890963083
Hapln3	308773	1	133046481	1.085425147271	9.42879240910232e-05	-9.26915743494473	1.1442502768651	1.15224275779387e-07	-15.9763853836329	1.00329879188303	0.860696392901062	-0.150013458225392
Mfge8	25277	1	133064665	1.093097528718	2.99988610916762e-16	-35.7427871635681	1.29582516792511	1.47448220217497e-85	-195.331426025707	1.01217124779604	0.202947145291388	-1.59480970186471
Abhd2	293050	1	133217403	1.19980758746725	4.84478170523579e-231	-530.319254292976	1.33288545360208	0	-812.685012080005	1.08262086528055	3.15706473837156e-55	-125.492537399012
Rlbp1	293049	1	133308938	1.20224457685622	2.20850871569475e-38	-86.7059160352952	1.35782721492033	3.16898277760248e-70	-160.027545863537	0.950881236773452	6.96340144232389e-05	-9.57225739702762
Polg	85472	1	133383377	0.993039753358091	0.365155805961823	-1.00743115083204	1.03836636432082	2.54502372389497e-05	-10.578785493245	0.938600518707287	2.01200240626418e-20	-45.3525714116878
Mir9-3	100314149	1	133440049	0.887787199182873	7.65307558198604e-19	-41.7140091629827	0.963400582769927	0.0168317576365292	-4.08448784150096	0.848039128951331	2.10389825537047e-46	-105.175122341734
Mir3597-3	100526617	1	133440038	0.977017437285527	0.292837319471444	-1.22813804780574	1.14181505244386	5.23607598482001e-07	-14.4625232910183	0.908087853383586	4.09414156229741e-07	-14.7085385863255
Rhcg	293048	1	133531714	1.06433857804586	0.00013109347931078	-8.93959990671704	1.16412849353468	3.75893224221811e-15	-33.2146414559718	0.968048503407871	0.0196009506789107	-3.93217720989589
Plin1	25629	1	133664892	1.05163310918735	0.000627822432508897	-7.37325318225962	1.04936556281652	0.00527500075680861	-5.24477645614919	1.01324334336276	0.299382527646761	-1.20603316659275
Pex11a	85249	1	133680091	1.17586736499903	1.39312379464413e-08	-18.0891321840121	0.909567224473239	0.00567920961557274	-5.17094320811954	1.02692677434504	0.282396800773391	-1.26444210213334
Wdr93	499189	1	133694175	1.10020411150254	8.13397665806866e-13	-27.837556271116	1.08647076172364	1.54429317856173e-07	-15.683529334893	1.01065866414023	0.357521734625853	-1.02855912253985
Mesp1	308766	1	133738357	1.43552553324413	9.27806783680041e-26	-57.6395590999665	1.12487273541791	0.00410274311664245	-5.49609947614832	1.02896125224629	0.351086618994801	-1.04672230819793
Mesp2	293046	1	133756601	1.12317779729162	2.33362459040911e-08	-17.573258066894	0.932694157811462	0.00461567937016469	-5.37829621272508	0.981795440418554	0.298424851274197	-1.20923713237027
Anpep	81641	1	133767332	1.05312773449395	1.57842404930002e-05	-11.0564985528547	0.901217466713713	5.03684678448906e-13	-28.3168259606306	1.03713966397334	0.000374427561653275	-7.89011220054342
Ap3s2	683402	1	133818825	1.16111884554043	3.72711854516957e-20	-44.7360664327607	1.10028872169476	8.77086406469545e-07	-13.9466603243767	0.988523855482881	0.417318040261446	-0.873906661402583
Arpin	308765	1	133864288	1.01439742831822	0.249369162275248	-1.38882090103458	0.969595309453566	0.0363788390073151	-3.3137680193394	0.928900636206787	7.55997773000153e-12	-25.6081528715084
Zfp710	293044	1	134024267	1.01340894026141	0.0914801082677579	-2.39163372631538	0.974992244924422	0.00635430771827823	-5.05862231524258	0.951637703680516	8.79909427774953e-13	-27.7589574157184
Idh2	361596	1	134038646	1.02398625325179	0.00268666342443996	-5.91945521791657	0.997101571762519	0.754285972183863	-0.281983709426777	1.02753613666387	6.05252007841615e-05	-9.71245073777
Sema4b	293042	1	134149536	1.03410526898759	1.86233614792049e-05	-10.8910937718395	1.04124807736286	1.19887019970185e-05	-11.3315458519145	1.03691656012174	8.70922318548533e-08	-16.2562981435767
Cib1	81823	1	134178339	0.970027909040298	0.0260575001925306	-3.64744963696211	1.0024216864893	0.879357813948403	-0.128563394788863	1.03868405551338	0.000801927165151451	-7.12849277074122
Ttll13	308762	1	134197801	1.0981598196346	8.99299201887794e-06	-11.6190649485139	1.07237633739673	0.00525927366566498	-5.2477623481428	1.02496625554838	0.178462338136859	-1.72337769085406
Ngrn	499191	1	134213470	1.30170419683809	2.38590806911218e-11	-24.4588562292918	1.23224473643521	9.86019791125984e-06	-11.5270043174153	1.12136427358443	0.0010721816215053	-6.838059807638
Vps33b	64060	1	134223967	1.21648825195998	5.93780849716771e-14	-30.4548511764879	1.22667792340235	4.72886148108315e-11	-23.7747515510777	1.01553675305477	0.504965763268742	-0.683264647512438
Prc1	308761	1	134250223	1.01307501283989	0.310214905060442	-1.17048997955382	1.09816486621133	4.67633873494724e-10	-21.4833354477766	1.05836477933616	2.53113647892391e-07	-15.1894272479238
Unc45a	308759	1	134281931	1.06995324278232	0.0042013808657514	-5.47234203016846	1.13497783005843	5.27557183901336e-06	-12.1524234789774	1.06739313093643	0.00154570220363886	-6.47227697114948
Hddc3	308758	1	134299472	1.16179396667183	8.61641431265191e-05	-9.35925643984562	1.06334894867778	0.170706224959573	-1.76781118259667	1.11828834270599	0.000728811253053643	-7.22409577161407
Man2a2	308757	1	134306820	1.17824188731626	1.22050328374293e-08	-18.2214174426152	1.02821684102084	0.422619574565497	-0.861282855503517	1.04836039605526	0.065627775188649	-2.72375627037555
Fes	361597	1	134337698	0.913270096484713	1.03115162524303e-07	-16.0874193905456	0.80665828802818	7.50685566256776e-26	-57.8513957264849	0.975375080876811	0.0846759982669057	-2.46892309095416
Furin	54281	1	134348144	0.968013284623319	5.05570222820224e-06	-12.1949937975926	0.906408428365462	1.15729242849506e-30	-68.9314696263583	0.997991959521158	0.751732681171105	-0.285374495395366
Iqgap1	361598	1	134679584	1.05623147578587	2.08938962645246e-14	-31.4993193233529	1.09913493971955	8.58033739896232e-29	-64.6254944602122	1.04096920139027	1.91020604167699e-10	-22.3786398184765
Wdr73	308751	1	134860329	1.02969760401021	0.116789484333192	-2.14738224403499	1.0567804747967	0.0127667757668205	-4.3609091257962	1.02906236460207	0.0791657035951753	-2.53621210936312
Nmb	499194	1	134869446	1.15413261324442	0.000777737719657926	-7.15912121188634	1.1601267756288	0.00347139104600997	-5.66319988754074	1.097429795934	0.0136004459800956	-4.29765269412371
Sec11a	65166	1	134881448	1.0668767692755	3.55101987578705e-14	-30.9689564507348	1.08674215103503	4.91698441799602e-16	-35.2486660684863	0.999682628641267	0.966671460973301	-0.0338965920604272
Zfp592	293038	1	134967783	1.10498142775	1.12420091486158e-22	-50.5397995604945	1.1244130816722	5.4332857893575e-22	-48.9643279771877	0.999983764640136	0.998561049082074	-0.00143998720202487
Alpk3	365298	1	135014541	1.0490368890057	1.92193893510346e-07	-15.4647611124532	1.09786162542549	1.11999776019382e-17	-39.0306198954207	1.0474050266228	4.697486717106e-09	-19.1762382122967
Slc28a1	116642	1	135081385	1.07018251525076	5.06034657098594e-07	-14.4966606777147	1.09734130317701	7.29151976580477e-09	-18.7365538399777	1.03726170957591	0.00195792532891777	-6.23586987200666
Pde8a	308776	1	135166237	1.01906159895184	0.00581859852000558	-5.14669585035951	0.98505244091859	0.0653952149960643	-2.72730618839348	0.998822183412747	0.848063520175935	-0.164799740127691
Rps17	29286	1	135295921	1.06938616230875	8.27849404451273e-06	-11.7018494847911	1.02000417792215	0.272052693336897	-1.3017595059452	0.98600279421604	0.284052940011645	-1.25859464970113
Cpeb1	293056	1	135300453	1.18301295023651	1.68354089259584e-11	-24.8075367733843	1.30549623889039	4.04830948029368e-19	-42.3508173851823	1.08580754516858	0.000192969684277144	-8.55297745768139
Ap3b2	308777	1	135412580	1.00156235127318	0.96801733522043	-0.0325052835803432	1.11267453996889	0.0219074946889473	-3.82092647746509	1.16642624741752	9.80723248313276e-06	-11.5323904359992
LOC100360933	100360933	1	135445625	0.968338845277316	0.311967953483692	-1.16485480964131	1.01225258492155	0.748005583477309	-0.290344836493663	1.10865487256653	0.000237343733301268	-8.34600111609087
Scarna15	102466617	1	135484620	1.02705033779331	0.457467621529046	-0.782049169385168	1.10669879532085	0.0173646983329932	-4.05331596506523	1.1506273732235	8.39757571945743e-06	-11.6875674985959
Fsd2	308779	1	135489263	0.996276059531628	0.890762185927243	-0.115677794065219	1.02514615692067	0.442268442167472	-0.81583824603731	1.05850750378178	0.0167229656464254	-4.0909723158563
Whamm	293057	1	135526386	0.975063673652968	0.0125564101028351	-4.37752397863433	1.05251598437015	1.54970988252449e-05	-11.0748577241229	0.974591432924879	0.00296133713750903	-5.82211437700305
Homer2	29547	1	135567705	0.845269120308478	8.32768250624859e-51	-115.31225453576	0.990486820645063	0.45025680754716	-0.797937175557504	1.05960924340864	4.31615872452567e-10	-21.5634851073807
Ramac	293058	1	135708529	0.896926966843674	2.24103396253718e-08	-17.6137433941671	1.00365564984737	0.872929622895433	-0.135900341632172	1.01286315879742	0.440781948512504	-0.819204973632374
RGD1305713	293059	1	135725869	0.942232185093187	0.0179573311924972	-4.01975682444947	0.95726229195903	0.142896118597589	-1.94563735608358	1.00297323906675	0.891774005605995	-0.114542535446372
Btbd1	293060	1	135734587	0.983854667754517	0.521871538473683	-0.650333816263815	0.962019661734187	0.196715168056051	-1.62599844392136	1.06448838316866	0.00501068644906281	-5.29618235749017
Tm6sf1	361600	1	135782467	0.912059625201896	0.000137610293913516	-8.8910848248452	0.806779244717937	7.05210629524141e-14	-30.2828649644315	1.11163677953137	4.53680336036056e-07	-14.6058729925513
Hdgfl3	252941	1	135827548	0.986736676210412	0.605015629812063	-0.502500986884893	0.959850022970671	0.185006578710858	-1.68736389393684	1.03287339093991	0.158121807446577	-1.84438960976535
Bnc1	365299	1	135917676	0.945206068445542	5.05179718304896e-05	-9.89318140716098	0.895372833663774	1.59479993399599e-11	-24.8616877277965	0.978956365930804	0.0751757124502053	-2.5879270729299
Sh3gl3	81921	1	136124502	0.958141399957168	1.12140240378359e-07	-16.0035156026973	1.02247722731229	0.0167301290000886	-4.09054405330849	0.995102920352906	0.479935009044227	-0.734104582071841
Adamtsl3	308787	1	136288793	0.937106065324798	2.05682353485592e-09	-20.0021030175803	1.0288626493523	0.0229832694893087	-3.77298874125488	1.07843998680392	7.0128203056547e-16	-34.8936215417134
Saxo2	293061	1	136623493	1.15838178683033	2.53752701948652e-06	-12.8843205655796	1.04368110964211	0.262776581392348	-1.33645110824365	1.20679048159153	8.52654340860990e-12	-25.4878370641474
Efl1	308789	1	136638527	1.14684522372447	1.21634980518964e-25	-57.3687729139344	1.09689724360837	5.15159846428740e-09	-19.0839587890141	1.12487776257465	2.41557273435904e-23	-52.0775207227913
Mex3b	308790	1	136855130	1.13547179263408	1.07964622079942e-41	-94.3293553986175	1.06455394768409	2.36326402144793e-08	-17.5606370205257	1.09242886041355	7.39702240410071e-27	-60.168719969429
Tmc3	293065	1	137552455	0.889471636927791	1.65314627453211e-14	-31.7335109966527	0.818355615077504	1.81256143674958e-28	-63.8776416005233	1.01396187740615	0.292780500102463	-1.22833209712344
Stard5	502348	1	137606151	0.88291109299162	9.69830702018795e-14	-29.9642399656414	0.846732813500745	3.24551703992287e-17	-37.9666719090983	1.05478726582821	0.000111278794037261	-9.10347184759993
Il16	116996	1	137617944	0.965896641562694	0.200908027248116	-1.60490805152287	0.84753361316836	3.62364698389442e-07	-14.8306146781475	0.972061229523981	0.246092137505738	-1.40204927046713
Cfap161	308794	1	137743783	1.00018702240408	0.990248150982539	-0.00979970970473876	1.06301220183414	0.000707262194664029	-7.25410910556429	0.957502312756579	0.000854632225516842	-7.06483932716101
Tlnrd1	308795	1	137864340	0.992422498046151	0.501975480705248	-0.689204003699915	1.11075829295194	1.71068810715112e-15	-34.0018807034953	0.972326653219451	0.00418585355927288	-5.47604463902156
Mesd	308796	1	137874328	0.974860308231714	0.000626063838564635	-7.37605821352588	1.06646414685807	1.33632374555245e-13	-29.6436838386487	0.992014973975983	0.21406043097923	-1.54149691607079
Abhd17c	361601	1	138084632	1.08416289469128	2.46724762644395e-45	-102.713225976687	1.25872188441798	1.86627628280101e-229	-526.668041142649	1.06582203532934	1.40323143065235e-36	-82.5542856061331
Arnt2	25243	1	138236235	1.0724175124511	3.00787542050994e-11	-24.2272020337585	1.24719303228652	1.17250768022977e-69	-158.71922664497	0.997275735179707	0.768538668116404	-0.263264400917453
Fah	29383	1	138548830	0.97476707775653	3.72714655941088e-06	-12.4998676145454	0.99521988364906	0.461193306322678	-0.773938004303402	0.983141066936351	0.000399770884726619	-7.82461896314556
Zfand6	293067	1	138581006	0.98208259685259	0.00209380785719715	-6.1687709294845	1.04316128087218	6.2062307916998e-10	-21.2002971761269	1.00144724451677	0.774388906639732	-0.255681068226027
Olr10	293072	1	138860924	1.06008225414976	0.0159238550293237	-4.13993697779635	0.984771452212823	0.597408967439783	-0.515153362533104	0.992738570590605	0.719853453435582	-0.328707624583506
Olr11	293070	1	138860924	1.05354684752007	0.03268287817808	-3.42090394132373	0.979515179731534	0.480615450826246	-0.732687807161485	0.993213197178056	0.741492000774489	-0.299090905359186
Vom2r40	286983	1	139409429	1.1557483352553	1.33249899602948e-05	-11.2258693413614	1.12456512098779	0.0031831776907721	-5.74987530730408	0.979032769168779	0.452826965245676	-0.79224520164531
Vom2r41	293069	1	139409796	1.13987948467737	5.87446163169033e-05	-9.74231104629804	1.10416632232246	0.0116736972195022	-4.45041706884816	0.979286956838952	0.448467105202688	-0.801919944202773
Vom2r42	679557	1	139549127	1.09430999737896	0.000161415564155591	-8.73152837458693	1.05146078097908	0.0792920294216582	-2.53461766709968	0.927270543278737	0.000249806299569729	-8.2948247421371
Vom2r43	679593	1	139793253	1.07062364503077	0.00592686882021814	-5.12825922899802	1.00175587541854	0.953408401404818	-0.0477119242040683	0.959170193658694	0.0487919118798718	-3.02019072002602
Olr12	365302	1	139864790	1.04792477753667	0.117494981790848	-2.14135965447294	0.97355863136659	0.45779415659968	-0.781335635634952	0.972828245859038	0.274926788847582	-1.29125043913146
Olr13	293075	1	139888779	1.16966091447935	3.31788040636643e-06	-12.6161844107376	1.11760225640957	0.00564128865560711	-5.17764275453418	0.972237348843875	0.315406241443225	-1.15389381567238
Olr14	404901	1	139918531	1.08905314336284	0.00509714487646827	-5.27907472415762	1.04665325814295	0.202635863424866	-1.59634468691562	0.989376503683419	0.663647220101482	-0.410004565720805
Olr16	404899	1	139960934	1.18561478386035	1.28879146051779e-06	-13.5618056310229	1.18176405420716	5.12672173234371e-05	-9.87845904858919	1.04970052317877	0.0883290896867862	-2.42668578409971
Olr17	405261	1	139968839	1.17563975089997	5.39901808124833e-06	-12.1292934577342	1.10527845051974	0.0162690121686954	-4.11849307448714	1.01687234217	0.563750461295254	-0.573143569903492
Olr19	293081	1	140016536	1.08867435207712	0.00215678755004052	-6.13913540968481	0.993700505960284	0.846125893455646	-0.167087120215797	1.02063790443135	0.362845131827916	-1.01377916983437
Olr20	293083	1	140064224	1.10452259767443	0.000958310097733168	-6.95033913953852	1.09959188963219	0.00841574809556017	-4.77765055504594	0.982765938628689	0.490130709535456	-0.713083169296037
Olr23	293085	1	140171652	1.01542973495161	0.594193823786902	-0.520549710173079	1.02662693486894	0.445007901565711	-0.809663240646099	0.978948434885522	0.37009511418301	-0.993995241020017
Olr24	404898	1	140204646	1.0532959376048	0.121158750786388	-2.11065360332204	1.08373521487558	0.0446004431220296	-3.11001148453396	0.975439420196884	0.372426400313753	-0.987715843734953
Olr25	404897	1	140234383	1.0494819933249	0.138871071151254	-1.97420932196255	1.05592308386633	0.161197934310077	-1.82512226344533	1.00085015680388	0.974848181878449	-0.0254735310023881
Olr27	405258	1	140276678	1.02863184126154	0.324693921234682	-1.12487232122295	1.05097978300243	0.146706066002375	-1.91932424497864	0.999588283180666	0.98617825504939	-0.0139181546651834
Olr29	404896	1	140313700	1.08197294236062	0.0203170865229552	-3.89629304632754	1.15404384411824	0.000449408243171593	-7.70757885576535	1.06689234423522	0.0223858590770447	-3.7993258106727
Olr30	293091	1	140329678	1.11968512185394	0.000772709285713937	-7.16560766586653	1.18506791105633	2.2394019477079e-05	-10.7067166223812	1.02927132788781	0.301931815047681	-1.19755406508676
Olr32	404895	1	140365515	1.00450491242325	0.871966539730094	-0.137004227678535	0.990563299845365	0.777557277382199	-0.251597968983373	0.975380804129263	0.278317464074179	-1.27899285972718
Olr34	404894	1	140414652	1.08149559289918	0.0195225728997939	-3.93618389829207	1.10871564244546	0.0101662637444935	-4.5886805165114	0.976242445006679	0.396708199179324	-0.924554283212311
Folh1	85309	1	140428101	1.06814101266873	0.00853829577200124	-4.76319384940974	1.13712278934283	2.37680563071643e-05	-10.6471680507743	0.887284657426682	8.5006809923216e-08	-16.2805344669216
Nox4	85431	1	140901243	0.951998015721064	0.000825149856422945	-7.09994554397587	1.03234530343757	0.0680727401869812	-2.68717843690455	1.06105765346691	6.93145108924545e-06	-11.8794413742945
Tyr	308800	1	141115036	0.935264638861267	0.000111548327240031	-9.10105263280524	1.02853666077214	0.171574526279248	-1.76273755120394	1.01170040724809	0.444062309641799	-0.811790389365154
Grm5	24418	1	141321129	1.12084992449648	6.12942691426522e-14	-30.4230900450395	1.24429707699265	5.29564062846414e-33	-74.3184241096343	0.951743181184828	0.000514051481144668	-7.57318713965557
Ctsc	25423	1	142028460	0.969993746078872	5.31071406094569e-05	-9.84319916400293	1.07349104637459	4.90576424046853e-16	-35.2509505985699	0.981665300137067	0.00551503862096622	-5.20027662340614
Rab38	252916	1	142182566	0.972888318918037	0.0129147102660765	-4.34938828659411	1.14469052372443	5.572274878909e-26	-58.1494090309641	0.991162095800566	0.365081690803094	-1.00763414002202
Tmem135	293098	1	143006343	1.06923143340984	1.7322601858559e-24	-54.7126152102186	1.18946574045499	2.45443529624585e-108	-247.781293330465	1.02612209110631	1.05542156381789e-05	-11.4589851912984
Fzd4	64558	1	143280065	0.999636898184928	0.964917247246543	-0.0357129354689084	1.18806311781432	1.67536193462109e-70	-160.664927287277	0.997644523251354	0.74424537444798	-0.295384494156986
Prss23	308807	1	143402726	0.899257958723874	6.79239952262889e-14	-30.3203870321068	1.12003451508976	6.6819029422415e-12	-25.7316182973552	0.992774757167901	0.544861149922095	-0.60722428756363
Me3	361602	1	143534139	0.872264325687058	7.65353800033805e-26	-57.832044393215	1.07366380985466	1.5289867100869e-06	-13.3909053229538	1.06457836323176	1.38759406533303e-08	-18.0931093847773
Ccdc81	308810	1	143739472	0.970993675947077	0.322110681868672	-1.13286005998881	1.09056824477269	0.0128891259058859	-4.3513712761313	1.11317894822156	3.77522690078054e-05	-10.1844649779085
Hikeshi	293103	1	143825922	0.966064703351093	0.0372267063667857	-3.29072886219373	1.01628664202879	0.408671427810688	-0.894843800787971	1.06764235585949	3.71892419519706e-06	-12.5020761263436
Eed	293104	1	143867875	1.0214307055989	0.00200898712941414	-6.2101245996337	1.07627868359161	1.85312903445908e-19	-43.1322411865741	1.03398997935701	3.30731217563931e-08	-17.2245449159685
Picalm	89816	1	144056761	1.03508565899498	3.08312135234122e-08	-17.2947382340516	1.10622184124852	6.34940666241058e-42	-94.8602125362015	1.02456825064372	1.11336464951831e-05	-11.4055388187355
Sytl2	361604	1	144273360	0.933504113582491	1.35614892090207e-06	-13.5108615508022	1.06263655252472	0.00023736792568027	-8.34589919157073	1.09394419529011	4.16515217454923e-13	-28.5068533974648
Ccdc89	293107	1	144386252	0.864929705703347	2.45425227397158e-12	-26.7331989737941	0.89785594988482	1.1497554295269e-05	-11.3733762151891	1.0359810837675	0.0431180321359028	-3.14381399034527
Crebzf	293112	1	144417229	0.934654543605941	0.000871489915875446	-7.04530626406891	0.980032688550966	0.400946230936706	-0.913927948105727	1.05697825968637	0.00141315662684911	-6.56192933439585
Tmem126a	293113	1	144422699	0.999977676863204	0.99926130733934	-0.000738965628517718	0.970067783792518	0.287592182491946	-1.24621183538248	1.06250807889428	0.00371498296862256	-5.59538118531214
Tmem126b	293114	1	144439551	0.897221513482255	1.76123911991007e-15	-33.9727587881809	0.923497433688843	6.68295705480985e-07	-14.2185350884848	1.05937977877306	6.13800282784354e-07	-14.30359623405
Dlg2	64053	1	145127175	1.10586249833365	1.44828634955683e-22	-50.2864910162377	1.19288585202343	8.61091282383385e-46	-103.765883945878	1.02747759905968	0.00381697611502755	-5.5682967627635
Ccdc90b	308820	1	146632756	0.928122480106814	1.59596945487276e-07	-15.6506142906647	1.02565250547117	0.134339325403764	-2.00738640071502	1.00258079982248	0.836812650192524	-0.178155068442862
Ankrd42	293117	1	146648081	0.987801142928635	0.124488053896821	-2.0835455203171	1.06585508485451	1.61755352249688e-11	-24.8475211864464	0.996320343689397	0.59958934409566	-0.511510284599972
Rab30	308821	1	146876571	0.994373023420028	0.551912016721416	-0.594366635406412	1.10942509969052	5.10961426976513e-20	-44.4205779438833	0.982645884456295	0.0374055562984337	-3.28593602146696
Ddias	499204	1	146906151	0.908464006294857	0.0030421287586252	-5.79519775907656	1.09664604713484	0.0157208409993266	-4.15276799472718	1.02985275938717	0.301655613840712	-1.19846926382361
Prcp	293118	1	146931487	0.914039436954239	9.27244653094405e-05	-9.28587820101732	1.10777526018041	0.000155689932760018	-8.76764413914654	1.00107607905803	0.95763399298055	-0.0432896272684267
Fam181b	499205	1	147166428	0.923475932439264	9.50031804721098e-09	-18.4719405602465	0.928331978403771	6.77448690653305e-06	-11.9023469274195	0.963039995964218	0.0013947334076883	-6.5750519875716
Mir708	100314266	1	150599876	0.905681239273635	1.09423422711188e-09	-20.6332110542983	0.922199272569821	3.15073195334221e-05	-10.3652906729851	1.05292517944416	0.000242143149403757	-8.3259814802286
Tenm4	308831	1	150780381	0.988583462049543	0.433427097956228	-0.836031667708385	1.12120585505849	2.07346023189635e-11	-24.5992172016298	1.1073690462753	9.27564816702661e-15	-32.3113839056215
Nars2	293128	1	151300502	0.97979880303537	0.116004953839883	-2.15412238327139	1.10028171812826	3.16135562881599e-10	-21.8748499978736	1.02914685938237	0.0109824225101364	-4.51145923789735
Gab2	84477	1	151429954	0.969996321460786	0.00204399802795197	-6.19284757143959	1.05447121249829	4.25376167334634e-06	-12.3677068668867	1.01027060143244	0.231206819128711	-1.46444264811752
Kctd21	499209	1	151664642	0.892888524905113	2.0209816231968e-15	-33.8351930494564	0.891708574216896	1.2851769424117e-11	-25.077539615692	0.988557716453797	0.346846025667855	-1.05887432757641
Alg8	293129	1	151684396	0.988443734821648	0.520393836702202	-0.653169375799389	0.922756029716541	0.000155385251901678	-8.76960302864202	0.992673903093772	0.632697816525292	-0.45776235387794
Ndufc2	293130	1	151711965	0.842029582059451	5.65704626144703e-28	-62.7394807097707	1.18255525142881	5.80809802758277e-21	-46.5950337974676	0.950965664846811	0.000101647518722654	-9.19399942819617
Thrsp	25357	1	151723415	0.870199509747231	4.39644950127192e-46	-104.438116994075	1.17951946226513	1.62504300564591e-48	-110.03855018327	0.976887718184093	0.00513824261689757	-5.27104416130465
Ints4	308837	1	151790062	0.877896821563526	5.07111549795297e-36	-81.2695025350631	1.13550085587728	1.14216606739587e-27	-62.0368709921427	1.00129696702075	0.880552087392514	-0.127206196188502
Aamdc	361606	1	151861990	0.946829814641367	5.47993685732573e-15	-32.837682816403	0.971755875186585	0.000354668283042356	-7.94432761929093	1.01321047910258	0.0269908728247124	-3.61225651365657
Clns1a	65160	1	152019432	0.948976044362495	3.8156511992825e-06	-12.4763992133561	0.977904289836453	0.0881588102472688	-2.42861542904894	1.00321743777579	0.739004724082114	-0.30245096552106
Aqp11	286758	1	152046515	0.925886893459897	2.37280417200164e-11	-24.4643635722735	1.0700430250171	4.088000730722e-07	-14.7100396193089	0.981532056942849	0.0592503129103502	-2.8259842177935
Pak1	29431	1	152111210	1.06497600921815	2.53763105528211e-06	-12.8842795675282	1.30588942518458	6.04257095890862e-64	-145.566616374789	1.00306523895338	0.796921829832587	-0.226998685513313
Myo7a	266714	1	152344448	0.922417558726178	1.54029954629197e-06	-13.3835336498743	0.988576710388039	0.561014152702394	-0.578009146144152	1.01293137769128	0.387577173735512	-0.947840291990935
Capn5	171495	1	152416252	0.896347377041411	0.000134777289773896	-8.91188684716674	1.05562335682013	0.106794742371043	-2.23684658240336	1.06757598442397	0.00855337558990195	-4.7614292681123
Omp	24612	1	152440278	0.872352434970558	6.57584719304649e-06	-11.9321071375475	0.966332234053	0.338147938892596	-1.08427179022567	1.03117362431828	0.239309200802051	-1.42999883598935
B3gnt6	292325	1	152487104	0.918131780308024	6.70695158610282e-08	-16.517536205274	0.967990705297577	0.0789699854553529	-2.53868742965206	1.0277262057759	0.0475288868640623	-3.0464176082799
Tsku	308843	1	152660259	1.02446033877168	3.76377507684145e-07	-14.792673187439	0.935712070310658	1.06796101273273e-30	-69.0118015548816	1.04629366270801	8.8688731096432e-26	-57.6846646747307
Gucy2e	113911	1	152739775	1.03245177035854	2.43475300646134e-05	-10.6230801482987	0.927317818530716	2.7212292487431e-16	-35.8402777800013	1.03519092923123	2.22190869984235e-07	-15.3197290497649
Lrrc32	293135	1	152786511	1.00573230951113	0.454433823414553	-0.788702979014044	0.91605837616509	1.76153561720957e-21	-47.7881010144621	1.00883555482513	0.183137092506368	-1.6975202672265
Prkrir	NA	1	153003605	1.03792692155612	2.39923894496238e-07	-15.2429440701589	1.08254973186298	1.74699647186523e-20	-45.4938038482701	1.0221828336009	0.000559345885315421	-7.48874251888786
Wnt11	140584	1	153138197	1.02903845452725	0.0130807128167737	-4.33661643774274	1.05544248497955	5.85532386058747e-05	-9.7455741559426	1.02439867754472	0.0140816236467034	-4.26288461908359
RGD1561870	502353	1	153154498	1.08064137095633	0.000107836772989443	-9.13489183530733	0.907417492839322	7.96841461711602e-05	-9.43743991076109	1.02721761267719	0.13553870461469	-1.99849803653771
Uvrag	308846	1	153204574	1.05649244425871	1.373506807466e-29	-66.4576005139952	1.05459764232515	2.77068343816401e-20	-45.0326078415351	1.01918466861019	9.47055257427289e-06	-11.5673233024926
Dgat2	252900	1	153454080	1.00904913077633	0.132074572872647	-2.02438856991278	0.974361875814985	0.000299199690965058	-8.11439934473528	1.03049102525388	9.7845705009328e-09	-18.4424591306813
Mogat2	681211	1	153521813	1.02549745600561	0.00724960234837757	-4.92680866011943	0.98923342608706	0.334289545308064	-1.0957477594281	1.05453951583809	3.36514688790043e-11	-24.1149644091113
Map6	29457	1	153568249	1.07463234208057	1.77587280897551e-06	-13.2412185325267	1.03941209501536	0.0286816770616683	-3.55149679000674	1.07679191987411	1.57116458619507e-08	-17.9688636249244
Serpinh1	29345	1	153643508	1.05383112052177	0.020556051199792	-3.88459991910842	0.98480931960691	0.569815551380678	-0.562442564590385	1.04865388145323	0.0147187763650667	-4.21863129650986
Gdpd5	499211	1	153679718	0.997363945951608	0.860638937704482	-0.150080214766757	0.988810128143559	0.525768243028376	-0.642894765945926	1.03732611343562	0.00505886080294194	-5.28661395878858
Rps3	140654	1	153778363	1.03070866427913	0.0258525455928915	-3.65534620732904	0.975348108093439	0.120638836464102	-2.11495401946312	1.0085160777376	0.471438526990505	-0.751966562947212
Arrb1	25387	1	153838080	0.994670684093071	0.817230190952411	-0.201834472334887	0.970005914763209	0.26521338578705	-1.32722054763407	0.982657824352607	0.3814367710536	-0.963810179729946
Mir326	100313971	1	153854029	0.915498950524546	6.48607465286364e-06	-11.945853040299	0.808175182392424	3.74491326623749e-20	-44.7313034030631	0.96715092384361	0.0403325068747124	-3.21059751297305
Slco2b1	140860	1	153959292	1.00227656706435	0.788746347261236	-0.237310496184999	0.948042116667174	6.61020377201146e-08	-16.5320662627256	0.965218162838657	1.73018304687714e-06	-13.2672833476084
Olr35	293140	1	154041978	0.9306875036394	0.000200738089008174	-8.51350953936004	0.695149967792182	3.24594769608471e-54	-123.16218766606	0.877117784641014	2.41486710881264e-15	-33.657132136727
Olr36	405257	1	154052762	1.06022571920882	0.103089074156053	-2.27216186684294	0.842967082390733	5.17714565216798e-05	-9.86867159297299	0.882097918630765	6.23893087409441e-05	-9.68211663154803
Olr37	308853	1	154089219	0.938726959271179	0.0176252822782517	-4.03842091462473	0.805939502447678	6.90934358502264e-12	-25.6981464775929	1.05443221578231	0.0246237849798413	-3.70404243406144
Neu3	117185	1	154137732	0.898663534299707	4.6781181040353e-07	-14.5751997364209	0.851616119416476	1.38353667310518e-10	-22.7012079025622	1.03450288611039	0.0597695100132826	-2.81725961405004
Spcs2	293142	1	154163724	0.941046447377352	7.97915080423253e-10	-20.949018939651	0.984217278928176	0.166373598326702	-1.79351942708551	1.01556028566295	0.0742480909129962	-2.60034321323936
Chrdl2	308854	1	154343201	0.976729964613261	0.00338154689814743	-5.6894220120088	1.07516112448937	2.83878564064789e-14	-31.1928149325079	1.00319446940766	0.656147611360907	-0.421369498032191
Pold3	293144	1	154419436	1.02553436851927	0.0164101326855889	-4.10985628825841	1.06302927356929	8.45515002975696e-07	-13.9833199242641	0.985323698234356	0.108666621396721	-2.21947060287822
Lipt2	365314	1	154504563	0.980090810190765	0.0985040618325079	-2.31765749477606	0.939137720424454	1.26285401611134e-05	-11.279551213309	0.985160474025556	0.151320276061547	-1.88835665486299
LOC100912071	100912071	1	154515779	0.921113899936627	0.00754710814390528	-4.88659081639221	0.869079327573622	0.000124025156437853	-8.99502613843667	1.0131773064892	0.62545754617779	-0.469271823196649
Kcne3	63883	1	154523903	1.04757464708327	0.349977454351183	-1.04988654271296	0.973418412769798	0.645798713651269	-0.437267412528529	1.09838406755347	0.0338031787527049	-3.38720043497719
Pgm2l1	685076	1	154571766	0.908190568481968	0.0114951597952941	-4.46582921957661	0.905028984092267	0.02818801062017	-3.56885854675533	1.08346318078175	0.0194231340094084	-3.94129044863433
P4ha3	361612	1	154628736	1.10920875861097	0.00209933200733316	-6.16613607660078	1.10426853271019	0.0139693900315734	-4.27088676940285	1.11694345234186	0.000248414332529633	-8.30041251017484
Ppme1	361613	1	154668099	1.0147402850073	0.491508691802425	-0.710275655314403	1.01435033964651	0.56705958766156	-0.567290887898724	1.00368404090087	0.840788645488055	-0.173414963925359
C2cd3	293148	1	154715553	1.01430960528075	0.284982932052335	-1.25532598804248	1.03987291526085	0.0110810684482762	-4.50251717196227	1.00332608481309	0.771312851247676	-0.259661214379257
Ucp3	25708	1	154815777	1.32901446875886	2.87301024907285e-13	-28.8782458615552	1.0772393677025	0.101890678101997	-2.28385482378208	0.979641716674671	0.536539344039217	-0.622615384951185
Ucp2	54315	1	154839242	1.29035382217289	8.66061777907132e-13	-27.7748201518174	1.25808959056441	9.57095800826809e-08	-16.1619474381405	1.07214934138514	0.0254725310477581	-3.67015462124296
Dnajb13	308857	1	154848592	1.06857168034137	0.0147704670777207	-4.21512555953191	1.01916793761328	0.559113716095766	-0.581402398795139	1.05302927927246	0.0294812030607335	-3.52400240310652
Coa4	499214	1	154882216	1.00847518962525	0.561557060532995	-0.577041888358581	0.94725523905464	0.00156469775361625	-6.46006260232148	0.972748988969872	0.0241506403091688	-3.72344438539782
Mrpl48	293149	1	154896663	1.0472854064567	1.12326635939143e-05	-11.3966846317713	1.02293940176093	0.0628300135816366	-2.76732239640247	0.985411029320959	0.0977042567401072	-2.32581015138296
Rab6a	84379	1	154957955	1.02094216986745	0.00473487518141823	-5.35279991353247	1.005693644148	0.505596989077538	-0.682015391314495	0.964715184224305	8.22660874102401e-09	-18.6158919678067
Plekhb1	64471	1	154998804	0.975627680030654	0.011470768682733	-4.46795333328316	0.916662534949093	5.60451716253212e-14	-30.5126183931652	0.947910557588246	3.08065217862581e-10	-21.900709609063
Fam168a	361614	1	155057352	1.04714374787833	4.71241629744383e-10	-21.4756501391397	1.0160455529277	0.068065127354485	-2.6872902769479	0.994462037188727	0.390723022439645	-0.939756352525515
Relt	361615	1	155206976	1.1013642866882	6.42229677082318e-05	-9.65314965878184	1.00232142724077	0.93553494368504	-0.0666367810152603	1.03092944759492	0.150757827589582	-1.89208052041386
Mir3102	102465153	1	155243756	1.01478974686168	0.348556990151869	-1.05395353230356	0.959603235030446	0.0263637570146281	-3.63576505239353	0.981330553421547	0.148329878617396	-1.90831657597503
P2ry6	117264	1	155295110	1.00027407308618	0.975249052328334	-0.0250624023176235	1.10236082589147	6.87083442939218e-21	-46.4270013941339	0.942743084910002	3.63512226657919e-14	-30.9455485555741
P2ry2	29597	1	155353216	1.00659084572671	0.274252872073778	-1.29370470741572	1.05039422776294	5.0220951057963e-12	-26.0171739175397	0.947463479046605	5.18629615405049e-23	-51.3134373469269
Fchsd2	308864	1	155460929	1.04117064350714	6.55675826498578e-17	-37.2634502670064	0.993063309708131	0.229132751868872	-1.47345374090632	0.954661837534312	7.4904817657034e-26	-57.8535793011959
Atg16l2	308865	1	155690895	0.973378941219866	0.000376343381533749	-7.88500858257234	0.947200098862635	1.95927439929269e-09	-20.0506916366891	0.918071774849166	8.44336140508763e-36	-80.7596828477215
Stard10	293150	1	155722698	0.94828405950782	5.14925345322464e-21	-46.715435209246	0.927433854126398	4.65035138717701e-29	-65.2380249129483	0.96621898660623	1.75337809918907e-11	-24.766891753322
Pde2a	81743	1	155823590	0.967254082488824	1.00117015931002e-05	-11.511755989763	0.995075378278595	0.577616195840941	-0.548845651905804	0.966399988987067	2.81642603160489e-07	-15.0826269344732
Mir139	100314240	1	155878828	0.830054743041791	2.41083938442927e-19	-42.8691417877297	0.89035533004508	3.07451330307117e-06	-12.6923639446567	0.958719168306065	0.0179173676746377	-4.02198477538159
Art2b	293152	1	155956617	0.908747796329221	1.56278988393891e-09	-20.2767932258049	0.948060591938041	0.00445330277937274	-5.41410926048458	0.993095512933189	0.600079911631848	-0.510692446581386
Clpb	65041	1	156028950	0.994301958038848	0.624036159549928	-0.47154696429495	1.01859187203759	0.183588539411446	-1.69505822425033	1.03823195438316	0.000246550492369752	-8.307943748258
Phox2a	116648	1	156178754	1.03648843045671	0.28827759183291	-1.24383140253055	0.889373178141177	0.00335920769020887	-5.6960501392992	1.05360343791935	0.0825877809528618	-2.49389353975074
Inppl1	65038	1	156183044	0.968070826996259	0.291621532814205	-1.23229843790383	0.898151609500544	0.00353440808546552	-5.64520943765235	0.986780971717612	0.623173983037091	-0.472929532670133
Folr2	293154	1	156200044	1.10026237617499	0.0123707505046339	-4.39242042306539	1.050811999029	0.26939013798855	-1.31159462299386	0.925523670366078	0.0194005375315838	-3.94245450548311
Folr1	171049	1	156219460	0.973974023744285	0.392573833564547	-0.935030648457851	0.912728707454372	0.0125807536407095	-4.3755871216577	0.918478393535643	0.0021376765170074	-6.14803577950689
Anapc15	293155	1	156262461	0.964406816977602	0.0291915986206929	-3.53387432957622	0.977918506841405	0.253470849290574	-1.37250645549968	0.943266046249553	3.72967202698523e-05	-10.1966051636026
Lrtomt	308868	1	156266655	0.926546859891741	0.0287752212386782	-3.54824063583109	0.942904764286945	0.149410423433361	-1.90105824008687	0.995046331909444	0.86463384766322	-0.145449159165102
Lamtor1	308869	1	156272116	0.905388242546551	5.36080389803128e-05	-9.83381152015755	0.971737874440071	0.317386921119467	-1.14763367804171	0.959778621880637	0.0515946903952046	-2.96433651110686
Lrrc51	293156	1	156278618	0.962249906963571	7.49133185964885e-05	-9.49917886487123	0.94901042338233	4.79561057778888e-06	-12.2478095213874	0.979630965953616	0.0122679584003514	-4.40076442364301
Numa1	308870	1	156326259	1.08133504001331	4.92520690071298e-09	-19.1288995529077	1.07313191497075	1.02222154933955e-05	-11.4909472165065	0.999484526598093	0.965579305643642	-0.0350270410319947
Il18bp	84388	1	156372923	1.09025540786972	0.000212047549561256	-8.45870001805831	1.28287463988262	1.21242008781519e-19	-43.5564983321859	1.06803333023479	0.00100568297823692	-6.90208838794601
Rnf121	308871	1	156377583	1.03563939971585	0.11998926143945	-2.12035302820897	1.20634299312554	1.28211178135457e-12	-27.3825125682869	1.04276875600048	0.0348899892047738	-3.35555533319096
LOC102549471	NA	1	156440305	1.0228150958674	0.505930607335479	-0.681355758752376	1.16256071505904	0.000148823963792953	-8.81274640153631	1.03373421940656	0.26112193205209	-1.34276780813722
Trpc2	64573	1	156460009	1.25025882331174	8.23686079408078e-07	-14.0094763512172	1.23714621126509	7.64563785314336e-05	-9.47879019504172	1.25475171403708	1.6477212455935e-08	-17.9212874738634
Art5	259167	1	156473366	1.07221160592618	0.0799296698698915	-2.52660815759306	0.922026122707249	0.0804848904681328	-2.51968580822277	1.01011837822628	0.765034622317485	-0.267834188248357
Chrna10	64574	1	156487279	0.94941405594377	0.112655732602414	-2.18341872478425	0.718753480742098	2.87707928292095e-17	-38.0871709392113	0.912691203906119	0.00132172807941401	-6.62881524750373
Nup98	81738	1	156494423	0.977350025149653	0.0298471311372448	-3.51166655306735	0.972463546490578	0.0204578514470067	-3.88938853633811	0.961864502432996	2.01884792772751e-05	-10.8103984490669
Pgap2	116675	1	156591619	0.958724892347469	0.000458001510079556	-7.68863807673859	0.974894011100201	0.0694792438587447	-2.6667272205305	0.932893358346031	3.45056492184003e-11	-24.0898980598352
Rhog	308875	1	156618713	1.01419077783683	0.318928820175636	-1.1427873353411	1.12934708602895	2.98274418621444e-13	-28.8407624642868	0.977892168561198	0.073765546199284	-2.60686351005405
Stim1	361618	1	156656246	0.988689051984138	0.109640285460288	-2.2105504039365	1.04145766136058	1.21201396974501e-06	-13.6232271441913	1.05276075957863	8.8580658778101e-17	-36.9626181383279
Rrm1	685579	1	156823960	0.978771770858532	0.295327844304294	-1.21966920309499	0.99623155137756	0.87648208065296	-0.131839019036382	1.01438075435931	0.41943436792661	-0.868848218410028
Olr39	293198	1	156866390	0.951775000321433	0.133505300717893	-2.01361409617808	1.03819608710919	0.339388624865776	-1.08060944216566	1.11440153397722	0.000207659840202732	-8.47960920060322
Olr40	293197	1	156884142	0.932299185505163	0.0144312247778185	-4.23836103261052	0.987646614877148	0.713804238212553	-0.337146530408606	1.07319014964343	0.00390207231725304	-5.54624750357186
Olr41	293195	1	156939068	0.899446086091404	0.000175625134087362	-8.64715875438979	0.972589170221615	0.411480753892646	-0.887993030572045	1.07033923062727	0.00537155562950237	-5.22663772349273
Trim21	308901	1	156967484	0.998959224152309	0.973205708833632	-0.0271598020463745	0.983189335899741	0.645155040903556	-0.438264617577558	1.04636418665958	0.0913021038768698	-2.39358144808845
Olr43	365322	1	156998692	1.02457959299242	0.49723850216979	-0.698685484351411	1.01051948183167	0.806281473470598	-0.215322374771316	1.04078378538106	0.204686387136318	-1.58627629005862
Olr44	293193	1	157010581	1.06221316693267	0.0913024511015066	-2.39357764506571	1.15049213965577	0.000979361088002299	-6.9286101499302	1.0707326733704	0.0297195674620225	-3.51594961300624
Olr45	293192	1	157026845	0.950749546489556	0.17580642510317	-1.73837174659931	1.08317351037827	0.0758128106336391	-2.57948799489284	1.02323154525886	0.489071942291385	-0.715245679078258
Olr46	405365	1	157037381	0.886661414858571	0.000159854402340665	-8.74124714238932	1.00757516990171	0.843810296614156	-0.169827576694917	1.03957721344529	0.158731693386864	-1.84053996510698
Olr47	293189	1	157048003	1.0313235639436	0.460001174579475	-0.776526236068615	1.16353099367985	0.00256208881652523	-5.9669324092368	1.08931468137156	0.0216983459952204	-3.83051924275914
Olr48	293188	1	157065217	0.913980351208262	0.00138335163349001	-6.58324600446622	0.822035332215899	6.14631591541500e-09	-18.9074129727669	1.00601111048428	0.804334513459714	-0.217740034815706
Olr63	365323	1	157148299	0.910064251320815	0.000810097586300114	-7.11835584064083	0.827499621477388	2.0795576323599e-08	-17.6885255496081	1.00357885065241	0.883020930778309	-0.124406374493421
Olr62	293201	1	157152386	0.882392050615581	1.29322198280471e-06	-13.5583737924732	0.718279577239274	3.26419399375266e-26	-58.684199548149	1.05248630514566	0.0248446401176059	-3.69511323913617
Olr60	405017	1	157179120	1.07155394638627	0.0664824505323444	-2.71081726791779	0.915171761508362	0.0447173300144952	-3.1073941564236	0.993309267605224	0.838573277416392	-0.176053310462246
Olr59	170816	1	157193058	1.01155676513158	0.727365451094893	-0.318326243989886	0.873237630133225	0.000551164823957105	-7.50347665750532	0.963694003455135	0.196516291504842	-1.62700994268795
Olr57	405018	1	157224045	0.955146939866467	0.186488681256115	-1.67938473205573	0.86291717759046	0.000362088069821814	-7.92362308892735	0.930210690673493	0.0166629272877095	-4.09456895013262
Olr56	293205	1	157231467	0.810492867298232	4.80913221813769e-16	-35.2708448320929	0.874327819164476	1.64659034496942e-05	-11.0142187727215	0.949950844560522	0.0201959980606478	-3.90227081001202
Olr53	405378	1	157257231	0.910354024786734	0.00475155794224393	-5.34928272687101	0.947494746426797	0.177943586591114	-1.72628870818615	0.929626377054485	0.0120706282894848	-4.41698019141761
Olr51	405904	1	157292342	1.03643602121127	0.311839530442471	-1.16526654898829	0.993659798907795	0.882007419255689	-0.125554811156203	1.03161671377107	0.312041185463949	-1.16462009519236
Olr50	293210	1	157301200	1.02855536537177	0.46582372161805	-0.763947996211932	1.00527852728496	0.9100461183702	-0.0942600012277126	1.03902804806238	0.259565181374343	-1.34874742728346
Olr49	293211	1	157315393	0.942832112598597	0.0889265059079332	-2.41994502670643	0.935670561387992	0.110832950539677	-2.19973116133765	1.01703947536353	0.573270961950527	-0.556396791056107
Olr67	365324	1	157395779	0.931405925972152	0.0229136701254979	-3.77602159781325	0.910200228625523	0.0120278312020713	-4.42053204770297	0.994024673255875	0.823173759678158	-0.194587970968698
Olr68	293214	1	157415212	1.01552642189114	0.685362216681048	-0.377807797000646	1.05715110449846	0.221757079605758	-1.50617273223326	0.959940122204804	0.211281280625943	-1.55456494973776
Olr69	365326	1	157421637	0.965116527231269	0.300580305699429	-1.20204032044487	0.990668695723387	0.818349543044181	-0.200465719417178	0.919712103628753	0.00365300300653518	-5.61220570813753
Olr70	293215	1	157438123	0.980121184556534	0.545462147009541	-0.606121867483266	1.01233644455081	0.757816909516666	-0.277313466689521	0.987678810028481	0.659592069728359	-0.416133711218636
Olr72	405015	1	157454391	0.988477392924493	0.717811414357301	-0.331548398532009	0.977618545560611	0.55451234769216	-0.589666204284264	0.981805182241366	0.498404315091486	-0.696343653658159
Olr74	293218	1	157475119	1.00187327256197	0.956986533131156	-0.0439659595914579	1.01188174747733	0.777325478292186	-0.251896125343888	0.988266281014535	0.688592084644448	-0.373106222996456
Olr75	365327	1	157483242	1.03720380978667	0.267097158931095	-1.32014279564651	1.05509275881835	0.170136648869718	-1.77115334793895	1.03648412122432	0.194589644931845	-1.63686232271262
Olr77	405907	1	157502544	1.01476223902048	0.610833832614348	-0.492930316512942	1.07587445766991	0.031760531095168	-3.44953092060296	1.04380233769788	0.0833260677678294	-2.48499384037504
Olr78	293221	1	157516210	1.0147999459908	0.685876130100566	-0.377058235927204	1.21928809834877	7.40834025890782e-06	-11.8129041303972	1.0366440829612	0.243933902140899	-1.4108579832522
Olr79	293222	1	157523148	1.05583813743828	0.195444865309406	-1.63247695820923	1.75018824551318	3.76268329176632e-28	-63.1472502595252	1.14367013757444	0.000608629601692884	-7.40430068268837
Olr80	293223	1	157561070	0.947298820588181	0.0317210253777629	-3.45077555683119	1.41157097954941	1.01096646213777e-29	-66.7640609302989	1.27106097904984	1.72439677140357e-28	-63.9275053122455
Olr81	293224	1	157572005	0.980625245753055	0.577481954546737	-0.54907808461252	1.18039882638729	8.1908194065313e-05	-9.40991152247236	1.2628713671551	5.81225724928403e-14	-30.4762222954393
Olr82	365328	1	157587391	0.976907725342808	0.542691649440336	-0.611213985095217	1.08278551741724	0.0811339782676822	-2.51165343806084	1.16219645603254	1.27669210030487e-05	-11.2686530287344
Olr83	293226	1	157605177	1.04655666960017	0.172659834926051	-1.75643189223887	1.21264489571072	1.45270031561737e-06	-13.442086446805	1.13965840720134	1.14481594084887e-05	-11.3776815912361
Olr84	293227	1	157619852	1.04023332750949	0.255717976045466	-1.36368009784406	1.20720120519161	7.0070309989572e-06	-11.8685964845872	1.05369407756497	0.0792571776641942	-2.53505730043076
Olr85	293228	1	157626717	1.05765129400496	0.0975238403902463	-2.32765841404466	1.3421692444917	5.74497074476443e-13	-28.18528138993	1.13267907387748	1.61825845329408e-05	-11.0315749228147
Olr86	405014	1	157656899	1.0293902483027	0.381702891591842	-0.963112743698102	1.2103629131506	1.78142878667914e-06	-13.2380948264973	1.06859356228093	0.0184357375441693	-3.99346424027591
Olr87	365329	1	157668879	1.01605204860543	0.653784955061328	-0.424976796487344	1.1921086050118	3.53669432651947e-05	-10.249732980161	1.05764163941956	0.0664485243925667	-2.71132770035136
Olr88	405013	1	157681873	1.00820842388284	0.81573478343241	-0.203665997151995	1.05593248998019	0.19355131231094	-1.64221262176478	1.0293646020738	0.32447014784824	-1.12556174137407
Olr89	405012	1	157689725	0.959688136750312	0.211747655471607	-1.55236001766425	1.07951728800354	0.0536781397253418	-2.92474944181224	1.05519370266389	0.0545293369389233	-2.90901642968304
Olr91	293232	1	157725793	0.971929368642747	0.337517347780546	-1.08613836915928	1.03515597573697	0.334581682561389	-1.09487423621548	1.02212628635961	0.382508809173829	-0.96100359546093
Olr92	293233	1	157733568	1.01152234043276	0.740525356983091	-0.300395402804398	1.14765788491613	0.000955087980173804	-6.95370709589042	1.04855796688826	0.0997091169058317	-2.30549816280655
Olr93	293234	1	157742232	0.986232124540175	0.640779516777045	-0.4450698488184	1.13703608953534	0.000486961871741141	-7.62732473005932	1.01313523261823	0.608865912078848	-0.49615721272523
Olr94	405908	1	157748451	0.977298139467073	0.4561201429883	-0.784999032704693	1.1720570965759	3.32391784702163e-05	-10.3117813033782	0.990785311848065	0.72440902500112	-0.322399094462524
Olr95	405909	1	157756757	1.03024448250413	0.379088891984359	-0.969984557906386	1.08520339635662	0.0443497953591274	-3.11564718446206	0.984344559534595	0.57631004132556	-0.55110949690932
Olr96	405910	1	157767340	1.04710154352754	0.161261154289686	-1.82473015180913	1.10269159746835	0.0130443194090081	-4.3394025343104	1.00168289695216	0.951457103815172	-0.0497606759577512
Olr98	293240	1	157797762	0.947053749565679	0.0573977229954677	-2.85775064551196	0.957764680727838	0.208650320954838	-1.56709553370067	0.961492829858979	0.100640997218477	-2.29619557731045
Olr101	405009	1	157824326	0.94365256898682	0.0539365979905488	-2.91994603351265	0.966014861837488	0.338631544052976	-1.08284265339491	0.986339289950986	0.590060450269941	-0.527530289246197
Olr103	293242	1	157853355	0.964907382421342	0.264925534620642	-1.32830649391575	0.975545485036608	0.522699692518046	-0.648748181520472	1.00863611024624	0.75147852180565	-0.28571265062914
Olr104	293243	1	157864549	0.97484913889495	0.461335088484485	-0.773630626961477	1.06324666721058	0.140873300034044	-1.95989437388902	0.979020169818926	0.462738557374011	-0.77059305528102
Olr105	293244	1	157878427	1.02707821772185	0.407510777343721	-0.897687899181693	1.2135357626125	8.07790293832683e-07	-14.0289633494467	1.01871441871279	0.490206701717396	-0.71292813658746
Olr106	293245	1	157888966	1.01913297545939	0.559518514162811	-0.580678661227483	1.1362288053979	0.000967752562025422	-6.94053412110581	1.0390439030758	0.154325459627216	-1.86869153239969
Olr107	293246	1	157901417	1.01609745843916	0.598450085891544	-0.513412156139426	1.14022741550918	0.000320904560478371	-8.04436679842445	0.955386546684077	0.0679682676507707	-2.6887143349166
Olr108	293247	1	157917326	1.04207658656943	0.152369077798037	-1.88144955790459	1.20226090483222	1.05930330684991e-07	-16.0604842166116	1.02710892754866	0.279723172824273	-1.27395483335268
Olr109	405298	1	157921167	1.02340963971163	0.465953982352417	-0.763668400049326	1.16624364687427	6.67467837937614e-05	-9.61460444470974	1.03980774808116	0.147211841568168	-1.91588263048699
Olr110	405007	1	157933667	0.957750679829426	0.211105864795008	-1.55539554244363	1.02500865155001	0.553440861836962	-0.591600376558003	0.974372333182276	0.380826078413147	-0.965412495181994
Olr111	405006	1	157958861	0.951053508756303	0.125356497351291	-2.07659362204512	0.965993896232257	0.379807183911095	-0.968091565798385	0.962241443800997	0.17237850522137	-1.75806260821614
Olr112	293250	1	157970990	0.945680906157806	0.0876614057006311	-2.43427354829263	1.0056938936834	0.885175702012734	-0.121969120331622	0.98369392097769	0.555805718717495	-0.587336472562408
Olr113	293251	1	157980431	1.05155160968105	0.129685448619799	-2.04264338655365	1.09969475647337	0.0158897367305745	-4.14208186681655	1.01642779975143	0.557649345775105	-0.584024926724195
Olr114	405297	1	157987781	1.03788690396898	0.319865942814105	-1.13985329966943	1.11313607314326	0.016701262519987	-4.09227096241774	0.978282183751362	0.486391520790888	-0.720741381066653
Olr115	293253	1	158002968	0.951215898333666	0.118847587609237	-2.12991338315866	0.953122627340236	0.209253920068149	-1.56420683589007	0.980496378226769	0.468774765577365	-0.757632869861432
Olr119	293255	1	158072748	0.998426915357963	0.962247975559614	-0.0384830906816385	0.972626670731943	0.484656467309573	-0.724314953843742	1.00681322296862	0.810115604196566	-0.210578320269031
Olr120	293256	1	158080680	1.03376364403056	0.232833186087505	-1.45743302136214	1.03688113493851	0.271449915039586	-1.30397763161807	1.00294791836107	0.902308218836652	-0.102799111260392
Olr121	293257	1	158097260	1.01642831004267	0.593200711062595	-0.522222470029605	1.03276196757529	0.376917256561895	-0.975729594238745	0.98123547381971	0.460180613411104	-0.776136228710839
Olr122	293258	1	158108489	1.11291002122638	0.00146046568922239	-6.52899992889967	1.18731274591147	1.90104586437384e-05	-10.870521275309	0.982838733005882	0.531463845725448	-0.63212010660798
Olr124	293260	1	158130946	1.10248920062397	0.00204597878801615	-6.19187897904499	1.18869123687171	5.34018408379868e-06	-12.1402504329649	1.0073359348523	0.779759984315022	-0.248769119068318
Olr125	405004	1	158146732	1.10390312259861	0.00479523400838114	-5.34013276925545	1.12124951889775	0.00627226651603082	-5.07161750384722	0.999317957994461	0.98126467172865	-0.0189130579171478
Olr126	293262	1	158160904	1.1038578125978	0.00285028542716153	-5.860336139835	1.1497856171248	0.000424806972368747	-7.76387567487382	0.999441121043768	0.984040109968285	-0.0160886205977471
Olr127	405911	1	158182988	0.981537038894662	0.56978268180815	-0.56250025083731	1.01943572059023	0.62404021445097	-0.471540466453749	0.993756801337129	0.820338176708872	-0.198038613121148
Olr128	293263	1	158206284	1.00548633026362	0.857778510275731	-0.153409359351509	1.13618544225854	0.000579736595910144	-7.45293670256138	1.02373573438164	0.373865766596693	-0.983858458835301
Hbb-bs	689064	1	158218357	1.01080247782736	0.732951793842488	-0.310675344820907	1.02892221099053	0.445094332268569	-0.809469036655041	0.975810351818041	0.348994322655313	-1.05269962437531
Hbb-b1	361619	1	158224171	1.02315160708419	0.383140352924044	-0.959353900209613	1.04206269610861	0.200923407517168	-1.6048315006723	0.981740955045643	0.410516579388985	-0.89033896262513
Hbb	24440	1	158243698	1.07498451630097	0.0312934204655783	-3.46434741230045	1.17378744128268	8.80952802312666e-05	-9.33709159931458	1.00183812901093	0.947635124562926	-0.0537857405177223
Hbg1	94164	1	158271993	1.10389530007419	0.00288613886078441	-5.84783570447805	1.17236954970009	7.84369066022785e-05	-9.4532159938967	1.03326379907124	0.23528649572621	-1.4469513766246
Hbe2	502359	1	158279285	1.20542860276551	7.83963921703086e-07	-14.0589028358907	1.22191787933623	8.16209584735466e-06	-11.7160095779285	1.00257860783193	0.93335527628244	-0.0689693614606998
Hbe1	293267	1	158283056	1.07124105859511	0.0407473199498504	-3.20036520955991	1.0620537650905	0.129877408332579	-2.04116428626919	0.989043210798629	0.690371126472924	-0.370525961534558
Olr129	405912	1	158308648	1.08334429848332	0.0132977399889786	-4.32016118383413	1.08842856517347	0.0259156363751535	-3.65290877139449	0.994094527420852	0.824054866065236	-0.193518166258723
Olr130	293268	1	158317228	1.07717989315196	0.0172887269292663	-4.05770061246244	1.12035666826293	0.00267636158251976	-5.92329702532103	0.994814484320956	0.844149650585489	-0.169425488983691
Olr131	405071	1	158327466	0.981211395967434	0.591891118959949	-0.524432581689375	0.978244088211051	0.604161919256745	-0.503913038734229	0.972944722537041	0.358922941201654	-1.0246475619975
Olr132	293271	1	158347649	1.0426810993507	0.204101660167523	-1.58913707511062	1.08328098708292	0.0440302474387545	-3.12287843945388	1.02504385230678	0.378223372999131	-0.972270324035073
Olr135	405913	1	158389143	1.01379778103455	0.665623431241542	-0.407031186907344	1.06637816330407	0.0925180233946315	-2.38035180593454	1.02859897045929	0.295315044790083	-1.21971254405262
Olr136	293273	1	158401733	1.11974915267847	0.00126655704428208	-6.67145304865088	1.18181560485635	7.98653363206078e-05	-9.43516863761737	1.00563951924341	0.851784179548665	-0.160422094630208
LOC499219	499219	1	158418608	1.04844220191558	0.161116737760335	-1.8256260974839	1.12028798294596	0.00496647726162776	-5.30504449066873	1.02070328889837	0.468339844318494	-0.758561083519621
Olr137	405003	1	158426462	1.02547139761306	0.474995089891107	-0.744450812072278	1.23265129964393	9.0437426711645e-07	-13.9160225499367	0.992546170557754	0.802436800928669	-0.220102179815987
Olr139	293278	1	158456134	0.973191094619435	0.318577516187043	-1.14388945465855	0.979353190019486	0.524934174181931	-0.644482406762166	1.01727055537204	0.457938046141795	-0.781021374450584
Olr140	293279	1	158482153	1.04652442785052	0.197624682731147	-1.62138558886228	1.10896374907825	0.0138499620724695	-4.27947278480239	0.984286005052011	0.597840240889076	-0.514431716427835
Olr141	293280	1	158486849	1.01882668265845	0.573291722179366	-0.556360578070758	1.07829540277025	0.0594882336168993	-2.82197674032435	0.976853102198618	0.392367080251712	-0.935557448154432
Olr142	365330	1	158502581	1.0813041377901	0.012749697743268	-4.36224771406906	1.28143632587419	1.13845807393384e-10	-22.8961761498028	0.970728772014504	0.2667568645421	-1.32141765514038
Olr143	293281	1	158513673	1.06368873979233	0.0502340106140025	-2.99106297941454	1.16369140893433	8.28865410563186e-05	-9.39803786055571	0.979609086316823	0.436007456911303	-0.830095932771782
Olr144	293282	1	158520743	1.00626418543287	0.849699944569004	-0.162871998208605	1.05850046493812	0.154028592456185	-1.87061702850228	0.976509234036595	0.393356649232401	-0.933038574237895
Olr145	365331	1	158542552	1.0200374824363	0.564342437799715	-0.572094052511311	1.04143317259588	0.324935358547762	-1.1241290132111	0.944532807360328	0.0476048671002778	-3.0448202729661
Olr148	293285	1	158578401	1.00651032969462	0.843397890076026	-0.17031643936118	0.975130099654418	0.52213534985001	-0.649828433809171	0.954166938983006	0.0858537864921868	-2.45510958670346
RGD1562433	499222	1	158592368	1.07024109382189	0.0601382481159039	-2.81110923194408	1.05246973623658	0.237498817611192	-1.43759263399903	0.979798682515155	0.501466884534131	-0.690217706593648
Ubqln3	308905	1	158604816	0.992250378020348	0.831531437356358	-0.184486173058618	1.02844786234566	0.520127992785949	-0.653680357721159	0.983634517373774	0.592722864091336	-0.523028334770186
Ubqlnl	293287	1	158615177	0.979534069366163	0.587581466181024	-0.531740376737001	1.02225004171767	0.627368868090307	-0.466220604969438	1.0845571682673	0.0136927807678091	-4.29088653629047
RGD1310717	293288	1	158620451	0.995006121030889	0.8903357134556	-0.116156681250411	1.05968026825206	0.179663513086878	-1.71666954928744	1.02865854686925	0.367142477188232	-1.00200528504459
Olr149	293289	1	158644763	0.997329528003214	0.935972029299523	-0.066169686178063	1.10127180918308	0.0167715107552381	-4.08807362042831	1.00031966417309	0.991166839379024	-0.00887240425203417
Olr150	405001	1	158659293	0.961082375491631	0.29879226201148	-1.2080067229414	1.12715822436892	0.00919069578656351	-4.68956363421134	1.02671161728762	0.438326160367745	-0.824791987352326
Trim6	293294	1	158683746	0.927211720855942	0.0176898407186299	-4.03476477488547	1.0359163254836	0.358317298306562	-1.02633637700167	0.991231830410364	0.75197667001201	-0.285049979433748
Trim34	101241893	1	158707172	0.935696947497793	0.0103401220434768	-4.57172360692733	1.17494470550222	1.54695669639666e-07	-15.6818060717458	0.955004428491238	0.0410986944095161	-3.19177892417633
Trim5	308906	1	158720423	0.934631528208683	0.000973854565184244	-6.93424858252994	1.15580903355736	2.67602917288119e-09	-19.7389317930653	0.929197583536057	2.28861722497334e-05	-10.6849776616733
Olr152	365332	1	158826164	0.93021286451997	0.00633929936623634	-5.06098702669705	1.03775389775658	0.244820888167962	-1.40722840450064	0.903358881730298	1.53746588641283e-05	-11.0827899322168
Olr153	293301	1	158835924	1.02952670880003	0.413545045499311	-0.882988833331147	1.12960463884918	0.00441660875204264	-5.42238312804905	0.9602115258308	0.185350011302264	-1.68550928840744
Olr154	365333	1	158849336	0.974145008548191	0.41863376164456	-0.870758818508862	1.07455862246476	0.0664290250927087	-2.71162119312081	0.97026333713674	0.269044670038696	-1.31287785354327
Olr155	293302	1	158863988	0.903946341187324	0.00242899322452286	-6.0202784183761	0.982288296449581	0.659474647552112	-0.416311749486176	0.943252819211167	0.0431818585293313	-3.14233481338284
Olr156	293303	1	158871618	0.977490738185159	0.505568280278727	-0.682072174908016	1.09191485184108	0.0343244951600569	-3.37189603508209	0.993912926137155	0.836757644879738	-0.178220802535978
Olr157	293304	1	158889800	0.950384660194582	0.116116161182565	-2.1531641994269	1.03987073402355	0.321561019201232	-1.13456795797512	1.02634900134572	0.354497772698882	-1.03705321596656
Olr158	365334	1	158910597	0.973342169034219	0.426143992306827	-0.852977979715392	1.067003406597	0.116369148934457	-2.15098782233345	0.995900427792708	0.888998672011959	-0.11765953726917
Olr159	293305	1	158919013	1.00126939176133	0.968375348449231	-0.0321355102013181	1.11477873242794	0.00516966173421234	-5.26494802118796	0.993746676789485	0.82020306888272	-0.198203324403867
Olr160	404999	1	158933757	1.0399267464497	0.229180162017913	-1.47324685103796	1.10303849858565	0.0130506244979411	-4.33891929211005	0.988379378721861	0.673059304463864	-0.395921833659734
Olr161	405364	1	158943205	1.07125545399257	0.0274493968269991	-3.59541108478354	1.11619134813245	0.00350240332703552	-5.65430588126593	1.02369011315098	0.380540311512045	-0.966163163764958
Olr162	405295	1	158956989	1.11914276336424	0.000613323262880215	-7.39661841538119	1.20021567750428	3.95925047479244e-06	-12.4394558246548	0.982400102151234	0.529878370726398	-0.635107787968119
Olr163	293309	1	158972002	1.019751933979	0.568458522168254	-0.564826928579468	0.973662972681404	0.512329199169596	-0.668787893429317	0.924108492094415	0.00514100201946464	-5.27050727309332
Olr164	404998	1	159015174	0.99587499532497	0.892788902000954	-0.113405117986838	0.970404197180752	0.413994413272304	-0.881902799759219	0.953936379751628	0.0629095740362569	-2.76605691642524
Olr165	293312	1	159042896	1.03266276190262	0.314428197512357	-1.15699953570456	1.03611385762474	0.353717740375026	-1.03925602746919	0.98259884356462	0.506435095909975	-0.680359105834092
Olr167	293314	1	159075031	1.04993512197355	0.123017556978749	-2.09542819413143	1.01311878818418	0.73000683940147	-0.31470137584048	1.02929929117513	0.272786192424253	-1.29906696857437
Olr168	293315	1	159108148	1.02004068194313	0.542170291441698	-0.612175136038258	0.991905799163432	0.835246772057257	-0.180028062395353	1.01134218844981	0.680710031737069	-0.384618861253149
Olr170	293316	1	159128222	0.966904080864644	0.291951673385689	-1.23116699251464	0.953746898877261	0.217125946029682	-1.52727769735641	0.953511993121766	0.075212771387984	-2.58743423015919
Olr171	293318	1	159196782	1.00834599234509	0.803477711457238	-0.218805833508244	1.01228116061972	0.760444518252964	-0.273852124246564	0.99866817765078	0.961756216685296	-0.0389942734399804
Olr172	293319	1	159204524	1.09593797774548	0.0137869969878896	-4.28402937826735	1.13800815916509	0.0034465392448451	-5.67038466883408	0.9797801165793	0.505547681024035	-0.682112920491082
Olr174	405914	1	159223286	1.02189922109669	0.493430389432527	-0.70637348490574	1.06780833401449	0.0835200673238072	-2.48266834876807	0.983846663855762	0.531987421554381	-0.631135433614782
Olr175	405915	1	159248753	0.994843728705625	0.883953373134275	-0.123350963058795	1.0567908217364	0.196615260036233	-1.62650645456498	0.968367758609573	0.273341679468599	-1.2970326932169
Olr176	293321	1	159256560	0.998368018528229	0.961898200656538	-0.0388466544391666	1.02482617672035	0.549976535912754	-0.59787966364248	1.00273684443947	0.923479003822103	-0.0796072150402748
Olr178	293325	1	159307874	0.954602963357937	0.12312549943572	-2.09455112316739	0.994836322062253	0.886459170988888	-0.120520210942617	0.961278937158255	0.113033538868586	-2.18007070016065
Olr179	405294	1	159349202	1.00784468826694	0.822624080763128	-0.195255949649872	1.31879159779214	8.63420154239178e-11	-23.1727047831976	0.960341837413802	0.157817348438525	-1.84631693720562
Olr180	293327	1	159360430	0.996816729950815	0.924237565000764	-0.0787861354070921	1.34862995606017	4.45890847738431e-13	-28.4387022088559	0.956761000399822	0.108267432984804	-2.22315088132616
Olr181	405916	1	159391482	1.01221105600802	0.717038860601032	-0.332625240965543	1.30794662695132	5.91160827234385e-11	-23.5515181012363	0.985853269881438	0.611449478840846	-0.491922945680353
Olr183	293328	1	159401875	0.980741049709618	0.546133538754563	-0.604891756667623	1.13705932987598	0.00109205504578891	-6.81969399469827	1.01474729005669	0.591842466678191	-0.52451478309411
Olr184	293329	1	159412927	1.02882855476292	0.348868407495407	-1.05306048377024	1.17123482227005	1.87853899398799e-05	-10.8824311211085	0.980045751500989	0.428363674289472	-0.847782737912546
Olr185	293330	1	159422789	1.11023948653123	0.00148971890895121	-6.50916782853234	1.18316064490433	1.30513803738703e-05	-11.2466166540139	1.00523961362542	0.843943897588722	-0.169669258646821
Olr186	405917	1	159429383	1.09087385261055	0.0067239792557436	-5.00207514854707	1.17066758571234	3.78442302717736e-05	-10.1820320263775	0.993113751157216	0.793231482120664	-0.231640193108159
Olr188	405918	1	159454581	1.0844610816496	0.013251045855589	-4.32367879716763	1.10673652947868	0.00974961127459894	-4.63052786403909	1.01270185790601	0.641554335172174	-0.443861398322854
Olr189	293333	1	159461887	1.01673442516269	0.640821063128643	-0.445005013717255	1.14422639033968	0.00198052231825459	-6.22439467196575	0.998707158051394	0.965179123740121	-0.0354415744124121
Olr190	293334	1	159476168	1.04342876912451	0.193464393700308	-1.64266179532928	1.15816952054338	0.000202658325429444	-8.50398912293371	0.96046520415893	0.143430417161393	-1.94190525921344
Olr192	365336	1	159500672	1.04168369079572	0.217547856616154	-1.52533642223744	1.10794354913663	0.0104193859022473	-4.56408717891884	0.979880767669605	0.463793528646689	-0.768315807154363
Olr193	293336	1	159514613	1.00246235198255	0.942475761551299	-0.0592450771776141	1.06940467613205	0.105867362957299	-2.24556826124632	0.952419680552347	0.095550289873153	-2.34810257456782
Olr194	405293	1	159543892	0.957838911802413	0.143779139620174	-1.93947690944644	1.00561080697457	0.876225640535917	-0.13213164069346	1.01740599434075	0.490481613474074	-0.71236748595133
Olr196	293338	1	159582521	1.00829087918472	0.796267335308238	-0.227820301145013	1.04398700082555	0.266551677797533	-1.32218714123859	1.02960871357463	0.279649186976603	-1.27421936500787
Olr197	293339	1	159601106	1.02658549275817	0.446644225123295	-0.805992918228754	1.12409699128023	0.00530253803853703	-5.23956969785253	0.980875009741692	0.51203984480114	-0.669352835093368
Olr198	405919	1	159619288	0.980032931151436	0.554292432680199	-0.590062874678795	1.1233455479999	0.00527924156048767	-5.24397283542876	0.989584479150141	0.715672802861213	-0.334532195712443
Olr199	405920	1	159635655	0.961882009649564	0.227498709900842	-1.48061071137274	1.08485167945401	0.0401188930552822	-3.21590790711444	0.981867831042063	0.502849347290695	-0.687464662112386
Olr200	293340	1	159657311	0.938936933861157	0.0458202156618405	-3.08302989524939	1.03207791723818	0.419553523497354	-0.868564172423755	0.959258116224453	0.124774441328499	-2.08124764106787
Olr201	293342	1	159684419	0.958577610401801	0.216386022281239	-1.530691326142	1.05812225556766	0.180303995534321	-1.71311098853964	1.01025513559849	0.726042088508849	-0.320147292685035
Olr202	365337	1	159695507	1.01155711173082	0.706271852661993	-0.347755055177884	1.04247551393804	0.254331929152196	-1.36911505740778	1.028250429656	0.28070114666555	-1.27046471060109
Fam160a2	NA	1	159726014	0.895055180439267	4.50109714858928e-05	-10.0086042871134	1.01438112352596	0.650541312900294	-0.429950473591499	1.10234009492051	1.13073649237047e-05	-11.3900562813916
Cnga4	85258	1	159752357	0.906990019926303	0.00148109827945387	-6.51497138569979	1.0004931536212	0.989005450839878	-0.0110554359086092	1.12516481673671	3.2633252324426e-06	-12.6327638724906
Cckbr	25706	1	159771733	1.1590624547264	2.06483909963986e-07	-15.393043345431	1.1369937126035	0.000174924431332627	-8.65115649825869	0.956970284269528	0.0843565493763586	-2.47270282776007
Cavin3	85332	1	159826549	1.14484332417333	6.01506223828597e-13	-28.1393395123698	1.24466875301413	1.79698318095295e-22	-50.0707627976256	0.934649884004016	2.86027441879886e-05	-10.4620078941125
Smpd1	308909	1	159892946	1.03024030552539	0.0512732101513179	-2.97058688248194	1.12666742616252	2.92733019547405e-11	-24.254345211381	0.962345453100367	0.00383670297708878	-5.56314188090682
Apbb1	29722	1	159896894	1.24288054484433	3.51440108003696e-25	-56.3077582038542	1.87048211998399	1.22298942819145e-135	-310.647689341689	1.00245060184916	0.893607805559992	-0.112488296305591
Hpx	58917	1	159932819	1.29151328442614	1.99067317066172e-105	-241.082961906127	1.97777316958548	0	-1056.30546976531	0.980119665785846	0.0448687258910501	-3.10401425496126
Trim3	83616	1	159950921	1.12892095721635	1.20107431947169e-13	-29.750389786414	1.23764402949684	2.56568517279756e-28	-63.5301570369841	0.990896606408681	0.512772558093856	-0.66792288866513
Timm10b	84384	1	159980525	1.01991704770145	0.544656650313009	-0.607599682277591	1.10881603863619	0.0068532099114809	-4.98303813625061	1.00791774133806	0.776893635110861	-0.252451829734234
Arfip2	293344	1	159975654	0.995820012997071	0.855025652882928	-0.156623807123623	1.06852662401865	0.0138952641869719	-4.2762072028722	0.983979084127762	0.413631006615387	-0.882780990959101
Ilk	170922	1	160088888	0.960414518962042	0.0498962146007825	-2.99781013880591	1.08504812576339	0.000647969879317264	-7.34166634522743	1.04276755141702	0.0180608698187373	-4.0140075694323
Rrp8	308911	1	160084616	0.941792757953511	0.0659808785615177	-2.71839029769718	1.08503002898786	0.0312442269138236	-3.46592065862368	1.05602472426705	0.0477423356692868	-3.04193673448217
Taf10	293345	1	160095108	1.05641630935136	0.115194316891917	-2.16113486447267	1.0723389819889	0.0873480348622559	-2.43785473993899	1.07185056364325	0.0187051651561915	-3.97895558169994
Tpp1	83534	1	160097984	1.10042836760859	0.00359088865249455	-5.62935557160001	1.13543541682102	0.0011046951196295	-6.8081858919201	1.03954208603077	0.174463046004812	-1.74604233051231
Dchs1	308912	1	160104931	0.988296522986324	0.580363130031646	-0.54410128509045	1.06364003525902	0.014645604436094	-4.22361502703149	1.00696488835061	0.707029758529418	-0.346682522699216
Mrpl17	171061	1	160162181	0.984406163114788	0.0827875754281383	-2.49147728406605	1.03468561256803	0.00159826724812414	-6.43883520649447	1.00653489645518	0.406911220550654	-0.899160248658814
Olr203	293350	1	160362110	0.982799084399162	0.288639603500045	-1.24257641579215	0.863540050754242	3.2355995981135e-13	-28.7593919509687	0.928076123089913	3.94877436272617e-08	-17.047275501106
Olr204	293351	1	160417660	1.00615427488407	0.829892436888116	-0.18645918070024	0.93918643339615	0.066780027848282	-2.70635122745141	0.971960682103138	0.237301385671541	-1.43842427623365
Olr205	405392	1	160458552	1.0037450879267	0.905832003871739	-0.0989014163228531	0.990718584760758	0.805186656664656	-0.216681156808533	1.01961945389671	0.457579429262281	-0.781804793462214
Olr206	293353	1	160476725	1.02517628869368	0.429058883545942	-0.846161111790245	1.09344469712586	0.0183433577848366	-3.99848774358819	1.00056661469373	0.982765774320811	-0.0173844636049053
Olr208	293355	1	160512174	1.01117540531611	0.737649395392867	-0.304286641258473	0.976114371517931	0.543603633942543	-0.609534911770643	0.949264329089455	0.0591262656365012	-2.82808002628496
Olr209	404995	1	160531819	1.0612408890598	0.0583636082987334	-2.84106272895349	0.997273702807228	0.941755976049959	-0.0600090867439411	0.953495548918338	0.0714654451909922	-2.63854123014361
Olr210	293357	1	160565659	1.0538320772954	0.142833238173752	-1.94607749584074	1.00157095792616	0.970439854554865	-0.0300058519618701	0.978029927753261	0.45319483411645	-0.791433148577166
Olr211	293358	1	160570018	0.99350295388164	0.852926971728032	-0.159081348604464	1.04490391507325	0.298465748489109	-1.20910009816336	0.971568270555194	0.317438617876313	-1.14747080886338
Olr213	404994	1	160609645	0.988339191098081	0.719834240817019	-0.328734314564453	1.03464014572798	0.387508820983934	-0.948016666618321	0.934325587460997	0.0112851205810587	-4.48427018369584
Olr214	293361	1	160633102	1.09658618626372	0.0065320673250935	-5.03103179696232	1.09334507565595	0.0288338122404532	-3.54620654435486	0.946248611093247	0.0479953535929765	-3.03665107290601
Olr215	293362	1	160656583	1.10745718012905	0.00194739914437022	-6.24126056879004	1.08869895995804	0.0329297556313165	-3.41337860347422	0.969564909052772	0.255883483307604	-1.36303308144141
Olr217	293364	1	160683723	1.08528650213774	0.0127038691813699	-4.36584867196663	1.10653811893962	0.0104286165193268	-4.56320166312734	0.969960825411041	0.263154459525886	-1.33501412061918
Olr218	365340	1	160695621	1.06888979204918	0.0735314661921411	-2.61004185291921	1.1758384362302	0.000306456689770007	-8.09043411838009	1.00408508318403	0.895107565947899	-0.110811382512323
Olr219	293365	1	160701351	1.08304472061352	0.0169296030780175	-4.07869152800162	1.15924663085141	0.000246544944408051	-8.30796625084589	1.0166368142465	0.556133702526744	-0.586746541469951
Olr220	365341	1	160730837	0.965016436666191	0.239189171487561	-1.4305005276312	1.02690492183906	0.467718214015134	-0.759889271208857	1.00407800389985	0.872562036113876	-0.136321525869969
Olr221	293367	1	160756927	1.0104424585285	0.736089198559088	-0.30640397390221	1.06877534911705	0.0716190246283481	-2.63639453320958	1.00721920259966	0.781845312816249	-0.246098367701635
Olr222	293368	1	160777353	1.04463964666103	0.182072600141317	-1.70334976957017	1.09833937195754	0.0179385162854158	-4.02080513004058	1.04874905177913	0.0840774629917224	-2.47601672661128
Olr223	293369	1	160796023	1.07956087857439	0.0201144213602064	-3.90631824057598	1.13953486292613	0.000978406171380025	-6.92958566598649	0.98820685954133	0.664883696892643	-0.408143145512415
Olr224	365342	1	160812705	1.13767512689379	0.000214028642264871	-8.4494007095393	1.14117635558467	0.0013725394804361	-6.59109261964924	1.00050854557724	0.985813602770977	-0.0142879860933633
Olr226	65140	1	160827258	1.15215215341551	8.57786933795378e-05	-9.3637399112189	1.24967745958162	2.19130980453441e-07	-15.3335962016487	0.996015364567448	0.893929827819568	-0.112127999261158
Olr227	293370	1	160863556	1.06428192966187	0.0300562242971795	-3.50468550809593	1.04675764144139	0.182310366389164	-1.70204473446463	1.01209606193803	0.609999177135292	-0.494297670774227
Olr229	293373	1	160930225	1.13984586013581	0.000156300893838478	-8.76372760181693	1.10148245473089	0.0190598725074198	-3.96017006979106	1.01314540937753	0.648619348983144	-0.43290925363414
Olr230	293374	1	160948001	1.06318012602368	0.0916045024110108	-2.39027485555139	1.11859237436391	0.00982029416849626	-4.62330420100575	1.04215199570113	0.182792083393548	-1.699405928375
Olr231	293375	1	160957099	0.964663993973574	0.270972674323513	-1.30573729594096	1.07368724912984	0.0758475886959505	-2.57902936412205	1.01949333632138	0.501504429882362	-0.69014283835423
Olr232	405921	1	160964638	0.973148367998331	0.37145650118999	-0.990323511343406	1.02537404210829	0.494952475411836	-0.703293530291651	0.997525193676632	0.924789722548285	-0.0781888942872323
Olr233	293377	1	160979415	1.01679380913245	0.608142765633886	-0.49734561268213	1.03269003887463	0.410234224653119	-0.891027002760122	0.993119042688646	0.80218450673881	-0.220416639297152
Olr234	293379	1	161028174	0.945245102663791	0.00663711585265723	-5.0150777693948	0.88106335549556	5.20611642510496e-07	-14.4682614809969	0.974257120015637	0.134861325313751	-2.00350824839379
Syt9	60564	1	161276018	1.0319650496356	0.196565825583748	-1.62675791352144	1.06662748543793	0.0275468776505385	-3.59186608372473	0.93554225635625	0.00237785647434205	-6.04155583815233
Olfml1	361621	1	161478246	0.956406268145332	0.120318359495817	-2.11761405338306	1.10995684015876	0.00233603471404877	-6.05930035366049	0.885981410758662	1.79344139839981e-06	-13.2313742149435
Ppfibp2	308918	1	161504890	0.915419522751803	3.24322005731529e-36	-81.7164966666678	0.984666150221456	0.0590587590088145	-2.82922241526751	0.954806272048827	9.27069279501606e-15	-32.3119182829565
Cyb5r2	365345	1	161655862	0.979801098269817	0.442728788265744	-0.814797912522218	0.995192464973601	0.878258408219588	-0.129814414048169	0.953849013365552	0.0349351570938073	-3.35426159024224
Olr235	293381	1	161735695	1.02554760672806	0.394652532443115	-0.929749565914031	0.997015428376607	0.93299697790021	-0.0693533172609285	0.976564972150152	0.355880602438317	-1.03315999079393
Olr237	293382	1	161742688	1.03863689865242	0.316419574244877	-1.15068617950009	1.08905480231122	0.0612367959661194	-2.79300702886052	1.07748421832759	0.0211701837324375	-3.85516151496715
Olr239	293383	1	161759509	0.977713547425484	0.468201171917992	-0.758857220899855	0.983505943049566	0.655886841013935	-0.421767003371985	1.00407048776509	0.877047181865871	-0.131194488894168
Olr241	404992	1	161813580	0.976863066162627	0.47663696271325	-0.741000162324204	0.998569596774757	0.971029142854938	-0.0293987979023357	0.99915779611899	0.975825687406936	-0.0244713074880424
Olr242	293387	1	161842163	0.982517643110923	0.556329907903375	-0.586393801161276	0.952259074006596	0.173992024199683	-1.74874581875106	1.00992112276333	0.693069631162662	-0.366624806971597
Olr244	293389	1	161900087	0.984975464156881	0.628997656757014	-0.463627747635195	0.989570965397328	0.78147596775651	-0.246570881024649	1.00827784234997	0.752182734127378	-0.284775987041599
Olr245	293390	1	161927803	1.04102376679998	0.220278418896652	-1.51286299231177	1.06540839024212	0.104095002146922	-2.26245131462976	1.01625648935969	0.551873001982765	-0.594437328046746
Olr246	293391	1	161949772	1.07047293714272	0.0473400524457427	-3.0503985670443	1.0712926573818	0.090308420630206	-2.40452457118809	0.987526366289627	0.659776345720834	-0.415854371511068
Olr247	293392	1	161968555	0.994312337551829	0.860953297030452	-0.149715018731226	0.96356694858812	0.338594696298525	-1.08295147302502	0.990891616829059	0.740054290430417	-0.301031730028524
Olr250	405923	1	162033893	0.954612003468629	0.131418331579191	-2.02936967292711	0.906651259628086	0.0078661265646711	-4.84518951500902	1.05647189455216	0.0359523292786988	-3.32556140473879
Olr251	293394	1	162053881	0.868725101509047	1.11515050277168e-05	-11.4039360891028	0.843630030377503	9.46308103377868e-06	-11.5681125372519	1.21213874867273	8.91509048255291e-12	-25.4432757151918
Olr252	293398	1	162080213	0.903434416139723	0.000327556282272498	-8.02385066338705	0.866412591373832	2.71533924103638e-05	-10.514008568732	1.0930726523597	0.000223153577693479	-8.40765033433332
Olr255	405291	1	162153461	0.938194438596291	0.0250753611891476	-3.68586954088504	0.963377743995988	0.277003686313247	-1.28372446489329	1.01660585804391	0.495268267697481	-0.702655708273583
Olr257	405924	1	162219346	0.964030969306585	0.265462536964146	-1.32628155196941	1.04404073168742	0.278609407453848	-1.27794445132264	0.982126164364678	0.51841655434846	-0.656976200911383
Olr259	293402	1	162235096	1.02242040292011	0.493656427220118	-0.705915495217846	1.04818285776589	0.230667057827184	-1.46677991625143	1.02900952442928	0.300666225824147	-1.2017545138055
Olr260	405290	1	162267801	0.956216373172473	0.140282595518829	-1.96409635146595	0.965380919487386	0.335728592688008	-1.09145220528983	1.02940581569701	0.259989825361411	-1.34711278195768
Olr262	293400	1	162283866	1.02033952747179	0.552845534688199	-0.592676638922068	1.13276114746557	0.00255811297629741	-5.96848541093001	1.0687188865852	0.0207385538159051	-3.87576080783543
Olr263	293399	1	162293541	0.967379851758487	0.365209418557776	-1.00728434045758	1.07230334232405	0.116315100979967	-2.15145238283105	1.03253130792574	0.303035975243882	-1.19390375034281
Olr264	405363	1	162325587	0.949985965087869	0.0816638033547001	-2.50514441868303	0.991688144314455	0.814690320866081	-0.204947212347284	1.01829898463411	0.460322882661336	-0.775827116899812
Olr267	293435	1	162396498	0.930613164529951	0.0198179576563149	-3.92116679997528	0.979986078876179	0.587155636146241	-0.53246535605806	1.04060343573417	0.122928137871839	-2.0961553392917
Olr268	404989	1	162420650	0.975649751306632	0.426798223867201	-0.851443921073973	1.00839395862989	0.82331014618177	-0.194422300957059	1.05102408533559	0.0559603324702777	-2.88311218798954
Olr270	293437	1	162461108	0.972249068220929	0.392001725101378	-0.936489038432536	1.01365960428572	0.729774587176529	-0.315019577213195	1.06358494467029	0.0260388536108435	-3.64816548677202
Olr271	404988	1	162473821	1.08625376895398	0.0287834706098935	-3.54795399376169	1.20197523323635	4.92422142877736e-05	-9.91875928837045	1.03971614098156	0.214655093353421	-1.53872275594915
Olr272	293439	1	162479829	1.00832199363055	0.813598529821868	-0.206288241253023	1.04959091521962	0.249262042528737	-1.3892505562472	1.03327228466926	0.26223450876308	-1.33851610394396
Olr276	293431	1	162544353	0.947536004658641	0.0476550486635277	-3.04376670142996	0.934412678245531	0.0383724705730948	-3.26041498865186	1.00097291540857	0.965583579787689	-0.0350226145342825
Olr278	404986	1	162591358	0.970538412733234	0.373290904606144	-0.985397258195971	0.991897533299716	0.839429497081163	-0.175032788026772	1.05774170005935	0.0463396422044778	-3.07175748110228
Olr279	293429	1	162617193	0.888485049699542	1.66575005973633e-08	-17.9104052356303	0.831834052343102	5.91920359226051e-13	-28.1554042974108	0.968137496816418	0.0665376824079053	-2.70998683905692
Olr285	293421	1	162793841	0.868574978636596	1.86588098197492e-10	-22.4021176119852	0.806763571035991	1.31983485518359e-15	-34.2612697758487	0.950113330781456	0.00587819871242748	-5.13650490542762
Olr283	405384	1	162843548	0.948258323639824	0.132898918049335	-2.0181664543846	0.939612569914055	0.138744765294824	-1.97511925467217	0.969848751269435	0.317495282264936	-1.14729231976786
Olr282	293424	1	162856896	0.839712580224863	1.53735501231169e-05	-11.0828620496538	0.840615847048319	0.00032960217189036	-8.01762417047749	0.846085791928267	1.3381436062408e-06	-13.5242272729886
Olr281	293425	1	162870107	0.713979431295828	1.12087877513942e-30	-68.963439791508	0.710217112743879	1.05586846624317e-22	-50.6025084268248	0.899610749570409	2.6697313594081e-05	-10.5309476120739
Nlrp10	293426	1	162922806	0.856184287485577	7.64875334156414e-07	-14.0835529782866	0.901360176779937	0.0055215644090401	-5.19909405141063	1.01641414695194	0.555213491273026	-0.588402570241432
Eif3f	293427	1	162934220	0.898736261812679	0.000203515588782832	-8.49976795266007	0.952986015774293	0.15959761479281	-1.83509953898531	1.01170432820195	0.643169644745957	-0.44134675634493
Tub	25609	1	163008510	1.02334934771093	0.452358873901297	-0.793279445368225	1.01337776458412	0.716045946424987	-0.334010943095742	1.03965855679464	0.147943619334699	-1.9109240282393
Ric3	687147	1	163032160	1.00246341603089	0.938873885010615	-0.0630741165568931	1.02136247791151	0.582928434623427	-0.539690853814129	1.0298969087305	0.299961817735189	-1.20410008664202
Lmo1	245979	1	163132338	0.96185646994283	0.0633182466387467	-2.75958173483366	0.940672914655622	0.0154172289452977	-4.17226963222949	0.981000656729542	0.292225860136848	-1.23022828208653
Trim66	361623	1	163473885	0.957226759395394	0.0048137203723678	-5.33628502764656	0.902030585161888	3.69136497680361e-08	-17.1146844418878	0.984221436922799	0.230103260021583	-1.46922711419423
Rpl27a	293418	1	163539753	0.914330502600754	1.72424323193876e-06	-13.2707223098631	0.898857928377526	1.53727278519865e-06	-13.3855006301712	1.02393633230869	0.136376055721228	-1.99233909354831
Dennd2b	308944	1	163544075	1.01770046686725	0.0101945257213893	-4.58590439674512	1.07291083209788	8.82471408302655e-18	-39.2689754701222	1.04762880948502	1.01815300806512e-14	-32.2182010924646
Akip1	361624	1	163734833	0.860677328799933	6.09887546006631e-12	-25.8229167125528	0.865013822896145	2.18816931303508e-08	-17.6376154798293	1.04279124627926	0.0257917603715513	-3.65770020350632
LOC499240	499240	1	163743037	0.96118698151345	0.249438442027377	-1.38854311957344	1.21270798578921	3.53397496696281e-06	-12.5530872675772	1.09231950179066	0.00385073286057386	-5.55949179540155
Ascl3	246301	1	163755306	1.04839847670734	0.22579793078991	-1.48811479121507	1.70470158502457	4.2133086151788e-29	-65.3367194634445	1.08870939206924	0.0143374818814729	-4.24487806024337
Tmem9b	293415	1	163765808	1.01878563249375	0.415914805068667	-0.87727483520235	1.30765881725089	6.86602706295419e-23	-51.0328715022457	1.0231275501211	0.256126754591804	-1.36208282191729
Nrip3	361625	1	163789738	1.04549002495376	0.00632011768628355	-5.06401744974935	1.11721692327642	1.17066680649703e-08	-18.2631072374025	1.02780700048763	0.0558833444932204	-2.88448889503829
Dennd5a	308942	1	163928184	1.14501545135656	4.83807874700742e-32	-72.1062052869853	1.19690243906116	1.30960811081343e-38	-87.2285055933664	1.00519397412623	0.617895435463471	-0.481436034119264
Tmem41b	361626	1	164012596	1.12126463270058	5.32367465486169e-28	-62.8002188143221	1.14510236734421	1.24662653734157e-27	-61.9493563778972	0.971142325280646	0.0016810804501721	-6.38831856718085
Ipo7	308939	1	164062702	1.18348807917868	2.1528568099644e-39	-89.034022917813	1.14203474512154	5.57797622129859e-18	-39.7277056476406	0.975904207931611	0.0347272354317908	-3.36023101712818
Zfp143	361627	1	164109139	1.07144206953387	1.44475442865979e-43	-98.6432196371861	1.07108586235499	3.29324641353229e-30	-67.8856789597301	0.989106421375788	0.0140016918114825	-4.26857711299056
Wee1	308937	1	164174779	1.08391032758477	1.38054287379337e-38	-87.1757567251541	1.12594513091909	6.09557625648429e-60	-136.347542275406	1.0010654408222	0.843542213403871	-0.170145332719161
Swap70	293410	1	164267638	1.12530641341506	3.01896714205023e-68	-155.470871556649	1.22201482401313	1.16797328230549e-132	-303.785962265808	1.02112124896351	0.000519096741989267	-7.56342029141881
Sbf2	691042	1	164353444	1.14971935155358	2.12048870843198e-65	-148.91638445965	1.33792883237719	1.9632838441115e-183	-420.698453515967	1.03172580133079	2.25461564419511e-05	-10.6999459525764
Adm	25026	1	164745484	1.20417988138801	2.39119536396663e-72	-164.914333302375	1.48083856051659	1.50828035032211e-214	-492.342239739717	1.05223974350371	2.04112409638766e-08	-17.7071800602152
Ampd3	25095	1	164885320	1.16139081573908	2.85019822440695e-62	-141.712887221345	1.364639390445	1.77424590624038e-175	-402.379015782856	1.03701385873622	5.2191522049621e-06	-12.1631755821026
rnf141	308900	1	164933972	0.973408246720112	0.00501760959149697	-5.2948016356794	1.01135453873266	0.319275061675229	-1.14170228542708	0.991538960482148	0.305238690479532	-1.1866612167038
Lyve1	293186	1	164962872	0.946092912769133	0.047180973236573	-3.0537645770557	0.886974126826607	0.000346725144828377	-7.96697818171809	1.12877626612467	1.00397950085465e-06	-13.8115389543786
Irag1	308899	1	164981716	1.07689692358236	3.14816583715314e-41	-93.2591688034253	1.08196218532523	1.7590843489529e-33	-75.4205146514105	1.02715979749798	6.06446819153792e-08	-16.6182338902256
Ctr9	293184	1	165137277	1.03990419380541	8.51014081103282e-09	-18.5820073479607	0.997369021697349	0.74459250687105	-0.294918180888474	0.993313523946368	0.259369476361716	-1.34950168417877
Eif4g2	361628	1	165181433	1.07952996208004	6.40047716573344e-64	-145.509073406887	1.05908918797746	1.44183741242837e-26	-59.501294136776	1.00455555234914	0.258742849132456	-1.35192057098751
Galnt18	293181	1	165593181	1.03247528900165	0.000340756019333726	-7.98434382258775	1.06932616352974	5.99234884246052e-10	-21.235367467386	0.993454214220322	0.428842660117857	-0.846665186958919
Usp47	308896	1	166152199	1.02940896571618	0.000720778681713485	-7.23517842797671	1.01008407287036	0.329222811270732	-1.11102051953391	1.03863556800703	7.1026334672343e-07	-14.1576300248034
Dkk3	171548	1	166238238	0.935014677015153	8.81409846190941e-13	-27.757253671484	1.01771192378991	0.10628147845169	-2.24166424727563	1.01541912278764	0.0549993641061594	-2.9004336555227
Mical2	365352	1	166391019	0.973974338503427	0.00377798849674258	-5.57856355470826	1.05347983118507	9.17793250789269e-07	-13.9012936886962	1.0367643105183	2.92047273397434e-06	-12.743765059591
Micalcl	293180	1	166491721	0.974265437999568	0.0953615734774595	-2.3500795754084	1.04113806116479	0.029426760841908	-3.52585078593013	1.0396787181309	0.00429374774319439	-5.45059532759622
Parva	57341	1	166547202	1.05005789850917	5.41878668814327e-08	-16.730808811837	1.17746352412789	1.8789626881215e-52	-119.103704972762	1.06298147409376	3.09283318190007e-14	-31.1071037437451
Tead1	361630	1	166792620	1.1082530186522	3.99321072873129e-73	-166.704116187339	1.08611075342131	3.07805560434046e-33	-74.8610099684621	1.09782485037072	6.30330813853185e-73	-166.247637191631
Arntl	29657	1	167331820	0.946028218403803	5.12941360261015e-29	-65.1399763516616	1.00212287916621	0.714336032061124	-0.336401794216764	1.00943955557776	0.0292978496766787	-3.53024115552673
Btbd10	308890	1	167431328	0.835265547976968	2.49869412604612e-16	-35.9255932420842	0.953741408487293	0.0656184204875774	-2.72389882233356	1.04003505961904	0.0377040280219765	-3.27798834615134
Pth	24694	1	167508599	0.881250720577457	2.39424463726848e-09	-19.8501980473671	0.87757148599356	2.53483342794226e-07	-15.1879677249726	1.05074567675731	0.00876645095647087	-4.73682323449501
Far1	293173	1	167657149	0.906661822760851	3.46236242105171e-18	-40.2045805371611	0.89314615233794	5.94518783015436e-17	-37.3613644566118	0.978564091510198	0.0237770004337383	-3.73903653386994
Spon1	64456	1	167929049	0.928666552073407	4.42181996316381e-17	-37.6573952131857	1.03371925631923	0.00106442357517694	-6.84532187031145	1.02922734671183	0.00017661312312813	-8.64154896265645
Rras2	365355	1	168233693	0.975251271296109	0.00489137247711223	-5.32028234470976	1.07330792128977	3.05444270743068e-12	-26.5144239597718	1.01426000205964	0.0638826908733504	-2.75070683264414
Copb1	114023	1	168404334	0.990009467133548	0.347544787514853	-1.05686173734741	1.0873363441167	6.62308076893847e-12	-25.7404604812806	0.967371857250849	0.000280913735096836	-8.17746292830033
Psma1	29668	1	168442421	1.00694345728291	0.269257686683584	-1.31208641485329	1.02288179291223	0.00226135299163972	-6.09179197596152	0.986557847347626	0.0144179611209382	-4.23928054956753
Pde3b	29516	1	168607022	1.03896081658086	1.08385282990254e-09	-20.6427437089185	1.03531867029549	3.21961864032987e-06	-12.6462476401021	1.0039997621539	0.475788035724668	-0.742782827027023
Cyp2r1	361631	1	168785284	0.908748941825764	9.16811586293731e-16	-34.6256296902573	0.911883790957979	5.04133685069463e-11	-23.7107647278696	0.976729455340987	0.0182663611368826	-4.00269409991923
Calca	24241	1	168878212	0.918753953094928	9.73727708554247e-05	-9.23696394640587	0.860213959126818	6.36617115582646e-09	-18.8722676225185	0.985621252065944	0.432006325224655	-0.839315049121477
Calcb	171519	1	168966465	0.986584859633223	0.59467892119793	-0.519733647327	0.930721145485507	0.0186659672857702	-3.98105334445073	1.03692291051984	0.103246266862875	-2.27063820408642
Insc	293166	1	168993032	1.05456286864948	2.43369146594701e-13	-29.0441969824795	1.11187477375838	1.04106158642082e-33	-75.9450671200937	1.06049303922721	5.23901652634276e-20	-44.3955680649756
Sox6	293165	1	169729193	1.04737335958301	2.92627591629441e-14	-31.1624607056461	1.04735364535568	2.70193392969254e-10	-22.0318831430728	1.08449063165393	6.85745716788956e-49	-110.901332858922
RGD1311703	293160	1	170334950	0.981947881775202	0.00346553149851141	-5.66488926747963	0.99980664046019	0.978908172492807	-0.0213174381002946	1.01561647693532	0.00448122201714184	-5.40785949806723
Pik3c2a	361632	1	170577942	0.993949568541447	0.254549258403275	-1.36826091200172	1.03092940371852	1.32593387489791e-06	-13.5333935355452	0.998717830097495	0.786064403794387	-0.240716551240017
Nucb2	59295	1	170750920	0.937088631821962	5.38414622228425e-32	-71.9992642251649	0.968389363268434	4.02330535000109e-07	-14.7259918598019	0.981246146511588	6.44215624940294e-05	-9.65006215955826
Xylt1	64133	1	171643925	0.994248956173671	0.689694769286158	-0.371506142615759	1.09814125237749	4.86754954835576e-08	-16.838090106314	1.05614704550785	3.78782103537598e-05	-10.1811345359114
Rps15a	117053	1	172420151	1.12428156249718	8.83837350581819e-12	-25.4519182487622	1.07092322322784	0.000845634049507073	-7.07542385753601	0.978611530513511	0.162519528792117	-1.81695710725079
Arl6ip1	293551	1	172430475	1.02471862229941	2.85201032699952e-06	-12.7674864344512	1.05902425008579	1.79925856969363e-20	-45.464327185561	0.984508776663554	0.00074593507751652	-7.20087198900537
Syt17	192189	1	172695280	1.04360860299426	0.00339911998008619	-5.68423871024854	1.19043010144548	8.71242861692269e-24	-53.0972916489836	1.00217207443129	0.865164427622792	-0.144835700377691
Itpripl2	499253	1	172801152	1.04032928128993	0.0813387142647816	-2.50913318555224	1.15815481852517	5.60027069584422e-08	-16.6978658088359	1.0492666503338	0.0175670583889592	-4.04172981316981
Coq7	25249	1	172836359	0.923071051209437	5.88214151775428e-05	-9.74100456566605	1.06056684760536	0.0127266710161285	-4.364055407593	0.991833315447639	0.634669852838246	-0.454650332083209
Tmc7	499254	1	172855777	0.982023354727515	0.539586685932664	-0.6169518289102	1.14798224908976	8.58199181134495e-05	-9.36325943256763	0.985601948736513	0.578706796925588	-0.546959325308733
Tmc5	365360	1	172949155	0.948903640728757	0.0164453291309422	-4.10771378549809	1.04555875491328	0.084174295347922	-2.4748656852451	0.970370156943692	0.105615337798708	-2.24795167395096
Gde1	60418	1	173016984	0.942194077555527	1.59697188376602e-10	-22.5577416665194	1.04564637231581	2.60051142004256e-05	-10.5572173392693	0.950223560113391	2.83133401336576e-11	-24.2876880395306
Ccp110	361634	1	173042319	0.975695578213394	0.223646167117309	-1.49769008711149	0.925949991516021	0.00112046449126032	-6.79401195530993	0.972474403889162	0.107929335926906	-2.22627856297669
Vps35l	361635	1	173076225	1.02439608831329	0.00172067281002756	-6.3650398960226	1.08279730269269	7.87390642639002e-19	-41.6855624583082	1.0021665356585	0.747092328525332	-0.291566502390229
Knop1	499255	1	173194355	0.928736018757601	3.63200953904219e-05	-10.2231393778464	1.08811767747481	6.48780785774495e-05	-9.64300076361646	1.01577159187084	0.316625969684395	-1.15003410810077
Gprc5b	293546	1	173316398	0.946604323287766	0.0031443384363286	-5.76215176506582	1.11612829016904	6.09281064321757e-07	-14.3109861579334	1.04226689926807	0.0102472282750792	-4.58074802215308
Gpr139	293545	1	173481583	0.966655064990203	0.0921754480250542	-2.38406147428189	1.05154494762571	0.0361652848784294	-3.31965560152598	1.08431623305531	4.31330151474552e-06	-12.3538069343846
Gp2	171459	1	173797057	0.987887338799022	0.555695248577657	-0.587535249069946	0.99400264355314	0.810340488921568	-0.210300762947482	1.09289733889524	1.34223400659781e-06	-13.5211751630823
Umod	25128	1	173816341	1.13592678498929	0.00164178439902205	-6.41197158045727	1.29659759795664	6.50218898692462e-08	-16.548541856525	1.21605867258187	4.70559830949463e-08	-16.8719278143888
Pdilt	293544	1	173837477	0.963137708265482	0.117534421116887	-2.14102404262249	1.25325672351887	3.57553255873375e-16	-35.5672473553753	0.922398455495435	0.000113274162294218	-9.08569946276644
Acsm5	361637	1	173871172	0.989248090553608	0.501048933625952	-0.691051510758775	1.17366976027146	3.20975161957291e-18	-40.2803381168248	0.927604419684972	8.37648877385777e-08	-16.2952519179967
Acsm2	246263	1	173916368	1.09669063479281	5.84479794626359e-11	-23.5628839972541	0.971104596154811	0.0808506178149268	-2.51515205149252	0.996033722711706	0.750833214236813	-0.286571736786883
RGD1559600	499256	1	173973856	1.10480403493714	2.35363303149996e-14	-31.3802311966923	0.981346025418055	0.224384092971349	-1.49439599478314	0.985349393106333	0.191518862590001	-1.65276897604766
Acsm1	361638	1	173985715	1.09129149538598	7.77372014602913e-13	-27.8828573758504	0.993336271987341	0.645399069660281	-0.437886440858526	0.998726074377475	0.904557983851246	-0.100308870229961
Acsm4	353317	1	174053931	1.08437320726931	6.01160115120763e-13	-28.1399150813471	0.925562656926556	8.55911433980233e-09	-18.576269117122	1.01646458078836	0.0992080724895051	-2.31053589209988
Thumpd1	309041	1	174078875	1.00663887636069	0.672037318532555	-0.397441406470329	0.748554677713384	3.60431056510886e-51	-116.149709234324	1.00715108661263	0.601800542905287	-0.507829212650862
Acsm3	24763	1	174133288	0.903058166678678	4.0604665992315e-16	-35.4400635949755	0.681807338903585	9.77476441456816e-136	-310.871768642421	1.12180266627697	1.17051510271177e-26	-59.709768507193
Eri2	691484	1	174158879	1.16814113489542	4.44788709035907e-05	-10.0204962927059	0.936402985371623	0.145505705134911	-1.92753998259009	1.16290537638082	8.09024525394642e-06	-11.7248515116616
Rexo5	309036	1	174168694	1.13911246043004	1.20072919285578e-05	-11.3299964320141	1.06435752700282	0.0784664206738168	-2.54508450782707	1.14435332656384	4.48438586585122e-07	-14.6174940955143
Dcun1d3	309035	1	174247192	1.17608940403855	1.75615795240112e-13	-29.3704777676404	1.29794493402613	2.78274561238644e-24	-54.2386041611857	1.14981879308131	1.34933840209674e-13	-29.633991809118
Lyrm1	365361	1	174285183	1.14416690861231	3.31253290066813e-10	-21.8281378064003	1.30928650572012	2.78548522152464e-27	-61.1453754258764	1.12708392500254	6.60700984489191e-11	-23.440304839818
Tmem159	NA	1	174484580	0.976339863557275	0.0538998263617815	-2.92062802256066	0.984909277649658	0.298773628962351	-1.20806908610307	1.02738163465847	0.0128498864313944	-4.35442030570375
Zp2	81828	1	174513511	0.970232725010103	0.127382524703302	-2.06056071398646	0.921243105449467	0.0004641658944499	-7.67526853849502	1.04442466759986	0.0104763431366113	-4.55863559832829
Anks4b	687561	1	174547473	0.961857921939493	0.0188035318515213	-3.97371056234793	0.926544612868883	8.744355689065e-05	-9.34451703685093	1.00453634081844	0.744977895591381	-0.294400731389891
Crym	117024	1	174560423	0.930292634750913	1.38418218976264e-05	-11.1878159764366	0.975892666160257	0.211060978701925	-1.5556081886708	1.02463137771853	0.0896217484357204	-2.41215726037771
Abca15	293442	1	174686697	0.928844405678488	0.00146558073259134	-6.52550371056141	0.995929388641962	0.885043997090789	-0.122117920983038	1.08106528875821	0.000236071767327783	-8.35137470032081
Uqcrc2	293448	1	175167933	0.894003320734137	1.65358106912901e-09	-20.2203225559036	0.894814513658957	5.08141391738911e-07	-14.4925060978999	1.02982298034665	0.0736516994951297	-2.60840806104944
Pdzd9	308954	1	175198917	0.905493255967444	9.89090854992969e-07	-13.8264796440295	0.875498805753668	3.57326698488599e-08	-17.1472004448127	1.03901055739062	0.0274575497284695	-3.59511411319645
Vwa3a	293449	1	175293873	0.926854583577291	2.15212787615428e-08	-17.6542236814135	0.902785078675572	2.0112936104002e-10	-22.3270728276192	0.996540803902886	0.767796158917033	-0.264230999140857
Eef2k	25435	1	175411618	0.945699310833758	3.36635817285224e-06	-12.6016790588097	0.921602104961988	6.49306086226780e-09	-18.8525317899436	0.992954306842116	0.493713922630989	-0.705799033525544
Polr3e	361640	1	175466123	0.986003146146144	0.288904579179624	-1.2416588212388	0.959252645184642	0.00818835765377813	-4.80504193190034	0.984809007671052	0.185125362290478	-1.68672204939148
Cdr2	308958	1	175502837	0.928702268294848	3.50420239945628e-06	-12.5615476241564	0.938815634939442	0.000827527665427095	-7.09706801873161	1.06356723480487	7.30686895706559e-06	-11.826695699206
Mettl9	100302453	1	175578018	0.9754685459643	0.0963391403166623	-2.33988060125083	0.989038477439163	0.533294670056085	-0.628681155695007	1.00411898209764	0.750079410503569	-0.287576197385319
Igsf6	171064	1	175610167	0.963906094717584	0.0715942008197281	-2.63674120243361	0.905382297165942	4.51459566552227e-05	-10.0056098357056	1.01132443239194	0.527702241156691	-0.639223091551505
Hs3st2	293451	1	175956161	0.898862574126162	8.99668348440529e-06	-11.6186545502742	0.964243612919706	0.203509017726989	-1.59204496192655	1.00203009986484	0.924856550528404	-0.0781166340057713
Usp31	308959	1	176215889	0.882397769934097	1.88214739685469e-13	-29.3011928515623	0.972921123824805	0.175858777311066	-1.73807400768217	1.01704066984162	0.247307689491167	-1.3971220111607
Scnn1g	24768	1	176304942	0.897927914529996	3.76772009386721e-09	-19.3967957680587	1.12136274665094	1.10729350972027e-07	-16.0161768926098	1.06523051284327	5.52056395886442e-05	-9.80444544343892
Scnn1b	24767	1	176430105	0.881980843208749	1.53145660362804e-09	-20.2970465259187	1.22351602589827	1.04916505012783e-16	-36.7933668304213	1.21023970370916	4.39808217960566e-26	-58.3860438402106
Cog7	293456	1	176489796	0.944901863592738	0.0273690072272525	-3.59834402888362	1.01686568826823	0.581142176853152	-0.542759841476356	1.06815305151002	0.00364965801870073	-5.6131218092839
Gga2	293455	1	176552046	0.902994656056629	2.58940024532455e-05	-10.561499181586	0.882826694495686	1.28637004585138e-05	-11.2611011310511	0.979154806795287	0.315355725437696	-1.15405399021774
Ears2	361641	1	176597986	0.890642513013511	1.48246203051923e-06	-13.4218063181939	1.04434556660136	0.119011927229359	-2.12853156207504	0.969546386654519	0.133073447565249	-2.0168540658546
Ubfd1	293454	1	176626196	0.86896071571078	1.06230445066752e-05	-11.452484906523	1.03907875837437	0.302232033882554	-1.19656023250272	0.958610002863262	0.1210693946406	-2.11139138835263
Ndufab1	293453	1	176644696	0.92884251551167	1.18344530101596e-05	-11.3444955340504	0.926062976834049	8.82484292663967e-05	-9.33535466099032	0.97647417769462	0.0988095119102471	-2.31456140446718
Palb2	293452	1	176665076	0.932207920678209	0.103147548221256	-2.27159480880935	0.987189397241587	0.800892564904593	-0.222028467120996	1.06233310552095	0.114810683392493	-2.16447073851635
Dctn5	308961	1	176689194	0.921798253834486	0.0505269768460927	-2.98524789036003	0.982138043358752	0.715770419718548	-0.334395806289591	1.05577796148285	0.141699071951894	-1.95404968169372
Plk1	25515	1	176716423	0.860000808477736	1.73816882275735e-08	-17.8678485856026	0.931797859535281	0.0271119579975548	-3.60778039389831	1.07773762837953	0.00131717378911579	-6.63226690660039
Ern2	365363	1	176726454	0.935333291470348	0.0517111033881346	-2.96208275479867	0.975235412283471	0.543405552245822	-0.609899364438441	1.04625427556217	0.138825492933197	-1.97453758110841
Chp2	308965	1	176768979	0.874209669840659	1.33276547960431e-10	-22.7385948385025	0.844985827537914	2.34326193967559e-11	-24.4768920729544	1.04354203274696	0.0201153129446041	-3.90627391592839
Prkcb	25023	1	176832685	0.965121508494064	0.0759945673168393	-2.57709342392398	1.08836351124617	0.000450215780943349	-7.70578357692218	0.999799491327522	0.991291511653166	-0.00874662882351973
Cacng3	140724	1	177201990	0.8352880967043	1.50961216233972e-14	-31.8243385302131	0.955800660503579	0.112162199712115	-2.18780924361896	0.971449601863555	0.170722459286214	-1.76771608615397
Tnrc6a	308971	1	177646446	0.996641101086764	0.623862942534644	-0.471824578111816	0.985873996108729	0.0814796247885521	-2.50740229258563	0.957443950921606	8.92969423322565e-13	-27.7442240550207
Slc5a11	252854	1	177756583	0.953442918039846	0.0636135849520952	-2.75492823156956	0.825905728892275	5.09925661701583e-10	-21.3967561622038	0.897207514794344	3.0948328706882e-06	-12.6857766530634
Arhgap17	63994	1	177807581	0.963694911740636	2.60405968955256e-06	-12.8584389116255	1.02091278090795	0.0254903660204101	-3.66945470132451	1.02809520189194	5.3526759555473e-05	-9.83532885050296
Lcmt1	361643	1	177904153	0.946757561454373	1.54556163065561e-06	-13.3801231986827	0.983201626128318	0.198290257889773	-1.61802337280354	0.975197698271699	0.0104955571216575	-4.55680324263467
Aqp8	29172	1	177993359	0.943458978022628	6.48389687169163e-07	-14.2487739522559	0.91889646965003	9.36287210032699e-10	-20.7890988381937	0.965421528782991	0.00057958962966631	-7.45319023990295
LOC100271845	100271845	1	179913067	0.881713844488503	1.49686146099258e-18	-41.043161117165	0.863853892004505	1.53837806204182e-17	-38.7132179259512	0.982917208388466	0.154984466100505	-1.86443038579154
Kdm8	308976	1	180013969	0.94911093395469	3.69545537267722e-05	-10.2058216779261	0.949487024400754	0.000569447019434023	-7.47084480937119	0.998979219311866	0.92563136248897	-0.0772792202616509
Nsmce1	361645	1	180032136	0.945436378786328	7.95123371290237e-12	-25.5576940152892	0.912017042538682	1.06660803083576e-20	-45.9872183113458	1.00710599569797	0.321816781662883	-1.1337728964272
Il4r	25084	1	180115117	0.961014272175144	1.77495424869186e-12	-27.0572464687182	0.94582273722725	3.65136362126525e-16	-35.5462607952123	1.01627255391218	0.00129609887510476	-6.64839639144307
Il21r	308977	1	180168097	0.876934329024806	3.20697854593359e-21	-47.1889577219482	0.779224968719965	1.35390917529946e-48	-110.221088370278	0.938238089569859	1.31997913308143e-07	-15.8404797227566
Gtf3c1	171063	1	180203995	0.944280056928816	5.20614610952050e-10	-21.3760110581606	0.876681197096703	1.54823407836021e-32	-73.2456079986625	1.00848785343457	0.282860549851172	-1.26280125949302
Katnip	361646	1	180299937	0.965035330980988	5.15415871929382e-05	-9.8731215578526	0.961611769451652	0.000163700135091909	-8.71747424834679	1.07392123843639	1.06848854328154e-20	-45.985456786406
Xpo6	293476	1	180672115	1.02800052447843	6.66688795572581e-05	-9.61577228727636	1.06142114635807	8.00284507998234e-13	-27.8538090954681	1.0077544038579	0.20989857831533	-1.5611308253308
Sbk1	113907	1	180830066	1.06014759027486	3.67462176750333e-10	-21.7244007229796	1.01854387750491	0.0887276493601875	-2.42218372053825	0.995036107952622	0.531781503144391	-0.631522582379483
Lat	81511	1	180936536	1.07675010071959	1.45844940315565e-07	-15.7407218322487	1.00812281369662	0.623461510530143	-0.472468247074409	0.968399468748926	0.00845251378346432	-4.77329139268681
Spns1	361648	1	180942088	1.1457129161786	2.10014844226919e-13	-29.1915981798966	0.98115330876569	0.383574898657637	-0.95822037435572	0.960660579056348	0.0113953847046363	-4.47454685602627
Nfatc2ip	308983	1	180956859	1.03816478036343	0.0269708070463012	-3.61300021842573	0.926170946778019	0.000133687649272823	-8.92000445454202	1.03381511170388	0.0195126770866568	-3.93669091763241
Cd19	365367	1	180987286	1.41807910653041	5.86165183338147e-23	-51.191025692166	1.04376929848217	0.305464387194356	-1.18592207936079	1.02037591361871	0.51975633255108	-0.654395168477775
Rabep2	80754	1	181010305	1.01243110971092	0.480740592252223	-0.732427463602853	0.954023888581293	0.0226008526946323	-3.78976764356466	0.999469505572163	0.971503329387759	-0.0289105831115761
Atp2a1	116601	1	181026608	1.29935393054957	1.77253898707547e-12	-27.0586081412171	0.963735304727905	0.401673148637955	-0.912116584167849	0.946406670525097	0.0962977687405244	-2.34031013032681
Sh2b1	89817	1	181048622	1.18841730589654	3.47966590879341e-13	-28.6866699229651	0.995574866830961	0.874534538107009	-0.134063490612684	0.927411821668216	0.000269279222215055	-8.21976171591329
Tufm	293481	1	181073788	1.17011348372054	2.4765302917158e-14	-31.3293327972813	0.941894009837771	0.0143785531760337	-4.24201754537882	0.985242195147579	0.406489936251046	-0.90019610737073
Atxn2l	361649	1	181078298	1.06565702709699	1.34726537724115e-34	-77.9898162702319	1.02598692326718	3.56742734795908e-05	-10.2410807597817	0.983398523552354	0.000253289425872273	-8.2809777472987
Eif3c	293484	1	181134604	1.10487594873465	7.74327414654319e-83	-189.067738104001	1.04810064837684	1.4573580826965e-14	-31.8595660377775	0.978061765093304	1.18247772710963e-06	-13.647898552183
Cln3	293485	1	181156071	1.62092857910991	2.4261333520972e-42	-95.8222751288504	1.06451469128922	0.147899716712152	-1.91122082466849	0.832651648890175	1.66297926266089e-08	-17.9120700136564
Apobr	499264	1	181169025	1.42403962422788	4.08706273023052e-39	-88.3929920735805	1.09253059525103	0.00563522179060368	-5.17871877279669	0.870874848540881	3.00864474866782e-09	-19.6217761091904
Nupr1	100912108	1	181213292	1.50866205039107	1.29002615388649e-178	-409.605484060441	1.43091464903737	3.38478729805967e-96	-219.828877859653	0.940358658745869	1.64940656515633e-06	-13.3150949922251
Sgf29	293488	1	181238459	1.148678064259	1.35011536909071e-58	-133.24974534627	1.09597540514383	1.1280501588273e-18	-41.3260410547601	0.96293686886677	1.46165955133318e-06	-13.4359380887791
Sult1a1	83783	1	181272023	1.06079701637414	2.20437360703256e-08	-17.6302373538548	1.07039532824755	8.52252772131373e-08	-16.2779677662069	0.931646502074954	2.72199393433814e-14	-31.2348266260741
Slx1b	293489	1	181286195	1.06653654734629	2.67129072796869e-09	-19.7407040626286	1.0399474685019	0.00261155493338369	-5.9478094751249	0.959270180350614	1.8093813514751e-05	-10.9199404728828
Coro1a	155151	1	181295561	1.03914153626895	0.0467549928744756	-3.06283422949607	0.965831916372393	0.135556681294831	-1.99836541399154	0.902825216242004	3.30633530113593e-09	-19.5274254206893
Mapk3	50689	1	181366656	0.996695970322327	0.842695745100182	-0.171149305344164	0.946079775045896	0.0052605726946161	-5.24751538085578	0.929472727344225	3.57641916797883e-07	-14.8437335835201
Gdpd3	293490	1	181373505	0.993411504206781	0.836167014779556	-0.178926907406047	0.877584867589092	0.000558431914483319	-7.49037785470497	1.01280153355718	0.648703943602184	-0.432778839542846
Ypel3	293491	1	181384410	1.13656154746996	0.000530351478400971	-7.54197060442175	0.895095867418827	0.0116885790618122	-4.44914306248477	1.24974463404608	2.52340668849243e-12	-26.7054112668331
Tbx6	365371	1	181388684	1.04678034505506	0.0644365621391872	-2.74207407189187	0.923274583467448	0.00632779820120997	-5.06280293884671	1.09051908232856	4.34341266302039e-05	-10.0442650979668
Ppp4c	171366	1	181392902	1.30791814826162	2.46499163302587e-32	-72.7805345626306	1.16894625204042	1.06551565654441e-08	-18.3572218774218	0.997906080516575	0.917306215614548	-0.0863139305006599
Aldoa	24189	1	181402275	1.16170570153313	3.40622771964229e-34	-77.062287723412	1.15429726040548	4.69488535982653e-23	-51.4129834440033	1.00720649172683	0.50183966113473	-0.689474610439514
Tlcd3b	293493	1	181433399	1.31617597695874	5.62265126546568e-34	-76.5610898537126	1.2453060518308	4.66247645339565e-16	-35.3018147531576	1.04940852977415	0.0151439633417682	-4.19015328572199
RGD1563217	499265	1	181440012	1.03727714985976	0.125343668531875	-2.07669596596964	1.16358380403365	1.10879806811566e-07	-16.0148190438263	1.07177383100811	0.000808789445308174	-7.11997194015996
Doc2a	65031	1	181458390	1.26226143706132	3.92334528566606e-16	-35.4744168088314	2.00433317316647	6.57689929758096e-92	-209.95426515255	1.00572909472721	0.818489404440549	-0.20029482734875
Ino80e	293494	1	181461406	1.16215706279098	4.8256520712971e-05	-9.93897959500017	1.13435478752921	0.004003716941897	-5.52053211386001	1.05652261957056	0.0928422548072022	-2.37685341084797
Hirip3	361650	1	181472056	1.2249682960321	1.65319482053559e-06	-13.312800887307	0.928985654221205	0.141533461359969	-1.95521911381271	1.10443185804794	0.00803028961018808	-4.82453468564792
Taok2	64666	1	181479588	1.06005717126478	1.82219662651839e-09	-20.123223125974	1.12110768993393	5.88628087099129e-24	-53.4894178647012	1.01628069283368	0.0560938980275435	-2.88072824193183
Kctd13	293497	1	181534534	1.10251959421877	2.83203860702832e-13	-28.8926094007588	1.17756434434356	2.66431731223973e-25	-56.5846794680651	1.02624800601359	0.023984031299969	-3.73036703258735
Sez6l2	308988	1	181557109	1.1498014624254	6.41875234722755e-07	-14.2588718905807	1.15606565952378	1.52477297279672e-05	-11.0910799362904	1.19335512711506	1.02949333966767e-12	-27.6019543379464
Cdipt	192260	1	181583272	1.05333462213291	0.0028754809298916	-5.85153533876026	0.992222879812523	0.705248256476848	-0.349205401308904	1.0237815834647	0.114964145639428	-2.16313497627991
Mvp	64681	1	181594734	1.22052428947091	6.51950242080505e-17	-37.2691485236999	1.27608500699353	5.9725755399101e-18	-39.6593534258002	1.05138914008318	0.0181717001556952	-4.00788983156806
Pagr1	293500	1	181622708	1.3093233810856	3.27538407896177e-12	-26.4445859776988	1.33694155483691	2.243762225816e-10	-22.2176969078692	1.12641579424086	0.000450873073662717	-7.70432469119169
Prrt2	361651	1	181625243	1.10394696285909	1.1611675070083e-05	-11.363499494446	1.15263367786271	9.73887455921052e-08	-16.1445551813098	1.05434381166568	0.00721386394037006	-4.93175055717629
Maz	691842	1	181630618	1.14814911661233	1.73073167562155e-06	-13.2669663049806	1.21024349334611	2.51301126050473e-08	-17.4991990044997	1.1049881045053	7.49930527560398e-05	-9.49811507863785
Kif22	293502	1	181635347	1.16196899832544	3.54562349111671e-07	-14.8523816274217	1.20434013601224	9.43791595553476e-08	-16.1759455555898	1.10056579936281	0.000171552150639206	-8.67062325222306
Zg16	171449	1	181657722	0.993131844525852	0.817136460208814	-0.201949172110037	1.09523382426397	0.0102583372769891	-4.57966451114545	1.18712102645389	5.59074545199822e-11	-23.607323390097
LOC308990	308990	1	181702560	0.942307216111077	0.00265340235870567	-5.93191255354477	0.885159952069062	2.68914224767678e-07	-15.1288733752281	1.07078326548695	4.75098573212947e-05	-9.95457334589993
Qprt	293504	1	181718192	0.966755927995418	0.00824124032100971	-4.79860442199403	0.867112398380559	5.83886962358076e-21	-46.5897497323756	1.06860881611092	1.09616013196512e-09	-20.6314525532854
Spn	24796	1	181746937	1.05605423509158	0.00179099372621797	-6.3249846588589	0.912171995767757	9.01166560458983e-06	-11.6169906416542	1.04542341183604	0.00295042398386742	-5.82580639561273
Cd2bp2	293505	1	181809399	1.11501996355066	1.28348279536582e-08	-18.1711034271808	0.999697330993964	0.98919050660484	-0.0108683404241543	1.00487818976896	0.765432956554054	-0.267313648968647
Tbc1d10b	365372	1	181814972	0.988572823704516	0.593127714968755	-0.522345532231153	1.05079948745705	0.0432569590092957	-3.14059715659855	0.995925893915492	0.820149603615325	-0.198268511931294
Mylpf	24584	1	181829787	0.969000084554839	0.207557851505751	-1.57234517573221	1.00762563064494	0.79281397539042	-0.232166668232702	0.993764142527426	0.766041495083423	-0.266518939581564
Septin1	293507	1	181832700	1.07692622684865	2.66409173854867e-08	-17.440817555475	1.02233884815355	0.165073148053576	-1.80136658178269	0.954472533946993	7.63400387847031e-05	-9.48031300259514
Dctpp1	192252	1	181877440	1.05697216675738	2.10857781828453e-07	-15.3720819504942	1.0198125600642	0.121306074781604	-2.10943838364636	0.980189892906758	0.0333736185955925	-3.39998955351256
Sephs2	308993	1	181893146	1.02464997111782	0.0180504533392197	-4.0145844787724	0.992541471208243	0.541706399618871	-0.613031122434088	0.969753520925273	0.000551399067997307	-7.50305174962391
Itgal	308995	1	181918183	1.08813304014144	2.86857804052543e-21	-47.3004705021454	1.01214223287895	0.253799367692397	-1.37121121506667	0.984537907914654	0.0467605632039145	-3.06271509788463
Zfp689	286996	1	182067178	1.06135161985036	9.24245700326442e-13	-27.7097984491724	0.966694633878277	0.000579884875068314	-7.45268096538733	0.989515817862905	0.145949084122313	-1.92449745698562
Tmem265	102554586	1	182172704	1.05993948566939	8.34578715451987e-08	-16.2989238648017	0.944358626723163	1.13405316044036e-05	-11.3871273820682	0.988059191183336	0.206189497720906	-1.57895964118471
Phkg2	140671	1	182184585	1.05127818454149	0.0117961598821382	-4.43998123419267	0.96167366041562	0.0994403150841339	-2.30819766319928	1.00202107791366	0.907024502094455	-0.0975858147947775
Ccdc189	691909	1	182197176	1.1898641567897	1.84201763162516e-05	-10.9020639551823	1.096940759057	0.0520963902350776	-2.95465961793836	1.04000621423118	0.272310111064116	-1.30081374791646
Rnf40	266712	1	182202615	1.11594482513838	0.00061834158423448	-7.38846952790444	1.07938401819085	0.0438344941710579	-3.12733423339318	1.00803977838938	0.778316027042538	-0.250622632857573
Zfp629	308998	1	182221016	1.10610387517908	5.51267559989887e-12	-25.923971020806	0.954743826214316	0.0083603150486542	-4.78425916734988	0.986860466978198	0.298060016714949	-1.21046041438235
Mir762	104797225	1	182323863	1.10583847896121	1.78644238525727e-07	-15.5378695030629	0.994228882310454	0.801096191076547	-0.221774250389088	1.03663881947937	0.0337629258680206	-3.38839194630295
Bcl7c	293514	1	182320332	1.19981837636441	1.98155148988806e-06	-13.1316304393454	1.09530210253722	0.0451461925396654	-3.09784933180759	1.12399040560183	0.000517156582228408	-7.56716486233128
Ctf1	29201	1	182328125	1.20105630483819	1.91983226121605e-06	-13.163272739691	1.14553971401635	0.00293614097383029	-5.83065915377281	1.12652235050069	0.00041484458895371	-7.78760659231928
Ctf2	293515	1	182334061	1.39978138002113	2.27327535495314e-29	-65.9537460176516	1.23233946807878	7.29641815402814e-09	-18.7358822730387	1.07619345903925	0.00568944598298193	-5.16914240237136
Fbxl19	308999	1	182360830	1.0426548119597	1.28451239407859e-05	-11.2625462784972	1.00296735175328	0.794655975614864	-0.229845993060291	0.986162730396029	0.101833896752333	-2.28441225629777
Orai3	309000	1	182381196	1.07252757859424	1.04195980062441e-06	-13.7744071944326	1.01922990783927	0.261651282455673	-1.34074264475926	0.9505861776525	5.91523515858623e-05	-9.73539421201801
Hsd3b7	246211	1	182412172	1.10598577155189	8.35748039233034e-17	-37.020789587706	1.00993719010003	0.492749678692785	-0.707753985018957	0.933726925712663	2.78516936103288e-10	-22.0015422465492
Stx1b	24923	1	182417998	1.0851208024006	1.87130225198853e-10	-22.3992163500042	0.905957239574531	1.19877915744938e-10	-22.8445472598096	1.02678984951113	0.0193695457546535	-3.94405325281119
Stx4	81803	1	182451600	1.0811466803423	1.28710082301965e-08	-18.1682884788421	1.04910697627328	0.00287686059421454	-5.85105565084757	0.96074705818333	0.000836274196213804	-7.08655401275351
Zfp668	309002	1	182474633	1.08933177175617	4.52293774052606e-08	-16.9115190186352	1.01329765414605	0.476353117773579	-0.741595855718871	0.98019933707047	0.149365612105967	-1.90135820609753
Prss53	499270	1	182495492	0.912734367398389	0.00154106355237256	-6.47528248250002	0.925078982211086	0.0220382622575185	-3.81497514274602	0.905417071820256	7.08995986076014e-05	-9.55424578583007
Vkorc1	309004	1	182502491	0.929937986973293	0.00737613848177858	-4.90950501825948	0.921800894109674	0.0104507305189955	-4.56108339689067	0.925564470163075	0.00103981262864482	-6.86871474682507
Bckdk	29603	1	182515335	0.970199452373102	0.0448483686429665	-3.1044680647628	0.982713179887089	0.323443687373746	-1.12873025322689	0.955891946033231	0.000462007314879203	-7.67992983393601
Kat8	310194	1	182524355	1.02909139004903	0.0319581062104669	-3.44332941483136	1.04123819350606	0.0103876332181114	-4.56713929403454	0.963419269446231	0.00145587953751953	-6.5321450678505
Prss8	192107	1	182536229	0.944957978588458	0.0394907602243015	-3.23168855281034	0.979439290958857	0.516789630756622	-0.660119391040458	0.954460133199262	0.0500958582388579	-2.99381694419174
Prss36	497040	1	182543085	0.96250300414853	0.177057283575225	-1.73128196274893	1.04302509241449	0.201758607676802	-1.60068330767752	0.975631101192472	0.316553513137288	-1.15026297384702
Fus	317385	1	182576545	1.13201189220755	3.87562490516589e-20	-44.6969949442283	1.15079262710543	6.83476067322401e-18	-39.5245102192204	0.938556062841716	2.54714691770066e-07	-15.1831217739781
Pycard	282817	1	182601740	1.22762660613806	3.53657350711266e-13	-28.6704478863732	1.20241628601476	5.45819525932623e-08	-16.7235625474204	0.934460191226903	0.00731071780447665	-4.9184138151744
Trim72	365377	1	182613753	1.09136161460946	0.00109240045197915	-6.81937775461604	1.17524836863464	5.13135155040208e-07	-14.4827265663578	1.05865131532031	0.01529671026737	-4.1801174889074
Itgam	25021	1	182659176	0.9872459614035	0.561251891933859	-0.577585469002431	1.13439700650968	1.94562919963642e-06	-13.1499251372504	0.995160460540183	0.80168320462216	-0.221041755856858
Itgad	64350	1	182759785	0.929496231570079	0.00531133295107894	-5.23791244866165	1.21105276203963	1.77154104716011e-09	-20.1514160210418	1.01758785205487	0.455308766044122	-0.786779483490215
Cox6a2	25278	1	182788528	1.01682260157443	0.585352949335077	-0.535540281485264	1.06942881829379	0.0659024938300442	-2.71957899554866	1.15183763299343	2.19895083510554e-07	-15.3301152974776
Armc5	361653	1	182820141	1.019056185308	0.0744531689264432	-2.59758495626578	1.01177827654346	0.34701488281693	-1.05838760999269	1.04605575281093	4.63551907964549e-07	-14.5843474669175
Tgfb1i1	84574	1	182828668	1.02070503429449	0.448010961548854	-0.802937579123505	0.92724414057932	0.018765073958409	-3.97575790510748	1.06912671577642	0.00385153514083292	-5.55928347227859
Slc5a2	64522	1	182847185	1.15934232988254	0.000194982739082004	-8.54259952084662	1.10242361469689	0.0381149788480402	-3.26714792849312	1.06079707905205	0.0928847637583179	-2.37639565352018
Rusf1	361654	1	182852273	1.17030876181461	8.78039087614524e-06	-11.642989632385	1.41928080668009	6.36079426061095e-17	-37.2937933276002	1.06197172799127	0.0544400113760765	-2.91065589223349
Ahsp	293522	1	182884534	0.963620262467415	0.0514249538600464	-2.96763174067159	1.1606619661529	4.78496772093566e-11	-23.7629567439383	0.969909011341922	0.0633266110327384	-2.75944964271152
Rgs10	54290	1	182946334	0.962854506341929	0.0201995784997198	-3.90209354114319	1.13690432677984	1.5211819439458e-11	-24.9089483955453	0.979170863629199	0.137235418163422	-1.98605744712613
Tial1	361655	1	183010806	0.935489619367885	2.86600259603671e-14	-31.1832730667062	0.934072429558441	2.02952191904647e-11	-24.620635765476	1.0252590909846	0.000673563499763192	-7.30292828331668
Bag3	293524	1	183103038	0.920403782618206	3.2235418762897e-26	-58.6967317012227	0.8896172600545	8.51789167632571e-38	-85.3560646793851	1.04852999304963	8.29915071909021e-14	-30.1200381153506
Inpp5f	309008	1	183190480	0.939984448579623	1.76623315627918e-23	-52.3906080203227	0.951990665203969	7.50085829624194e-12	-25.6160036624351	1.04219973608774	1.11990427900484e-15	-34.4255331784303
Mcmbp	309009	1	183271978	1.04173420390952	0.0485838216049687	-3.02446469228211	1.073676571562	0.00343539467407517	-5.6736234620696	1.04113641186523	0.027736566110102	-3.5850036601464
Sec23ip	309010	1	183320975	1.027285271342	0.154487418733739	-1.8676426181042	1.04571289172491	0.0439345479898842	-3.12505429824284	1.01966990639899	0.242654893997697	-1.41611503437614
Plpp4	309014	1	183830409	1.0259732627685	0.224206193697898	-1.49518914295449	1.21362029284535	2.50596034525804e-14	-31.3175192694873	1.08561042545317	2.53363958548692e-05	-10.5832686246445
Fgfr2	25022	1	184745418	1.21008260456509	1.57989730154566e-58	-133.09257554775	1.48573996010877	1.56396113427898e-157	-361.058637808456	1.14487790671584	1.53150706167015e-33	-75.5590558105733
Ate1	293526	1	184964097	1.04342248191146	2.24310297925774e-08	-17.6128205780737	1.08746216897269	1.29583014018137e-19	-43.4899652422214	1.04760011971278	9.83675355440991e-12	-25.3448953826334
Nsmce4a	293528	1	185102075	0.97010878685432	0.116686505913763	-2.14826437693437	0.921961302673392	0.000450967521024611	-7.70411523652133	1.03975463275558	0.0210897619622378	-3.85896757131485
Tacc2	309025	1	185139385	1.09934426115006	4.5925169385215e-71	-161.959113376176	1.13844213776098	1.17537192051232e-89	-204.768488650863	1.02994279428587	4.59081071041792e-10	-21.501794296101
Btbd16	361658	1	185335729	1.15526917420874	2.72996369491871e-33	-74.9810197582596	1.16242063562992	5.11383940436992e-26	-58.2352619446038	1.01011204700177	0.335500094941262	-1.09213303958605
Plekha1	361659	1	185428048	1.12963008272171	5.14758606240601e-33	-74.3467801897605	1.09825901498541	7.77226706531512e-15	-32.4882145014904	0.971777355682069	0.00124953315397993	-6.68498527424382
Htra1	65164	1	185497815	1.06581140095507	7.57957931168504e-13	-27.9081485105862	1.03417458443459	0.00177931358905743	-6.33152761317529	1.00047126425649	0.951528860850354	-0.0496852607560123
Dmbt1	170568	1	185617469	1.02277354386166	0.0913748307976179	-2.39278521264996	0.952774948266245	0.00288024281370838	-5.84988067807279	0.936258795585034	2.22671206243572e-08	-17.6201546579583
Cuzd1	117179	1	186089422	0.904323620437424	3.62991767234395e-06	-12.5263005897398	0.836304631976571	1.47401038895242e-11	-24.9404491810562	1.11179816933114	9.50752858977997e-08	-16.1685967760601
Fam24a	499278	1	186120728	1.01806602166995	0.650096591448674	-0.430634324903942	1.13531052383192	0.00802657643629526	-4.82499718859815	1.35196127622081	9.04131784208183e-17	-36.9421416381281
RGD1305014	309029	1	186132838	1.05352157985829	0.0268546598773513	-3.61731592085661	1.01084072127317	0.700169035002943	-0.356433494514358	1.05380573007521	0.0100258420136177	-4.60258931793327
Pstk	361661	1	186157730	0.946172819035914	0.0310651855339284	-3.47166752304175	0.904047363472829	0.00111929017176572	-6.79506056980472	1.00623836020596	0.782908151234681	-0.244739893531357
Ikzf5	309031	1	186170788	0.946029255402213	0.0363795452961813	-3.31374860470086	0.902947983356624	0.0010421964716058	-6.86642480101993	0.912558133756277	6.39015209087464e-05	-9.6581673954752
Acadsb	25618	1	186189037	0.941196935081208	0.00562292374407415	-5.18090351119491	0.945952125108105	0.0303273925655443	-3.49570392980196	0.952134119518522	0.00887922608925098	-4.7240408778874
Hmx3	293537	1	186313237	1.00337141922445	0.896357769337692	-0.109415649568878	0.88119507566781	5.33767211628578e-05	-9.83813584032448	0.994174831675054	0.801378178206281	-0.22142231074119
Hmx2	293538	1	186319110	1.00022737629827	0.99563894975444	-0.00437058736318197	1.12974430670821	0.0145527292213619	-4.22997672760336	1.28526945337484	9.24223374511509e-12	-25.4072375121843
Bub3	361662	1	186330358	0.900791939953728	5.80005903403236e-15	-32.7809082991287	0.945122859160566	0.000364881731817103	-7.91593727930728	1.06854003927219	5.00921887834355e-09	-19.1119858465115
Gpr26	192153	1	186767062	0.924389575640876	0.000537546862269736	-7.52849461614479	0.817377725107646	1.99044174607642e-13	-29.2452496118678	1.06915160788115	0.000953463952524149	-6.95540893906671
Cpxm2	293566	1	186836797	0.907055904280965	1.31112293335841e-05	-11.2420414939072	0.845089315664038	4.09777195516754e-10	-21.6154075295083	1.04625316713085	0.0211439061169504	-3.8564035418645
Chst15	286974	1	187031308	0.905143516608283	4.03295794529459e-16	-35.4468613997161	0.83728680369739	2.48195946135794e-33	-75.0762597152093	1.01766522643468	0.0941382236291435	-2.36299111264603
Oat	64313	1	187347862	0.804306563766316	6.82445438547886e-137	-313.533645345828	0.87337936897207	5.04508480175433e-41	-92.7875743500223	0.934385323048713	1.13028572559681e-18	-41.3240612186204
Nkx1-2	293568	1	187388711	0.618353180595507	5.58803198427534e-66	-150.249988972486	0.657991948941275	1.33584039384999e-37	-84.906087838483	0.812423292339612	6.54292217615398e-18	-39.5681477922905
Lhpp	361663	1	187403451	0.883571952552483	2.14401533761925e-66	-151.207935740684	0.95146601287639	2.75012050779622e-09	-19.7116211052112	0.990827170750868	0.137578163021702	-1.9835630650471
Fam53b	309060	1	187500066	0.966467821662852	0.000368354773979788	-7.90646402447478	0.990683095316388	0.408112354455454	-0.896212763920403	1.07627653325878	3.33355059125476e-18	-40.2424936943144
Eef1akmt2	361664	1	187616837	0.99591578606289	0.788705755498539	-0.237361961155168	0.931141078259619	8.45034268339012e-05	-9.37871847017609	1.04282493453008	0.00130566232416999	-6.64104483885669
Abraxas2	293570	1	187647078	1.15286268103334	3.93337174935688e-36	-81.5235663382442	1.07145420040554	3.32166936284961e-07	-14.9176281742662	1.06159322865847	4.16806545262949e-09	-19.2958138290127
Ctbp2	81717	1	187782640	1.14995927278669	1.3993463257087e-56	-128.60875999029	1.11388549492679	3.47377147302917e-24	-54.0168013482891	1.04852473006601	1.84936116336402e-09	-20.1084255745924
Tex36	499279	1	188390062	1.06622278146768	4.49616958405632e-12	-26.1277952851748	1.09234429805982	4.68341013749119e-16	-35.2973349814632	0.983842303806473	0.0456151515752435	-3.08751534626479
Edrf1	309069	1	188441634	1.06381046707683	3.75930244447282e-09	-19.3990324168426	1.05571175031501	1.06981071006046e-05	-11.4454437386318	0.991856370690885	0.370884138141214	-0.991865561264615
Mmp21	293573	1	188480186	1.05951137240174	0.0778668739295093	-2.55275465493376	0.847669031844068	1.53692746119936e-05	-11.0831401965832	1.10971845307263	0.000348333072248635	-7.9623514317592
Uros	309070	1	188491708	0.954414904683423	0.27836534963002	-1.27882082080382	0.942720642083607	0.24941859886266	-1.38862267408747	1.14018603932509	0.00057883599945218	-7.45449136843724
Bccip	361666	1	188512544	0.955526740491666	0.300443515677622	-1.20249551046997	0.973714231024048	0.609764558023275	-0.494682366774195	1.15580467218244	0.000197246143898936	-8.53105814773769
Dhx32	361667	1	188524512	0.82065764442348	2.4390543387819e-15	-33.6471659968017	0.982180048345752	0.541039228655619	-0.614263491386255	1.03504315050433	0.115436388278819	-2.15903565157197
Fank1	309071	1	188577575	0.855139833356234	1.51941286625016e-10	-22.6075269419084	0.899167621426535	0.000243159793041369	-8.32179174620532	1.02453929968871	0.261414299366629	-1.34164877627888
LOC100302465	100302465	1	189059744	0.906092450663712	9.34801425199897e-13	-27.6984422676431	0.813760519651689	1.82904870812273e-35	-79.9866822547245	0.997429829911421	0.828427545643568	-0.188225898391647
Dock1	309081	1	189467143	1.02235366861047	0.0691214806703389	-2.67188973298055	1.15021259016188	4.72699839380296e-22	-49.10358163385	1.01895145039259	0.0869556917713075	-2.44235658004472
Insyn2a	100233213	1	189697859	0.968214567614508	0.179369977872538	-1.71830469078333	1.12208556886815	6.04422960011599e-05	-9.71382143317472	1.01419729968511	0.507387393175624	-0.678480478054624
Nps	100360071	1	190077040	0.842449063399075	2.04402640577689e-36	-82.1781417568501	0.791626670531962	1.70501005761782e-45	-103.082758175118	0.992999340600602	0.551054212571506	-0.595922085247174
Clrn3	309082	1	190319025	0.892861830268025	7.97054198171622e-19	-41.6733642736721	0.912308600524873	1.66782159094048e-09	-20.2117474985983	1.00257356905787	0.813445418651147	-0.206476449040915
Ptpre	114767	1	190449774	0.949298091962267	7.92341322695002e-05	-9.44310338898303	1.02900849966522	0.0663089035905212	-2.71343109834036	1.0097161683613	0.402185339569829	-0.910842252905067
Mki67	291234	1	190496319	0.944609560151772	2.81485314439379e-14	-31.2012812106401	0.996247838013038	0.668395998625482	-0.402874468775703	1.01611448011561	0.0145028532950351	-4.23340986994611
Mgmt	25332	1	191711096	0.941704737796639	3.96196552190881e-15	-33.1620361488658	1.0009778360933	0.913158165469151	-0.0908461762944309	1.03423805687741	4.43168349432718e-07	-14.6293161177983
Ebf3	361668	1	191996730	0.906866596989418	4.76173916319092e-09	-19.1626528650163	0.956296700196553	0.0223694410626611	-3.80005948981545	1.03967007346286	0.00693311156949595	-4.97144656662336
Glrx3	58815	1	192241781	0.91594145380718	8.25883956288291e-30	-66.966268700913	0.92971985651021	1.17214586716284e-15	-34.3799402514638	1.01860103871175	0.00595456897135027	-5.12359645976003
Tcerg1l	361669	1	193012937	0.91905177914839	0.000145249253877729	-8.8370592990597	1.00698230120929	0.793475899478078	-0.231332111905308	1.00213341615608	0.916575817405823	-0.0871104901857368
Mapk1ip1	499280	1	193655321	0.975338024895098	0.159828110341046	-1.83365635160179	1.03530913314687	0.103539907485564	-2.26779816102275	0.981033464585696	0.227693126314997	-1.47975649382968
Ppp2r2d	246255	1	193665963	1.07977487867812	6.88829686357394e-06	-11.885686693107	1.20336715979661	5.73977565335932e-20	-44.3042817350939	0.934887076013242	9.0134558303398e-06	-11.6167920049058
Bnip3	84480	1	193708164	1.04204405448148	0.000167497158155366	-8.6945441730797	1.12494989946102	3.21283787237072e-20	-44.8845472409112	0.937273850881739	2.55223347411671e-11	-24.3914671749138
Jakmip3	365380	1	193811513	1.01688483248374	0.344757540023049	-1.06491389156008	1.12487912120959	2.2111525888044e-08	-17.6271668309783	0.979015242572829	0.169711883051134	-1.77365308532118
Dpysl4	25417	1	193883106	1.12996842951373	0.00214811025873411	-6.1431667727711	1.38200806188156	1.08473282997895e-11	-25.2471023059148	1.1268871643436	0.000819572393227586	-7.10672782539329
Stk32c	365381	1	193900718	1.13742421396337	1.02366704890982e-07	-16.0947043247619	1.50552447271172	7.08759167887548e-45	-101.657983580471	1.07560234417378	0.000705233895699322	-7.2569810432251
Lrrc27	499281	1	194006501	1.03764366771459	0.205220238135225	-1.5836715441588	1.27695499495969	3.15153152149695e-12	-26.483132583946	1.01192621297112	0.646121333720567	-0.436767969739232
Pwwp2b	361671	1	194041341	0.911922579642096	1.33641504580006e-09	-20.4332751470537	0.898298752177613	3.01602527468127e-09	-19.6193260066365	0.971031525701192	0.0256537544780216	-3.66306534466475
Inpp5a	365382	1	194190393	0.959984469674495	2.08342404440733e-14	-31.5021785864688	0.975856854935912	0.00010411034800588	-9.17005918280833	1.01978390581548	3.49988154658394e-05	-10.2601963408807
Nkx6-2	309095	1	194381975	0.890073716584063	2.2142060665302e-14	-31.4412973976478	0.817149644618581	1.57945644399995e-27	-61.7127167457746	0.959095019582607	0.00187963727587605	-6.27667645911908
Utf1	681901	1	194740339	1.04537819702207	0.00394840015777034	-5.5344448054625	0.968140070087408	0.0823971169800814	-2.49620483078462	0.985032225389367	0.261587904883108	-1.34098489562429
Mir202	100314122	1	194754730	1.10229080692168	0.000122578545920519	-9.00675854226682	1.10729322625143	0.00075515997091627	-7.18858094915077	1.15071548676701	1.31721181531528e-10	-22.7503336884369
Tubgcp2	309098	1	194792141	0.992457766135282	0.769498420091737	-0.262016378867446	1.18332378920422	3.36770702853277e-08	-17.2064486381335	1.11418518896168	1.64378670331443e-06	-13.318508012257
Zfp511	293586	1	194817697	1.01023650577055	0.803364358926262	-0.218946920841285	1.25904076118028	2.13464350641193e-06	-13.0572109011452	1.25365604932532	4.04293442164875e-10	-21.6288801596338
Msx3	114504	1	194839041	0.923713593598267	0.0125898352891579	-4.37486551368359	1.01375084002898	0.721930047741383	-0.325827031567927	0.994372985865483	0.837996365167673	-0.176741516018205
Caly	192349	1	194862671	0.87559645043237	0.000117392343285103	-9.04998887173374	0.996175826250207	0.926487584405577	-0.0763546338801562	0.934656762158012	0.024287041306307	-3.71781235045561
Prap1	60574	1	194883078	1.03827094022542	0.29269973339055	-1.2286079961472	1.11710329640525	0.00986943634349504	-4.61831253522269	0.860133665486334	1.93087199737014e-06	-13.157538844975
Fuom	293587	1	194888535	0.955489188629826	0.069864666829275	-2.66119523923981	0.926503214698503	0.00988702819996635	-4.61653166384441	0.783140892581671	1.1795150624433e-29	-66.6098643068497
Echs1	140547	1	194895036	0.986881830907602	0.64253342156831	-0.4423364455605	1.07523107100448	0.0292781430771601	-3.53091401139602	0.803140179126498	5.86563360527366e-19	-41.9800062590267
Paox	293589	1	194903267	0.966601539139282	0.0557881458437379	-2.88619387223984	1.07965105665216	0.000181249802832742	-8.61563435204943	0.86933541309714	9.39883231444232e-20	-43.811116400189
Sprn	541462	1	194946879	0.932717700861842	0.0014718331765919	-6.52124659621754	0.904067675571401	0.000123335541134455	-9.00060194006416	0.838206570798598	6.85092129502239e-21	-46.4299038140208
Olr286	365384	1	194957151	1.01252496516645	0.770544529681869	-0.260657832664327	1.07603122428984	0.153479838214768	-1.87418606771673	0.848129056352534	1.28807758019685e-05	-11.2597746060299
Olr287	287001	1	194976929	0.993898583620631	0.857557172671707	-0.153667428495004	0.954482892381337	0.250281009800171	-1.38517095317827	0.932039134605008	0.014528185889589	-4.2316646619415
Olr288	293590	1	195003659	1.01318081791876	0.723474189194195	-0.323690408468602	0.934980562852322	0.12848558090232	-2.05193859181986	0.963312257263688	0.239081308329201	-1.43095158269205
Scart1	293591	1	195020750	0.962230656187804	0.122427648705514	-2.10023504629585	0.738204277966914	2.05914107278317e-24	-54.5397532909651	1.10052678833099	7.45691496876297e-06	-11.8063687723424
Olr289	405041	1	195160617	0.850417993512914	3.69043061749893e-12	-26.3252779661757	0.768825761858626	4.1999668287624e-21	-46.9192103255305	0.973919942776524	0.195016680133794	-1.63467018492899
Olr292	293594	1	195209804	0.749039784523195	2.05832928134769e-35	-79.8685836295236	0.859679867724346	3.92849398675743e-08	-17.0524246009912	0.911262380321012	2.22781384387382e-06	-13.0144897924089
Olr295	293595	1	195235583	0.752135304000112	2.3222440570597e-22	-49.8143380617171	0.876014489308625	0.000164133083327031	-8.71483297551355	0.884218878394718	1.34646469037419e-06	-13.5180281483032
Olr297	293596	1	195264681	0.964939545922519	0.175151710845266	-1.74210276150016	1.0351439301136	0.269577258537266	-1.31090025610845	0.874308944149622	6.53176588611407e-09	-18.8465885035531
Olr298	293597	1	195315038	0.856993004023166	2.09768260937802e-25	-56.8237941087913	0.845683656674164	1.62871701983751e-21	-47.8664943523798	0.934640623775065	5.08821117570293e-08	-16.7937544141172
Olr299	293598	1	195334233	0.803340999827345	5.82177105837037e-13	-28.1720016879089	0.678004185045043	2.59837376981059e-27	-61.2149117346515	0.925230745645269	0.00299402162382088	-5.81113777062572
Olr300	293599	1	195362981	0.938875003356072	0.0611897954262136	-2.79377484476849	0.683439650994406	6.04974491853378e-22	-48.8568559369409	0.788955755681791	6.70820132138824e-17	-37.2406157252552
Olr302	293600	1	195393485	0.966414522474071	0.311207134079475	-1.16729656252075	0.774656576383386	1.11962804601578e-10	-22.9128544015631	0.828562731506334	6.97417057797494e-11	-23.3862226158498
Olr303	293601	1	195417480	0.909720181620459	2.0684671411226e-05	-10.786117643542	0.932594389846028	0.00750303898750523	-4.89244714217652	0.885808829128817	8.21784145232688e-11	-23.2221284453916
Olr304	405925	1	195454589	0.913425531566214	0.00156498091436663	-6.45988165035727	0.828222007703925	3.055309940827e-08	-17.303799702849	0.804686551772379	1.78998272282785e-18	-40.8643257061382
Olr305	293603	1	195492445	0.988127609682122	0.735583798999403	-0.307090810693253	0.704717502773935	1.32455581484691e-16	-36.5602843187479	0.712391845126263	4.17287862216303e-27	-60.7411913961223
Olr306	405040	1	195517786	0.816049772372134	1.37332677625314e-10	-22.7086148298315	0.657471468199242	4.88582419701361e-29	-65.1886297056024	0.788533421651847	1.79353850971665e-18	-40.862341184309
Olr307	293605	1	195581371	0.8157380026442	1.63347367141961e-13	-29.4428973748878	0.630960521835788	1.90556218406326e-44	-100.668967016951	0.808623138801624	5.28195832947871e-19	-42.0848198421989
Olr308	405304	1	195610776	0.868298060931131	4.51825726157213e-05	-10.0047991070732	0.664518337907011	1.56148965215725e-23	-52.5138168680046	0.820014154740218	6.20912434095198e-11	-23.5024161448299
Olr309	293607	1	195639216	0.973653512990697	0.426926071105447	-0.851144416327641	0.677496895316517	7.44450355136865e-23	-50.9519811571037	0.792612262579194	1.6204583298672e-15	-34.0560673660095
Olr310	405039	1	195652234	0.873550344661236	9.95265422739963e-06	-11.5176712858444	0.629390603161459	4.63647258082728e-38	-85.9642796762984	0.825626468252782	2.10634858007555e-13	-29.1886502913026
Olr311	365385	1	195702019	1.14404834428603	3.00023447731878e-05	-10.4142350202501	0.769137684667172	8.0813509010531e-13	-27.84404715964	0.878745035490932	9.09277507084953e-07	-13.9106155010376
Olr312	405038	1	195730853	1.15004203235066	3.61233530348829e-05	-10.2285710033009	0.781551593022222	2.14756919051823e-10	-22.2615143364828	0.864209976546853	1.1869840413517e-07	-15.9466799799437
Olr313	405926	1	195754003	1.02732907742267	0.44316848642896	-0.813805250704915	0.726437729118027	8.54372544498519e-15	-32.3935792474572	0.869002709010732	3.48416339894245e-06	-12.5672826002625
Olr315	293609	1	195779448	0.780729737153853	1.83492512526562e-34	-77.6808894847935	0.659754422868884	4.38622275135068e-66	-150.492147701999	0.782510575120325	1.88724165171525e-47	-107.586383051211
Cyp2e1	25086	1	195840343	0.873157807776995	2.36960033129065e-38	-86.6355122294337	0.814381425179166	1.11517845026592e-60	-138.046091142455	0.887557606143787	2.62414413769208e-40	-91.1386489196657
Syce1	502372	1	195852171	0.828704671941236	1.08208792075265e-29	-66.696075262077	0.708755034780631	1.96365403245906e-67	-153.598394190738	0.781768630250776	1.66928057282721e-67	-153.760808491705
RGD1309350	293613	1	195905763	0.93753671664147	1.0455500394535e-07	-16.073552550473	0.930334350954572	4.28268891782331e-07	-14.6635145868043	0.946202567956017	1.34030569128705e-07	-15.8251979351865
Scgb1c1	309100	1	195923803	1.09301514944635	0.00129879200430877	-6.64632067396891	0.981995031920146	0.579771176817862	-0.545121776014062	0.92540394850807	0.000972614435340195	-6.93552281809343
Odf3	365387	1	195926041	1.2897927564109	1.02812070168743e-08	-18.3929481697191	1.21236519082604	0.000269376383130064	-8.21940096252988	0.970838477795385	0.451453913875608	-0.795281984700146
Ric8a	293614	1	195935162	1.07142940808696	0.0358559224282754	-3.32824652534973	0.929905922356138	0.0592281150468987	-2.8263589334965	1.03033001994213	0.278543406069823	-1.27818137513504
Bet1l	54400	1	195931413	1.07571051861908	0.0269301916084073	-3.61450725712983	0.91141800409466	0.016518698287235	-4.1032623101661	1.02882595512861	0.306391748307547	-1.18289077258949
Sirt3	293615	1	195942071	1.0180731238323	0.477577494180382	-0.739028840751949	0.913969363558896	0.00256272264455851	-5.96668505261058	0.977556555799527	0.295635641173628	-1.21862752487043
Psmd13	365388	1	195964617	1.00068679653702	0.98254633336834	-0.0176077777060335	0.902410092210985	0.00537007343234458	-5.2269136960028	0.97447025289315	0.335465319872616	-1.09223669640028
Cox8b	25250	1	195977183	0.871264487185979	1.51664698622078e-13	-29.5171042408302	0.92269480398108	0.0002459451706072	-8.31040193058475	0.945463249474367	0.00056424729300529	-7.48001793978759
Nlrp6	171390	1	196004953	0.899468722040305	4.33268475888494e-11	-23.8622486363695	0.899533358869443	3.60867215847437e-08	-17.1373408624084	0.939528863134209	4.256718941341e-06	-12.3670118960037
Ifitm2	114709	1	196051539	0.951075422201997	0.024187192394779	-3.72193202580152	0.887720603147775	6.70039245920542e-06	-11.9133444572821	0.961311589874152	0.0463947592187294	-3.07056877400123
Ifitm1	293618	1	196067244	0.956142644545388	0.0012644719605205	-6.67310066646112	0.903070614319165	1.07098728825393e-09	-20.6546849145952	0.968420789499451	0.00643326225968329	-5.04627351951806
Ifitm3	361673	1	196111026	0.986116965269317	0.294825339544943	-1.22137216732376	1.02319575389486	0.140848858286398	-1.96006789057548	0.989581429911208	0.364711845525173	-1.0086477015053
B4galnt4	309105	1	196171394	1.03093426430922	0.0568777363898567	-2.86685129051925	1.03803430445223	0.0490019462760395	-3.01589526174115	0.959284731964305	0.00288903885798621	-5.84683140726443
Pkp3	293619	1	196187835	1.03935046034738	0.104418827372188	-2.25934528097862	0.757948804890409	1.40326561743556e-21	-48.0154848486219	0.995232430924887	0.816039004100799	-0.203293126017237
Sigirr	309106	1	196199462	0.963644474747223	0.00257424419241298	-5.96219930546066	0.880389620150019	4.39259251211126e-18	-39.9666120716556	0.992416732402607	0.469737806232833	-0.755580599018382
Ptdss2	293620	1	196241439	0.977233608679168	0.0434038646891465	-3.13720679370331	0.944579138581361	2.34363345279352e-05	-10.6612229822782	0.968289444493878	0.000848973944795454	-7.07148206141072
Rnh1	100360501	1	196269297	1.05915955931507	1.6346243316748e-05	-11.0215124535811	1.05960081813348	0.000290133629400859	-8.1451689500779	0.942219102012375	6.06267257170471e-07	-14.315944929664
Lrrc56	365389	1	196300815	0.920994140465996	0.00369314049953891	-5.60127809901035	0.855884351557208	2.89589510085615e-06	-12.7522163061769	0.996193228958782	0.875345868974728	-0.133136191898357
Hras	293621	1	196296390	0.926966983424963	0.0317674418962252	-3.44931335341928	0.779818624486861	2.70148684918999e-09	-19.7294635306222	1.00558511263174	0.853945824822221	-0.1578875241821
Lmntd2	309108	1	196315112	0.922622977196613	0.0129260741879644	-4.34850875272077	0.904425122555598	0.00884080463858338	-4.72837738401069	1.12626566226936	1.21497018705159e-05	-11.3182059258849
Rassf7	293623	1	196321849	0.935615532932717	0.058342340948213	-2.84142718939262	0.905234305707797	0.0171105153353743	-4.06806207257343	1.12522319841071	6.85840033299353e-05	-9.58745123803516
Mir3574	100526589	1	196326337	0.97077094537261	0.219603178453329	-1.51593309562032	1.02622384715393	0.361621057717796	-1.01715841732066	1.11421883038424	1.01650108321776e-07	-16.1017292312378
Mir210	100314053	1	196326343	1.10967089058724	0.00110084071596235	-6.81168110385807	1.11116591073871	0.00455269583744633	-5.39203572972677	1.13398292133622	2.09320951748532e-06	-13.0768120155997
Phrf1	245925	1	196334035	1.10665020707912	1.6740615956873e-08	-17.9054279770499	0.997476113166339	0.906496977527096	-0.0981675830155185	0.973474501716435	0.0964199065657657	-2.33904259903888
Irf7	293624	1	196367380	1.10828139429644	0.000617283776247855	-7.39018171070494	1.13975015012502	0.000242709346198189	-8.32364593670994	0.997226914353012	0.915947283405467	-0.0877964668315157
Cdhr5	171554	1	196373110	1.15554887383874	0.000192097670131528	-8.55750661667806	1.23241670492921	5.30946512714604e-06	-12.146019457135	0.998360113697207	0.961478439689161	-0.039283137824933
Drd4	25432	1	196396366	1.08075177859574	0.0235762734366631	-3.74751443552004	1.1506759383644	0.000634761355810176	-7.36226144733049	1.05103099844072	0.105735301669563	-2.2468164620203
Deaf1	83632	1	196401857	0.919036114606498	0.0013235542206762	-6.62743456949275	1.04830000324047	0.117620677827869	-2.14029042710459	1.01720688733981	0.443176335614428	-0.813787539346371
Tmem80	309109	1	196435375	0.900767692341331	0.000619426337877226	-7.38671676973212	1.01045582827826	0.768064176139084	-0.263881986644532	1.01316696449609	0.614929113038828	-0.486248281170449
Eps8l2	361674	1	196449988	0.95750604113121	0.000265203176757326	-8.23501432100136	0.957252793776183	0.00185130110506721	-6.29186658705515	0.952053424524131	2.08361038121315e-06	-13.0814084087432
Taldo1	83688	1	196493634	0.996967262638793	0.83404943796945	-0.181462600239443	1.00622258721581	0.717830505622614	-0.331521802394004	0.91997097919042	8.85480672782524e-11	-23.1474755782705
Gatd1	309110	1	196507127	0.966723260602715	7.87664705540742e-06	-11.7516082452284	0.961965690566566	1.33794099184165e-05	-11.2217936059993	0.92656878237187	6.83630306680118e-31	-69.4578907846066
Cend1	361675	1	196525154	0.898970579633453	7.4022552840381e-07	-14.1163109290673	0.834223621921426	5.88617886731468e-13	-28.1609991709705	0.892258163987619	1.16345975572078e-09	-20.5718677227653
Slc25a22	309111	1	196528471	0.904025954696039	2.21740356526009e-06	-13.0191736117534	0.862118244378231	2.82368752768424e-09	-19.6852221722745	0.907923730991553	2.13916303928716e-07	-15.3576810015622
Pidd1	293625	1	196536834	0.939951205731178	0.0163667275140033	-4.11250481509681	0.908689698640909	0.00164370691356582	-6.4108012746611	0.915453894022314	9.40042331024573e-05	-9.27217074370336
Rplp2	140662	1	196546365	0.953088408997111	0.192372143201668	-1.64832353708713	0.922495796518123	0.0633650911156855	-2.7588421824994	0.937961070885616	0.0472562295243074	-3.05217079194847
Pnpla2	361676	1	196552723	0.9125831439999	0.000608456175919859	-7.40458566798257	0.922805154238445	0.0099822509816514	-4.60694666482751	0.885089033820077	8.45115281072066e-08	-16.2863778845844
Cracr2b	309112	1	196558588	0.884916047665919	5.26572658696e-10	-21.3646317906548	0.925644276492066	0.000744991896466273	-7.20213721687035	0.888189606131587	5.74123771635929e-12	-25.8833462988141
Cd151	64315	1	196564744	0.885711812672593	6.16996751666114e-08	-16.6009871707716	0.989876253423058	0.692354563356064	-0.367657079791611	0.942599862556998	0.00186453690590991	-6.28474256454295
Tspan4	293627	1	196572176	0.966553207726609	0.156937903626292	-1.8519050701757	1.04604798447136	0.109872603140683	-2.208433737634	0.9900479930783	0.631723058933069	-0.459304178762745
Polr2l	502374	1	196570051	0.966388126650853	0.188992593165573	-1.66604745429057	1.03492906422886	0.263468984737652	-1.33381962290894	0.980687913387632	0.391590828622157	-0.937537788870323
Chid1	293628	1	196594505	0.981580965932936	0.0144161183777669	-4.23940836659556	0.981649697470068	0.0388660349065616	-3.24763454841412	1.0151179724225	0.023188113571385	-3.76411547766495
Ap2a2	81637	1	196652380	0.965298359661091	1.43872215375528e-06	-13.4517552315683	0.947837420045295	6.69965126179964e-10	-21.1237954553759	0.993645284506034	0.320198349445236	-1.13881463319472
Tollip	361677	1	196961585	1.03939420691121	4.28602537856179e-06	-12.3601507396608	1.1557582391625	1.44152933474535e-47	-107.855794782678	1.01549947819678	0.0392147377432718	-3.23870264000347
Mob2	499288	1	197092972	0.988635149775643	0.226021451934213	-1.48712536415159	1.02326865016983	0.0383530111998583	-3.26092223535019	1.015703307613	0.0623407774104309	-2.77513953422935
Dusp8	361679	1	197169422	1.15200413638834	2.54061705844509e-27	-61.2373905229174	1.20936246629069	1.08126553387095e-33	-75.9071759230569	1.04019148262792	0.000632321082037994	-7.3661132516273
LOC685544	685544	1	197446125	0.848318164808629	9.07646846392459e-31	-69.1744527015484	0.777633829409102	3.21964921829227e-46	-104.749641862523	0.968456727894825	0.00942146046650599	-4.66476516350394
Ctsd	171293	1	197527467	0.868840234556375	1.91630174364638e-20	-45.4013047064864	0.856348852610088	1.34217899061532e-17	-38.8496521752257	0.973603130088666	0.0415396088290542	-3.18110787730806
Syt8	60566	1	197591310	0.840054593596123	1.33374376758413e-10	-22.7378610791692	0.758587283267611	4.2190893689054e-17	-37.7043272654956	0.953609189164745	0.0550154362495736	-2.9001414740439
Tnni2	29389	1	197595012	0.983861797964066	0.658056934360894	-0.418463825015674	1.05609248012497	0.222162433923764	-1.50434648031906	1.11533761774376	0.000811220626242162	-7.11697049862349
Lsp1	361680	1	197614687	0.928716905773362	0.0324832809420863	-3.42702975456346	1.00523109629349	0.902006951720368	-0.103133051942153	1.08175125404531	0.011732602641203	-4.44538376188282
Tnnt3	24838	1	197652535	0.950931000783369	0.174681471408884	-1.7447911269466	0.99512923507609	0.912120382264836	-0.0919832995213797	1.08159667576267	0.0171167507372706	-4.06769771966531
Mrpl23	64360	1	197687452	0.919053066206667	0.00167736536523707	-6.39053095151251	0.897119850723262	0.000768165529133765	-7.17150531531419	1.00026931341295	0.99092305214552	-0.00911839434135908
H19	309122	1	197730698	0.846459591275082	2.0311253302067e-07	-15.4095056616442	0.834542431909483	2.42219145061654e-06	-12.9308378694601	1.17633719014898	3.85090972693229e-09	-19.3749564238498
Mir675	100314133	1	197732275	0.808318415035628	7.71098436553946e-16	-34.7987156346089	0.756507788997669	1.15144958954543e-18	-41.3055100126486	1.14407771131513	2.38805228054571e-09	-19.8527877486299
Igf2	24483	1	197814409	0.791944852780664	5.89232997217079e-20	-44.2780503594252	0.81128719707969	7.66060887847459e-12	-25.5949296472835	1.11898241643067	2.13820039732422e-07	-15.3581311115393
Mir483	100314198	1	197818396	0.83586624993516	2.32225727829746e-07	-15.2755559735201	0.884834157078074	0.00299104974058063	-5.81213086938881	1.18344061776399	1.45443415072435e-08	-18.0460638188159
Ins2	24506	1	197843277	0.833372323238088	2.35191531849426e-21	-47.4990569275283	0.801766764011035	2.29729157981247e-21	-47.5225560978195	0.960237451923162	0.0127625530380067	-4.36123993973061
Th	25085	1	198071506	0.921573701526433	5.29151813193488e-10	-21.3597457437794	0.896795203457982	5.69337739940816e-12	-25.8917174763233	0.993281374367307	0.558288680622601	-0.582879101593548
Ascl2	24209	1	198148999	0.941598336026385	5.70250387119558e-07	-14.3771902969228	0.970528331214186	0.0372998002908286	-3.28876730647998	1.03531360827841	0.000926874478720801	-6.9836924074773
Cd81	25621	1	198235861	0.951085118903037	1.81978154513864e-06	-13.2167940942234	0.976553996079673	0.0538574702573439	-2.92141416155909	1.02767716276781	0.00291988057677114	-5.83621256190435
Tssc4	361682	1	198253111	0.920717538442948	1.57797442185868e-05	-11.0567834518929	0.938465854839384	0.00459218636312828	-5.38339903648345	1.04082011161566	0.0137633567534193	-4.28574552612478
Trpm5	365391	1	198256020	0.898269880002335	9.3524506098184e-11	-23.0927976166686	0.776230041305766	8.03354443752094e-37	-83.1120226107669	1.08508299300133	4.17225075093322e-09	-19.2948101983223
Kcnq1	84020	1	198291766	1.04418734078032	7.91146219096286e-08	-16.3523681257842	1.03446458745386	0.000413475890018861	-7.79091135228906	1.08132006103797	9.03298125283752e-28	-62.2715001410759
Cdkn1c	246060	1	198655394	0.938287248826193	0.000563559929612882	-7.4812368776765	0.869872141405274	2.99740394179778e-10	-21.9281043686402	0.988927052822114	0.489695542592391	-0.713971422638366
Slc22a18	309131	1	198671768	0.945326242670972	2.18028542472246e-11	-24.5489802259322	0.907883833055033	6.34568961607969e-22	-48.8090962640712	0.924562892802154	6.76739709749102e-27	-60.2576809738433
Phlda2	293637	1	198696897	0.923365067092407	0.000109354508586938	-9.12091558090099	0.839047217719158	1.24378854163206e-12	-27.4128591186711	0.90758040353319	4.46521769565411e-08	-16.9243627747869
Nap1l4	361684	1	198709700	1.03748146638539	0.00454923519569531	-5.39279614900597	0.975564066386783	0.110678313447579	-2.20112736227512	1.01118509500437	0.328256237541992	-1.11396076356701
Cars	293638	1	198753737	1.4862286765794	3.28811396097193e-78	-178.411323117279	1.05454807472217	0.0360479005437875	-3.32290665428997	1.07514857661313	0.000124166507004771	-8.99388709468121
Tnfrsf26	361685	1	198802996	0.966045938496232	0.0691702734976221	-2.67118408238553	0.820204632168368	3.05305635519186e-18	-40.3303885013547	1.0286488604729	0.0859744690065129	-2.45370489882114
Osbpl5	361686	1	198862071	1.01744988583013	0.386255289599621	-0.951256756107654	1.00019993769923	0.993314414872088	-0.00670803376294682	1.11819047030947	2.20225816836554e-10	-22.2363676558395
Mrgprg	309133	1	198948974	0.944133542494584	0.0239131644429961	-3.73332615817227	0.880293426363107	3.02215525117411e-05	-10.406955228788	1.16739734201338	3.51116796064451e-12	-26.3750723814802
Mrgpre	404660	1	198966103	0.957098638683762	0.0649877888267632	-2.73355589093883	0.911953833225343	0.00124886617993293	-6.68551919534585	1.0698127811376	0.00104884307923717	-6.86006755157079
Nadsyn1	353255	1	198981954	0.93139405954936	0.000213882063990122	-8.45008579770531	0.922917550538005	0.000433883993989228	-7.74273335454923	0.918586649662261	3.5590045990308e-07	-14.8486147522055
Dhcr7	64191	1	199015081	0.944474806758785	0.000120313647456758	-9.02540849622473	0.943600735322836	0.000726605618133158	-7.22712670612179	0.935303555103163	2.37680249399746e-07	-15.2523395564837
Shank2	171093	1	199169429	1.08910184030843	5.73951232373578e-43	-97.2637847530435	0.99074956964515	0.218493736415549	-1.52099793114777	1.02521039978606	1.08387990974048e-05	-11.4323783524621
Cttn	60465	1	199599710	1.00974203849211	0.618558286837561	-0.480363852563846	0.958887283491064	0.0723236813736219	-2.62660366024436	1.04233064849928	0.0170758005734742	-4.0700929889158
Ppfia1	293645	1	199641277	1.02546961319298	0.3431504826615	-1.06958620306721	0.999006158390792	0.974809112651336	-0.0255136090481332	1.05207371333206	0.0298932898725068	-3.51012124275091
LOC100364769	100364769	1	199696206	1.00481448292907	0.847751476682873	-0.165167756093066	1.0040529910834	0.891562913466107	-0.114779273819942	1.04224933904907	0.0602351755115111	-2.80949878648802
Fadd	266610	1	199743200	1.0157297823125	0.352394134637662	-1.04300502910612	1.12447608064486	3.29084406790756e-09	-19.5321217494789	1.01697643775127	0.246367279401826	-1.40093185077621
Ano1	309135	1	199751439	1.14587534413397	1.17932837832057e-10	-22.8609058244169	1.3177420318284	1.78179437023659e-27	-61.5921765811332	1.09125167909801	5.11098485505089e-06	-12.1841184413892
Fgf3	170633	1	200001261	1.04629760819897	0.0276697645242602	-3.58741499536552	1.07911570364563	0.00223224300986107	-6.10474836500378	1.04579621665743	0.0132279147739784	-4.32542592673348
Fgf4	116499	1	200024056	1.31527966517218	4.2222020132661e-15	-33.0984195988637	1.42695742717476	8.30251249814429e-18	-39.3299734942781	1.18304454591134	8.77770516064445e-08	-16.2484657416938
Fgf19	170582	1	200056656	1.25732437044383	2.95916479445173e-15	-33.4538693304271	1.1771955169041	2.31003322862388e-06	-12.9782486488484	1.14706502548105	6.75305858537612e-08	-16.5106852179381
Bc1	29294	1	200073610	1.38256459016844	3.57806735332874e-22	-49.3820492366643	1.18577922357342	2.01659639600949e-05	-10.8115143271567	1.19598963685155	2.88246005316792e-10	-21.9672068152734
Lto1	309136	1	200074247	1.15619825054048	7.16220084356452e-10	-21.0570336158135	1.14927868009945	6.12791229371414e-07	-14.3052415310059	1.08999387807339	3.94285663593947e-05	-10.1410199698685
Ccnd1	58919	1	200089002	1.09055274379789	5.83098460342246e-29	-65.0117818250603	1.10849387770163	1.56191433505867e-28	-64.026470397032	1.10358346956568	1.21555344074021e-46	-105.723714797863
Smim38	246306	1	200366561	1.17588572677549	3.22572022441532e-49	-111.655513305994	1.34241049938579	2.1760325305516e-107	-245.599101671779	1.10454302142905	2.22119958389805e-25	-56.7665799217979
Tpcn2	309139	1	200416540	1.13295121561697	1.48690386052912e-19	-43.3524207548082	1.30443368019312	8.86492326398713e-60	-135.973003296219	1.09077992326969	2.35039895635121e-13	-29.0790211265155
Mrgprf	266762	1	200464100	1.13801998507009	0.000117989241643129	-9.04491711017093	1.29492416557552	8.5346526256834e-11	-23.1843013674949	0.992673720463599	0.802686135778795	-0.21979150597733
Mrgprd	293648	1	200485189	0.933879588684327	0.00816424706183957	-4.8079907721407	0.830586648781023	2.03140174153387e-09	-20.0145397691163	0.86049041800025	2.77173826881703e-11	-24.3089613656833
Ighmbp2	29532	1	200506641	1.02834340698674	0.264029947998181	-1.33169274288253	0.972869008751277	0.352613901310115	-1.04238158463921	0.792681467734322	5.50848990115375e-25	-55.8583368043754
Mrpl21	309140	1	200529416	1.06683658429035	0.00695524732829174	-4.96825889301806	0.950112853688902	0.070570273407327	-2.65114627970558	0.785313688861756	5.54587650723728e-30	-67.3644981098722
Cpt1a	25757	1	200566888	1.02397915647255	1.97030932980266e-05	-10.8347349143423	0.987175972619382	0.0509677387941779	-2.97656241907949	0.871587716337122	2.58659009998339e-156	-358.252934062504
Tesmin	309142	1	200630144	1.01004128474568	0.576116303046137	-0.551445723657684	0.845193353558062	9.0742181821426e-15	-32.333339169199	0.779525594850159	2.88350720497407e-54	-123.280587688918
Gal	29141	1	200650439	1.05143621765065	0.00177925376873037	-6.3315612336304	0.847646570851814	4.31309828216011e-17	-37.6822900760686	0.941420749717589	1.79401141580887e-05	-10.9284713380267
Ppp6r3	309144	1	200693125	1.06472286669181	2.02771387205508e-21	-47.6473779658302	0.993592318832418	0.411240268385159	-0.888577640683674	1.00381232384626	0.519076222481224	-0.655704542474056
Lrp5	293649	1	200814247	0.989717893661761	0.171952989781374	-1.76053415475067	0.921230017242324	2.84034571488959e-20	-45.0077760845214	1.01988104954478	0.00301189073114614	-5.80518724754247
RGD1311946	309145	1	200945241	0.961914447974097	0.000117728282391482	-9.04713128036748	0.946564425538237	3.53280765781037e-06	-12.553417632674	0.968657412257092	0.000213798518881068	-8.45047648698821
Kmt5b	361688	1	201000444	1.05247037170348	1.07865671234624e-15	-34.4630599127815	1.03196121517896	4.04616768587376e-05	-10.1151552822309	0.976704431283166	3.15835540082857e-05	-10.3628740156245
Chka	29194	1	201076860	1.12958344622219	1.32630547726965e-83	-190.83216547826	1.12427893062453	3.48067210067996e-53	-120.789784521166	0.96688062908368	1.30251782153068e-09	-20.4589666598375
Tcirg1	293650	1	201127097	1.19062128859476	1.13454900772884e-25	-57.4383921029008	1.08641999490961	3.10222543727465e-05	-10.380805728042	0.863688956219759	1.37694435251927e-22	-50.3370052390529
Ndufs8	293652	1	201140587	1.01184202418093	0.633443113701082	-0.456585080094149	1.06372146087053	0.0336315081127673	-3.39229190996641	0.884077908994119	9.47595661572615e-09	-18.4745081289923
Aldh3b1	309147	1	201145309	1.02430546007355	0.176657425763344	-1.73354286947208	1.05542304509016	0.00971876270914357	-4.63369696191026	0.910049797084018	2.34522971824754e-09	-19.8708824789729
Unc93b1	361689	1	201167403	1.08155467976138	0.000477978594781476	-7.6459446072674	1.06502058185489	0.0187280312893598	-3.97773387806875	0.896036660677697	2.6884536579674e-08	-17.4317145639665
Acy3	293653	1	201279851	0.990439046922605	0.428403760915943	-0.847689161464952	0.910899739846023	1.1416775475275e-10	-22.8933522162588	0.959361832196791	7.19697106955172e-05	-9.53926521224537
Doc2g	293654	1	201296342	0.998084843110028	0.893237480917848	-0.112902797382151	0.863933725283642	8.24693274830844e-18	-39.3366903307604	1.01147854522328	0.33615484009058	-1.09018339156721
Ndufv1	293655	1	201300370	1.04208337631583	0.00699358674613581	-4.96276172899889	0.920827753509473	5.94690237701469e-06	-12.0326400828757	0.998761583076133	0.925320296187901	-0.0776153352569174
Gstp1	24426	1	201337762	0.915660580834964	3.21289864311192e-11	-24.1612624891708	0.789031664953557	7.69438043219092e-50	-113.088764401288	0.959209063121248	0.00023298733992625	-8.36452644095525
RGD1307603	293656	1	201355682	0.872103505849247	5.63073534933012e-28	-62.7441425575411	0.774872070092324	2.58253175041043e-67	-153.324431014218	0.971685450953636	0.00568623321069587	-5.16970725169891
Cdk2ap2	688405	1	201391469	0.956472053791584	0.0185506555366799	-3.98725015164852	0.864929799835117	5.50980864196579e-11	-23.6219061295986	0.992699151324771	0.646671241397149	-0.435917241292408
Pitpnm1	361694	1	201394149	0.964033035485479	0.0491845814299433	-3.01217509016965	0.859753990961154	1.00081435541818e-11	-25.3276219989238	0.993327464655509	0.662932963629676	-0.41108140457244
Aip	282827	1	201407287	1.03228727190552	0.305076410633548	-1.18719300708392	1.03528549041343	0.342657423122918	-1.0710240973212	1.07628671605856	0.00608469483099161	-5.10197870482875
Tmem134	361695	1	201419299	1.02450505255471	0.444507008286572	-0.810789457478518	1.01955357526409	0.603132439841298	-0.505618471476805	1.07524889221769	0.00797192743761438	-4.83182897882876
Cabp4	365394	1	201428672	1.40618341702357	1.07325026885655e-18	-41.3758399952634	1.31549231317239	2.77481773291067e-09	-19.7026807737392	1.00284839376375	0.933882421440374	-0.0684047357865488
Coro1b	29474	1	201443101	1.12824808956085	3.63211904662008e-05	-10.2231092276152	0.982625300942058	0.61111433747679	-0.492471205604256	0.991292786331666	0.724315900597959	-0.322527654966514
Ptprcap	499300	1	201449133	1.25197311790343	1.62057137429221e-07	-15.6353168637177	1.05156249253952	0.320505416768901	-1.13785610176922	1.04473496803352	0.246692796948907	-1.39961145348595
Rps6kb2	361696	1	201451365	1.05826361560274	0.000196991539285901	-8.53234977793587	1.02928164524101	0.106490124187009	-2.23970302877082	1.01074943360889	0.407843496692963	-0.896871764702964
Tbc1d10c	361697	1	201477162	1.11186260018106	4.95696750999589e-07	-14.5173014863098	1.02401673975802	0.344501546690225	-1.06565669887167	1.01876500051498	0.318965094315759	-1.14267360439199
Ppp1ca	24668	1	201485117	1.12518215994855	6.36099371727001e-08	-16.5704961339515	1.0592345388895	0.0249875792271711	-3.68937640848846	1.00290383803537	0.877192937099694	-0.131028314112754
Clcf1	365395	1	201514020	1.19309948580839	2.62228432712064e-19	-42.7850709484006	1.13084565926476	1.19032571548666e-07	-15.9438686707938	0.962484005813483	0.0275752022240777	-3.59083838026737
Pold4	361698	1	201526737	1.04493529961335	0.000121543408562276	-9.01523908687266	1.01220154690068	0.372436157422072	-0.987689645322325	0.957839825025351	1.77483163171126e-05	-10.9392199019158
Ssh3	365396	1	201557168	1.01996864460912	0.240700243508294	-1.42420292252643	1.00993602280339	0.624649618401203	-0.470564397004665	1.00216868787268	0.884510824261543	-0.122720527739209
Ankrd13d	361699	1	201565712	1.05642556944685	0.0356980673207883	-3.33265872833458	0.990071777921069	0.752139697077206	-0.284833204895021	1.11963503081825	9.58573812711475e-07	-13.8578192688587
Grk2	25238	1	201581480	1.14738734302591	1.08808543347831e-12	-27.54660144716	1.06952270749259	0.00393875121973915	-5.53689155521613	1.05346421333111	0.0027744801306027	-5.88729188965748
Kdm2a	361700	1	201612430	1.05494044141804	4.9539913669074e-28	-62.8721890154185	1.05658705503542	6.90332321502932e-21	-46.4222840318495	0.990784541148131	0.0354837852837515	-3.33867943941438
Rhod	293660	1	201708699	1.08563434342934	3.72235502402137e-16	-35.5270049489511	1.16371158982739	2.18323086097581e-36	-82.1122575218122	0.972904588452647	0.00184339243743643	-6.2961476889213
Syt12	191595	1	201730366	1.03881963000365	0.0803112695704631	-2.52184532453338	0.951265272550779	0.0528518332210521	-2.94026288001957	0.910716020194382	1.36231536780103e-06	-13.5063248294621
LOC689065	689065	1	201784009	0.928721387016443	0.000121964016840227	-9.0117845006681	0.860286222486814	3.66254913216949e-11	-24.0302766337545	0.853711625631967	1.03612314757515e-20	-46.0162158547921
Pc	25104	1	201799448	0.944642970905551	1.10929148611335e-15	-34.4350548841859	0.928017647076665	1.06834896684575e-18	-41.3804172387424	0.944922982476784	7.96852225817904e-19	-41.6736177043023
Lrfn4	688721	1	201888569	0.779985960335192	2.4701145350857e-16	-35.9370969678599	0.773762493913537	1.95064754939915e-12	-26.9628597218632	0.823052694815006	5.15330545845922e-14	-30.596552956536
Rce1	309153	1	201899358	0.945353420616498	7.951146585295e-06	-11.742194415132	0.939250605765077	3.23817007665702e-05	-10.3379170858758	0.912872534260008	3.50992877255e-16	-35.5857657433537
Sptbn2	29211	1	202002970	1.04754114629046	6.67158874639513e-05	-9.61506744054327	0.963566245232298	0.00793842716432744	-4.83604011348062	0.975703949955693	0.0163606146656672	-4.11287837726227
Rbm4b	474154	1	202047934	1.0350290420489	0.00737861494994453	-4.90916933414241	0.984420154915748	0.304799528833726	-1.18810100099195	0.957280175373688	0.00010995560039815	-9.11543390639757
Rbm4	293663	1	202078442	1.0210748155454	0.146923579454814	-1.91784269503577	0.962620778851998	0.0249601355724512	-3.69047530390707	0.970021143782269	0.0147260563466246	-4.21813681370689
Rbm14	170900	1	202094571	1.03084173858737	0.0105033798795858	-4.5560581803213	1.01030374498354	0.459920856708311	-0.776700854935511	0.959528894669642	4.43823610382452e-05	-10.0226684413737
Ccs	84485	1	202113792	0.996277305521291	0.908438672569203	-0.0960278974759221	1.09838188841972	0.0144156813425586	-4.23943868278897	0.938415806073912	0.0250956553713625	-3.68506054060109
Ccdc87	689151	1	202135021	1.02196696745596	0.581992087833769	-0.541298426130448	1.06577163250818	0.171298808453718	-1.76434582957983	0.950374113779628	0.140352243219418	-1.96359999326372
Ctsf	361704	1	202152777	0.945294802270442	0.00709071022943208	-4.94896977005144	0.852431613218286	1.19316296751826e-10	-22.8492431930373	0.882519290120693	2.59937597375342e-12	-26.675749709803
Actn3	171009	1	202159081	0.994573956814298	0.883508031969696	-0.123854896183126	1.11330882679258	0.0157532192048582	-4.15071054063684	1.01514952934861	0.647991317729836	-0.433877981284692
Zdhhc24	293665	1	202175832	0.98511542178513	0.72893981811656	-0.316164104405173	1.1287830100459	0.0187348517006282	-3.97736976240015	1.03296112135161	0.392674852085959	-0.934773357936223
Bbs1	309156	1	202186150	1.00695938999971	0.85585937989536	-0.155649192158324	0.766616573881465	7.78985391148449e-09	-18.6704437305792	0.94821423154931	0.118981932103387	-2.12878362846208
Dpp3	114591	1	202204685	0.957994544274145	0.0105445903550317	-4.55214231312397	0.853209830811371	1.81628721046562e-15	-33.9419819716941	0.940608870798701	2.17249467887852e-05	-10.7370493361238
Peli3	309157	1	202232228	0.969316410874568	0.183823164939402	-1.69378104359947	0.862946957052381	1.55076299728317e-07	-15.6793485848338	1.00360217410595	0.858966084297861	-0.1520258405505
mrpl11	293666	1	202264462	0.980956840780733	0.40330569672733	-0.908060451917851	0.939353981551038	0.0224617678931358	-3.79594061980713	0.968970677257363	0.115428048516638	-2.15910789970426
Npas4	266734	1	202281958	0.995500193977846	0.840740886350089	-0.173471768325251	0.989956498845271	0.705841139857143	-0.348365081175078	1.00418265261711	0.831978236763829	-0.183948996238831
Slc29a2	65194	1	202327948	0.926778872320219	1.13476308816029e-05	-11.386501568723	1.00320853067233	0.875062236483699	-0.133460267744016	0.963588906975852	0.0119610614936829	-4.42609878074561
B4gat1	293667	1	202343268	1.11631361132703	0.0169788942914286	-4.07578421850965	1.31419768688032	6.08776704755771e-07	-14.3118142953298	1.15315818110579	0.000488059219844404	-7.62507380733353
Brms1	293668	1	202345766	1.10343131429911	0.00997841913150604	-4.60733060486266	1.2571967497062	4.10882373561815e-07	-14.7049588591253	1.07513663060662	0.0297094783839425	-3.51628914658054
Rin1	207119	1	202355729	1.31954700092051	6.15246020046096e-11	-23.5115839885125	1.37499327500391	1.89396287655481e-10	-22.3871795359205	1.11379388319961	0.00332265948035576	-5.70698976842177
Cd248	293669	1	202373676	0.986642598800517	0.620197470648077	-0.477717350608405	1.00806468963438	0.799035693268956	-0.224349661786917	1.03066545940785	0.176421878549827	-1.73487711504005
Tmem151a	309158	1	202387398	0.926380281777631	0.00614321564484002	-5.0924069532589	1.11568961144183	0.000731945214256809	-7.21980489071537	1.04086785603207	0.0897809818799869	-2.41038210917683
Yif1a	171441	1	202395000	0.97852469254192	0.497438857947775	-0.698282628533578	1.20518618066798	5.36980943280583e-07	-14.4373032304405	1.04327206817219	0.116051029860856	-2.15372527201537
Cnih2	361705	1	202399416	1.2829817269717	6.33136907219679e-15	-32.693259899013	1.09312651998873	0.020127094804717	-3.90568837141909	0.990560473898898	0.739219675869517	-0.302160141220061
Rab1b	100126191	1	202405759	1.1020949512151	0.000491599492305942	-7.61784621301104	1.02938081672053	0.381013685050582	-0.964919985732569	1.01005430664544	0.681569352510311	-0.383357268517981
Klc2	309159	1	202414555	1.05410518445947	0.046017118011613	-3.07874182102925	1.02595475718277	0.412063274402712	-0.886578362777245	1.02488694978744	0.287198228277834	-1.24758261077614
Pacs1	171444	1	202437503	1.14123053269512	4.66346209160328e-08	-16.8809226335444	1.16199118533069	2.08295970478581e-07	-15.3843058336646	1.01966061204558	0.371731104839515	-0.989584522534137
Sf3b2	293671	1	202570423	0.990028156914238	0.724055921167872	-0.322886650397069	0.924532189255262	0.0198937919015924	-3.91734756066691	1.10879308019927	3.45904807541433e-05	-10.2719320364664
Gal3st3	499302	1	202593692	0.969219052395396	0.276634557913767	-1.28505792932796	0.853063933900029	3.38917187684901e-06	-12.5949249505295	1.08596366709724	0.000917345209535821	-6.99402670122129
Cst6	171096	1	202655322	1.07399451783411	0.0117734110237575	-4.44191159308936	0.962626219088046	0.257800731543154	-1.35556835084278	1.02151059358184	0.395565077336646	-0.927439960843516
Eif1ad	293673	1	202674362	1.20123398752103	4.82283271113102e-06	-12.2421491031247	1.32201469013199	4.62022869872089e-09	-19.1928216311903	1.12718402791072	0.000738412875227249	-7.21100743827103
Banf1	114087	1	202672170	1.16243912812516	1.66172072614503e-05	-11.0050718174669	1.26227880292488	1.80611654861877e-08	-17.8295017569209	1.08191699658854	0.0100870710981407	-4.59650076444209
Sart1	29678	1	202690472	1.19697689352041	2.76362359832603e-13	-28.9170634923462	1.03379520705402	0.252267767394104	-1.37726418657338	1.00304897646344	0.885698330899253	-0.121378870667356
Tsga10ip	361707	1	202700576	1.24749149277574	6.06521164089886e-10	-21.2232814927042	1.06808296210812	0.119516309196231	-2.12430243829338	0.948144796229961	0.0905988901063343	-2.4013133164902
Bles03	266609	1	202734555	1.02661692336696	0.413306637556295	-0.883565497694315	1.12707311102631	0.00142218410845575	-6.55556148449393	1.01875212395952	0.504578098652979	-0.684032647100053
Drap1	293674	1	202731786	1.01971012284728	0.564133174544879	-0.572464930277645	1.20819400729739	1.89738121634453e-06	-13.175035929718	1.03983401049273	0.185819429426972	-1.68297988634213
Fosl1	25445	1	202754549	1.12559821500625	1.03512486689761e-05	-11.4784034011843	1.28535837929974	4.9123200748778e-15	-32.9470300443651	0.920317190294216	0.000473425545618033	-7.65551590032501
Fibp	282837	1	202768132	1.0265960899143	0.276904710205717	-1.28408183845615	1.0747366174486	0.0120176253095671	-4.42138093099302	0.974746806507142	0.2269402141185	-1.48306867011705
Ctsw	293676	1	202772572	1.15032284566932	0.000361041858156352	-7.92651665578153	1.14276693115429	0.00401686638474255	-5.51725318660715	0.996152073470899	0.907940890647916	-0.0965760009052156
Efemp2	293677	1	202782395	1.20556344399006	2.54198182778876e-07	-15.1851516270015	1.2391862376347	5.8796800236851e-07	-14.3465933082691	1.00067207329597	0.982655649435196	-0.017496525969138
Mus81	293678	1	202790468	1.07744020852157	0.016201706245369	-4.12263871850175	1.26318834327708	1.01316438419411e-10	-23.012772443215	1.07975923487339	0.0039953982561518	-5.52261201608372
Cfl1	29271	1	202797799	1.05199761279732	0.0132569790955883	-4.32323114102506	1.2013826279597	1.46540169143676e-14	-31.8540619049244	1.05162796512898	0.00470526090085311	-5.35907405565369
Ovol1	309164	1	202855265	1.02839020732449	0.128521469880118	-2.05165930782418	1.0230531098282	0.286395801738777	-1.25038050273641	0.977149885440326	0.134874267774062	-2.0034122843412
Ap5b1	361709	1	202876272	1.00455435634247	0.812446451927336	-0.207705272270297	0.976372718730223	0.294011500476504	-1.22413639514149	0.965108819452158	0.0345328720280299	-3.36584359617577
Kat5	192218	1	202895753	1.03720545251679	0.034821826672671	-3.35751088557378	1.052875423271	0.0124502080821678	-4.38601794278396	0.931498952633554	4.48076878637487e-06	-12.3157159221581
Rela	309165	1	202925001	1.13872031676137	4.96217496791194e-17	-37.5421024346805	1.18343082350393	4.45126004555553e-20	-44.5585146474793	0.980516947267184	0.153950162376063	-1.87112634987972
Sipa1	361710	1	202938770	1.1430333338905	4.84528012738937e-12	-26.0530160544266	1.01271513247007	0.585450382696735	-0.535373843007995	0.992656496560683	0.672886753959232	-0.396178233987959
Map3k11	309168	1	202975353	1.05763740554808	1.50033827931477e-14	-31.830500699691	1.06743422475408	5.48158238813022e-14	-30.5347974856809	0.961429515171749	1.40616347685248e-09	-20.3824007794403
Ehbp1l1	309169	1	202994116	1.10138335037594	1.7417767424618e-06	-13.2606048493652	1.03474520740982	0.152849264557103	-1.87830304219038	0.970924420300138	0.0987829596777775	-2.31483016200046
Fam89b	309170	1	203015773	1.26403510253586	4.98761016376575e-09	-19.1163089670013	1.11410709363359	0.0223652123951618	-3.80024854537686	1.00783504967341	0.825317380599838	-0.191987262869595
Znrd2	689397	1	203017682	1.29839036151773	1.85960066436127e-12	-27.010659347834	1.14642815613695	0.00167371011237357	-6.39271249253573	0.998173706884258	0.954991724943033	-0.0460526035200653
Ltbp3	83838	1	203029877	1.38505047304849	1.31935431255233e-37	-84.9185059810151	1.31662419666632	1.81044000528042e-19	-43.1555468543124	0.907474638123013	2.05522772031487e-05	-10.792538810356
Scyl1	293684	1	203045874	0.989514299455902	0.158558408397318	-1.84163224630832	1.07695932176064	2.43483544365087e-16	-35.9514823132633	0.836602240933329	3.04286067227764e-139	-318.946529842609
Frmd8	309172	1	203143218	0.99544533648801	0.575246289652162	-0.552957000061974	1.0666612815165	3.81773851391671e-11	-23.988777787688	0.851643586300499	1.19117628459592e-100	-230.08356800605
Slc25a45	689625	1	203167537	0.903904702730114	8.38100882086367e-08	-16.2947124523527	1.00970930160263	0.668053952949782	-0.403386340818146	0.801011158326021	4.51370938969242e-39	-88.2936993302206
Tigd3	309174	1	203178820	0.954138559672514	0.0206149347350432	-3.88173947872481	0.912596084533411	0.000140299384890042	-8.87173195511321	0.911387607028803	1.07179264414116e-07	-16.0487630359923
Dpf2	361711	1	203183674	1.06374422295008	0.00189715153295813	-6.26740171090422	1.02621932638137	0.279301086145894	-1.27546491722405	0.90503802962206	1.86719537559752e-08	-17.7962432380561
Cdc42ep2	309175	1	203202003	0.985052516905292	0.392923230016879	-0.934141029663396	0.954699529535022	0.0267548605351043	-3.62103911989909	0.867732993859693	1.36075004924806e-19	-43.4410807123628
Pola2	85242	1	203227183	1.01682085064748	0.121898028921094	-2.10457041226392	1.0407894518018	0.00180861482601635	-6.31519401618162	0.889789642234375	5.44113713214944e-33	-74.2913199981346
Slc22a20	293686	1	203258477	1.16272073230573	0.000177417712744011	-8.63700364671454	1.02907084645179	0.551935939150845	-0.594323291702588	0.931415068651232	0.0495450353626413	-3.0048732177236
Capn1	29153	1	203275912	1.03543591080263	0.124513827645043	-2.08333850382265	0.937743038061168	0.0184405517058253	-3.99320314233025	0.933049515996862	0.000517638525666748	-7.56623338619748
Syvn1	361712	1	203339619	1.01655548997588	0.241054655833534	-1.42273158351291	0.989019436926777	0.50813463918152	-0.677008828761061	0.943317658383022	2.33106892423093e-06	-12.9691836298232
Fau	29752	1	203350226	1.06609936480731	0.079693995101568	-2.52956103979399	1.0487515010695	0.269105847142613	-1.31265049297321	0.963195408832543	0.2395992493845	-1.42878754553164
Mrpl49	309176	1	203347248	1.07159448789021	0.0786989027095566	-2.54212606635539	1.14840947940761	0.00280231414064996	-5.87730972434296	0.970009893097674	0.378763914226146	-0.970842185602607
Znhit2	309177	1	203354297	1.06825321855412	0.100636859329502	-2.29623669349726	1.14236346246945	0.00484192340072922	-5.33044324034993	0.96304170397159	0.286880926573022	-1.24868803930265
Tm7sf2	293688	1	203355931	0.865546072922842	2.32600162053014e-15	-33.6946256441119	0.845679108638295	2.96635740975596e-15	-33.451441656177	0.845806681134991	2.05645939855059e-26	-59.1462266523371
Mir6315	102465152	1	203363908	0.897243467233018	0.00137803649169289	-6.5870956251064	0.752505338990066	2.02609495873442e-12	-26.9249108411439	0.85052579863805	5.27228025133674e-08	-16.7582177897172
Tmem262	100365733	1	203373812	1.08667757235857	0.0822461239156059	-2.49803901609323	0.868036232574181	0.0127050590011647	-4.36575501828811	0.925114728612481	0.0654926754730973	-2.725816967432
RGD1560544	293689	1	203369158	1.13158616877139	0.0157799945259514	-4.14901231046235	0.906266784538862	0.104828551353807	-2.25542910761717	0.927536598236024	0.0973589488088731	-2.32935062731192
Cdca5	684771	1	203378577	1.18730805714884	0.000570660127721663	-7.46871674842801	1.09070987820172	0.140282880564586	-1.96409431952844	0.974324840549545	0.551035309779586	-0.595956388797908
Zfpl1	684755	1	203374506	1.18128365327104	0.000680344165444431	-7.29291176217894	1.05285361456377	0.373628027259075	-0.984494556011193	0.960955123071978	0.352783586026711	-1.04190048079941
Naaladl1	83568	1	203400631	0.902845632462337	3.27288604402385e-07	-14.9324234730256	0.957451943916004	0.0649401725572206	-2.73428885513172	0.944289877589531	0.000831111345694178	-7.09274678207966
Snx15	293691	1	203417029	0.946015804933235	0.00734083000868576	-4.91430336254638	0.990570968747451	0.697805584413304	-0.35981474737627	0.977871636443654	0.210292018789841	-1.55925814853983
Arl2	65142	1	203434152	1.03625960942178	0.0759870923362994	-2.57719179080013	0.99059701995169	0.692548734043422	-0.367376669326859	0.946911347934348	0.00149510001572535	-6.50556217422646
Majin	499306	1	203488069	1.20018963890173	2.97131712387205e-10	-21.9368455993811	1.0324962097346	0.352148021776314	-1.0437036753663	0.881075049417832	6.60085643640815e-07	-14.2308962472523
Ppp2r5b	309179	1	203527268	1.0482761824763	0.0111734510460523	-4.49421475694398	0.950827541276664	0.0225468294349965	-3.79216082447103	0.953662979064088	0.00309225081582978	-5.77885603387872
Atg2a	689688	1	203542559	1.06186804866097	1.28928248757022e-05	-11.2588396125253	1.03105854417296	0.0599811605592868	-2.81372475674398	0.963846012743081	0.00254036755173615	-5.97544650301258
Mir194-2	100314047	1	203564761	1.06297323228182	0.126236289857474	-2.06959981191188	0.977710830734673	0.629631874544115	-0.462619956502052	0.929220102716771	0.0359715778544464	-3.32502615639163
Mir192	100314193	1	203564946	0.999351317212916	0.980531218515976	-0.0196607944686354	0.967223294182	0.282940335262718	-1.26251923302692	0.932829246882749	0.00251353414148044	-5.98606549168123
Ehd1	293692	1	203579850	1.02095618168299	0.00264646380089954	-5.93453094486311	1.0078811802963	0.335975984781073	-1.09071559543917	0.954514155625686	2.02813187127145e-14	-31.52907619302
Cdc42bpg	293693	1	203608574	1.04465093340891	0.000950865379847873	-6.95813806185548	0.934562877869602	1.71706518077628e-05	-10.9723089217625	0.932756097361277	1.93530987454294e-09	-20.0629983814034
Men1	29417	1	203639021	1.02980768181174	0.113096213548304	-2.17951637521532	1.02539857897613	0.251569042396122	-1.38003780466695	0.980227272658173	0.215759820839441	-1.53358943052067
Map4k2	293694	1	203645198	1.04749337122204	0.0127879341515513	-4.35925319703527	1.03553558124136	0.111600281657995	-2.19283170522095	0.962420126171995	0.018662117738879	-3.98125959917301
Sf1	117855	1	203670021	1.03053906388488	6.05086603117876e-08	-16.6204793365046	1.04415298923065	9.27068003395263e-11	-23.1015792874764	0.975917293953368	5.31288689472156e-07	-14.4479602921179
Pygm	24701	1	203690550	1.31204081986766	4.54551417286352e-18	-39.9323908233191	1.29594463688788	7.01279031512698e-12	-25.6832854462751	0.861376612739574	1.00353217388631e-07	-16.1145697005476
Rasgrp2	361714	1	203707481	1.00651669459437	0.814597782764382	-0.205060805641917	1.01220180817705	0.717474086638285	-0.332018448184141	0.945113976738772	0.0231549544444653	-3.7655465064681
Nrxn2	116595	1	203735753	1.21369234443425	9.14291539366791e-24	-53.0490629263906	1.03495138255006	0.14361502205254	-1.94061901744557	0.942482397536121	0.00080097832003727	-7.12967667738297
Slc22a12	365398	1	203845039	1.16645761846329	7.55162781241217e-42	-94.6868107614353	0.892853563721821	1.16198369027738e-16	-36.6912328654794	0.983022225682985	0.085385611912198	-2.46057767116164
Rps6ka4	361715	1	204021805	1.06207169882219	1.86230610536868e-06	-13.193694996612	0.885351722794775	3.9609053245543e-16	-35.4648888714556	0.930259298472265	4.94991921523988e-11	-23.7290647666406
Trmt112	293700	1	204103298	1.04519671836857	0.0261402598808913	-3.64427862894981	0.949620173161973	0.0273251767678382	-3.59994677585214	0.919399309811357	1.87995027445447e-06	-13.1842652312305
Prdx5	113898	1	204099833	1.08274427940558	0.0097125637925795	-4.63433499521939	0.931256275259838	0.0540275474201948	-2.9182612250827	0.870104470224805	4.07586296498115e-07	-14.7130131561382
Esrra	293701	1	204104100	1.04472327425746	6.11092949175241e-05	-9.70284657704704	0.984188141362499	0.214087594741444	-1.54137002648766	0.954047495727275	1.06140402602968e-06	-13.7559179734284
Kcnk4	116489	1	204118647	1.29975296190605	3.70425801738728e-13	-28.6241232354429	0.823515480692796	7.72944998005004e-06	-11.7704728518357	0.958822228589838	0.192248519880494	-1.64896636955713
Bad	64639	1	204133904	1.01931947728709	0.45012376079001	-0.798232710052133	0.994384957730553	0.848348138550191	-0.164464186695877	1.0071926420154	0.739940816427881	-0.301185073782478
Gpr137	689984	1	204129636	1.03030888683318	0.285753024802126	-1.25262739087899	0.991073538699134	0.783684530891871	-0.243748723676412	1.01199561963948	0.616745607309672	-0.483298645917173
Plcb3	29322	1	204144956	1.02350931158282	0.150922003568099	-1.89099210827776	0.948768818357178	0.00596419478405308	-5.12198122264431	0.950162378107001	0.000351973164007516	-7.9519556238875
Ppp1r14b	259225	1	204165210	1.04237028267023	0.154976406197254	-1.86448239173147	0.833128698017794	1.81788450819039e-07	-15.5204221840689	0.885485706658284	1.9877245255637e-06	-13.1285200279613
Fkbp2	293702	1	204167724	0.995182186238849	0.580548184558373	-0.543782476020423	0.933504231756493	4.19362083895796e-11	-23.894871500131	0.939543764330731	1.71854358252669e-16	-36.2998843101233
Vegfb	89811	1	204174322	0.993346256829102	0.853880292201178	-0.157964268085266	0.765795046569022	4.76252552856271e-10	-21.4650728291739	0.830059270171505	3.53292152718791e-09	-19.4611406801979
Dnajc4	361717	1	204178191	0.980970460922107	0.536162572353178	-0.623317857270429	0.825182667301502	1.92701658403292e-07	-15.4621226554225	0.894329912972425	4.11275365355803e-05	-10.0988326721041
Trpt1	293704	1	204186295	1.01467308136407	0.71138965793985	-0.340534957189634	0.864056216493382	0.00167928498811558	-6.38938717847349	0.968580341460826	0.351945429253745	-1.04427914593165
Nudt22	293703	1	204182802	1.01157395017912	0.771417633281008	-0.259525374665784	0.840672285705077	0.000202315824415713	-8.50568059433021	0.97009214214963	0.37754042548802	-0.974077628641018
Fermt3	309186	1	204189483	1.10832011080188	0.00291044179505005	-5.83945038971734	0.755722328852635	9.5460387191434e-12	-25.3748948412936	0.984654921239895	0.611557115243185	-0.491746926347117
Stip1	192277	1	204209435	0.992076812767737	0.331960656427669	-1.10273882182383	0.941785792313346	4.00742206185602e-10	-21.6377027726989	1.01346776278753	0.0498670558630719	-2.99839469739958
Macrod1	246233	1	204246557	0.997055590205716	0.837088483418316	-0.177825499123921	0.913846047489194	9.69779120713052e-08	-16.1487825949781	1.04784093304838	0.000139989104278246	-8.87394596496757
Flrt1	499308	1	204280018	0.940480796076878	0.00403072234695849	-5.51380967666409	0.779408831843679	2.57012281357029e-22	-49.7129183607222	1.02681521035894	0.148052881342418	-1.91018576266905
Otub1	293705	1	204387215	0.987627082355954	0.369329325419905	-0.996066552153058	0.896398592302583	2.85325620911962e-11	-24.2799751513284	1.01106239360075	0.349861918164221	-1.05021672187278
Cox8a	171335	1	204402118	0.983858554289332	0.30199053858002	-1.19735959130327	0.916681419191332	3.23001289945732e-06	-12.6430244270976	0.978993509570146	0.114631413814366	-2.16603339521091
Naa40	361718	1	204413500	1.06231990231464	0.00140029284219297	-6.57107389123956	1.03403426820715	0.134144633496516	-2.00883670666382	1.03484008438426	0.0373364501216175	-3.2877852144394
Rcor2	305811	1	204454743	1.08229393404214	0.000570714122137453	-7.46862213543698	0.986581065194101	0.621686659282545	-0.475319076385617	1.06220303429022	0.0024583210637307	-6.00827665646162
Mark2	60328	1	204462411	1.08436863183642	8.54146418090752e-24	-53.1171097889975	1.06306511658379	1.99821130671275e-10	-22.3335984961907	1.0405487799771	2.06391583169222e-08	-17.6960756763834
Spindoc	361719	1	204542335	1.03642268593449	0.0561954661500101	-2.87891919882414	0.961395761765557	0.079372191655375	-2.53360720311488	0.985666980998742	0.381594065144928	-0.963397892084167
RGD1560108	NA	1	204607812	0.983690196093537	0.477805758874776	-0.738550991264829	0.98093029056164	0.490843788762142	-0.711629350968405	0.912881720743003	9.97158638087436e-06	-11.5157708712143
Rtn3	140945	1	204612675	1.0258435625197	0.00563469741714942	-5.17881182997749	0.986675547727451	0.222403469974996	-1.50326211432187	0.908778366891101	4.93378911471806e-31	-69.7840306068624
Atl3	309187	1	204680968	0.997196330507292	0.681580324602017	-0.383341170371327	0.959366444446595	3.62492389473488e-07	-14.830262357428	0.914534464113265	5.32939699986005e-49	-111.153431458165
Plaat3	24913	1	204782724	1.01666294515634	0.222558379580728	-1.50256583165339	1.07972336527661	1.51795602331378e-06	-13.3981458495595	0.932795231177423	8.88702562262535e-09	-18.5386734190362
Lgals12	293710	1	204832065	1.04096079244802	0.229921027608016	-1.47001938724589	0.829298934769948	2.07632368304594e-06	-13.0849116881256	0.871928296233111	2.65023767566898e-06	-12.8408612330563
Plaat5	293711	1	204847600	1.00023368391499	0.993723967807488	-0.00629580927370776	0.766601151799185	7.22062188081577e-14	-30.2592502196442	0.854746212525598	1.63936988403897e-09	-20.22895388599
Slc22a24	286961	1	204910451	0.908255774780877	4.54828792441949e-11	-23.8136851411302	0.763636821447071	9.16511189428462e-52	-117.519020745604	0.879388940939948	3.53329257780196e-23	-51.697226961064
UST4r	171397	1	205073059	0.888350978115737	2.14692376977382e-21	-47.5902509400703	0.797097052864295	1.36483428596958e-50	-114.818221630655	0.864599374229917	1.06252736921627e-37	-85.1349980600327
Ust5r	171398	1	205211029	0.866034701211145	4.51082212945473e-29	-65.2684882695809	0.740374178614671	1.48247503707623e-80	-183.813094426173	0.860851217674996	4.0056601164105e-38	-86.1105251437615
Slc22a25	192273	1	205338698	0.840762944513892	2.83553468471176e-26	-58.8249818971392	0.66178420872588	4.67488701465452e-95	-217.203378839974	0.889182645613809	5.61838602362593e-17	-37.4179021426467
Slc22a8	83500	1	205498145	0.843258495985552	5.47468588329542e-38	-85.7980986326311	0.656240877667487	1.21955886158792e-147	-338.281519465631	0.938796889990456	2.8118335416791e-08	-17.3868439674605
Slc22a6	29509	1	205522959	0.865694397105274	3.8190207314678e-24	-53.9220481951216	0.6100582582597	9.00311886610364e-173	-396.149650029987	0.940543112879497	4.27179764468467e-07	-14.6660609182396
Chrm1	25229	1	205580528	1.11591766007636	1.1054341797581e-08	-18.3204425632986	0.78390902414297	4.60274671034e-25	-56.0379740886124	0.877288444521478	2.02065177367666e-14	-31.5327711823112
Slc3a2	50567	1	205604468	1.17470131332656	5.9952660824912e-20	-44.2607316883178	1.06949921496112	0.00155516192480945	-6.46617560706201	0.956700391452249	0.00606095646939822	-5.10588765812124
LOC100912041	100912041	1	205619202	1.34458135514947	7.01822096472217e-26	-57.9187026557535	0.98288200677454	0.620337345090457	-0.477491843929837	0.949088872832601	0.0439422258252915	-3.12487955729382
Wdr74	690229	1	205631824	1.11640541608407	0.000396760462641479	-7.83217782803847	0.978418789659727	0.553179706014129	-0.592072364582205	0.94138186723021	0.0275311994699035	-3.59243539121977
Stx5	65134	1	205637401	1.11639162742945	1.72753390376607e-05	-10.9662305625893	1.03427597803309	0.265602895163915	-1.32575296097272	0.973954658813586	0.245189664179455	-1.40572322842086
Nxf1	59087	1	205655442	1.11554211067492	2.40873142509959e-09	-19.844165607657	1.01108249691576	0.611331613599331	-0.492115727925038	0.965425528901282	0.0278500044372189	-3.58092215328322
Tmem223	690285	1	205668716	1.4789757305432	2.33602470137678e-14	-31.3877406627871	1.15092109618686	0.0221747348338893	-3.80880170874348	1.10851377341739	0.0256027763509744	-3.66505448216709
Tmem179b	690263	1	205670127	1.30434868044968	3.22858498438322e-12	-26.4589771600117	1.0040563883079	0.928300825069732	-0.0743994337802087	1.04662282822946	0.169212748898368	-1.77659848654944
Taf6l	309194	1	205672150	1.14743387258557	8.5091080942462e-09	-18.5821287066403	1.00818559244633	0.773503405205923	-0.256825206643964	0.994913722819425	0.807441041754353	-0.213885239858229
Polr2g	117017	1	205689160	1.14251915621546	0.000299782468911097	-8.11245344995253	1.23390142798655	1.07374855200479e-06	-13.7443547121892	1.08063517329098	0.0152641591420774	-4.18224773835588
Zbtb3	499313	1	205696081	1.13428264236261	0.000360419509979748	-7.92824189945626	1.2395785289851	1.99666123163957e-07	-15.4266192495531	1.07671325230264	0.0156727383688566	-4.15583248556147
Ttc9c	309196	1	205702923	1.18922261288273	2.6006894803009e-09	-19.7674892423431	1.18545404023398	6.83991716629043e-07	-14.1953200295886	1.02235916802099	0.387132248295918	-0.948988917464844
Hnrnpul2	309197	1	205713633	1.19252767649446	3.75159742420572e-09	-19.4010841078795	1.18072432597449	2.57107409493375e-06	-12.8711868105961	1.02416612563922	0.364968583667322	-1.00794400124839
Bscl2	361722	1	205733872	1.1887667050802	6.63385892974428e-06	-11.9233238824011	0.912077118139091	0.0451810023610001	-3.09707858224327	1.14685864545983	5.13319820576587e-05	-9.87719656811733
Gng3	114117	1	205731837	1.21426042384291	4.04676432191055e-06	-12.4175929290244	0.891033721547315	0.021575076302616	-3.83621650539707	1.15979144011332	6.60157771278686e-05	-9.62561679711318
Lrrn4cl	690329	1	205745334	1.31843038977266	3.27281778648591e-16	-35.6557101656476	0.856697276962771	0.000142796531805675	-8.85408979542883	1.05267777333627	0.0896498864856504	-2.41184334512644
Ubxn1	293719	1	205765457	1.10477739165663	6.26609378339009e-07	-14.2829424915135	0.9387123317787	0.00799322457452017	-4.82916102433358	0.91733970267066	7.00257550666875e-07	-14.1718176400484
Uqcc3	690344	1	205773591	1.10852975906324	0.000126394293797363	-8.97610422127874	0.84195093801159	8.36698453983807e-08	-16.2963871943951	0.928107059900773	0.00147330032632383	-6.52025027475922
RGD1597339	690349	1	205782612	1.13970798963264	0.000198272600142314	-8.52586770575084	0.883892589921456	0.00293592714713855	-5.83073198218264	1.00565429258607	0.85260759294836	-0.159455869051039
Ints5	309200	1	205788906	1.13257271373357	7.53580232974588e-07	-14.0984303441575	0.922488050885832	0.00682263217481516	-4.98750993219969	1.02701570506304	0.2320906739442	-1.46062714770593
Ganab	293721	1	205793895	1.20750872673009	1.78528461882102e-10	-22.4462730770998	1.01208676572909	0.733689877777542	-0.309668849489915	1.04733428954473	0.0754410447705081	-2.58440379172701
B3gat3	293722	1	205817378	1.04261461125462	0.0207225690295954	-3.87653188136189	0.935666271491723	0.00188287512264644	-6.27495534980344	0.980859816666767	0.216802365761103	-1.52876909729398
Rom1	309201	1	205824050	1.07418357502235	0.0113097747370265	-4.48208790620307	0.81837324340056	3.23339184483529e-09	-19.5497341439281	1.01868674312418	0.459649453245096	-0.777291138175754
Mta2	361724	1	205838181	1.20876750980083	1.05194646422613e-20	-46.0010596363792	0.937213472859911	0.00795104895060967	-4.83445141554676	0.977673257377805	0.212252903106499	-1.54997677611508
Tut1	499314	1	205848781	1.18378153394776	3.06365814696964e-20	-44.9320921850594	1.0107442758545	0.628285169009444	-0.464761124802586	1.07503795546618	8.3960524983759e-06	-11.6877489032413
Eef1g	293725	1	205860713	1.23149436103175	2.00474790635691e-21	-47.6587686325117	1.08753018130402	0.00150895988895659	-6.49633468075807	1.10581871124029	2.09727394243593e-07	-15.3774572721696
Ahnak	191572	1	205882273	1.21501683238174	2.59610934529646e-25	-56.610613406212	1.22294528523732	1.75881390850985e-19	-43.1844771006394	1.14377736138921	2.65331569790282e-16	-35.8655514232577
Scgb1a1	25575	1	205977060	1.06141789263272	0.00140351608702296	-6.56877470015253	1.04778398768176	0.0345117860898237	-3.36645438749364	1.04924674267803	0.00284171660149748	-5.86334697226058
Asrgl1	246307	1	206007109	0.843335515515459	4.29358438106193e-29	-65.3178457926789	0.932862759080247	8.36742124027867e-05	-9.38857972348618	0.963850835432499	0.00495086106709455	-5.3081937645812
Scgb1d2	309203	1	206228778	0.809605256340928	3.35868787663776e-30	-67.8660024050217	0.755143695998271	7.4308774533794e-36	-80.8874194000154	0.959049983516753	0.00750294698494038	-4.89245940429178
Scgb1d4	293731	1	206330454	0.843115421384299	5.72685897199852e-12	-25.8858539079294	0.821140719825476	5.75264819952505e-11	-23.5787757177097	1.01552054338577	0.482151999072664	-0.729495863870978
Scgb2a1	361725	1	206497848	0.879350790557387	1.24288045606213e-10	-22.80841929576	0.757690532762126	2.69878088465923e-30	-68.0847526429791	0.966362180391733	0.0488874843785882	-3.01823385843851
Scgb2a2	25010	1	206497872	0.940615752895924	0.0115748712849238	-4.45891879916464	0.897657192662497	0.00016928589234341	-8.6839216016333	1.01298988113885	0.537900838785142	-0.620081050334121
Incenp	293733	1	206523380	0.98261987271004	0.0727680210659189	-2.62047869135984	0.902445069003743	2.72614336324709e-18	-40.4436437509349	0.98360243389216	0.052591053796632	-2.94520925361564
Fth1	25319	1	206627142	0.983894538443752	0.0804680530367908	-2.5198950300119	0.928037482191192	1.22930136320877e-11	-25.121990012313	0.98053496325961	0.0139204278479185	-4.27439788834717
Best1	293735	1	206629500	1.0242184112435	0.10423839389515	-2.26107475404374	0.9050323994435	1.51732044021089e-08	-18.0037348330574	0.958333261529514	0.000972336386531817	-6.93580873669573
Rab3il1	171452	1	206671393	0.977652613354353	0.302663986144365	-1.19513204543939	0.795474145579646	4.61124417268605e-18	-39.9180339676816	0.961867417452472	0.0422793867092064	-3.163455623544
Fads3	286922	1	206685982	1.02602639946943	0.0927050435534503	-2.37833240062551	0.778851028014264	3.05379796583662e-41	-93.2896027620977	0.861941766769073	8.41708747322146e-29	-64.6447038342055
Fads2	83512	1	206708782	0.962529536525161	0.000109341823490464	-9.12103158738696	0.783974849341198	6.55077857715785e-90	-205.353074460139	0.818021906317166	3.74334774214836e-113	-258.872135179059
Fads1	84575	1	206827808	0.930707872300293	4.34273710726472e-16	-35.3728566687044	0.792237921830226	1.51174967169308e-102	-234.450411782392	0.861885051276416	1.04946195601378e-79	-181.855944736538
Fen1	84490	1	206845134	0.945501983152413	0.00416232468151805	-5.48168154311681	0.870860207707152	3.70183967030298e-09	-19.4144359326733	0.886966823712337	2.22845290203703e-12	-26.8297135371261
Myrf	293736	1	206854175	1.00719188520424	0.533922576194484	-0.627504438933619	0.973609682430798	0.0505166660522535	-2.98545197630902	0.95400537618761	2.25430167562649e-06	-13.0026703111843
Dagla	309207	1	206890638	1.15185422257044	3.21603209239368e-14	-31.0680429716716	1.17804564169727	1.44608584255312e-13	-29.5647457214203	0.978199924635517	0.186670988346119	-1.67840763233484
Syt7	59267	1	207031592	1.03365747819792	0.112950644266453	-2.18080433208747	1.0913031998015	0.000462311370387161	-7.67927193201588	1.02369499104101	0.208007413275911	-1.57018155916636
Lrrc10b	309208	1	207096471	0.949251637011942	0.0879041349576521	-2.43150843378591	1.17202955426817	1.43773184968441e-05	-11.1498586975492	1.072504838037	0.00994113212524024	-4.61107436889988
Ppp1r32	252958	1	207113809	0.922784041445348	0.000766864904005934	-7.17319990769619	0.963284256485071	0.186507059991021	-1.67928618543502	1.02613244446903	0.214156488716251	-1.54104827551404
Sdhaf2	361726	1	207142927	1.06991109433425	0.00555166237270192	-5.19365786945998	1.07868314285354	0.00807387410844428	-4.81912184888941	0.996759278131352	0.879965392270978	-0.127872699248008
Cpsf7	365407	1	207168559	1.13638416986372	4.72551977072067e-05	-9.95994790568923	1.06187432697507	0.107771094087176	-2.22774580036799	1.01195724476687	0.668548383833521	-0.40264650834489
Tmem216	361727	1	207196454	1.01949577535063	0.426467773972569	-0.852218474172278	0.895321444282292	0.000126804095721249	-8.97286721584204	1.05531013404643	0.0104966790989245	-4.55669634813746
Cyb561a3	361729	1	207216185	0.980216423117419	0.604415039602102	-0.503494165368817	0.829086573863607	4.92841973821345e-05	-9.91790706821567	1.08305417167867	0.0194780025984555	-3.9384695220385
Tmem138	361728	1	207219124	1.00592247033171	0.887811896178982	-0.118995387056092	0.824095994998852	0.000104903641272837	-9.16246833131664	1.1091779649561	0.00526571702850853	-5.246537954918
Tkfc	361730	1	207239528	1.01778790040735	0.568298592818815	-0.565108306805979	0.912931902652148	0.0126661191115108	-4.36882463689684	1.11904079708372	2.65862188293655e-05	-10.5351175655528
Ddb1	64470	1	207252890	1.01679466373998	0.599954739112615	-0.510901061423648	0.931133527983172	0.0585715016634861	-2.8375070204267	1.12012300555433	4.10182171232101e-05	-10.1014942698626
Vwce	309209	1	207282587	0.993763297039427	0.504812243327825	-0.683568714230265	0.965457724145578	0.00170567007032343	-6.37379724232991	1.01860168728814	0.0237463634992635	-3.7403258760454
Pga5	60372	1	207317021	1.12455169632984	6.15594085224919e-05	-9.69550785718641	1.10600435368871	0.00397648450724958	-5.52735713965173	1.14413910456725	1.50372485059773e-07	-15.7101503872485
Vps37c	108348178	1	207337215	1.11535079809469	3.74089073440467e-11	-24.0091122755853	1.38723649625235	1.01041852388232e-62	-142.749911140528	1.03906895768586	0.00839453897541564	-4.78017390652813
Cd5	54236	1	207365343	1.12703917172552	2.7694846190055e-06	-12.7968493131967	1.14359477372031	8.01976548418296e-06	-11.7336013778871	1.18966665013344	1.23322672599519e-14	-32.0265572130529
Cd6	25752	1	207442875	1.16540212619595	3.06183759503949e-07	-14.99908039398	1.04228859395812	0.240792285711904	-1.42382060214077	1.11178581971725	5.60836252000664e-05	-9.78866667395943
Slc15a3	246239	1	207492365	1.28088258743787	4.29028692182818e-10	-21.569497317692	1.08400236125811	0.0834473884765732	-2.48353892383284	0.940167580165877	0.0677793869302367	-2.69149715783917
Tmem132a	338474	1	207507325	0.995881546441762	0.90246068910553	-0.102630147501575	0.978480762820511	0.589804606023502	-0.527963973164683	1.04687663307569	0.127192219995318	-2.0620557935055
Tmem109	361732	1	207519629	1.0574430227681	0.00578367699391557	-5.15271564044377	1.0974623904429	0.00010216082600352	-9.18896226088192	0.97527336751698	0.155021923700579	-1.8641887288355
Prpf19	246216	1	207541619	1.18525800976132	2.50015010116992e-39	-88.884467856228	1.21714008164881	1.15707053496828e-37	-85.0497570307545	0.992040725296821	0.471929613692343	-0.750925428049772
Zp1	85271	1	207560881	1.49020805505657	1.33205786821088e-37	-84.9089234250024	1.25837817232297	4.71238228631328e-10	-21.47565735651	0.990250757266159	0.721100984679402	-0.326976089536292
Ptgdr2	309212	1	207587917	1.24783157514679	3.04833194901164e-14	-31.1215967628661	1.106835364901	0.00335480403266094	-5.69736192079771	1.11136367930072	3.69733623025304e-05	-10.2053128423691
Ccdc86	293738	1	207590946	1.09073140935448	0.000194694969928376	-8.54407648090508	1.07037516034252	0.0139598219594545	-4.27157193534997	1.03662957204835	0.075619357451165	-2.58204297763076
Ms4a10	293739	1	207611312	1.13623909689559	0.000219953581150841	-8.42209402864334	1.15893429074213	0.000332077107765134	-8.01014336370956	1.03253223566841	0.295252351337646	-1.21992486004935
Ms4a15	365408	1	207628305	1.11857865400632	2.69391680879762e-06	-12.824514360632	1.35193523959281	1.95862787443093e-26	-59.1949682538279	1.0143344540462	0.480929391043404	-0.732034815819548
LOC100910973	100910973	1	207705447	1.22948462710673	5.17442858530265e-18	-39.8028027591369	1.61149014743241	1.77719457448451e-62	-142.185239726401	1.02753708483536	0.186774302460063	-1.6778543297809
Ms4a8	361733	1	207730665	0.966029488204184	0.0929701822832254	-2.37547645784914	0.965972685235085	0.163261850802917	-1.81239992048688	0.985460932439954	0.419584572731393	-0.868490169743641
Ms4a1	309217	1	207906612	0.875450566325672	3.41200601211868e-12	-26.4037207242495	0.802567210122621	3.66955075336342e-21	-47.0542177088289	0.936996912790972	8.3951779747955e-05	-9.38526797457068
Ms4a14	293743	1	207949424	0.888154175511755	0.00109615531120923	-6.81594639318815	0.961875147986675	0.371331702170873	-0.990659539890242	0.910175648084334	0.00298895524526537	-5.81283136893885
Ms4a7	293744	1	207968761	0.833272410194603	3.8937922289897e-21	-46.9949034040537	0.847481435557934	1.37255614421106e-12	-27.3143463158346	0.938926329186038	0.000161765225173005	-8.72936450120463
Ms4a4c	293746	1	208134714	0.769897053417619	1.6149844299427e-49	-112.347344240982	0.803607693252714	2.416306481683e-25	-56.6823871978227	0.899103010198138	1.12054003722366e-12	-27.5172103707385
Ms4a6bl	293749	1	208243561	0.823107165607974	9.86001018274563e-65	-147.379543843266	0.898628015264295	1.39155823481935e-15	-34.2083522434114	0.901036423622524	1.13254233756594e-25	-57.4401623630107
Ms4a2	25316	1	208440361	0.784813915841759	4.74052065792404e-89	-203.373926303352	0.87980280393986	1.32683005886304e-19	-43.4663240838952	0.921555047160983	1.66360102462812e-15	-34.0297918501141
Cblif	29319	1	208605983	0.762729895581488	4.09831815626534e-31	-69.9695611990515	0.820858429645266	1.6526320124013e-12	-27.1286519398998	1.01702416095088	0.418345333527339	-0.871448030773067
Mrpl16	293754	1	208633671	0.862039882037086	2.00302053246938e-10	-22.3311946224509	1.01145131613507	0.682036197924661	-0.382672546411297	1.00991168137396	0.627147845591467	-0.466572967753793
Stx3	81802	1	208642823	0.898254881318511	7.60559613547154e-05	-9.48404115502386	1.08461466425295	0.0129421750837943	-4.34726391409718	0.953962386459955	0.0514194304862169	-2.9677391529308
Olr318	309221	1	208755439	0.86253354604435	2.91056341063436e-09	-19.6549191626015	0.854944793782269	1.50035039574489e-07	-15.7123969729665	1.00587773708665	0.786280942219045	-0.240441117568176
Olr319	309222	1	208807725	0.845926289775399	5.39939502858239e-08	-16.7343938284022	0.823300069246303	1.18161676826833e-07	-15.9512120076693	0.947694980022909	0.0463197591294178	-3.07218664587302
Patl1	361736	1	208831115	0.948748174032189	5.69095843719799e-05	-9.77404678862701	1.02531125509827	0.104577899635829	-2.25782303422734	0.989278331589203	0.34027157878702	-1.07801121907354
Osbp	365410	1	208888697	0.993365591100682	0.375625973107658	-0.979161383059992	1.02473424552189	0.00598892849830835	-5.11784276460756	0.98168806596569	0.00574160029558049	-5.1600173103679
[truncated: 15,279 more rows]
