# Supplementary material for: Gene-regulation modules in nonalcoholic fatty liver disease revealed by single-nucleus ATAC-seq
Source: Life Sci Alliance. 2023 Jul 25;6(10):e202301988. doi: 10.26508/lsa.202301988 (PMC10368228; doi:10.26508/lsa.202301988)
Supplement: Supplementary file 2 [file LSA-2023-01988_Supplemental_Data_1.zip › DatasetS1/macrophage.csv]

genename	ENTREZID	chr	TSS	foldchange_HFD4w	p_HFD4w	logp_HFD4w	foldchange_HFD8w	p_HFD8w	logp_HFD8w	foldchange_washout	p_washout	logp_washout
Vom2r3	502213	1	76909	0.913838113241155	0.247260572288467	-1.39731254988502	0.86459565271081	0.0783572522894923	-2.54647675173892	0.789929296061509	0.014510099137813	-4.23291037973081
Vom2r65	689403	1	76909	0.941769534017217	0.390552291685236	-0.940193409102217	0.898022947079708	0.118854179617894	-2.12985791862647	0.90902544706358	0.207317273566395	-1.57350493659413
Vom2r2	292438	1	80483	0.94120432750815	0.384846040866016	-0.954911918527727	0.895855211384205	0.109818779064782	-2.20892373479672	0.909243088283007	0.207598116266568	-1.57215120159203
Vom2r4	308248	1	226465	1.0889708844752	0.438454487720722	-0.824499263387278	0.951085573515865	0.662919765034445	-0.411101314167143	0.647707209429664	0.0011356070518746	-6.78058792356209
Vom2r1	678740	1	775164	0.831043483564834	0.00126040782237554	-6.6763199418361	0.828066298194153	0.00146567020084399	-6.52544266614405	0.903720626825197	0.131211982490541	-2.03094107668408
Vom2r5	679691	1	1161906	0.89277906191617	0.0350435922683564	-3.35116249909457	0.906302657437473	0.0764922459274077	-2.57056590371301	1.07592458763614	0.235209157622827	-1.44728012824443
Vom2r6	308257	1	1214085	0.862248075408369	0.00551979005949983	-5.1994154521157	0.889288760224765	0.0320683816509383	-3.4398847295707	1.1418728476056	0.0295317954131313	-3.52228778544259
Rrlt	679825	1	1397499	0.834461641410269	7.34521714847828e-07	-14.1240462776472	0.85293781423158	2.68326761021371e-05	-10.5258901555959	1.18464063641535	2.73048844314879e-05	-10.5084449548728
Raet1l	292461	1	1979435	0.715815541042325	1.05170872312783e-12	-27.5806049191072	0.738340372172322	6.14992082957791e-11	-23.5119968144383	1.06721948262608	0.199280443653827	-1.61304218174693
Lrp11	292462	1	2079604	0.823982193427124	5.22296472773626e-06	-12.1624453617904	0.838799655031761	1.7100121883468e-05	-10.9764249667929	1.02318505895171	0.614908519459126	-0.486281771086777
Pcmt1	25604	1	2111763	1.14496560320512	0.065871966304018	-2.72004232549197	1.03951425566905	0.580186746530966	-0.544405250487544	1.06085287303158	0.46104228932723	-0.774265506294239
Nup43	683983	1	2148054	1.24762996125648	0.010707240039757	-4.53683512710176	1.05365258231348	0.526773114466211	-0.640985345976852	1.06297851669861	0.518688500397166	-0.656451767916491
Lats1	308265	1	2160411	1.12324102363795	0.0172574617715909	-4.05951066256563	0.983624719184071	0.726610163557811	-0.319365171462131	1.07555652097476	0.187318314812297	-1.67494589101146
Katna1	292464	1	2202501	1.02764169978987	0.364013411575512	-1.01056456703649	0.997242065002795	0.92819381989696	-0.0745147103560725	1.03346530039588	0.328858392128693	-1.11212803993536
Ppil4	361449	1	2273637	1.0706550780479	0.026290730218665	-3.63853886509679	1.02976240358646	0.340316617612553	-1.07787886642377	1.03900162778935	0.257737190398275	-1.35581485509589
Zc3h12d	308266	1	2314324	1.15386218519586	1.68718713891053e-08	-17.8976180165405	1.06598240517066	0.0113167756632214	-4.48146908218488	1.01177218232081	0.691773990446464	-0.368495980112038
Tab2	308267	1	2375478	1.1100344690466	6.95844684975216e-08	-16.4807244482798	1.04971464036714	0.0114470575576131	-4.47002256387524	1.0326811056253	0.153961320093731	-1.87105387633905
Ust	361450	1	2669592	0.99339412477625	0.725843547479641	-0.320420786719998	0.999524835465077	0.979440365322289	-0.0207739262255628	1.11624313308174	3.28915240603332e-07	-14.9274657467182
Samd5	365038	1	4041547	0.837905953586779	4.43964951318631e-06	-12.3249351231075	0.888773440913698	0.0027960969294474	-5.87953078802713	1.0414623304712	0.367869972670062	-1.00002573838647
Stxbp5	81022	1	4185529	1.0221198572612	0.422441021082876	-0.861705436999322	1.0273357684452	0.313360880362298	-1.1603997802007	1.06237157562906	0.0505348146369246	-2.985092781476
Rab32	365042	1	4946193	0.957676903030827	0.0214673442299676	-3.84122237153025	1.05057882055732	0.00680631341138097	-4.98990465468641	1.04448401969229	0.0398252655201047	-3.22325375603676
Grm1	24414	1	5058292	1.07455359097332	0.0897425189607469	-2.41081060928571	1.03387946341384	0.453384949996914	-0.791013735114429	1.05151969830419	0.341320620285129	-1.07493300800283
Shprh	308282	1	5528888	0.856379299075246	2.72201342106205e-08	-17.4193089091467	0.869091322781393	2.43742893443253e-07	-15.2271518825981	1.03493815861441	0.244915700963846	-1.40684120534431
Fbxo30	308283	1	5655575	0.820456510899999	1.63954314988934e-11	-24.8340183870461	0.852691490597968	4.45404436519354e-08	-16.9268682144139	1.03733674697749	0.232930213190076	-1.45701638448546
Epm2a	114005	1	5727111	0.986272951837191	0.717789929920456	-0.331578329455287	0.893138450333583	0.00418178332487719	-5.47701749068161	0.979923705627222	0.645376485099445	-0.437921434643085
Utrn	25600	1	6722600	1.07523125359475	1.79116507216414e-06	-13.232644271537	1.02980272480664	0.0627453691703911	-2.76867050177487	1.01773014151562	0.343181835454964	-1.06949483976504
Stx11	292483	1	7293427	1.14263381425691	5.78825055694074e-09	-18.9674357400781	1.0546963937219	0.0187013641871907	-3.97915880659574	1.05715154862866	0.0336373755399708	-3.39211746297399
Sf3b5	680891	1	7357040	1.03270675017035	0.248460192562786	-1.3924726371716	0.982146814941461	0.519101798309503	-0.655655271871573	1.02835606368827	0.373826404845183	-0.983963747490313
Plagl1	25157	1	7477295	0.980977054542297	0.643536738783629	-0.440776161448798	0.966925881420292	0.441039090859867	-0.818621766058113	1.09055588254537	0.067012423801932	-2.70287724690158
Zc2hc1b	100361672	1	7537291	1.22709781597013	0.00485479288631954	-5.3277888380212	1.07969401034034	0.302242782327699	-1.19652466958146	0.975090331220516	0.758392825434375	-0.276553788220071
Ltv1	361452	1	7565673	0.95324912861189	0.293310218763804	-1.2265244629517	0.965301497000922	0.436508541090146	-0.828947336677087	1.08821081123807	0.0944419143301204	-2.35977029663862
Phactr2	308291	1	7597927	1.02927493652122	0.256788190753301	-1.35950369438688	1.01552581447559	0.568209351362019	-0.565265351826978	1.14287878168233	5.7975173180508e-06	-12.0580807806628
Fuca2	292485	1	7885986	1.07353842014353	0.00537647924677147	-5.22572153412971	1.02487191430482	0.338937166422358	-1.08194053856764	1.16317834448549	7.86368053965404e-08	-16.3584259850692
Pex3	83519	1	7912510	0.948884352852431	0.36080613921701	-1.01941447537022	0.971803202793333	0.59719424052577	-0.515512857493261	1.17778148225288	0.00660712427140396	-5.01960677705967
Adat2	361453	1	7954557	0.961281490907625	0.55662524667068	-0.585863072186217	0.930812367771145	0.264556463198349	-1.32970057901624	1.06921670094089	0.38552704769911	-0.95314392579643
Aig1	292486	1	8046430	1.15853077213447	3.77816606268999e-07	-14.7888569276597	1.2213303094707	2.50766976998871e-11	-24.4090820794916	1.12148041196801	0.00061778669798053	-7.38936730898299
Hivep2	29721	1	8359289	1.06841835222894	0.000162124965047148	-8.72714313091968	1.0958139529608	3.30141890779189e-07	-14.9237433028392	1.10498421556339	8.19091479582087e-07	-14.0150700626495
Vta1	292640	1	9032871	0.981172060392457	0.266571858917879	-1.32211143225571	1.03894426620239	0.023536694194437	-3.74919462055305	1.06381403435521	0.00108761096661904	-6.82377176193661
Gje1	681263	1	9086425	1.26451735229174	0.00479791361924566	-5.33957411821864	1.21994103041645	0.0130671412955353	-4.33765449787561	1.08076471689248	0.357690394791573	-1.0280874857711
Nmbr	25264	1	9134889	0.967003063919309	0.453922650766035	-0.789828468217914	1.01321969843544	0.769217741630284	-0.262381200491535	1.03615534140227	0.438916636752739	-0.823445777440753
Cited2	114490	1	12312426	0.941666721117191	0.00173074288949738	-6.35920454675063	1.00413958835373	0.820273852304052	-0.198117028253692	1.03268666504131	0.136427330974711	-1.99196317993001
Txlnb	308622	1	12404859	0.925901284832193	0.00828528152912778	-4.79327464809822	1.023346772756	0.408325716006924	-0.895690099522341	1.09590276622733	0.00363302735035727	-5.61768899745947
Heca	308624	1	12525135	0.900770161643733	0.000635140903512468	-7.36166368839148	1.03061033739669	0.290708761140651	-1.23543333378871	1.11067736112199	0.00163285328859898	-6.41742631067159
Abracl	685045	1	12654951	1.00071362721652	0.979572118380767	-0.0206394165582972	1.05573011528756	0.0448333684554204	-3.10480258521638	1.11215849551316	0.000668373796004239	-7.31066296607461
Reps1	292944	1	12698116	1.07455834607417	0.000960066973643433	-6.94850751172389	1.151243895195	6.0706056566642e-11	-23.524977644148	1.09122177153283	0.000614541090261566	-7.39463476339623
Ccdc28a	361454	1	12857669	1.05564575800115	0.00443136018780323	-5.4190487019161	1.1038196031124	8.58357315200048e-08	-16.2708304658622	1.06261998052375	0.00481536038199953	-5.33594439084239
Hebp2	308632	1	13194982	0.919228554445996	8.6597019398716e-06	-11.6568302540109	0.952557667418801	0.00988656443259008	-4.61657857159506	1.05220498578282	0.0136933577995481	-4.29084439586694
Perp	292949	1	13542067	0.895961977522793	2.14162176920565e-07	-15.3565322728599	0.993528744530925	0.754122774401907	-0.282200093457912	1.09432250519305	9.45472418189728e-05	-9.26641093495138
Olig3	293012	1	14081259	0.866079131278334	2.73786496716728e-05	-10.5057470573745	1.01846024645997	0.589779911742262	-0.528005842621042	1.18077733396034	4.00894543341468e-05	-10.124397242424
Ifngr1	116465	1	14333265	0.983492148065882	0.310302446246358	-1.17020782407078	1.06524441717563	6.84202752830987e-05	-9.58984135499264	1.03232382825084	0.10383936423395	-2.26491014859951
Il22ra2	444986	1	14364489	0.968234402582678	0.482258355660004	-0.729275300938925	1.20249471489268	1.68928288259396e-05	-10.9886213559147	1.10782117510612	0.0460392510802712	-3.07826096197946
Il20ra	308716	1	14451228	0.931927375237508	0.111431731728538	-2.19434314708964	1.07156216974131	0.0873148533442792	-2.43823468920831	1.04809497680211	0.308614830657353	-1.17566128234213
Slc35d3	308717	1	14569687	1.04046697078642	0.552815649428906	-0.592730697542793	1.0149842956001	0.822189532156686	-0.195784336104288	1.06533337565985	0.425214984332622	-0.855160392465897
Pex7	308718	1	14582698	0.892566916914741	0.00326652169329669	-5.72402956256158	0.8767378036818	0.000526856645451437	-7.54858206644332	1.04583532607684	0.297547964696684	-1.21217984112074
Map3k5	365057	1	14686358	1.06453829141683	4.87877173524452e-06	-12.2306170633768	1.00935256172347	0.510176161921757	-0.672999197373119	1.00583391669584	0.722540648274592	-0.324981599990447
Map7	293016	1	14910553	1.06190970350291	0.0471093601665755	-3.0552835680526	1.03627305127517	0.229410630476572	-1.47224173500932	1.02794056280061	0.426843803604001	-0.851337132196723
Bclaf1	293017	1	15088536	1.02206284192193	0.224239912817092	-1.49503876091852	1.04102825086669	0.0182378287976236	-4.00425733663921	1.02948250347292	0.158426369953385	-1.84246533647913
Mtfr2	100911069	1	15123232	1.03336920653067	0.335354714197993	-1.09256645898937	1.12061773084954	0.000889562380805135	-7.02478092312612	1.09974016847618	0.0178227593793047	-4.02727902160359
Pde7b	140929	1	15182710	0.964133172852457	0.157293799392921	-1.84963988868455	1.09795326282758	0.000231172098433233	-8.37234810996581	1.18031109028182	4.09067212639476e-08	-17.0119714533172
Ahi1	308923	1	15768047	1.06015486897705	0.000449512087252376	-7.70734781397504	1.0687958233034	0.000111878816880179	-9.09809426458651	1.08546365366186	3.41575731748268e-05	-10.2845262344591
Hbs1l	293408	1	16092607	1.00360515550144	0.864048089252813	-0.146126852869556	0.982854782363137	0.419853844237606	-0.867848618177725	1.02256038556552	0.35954017062317	-1.02292936780435
Aldh8a1	685750	1	16183940	0.887805252236267	0.00390196073171381	-5.54627610046235	0.820022333805277	6.01697206428623e-06	-12.0209264045345	0.916514910489111	0.0819567304828881	-2.50156384802636
Ptprk	360302	1	16738896	1.10002874608746	0.000202814744007857	-8.50321758668155	0.95421772785279	0.104925082411456	-2.25450868433076	0.839958633985369	4.06229318563872e-08	-17.0189331057428
Arhgap18	293947	1	18403535	1.00436613180555	0.806211034405852	-0.215409741459157	1.02153306842208	0.254194867352311	-1.36965411180628	1.0335197118082	0.123414655094584	-2.09220541366622
Samd3	685940	1	19118997	0.842761926475468	4.79487580616483e-14	-30.6686434946122	0.879885095611465	5.35585605491222e-08	-16.7424901919677	1.06920986352299	0.00482597180961757	-5.33374315315202
Tmem200a	498987	1	19323997	0.930379403534119	0.0453764045979347	-3.09276303154984	0.965641118911227	0.351944643149221	-1.04428137953191	0.963082637765077	0.360121978793504	-1.02131247493994
Smlr1	686032	1	19837390	0.912022922171983	5.45793725051021e-09	-19.0261949115182	0.966938808933209	0.0316406730642054	-3.45331186373608	0.980297657109047	0.238952139915591	-1.43149199850281
Akap7	361458	1	20087490	1.01722558570459	0.225981270074154	-1.48730315892232	1.02646735359633	0.0668749692789235	-2.70493053314665	1.00629575505795	0.694955222712506	-0.363907863244692
Arg1	29221	1	20475968	0.930904032487248	0.0400214285617025	-3.21834025426918	0.906518908545174	0.00668644508140067	-5.00767292404032	0.944265552007633	0.146723881695056	-1.91920281434183
Med23	309565	1	20490315	0.890783199881904	0.00444557162132973	-5.41584681956003	0.919515243256122	0.0401344712949655	-3.21551968065179	1.02463502136415	0.589730459934046	-0.528089694038431
Enpp3	54410	1	20563700	0.998669509579063	0.971513247999653	-0.0289003736136135	0.945399538072095	0.134118977889876	-2.00902797827599	0.990131304499619	0.811398193155392	-0.208996355035795
Enpp1	85496	1	20698770	1.02804228674847	0.422708118414028	-0.861073365504337	0.926090409595286	0.0232571853891596	-3.76114114569847	0.988147961386049	0.752749372638582	-0.284022945046637
Ccn2	64032	1	20802200	0.907816259982573	1.57904661004157e-05	-11.0561042114234	0.897248219523938	4.79046206205408e-07	-14.5514687802935	0.996758135315995	0.889977672471709	-0.116558903681077
Stx7	60466	1	21197081	1.06979604743962	0.00156210314211931	-6.46172219765804	1.06567061895285	0.0029712098751931	-5.8187860437334	1.09493223575463	0.000216865941879722	-8.43623117468423
Taar9	319107	1	21274972	0.963214546993066	0.489999283051351	-0.713351351039044	0.929253897575467	0.190296330714054	-1.65917278645261	1.07635239507329	0.268996194082196	-1.31305804787371
Taar8c	319105	1	21289843	0.996635722370937	0.960163693471097	-0.040651495023728	1.01144400780687	0.860575974429951	-0.150153376199552	0.946375677294979	0.449772194187329	-0.79901405953731
Taar8b	319106	1	21305056	1.00683231208062	0.926152784631808	-0.076716063743188	0.977349819000427	0.743771777818258	-0.296021041450801	1.00979739876236	0.897715301330431	-0.107902297326961
Taar8a	319104	1	21332763	0.88491213507901	0.0776877542567982	-2.55505763690178	0.927896115846726	0.263421023117634	-1.33400167844021	1.00846361613051	0.906808167917823	-0.097824352981055
Taar7h	294130	1	21373493	0.93231513723182	0.361579095665191	-1.01727446279564	0.979687336084754	0.787689642945488	-0.238651120835258	1.08473093360544	0.322145620018761	-1.13275159958254
Taar7g	294131	1	21387360	0.892748667108909	0.112858988287132	-2.18161613079877	0.953556099789493	0.495520034016107	-0.702147494109952	0.998750208046844	0.987551897824513	-0.0125262288288125
Taar7e	294133	1	21401716	0.906187678033433	0.146213773336156	-1.9226855272382	1.01157160754151	0.867699623031627	-0.141909680628301	1.08477452138143	0.285867991089148	-1.25222514433669
Taar7d	294134	1	21409325	0.925244704015362	0.236528570048163	-1.44168627476	1.02121426450176	0.739299561909977	-0.302052078993346	1.0752650442178	0.268957942532949	-1.31320025906499
Taar7c	494535	1	21429364	1.02548724547157	0.704504560658329	-0.350260474054237	1.06750181313388	0.313394630176925	-1.16029208329467	1.02667712173267	0.712243174853028	-0.339335888165962
Taar7b	294126	1	21440832	1.00262886748991	0.969642757497387	-0.0308275665603908	1.16925036422504	0.0233257040506949	-3.75819934832292	1.0761854991623	0.271878902550206	-1.30239852303455
Taar7a	294125	1	21450933	1.19311065631262	0.0101728585000442	-4.58803203663085	1.21183518436206	0.00426446222660039	-5.45743919588289	1.04765900252965	0.500513286039819	-0.692121135045085
Taar6	294124	1	21458475	1.15842165406353	0.0544117725669034	-2.91117474105312	1.0752339644134	0.315311767268672	-1.15419339226273	1.10601225325347	0.204571251346891	-1.5868389468383
Taar5	294123	1	21469923	0.907552393577626	0.168564695447278	-1.78043565363737	0.930474681138604	0.275007483129495	-1.29095697030581	1.11473254561324	0.117854203962808	-2.13830697808682
Taar4	294122	1	21481050	0.964089942883799	0.605412097463141	-0.501845899998957	1.01530784617498	0.825730019142941	-0.191487412227197	1.06714258550222	0.361292228434515	-1.01806815106676
Taar3	494319	1	21491538	0.899596422336322	0.128829531206119	-2.04926521204181	0.869590922604233	0.0347182978422886	-3.36048841567147	0.927230696223403	0.269132990287035	-1.31254963386548
Taar2	294121	1	21500290	1.03646597750698	0.623043822794594	-0.473138421104179	0.933771267404008	0.296288469831823	-1.21642173899096	1.02245134909369	0.760040182785793	-0.27438397501287
Taar1	113914	1	21517742	0.922441152961781	0.205016906090091	-1.58466283451194	0.839181276299993	0.00284046116717136	-5.86378885718487	0.959325423571763	0.519867378665058	-0.654181540963893
Vnn1	29142	1	21537091	0.998129941922457	0.974260364054657	-0.0260766968371894	0.930391275347042	0.192320430900722	-1.64859238709745	0.950655425495086	0.406817084423154	-0.899391618582521
Vnn3	498992	1	21571364	0.877721349254628	0.00076430146319393	-7.1765482612937	0.944709762643737	0.128317187019038	-2.05325005671395	1.07449497219055	0.0788171174936951	-2.54062507863134
Rps12	65139	1	21680854	0.962430361934471	0.50426875913402	-0.684645900789186	0.982703588506546	0.744444448825935	-0.295117045053714	1.14612500895983	0.0289403905380155	-3.54251706312156
LOC100910237	100910237	1	21679941	0.911977245405144	0.0760313063725569	-2.57661009755931	1.02306651928903	0.637647856441812	-0.449969097168117	1.10695767746311	0.0683455285235856	-2.68317913823622
Eya4	292172	1	22172275	0.995846229559715	0.905934788128036	-0.0987879533133078	1.0219347198972	0.553187022048067	-0.592059139249679	1.10094777768523	0.01952829116324	-3.93589103596371
Tcf21	252856	1	22701353	0.773806850731274	1.0664371792504e-10	-22.9615275764025	0.812260227253165	3.79234408064364e-07	-14.7851113321157	1.00138145967126	0.97498516581989	-0.025333022643735
Tbpl1	689030	1	22778481	0.913068007049252	0.00332842086837761	-5.70525730116508	0.905870955357282	0.00113985471754113	-6.77685446545039	1.00954955325617	0.767857636548795	-0.264150932094525
Slc2a12	308028	1	22804418	0.875825982566757	5.20448446459919e-05	-9.86340481399521	0.950886935009121	0.1312911416485	-2.03033796644974	1.03572304094085	0.344038367562455	-1.06700209421636
Sgk1	29517	1	22980258	0.992562853422866	0.526665409334818	-0.641189828971037	1.03496045970536	0.00376199855373604	-5.58280493254355	1.02186861980711	0.101196337988919	-2.29069270866374
Clvs2	361459	1	23735272	1.00899838952653	0.830804511387639	-0.18536075682203	1.01852174811227	0.690599486575251	-0.370195237473884	1.02528871377671	0.607106383927275	-0.499051241455021
Trdn	59299	1	23955651	1.21895760404228	5.26646545571412e-07	-14.4567362049346	1.11207637600746	0.0140115212921732	-4.26787533836316	1.03646316346454	0.441754286109847	-0.817001465260421
Rnf217	292188	1	26016668	1.02390083951491	0.359586471460522	-1.02280059816989	1.03403311043079	0.203729261534966	-1.59096331591896	0.969123883145683	0.292390429489588	-1.22966528252594
Tpd52l1	689256	1	26172170	1.05897790324364	0.295085509759238	-1.22049010105401	1.1146836441321	0.0587378860172263	-2.83467034267054	0.963051740760111	0.562695408609388	-0.575016812147212
Hddc2	361462	1	26294033	0.845727775245936	9.54730344022175e-06	-11.5592518056238	0.906439395515436	0.0130808576951849	-4.33660536207653	1.06460712429866	0.136605473291725	-1.99065826462673
Hey2	155430	1	26822131	0.918044435998174	3.63427381206365e-07	-14.8276863365296	0.962403920538063	0.0261584425904226	-3.64358328817061	1.01655607590159	0.374239380160971	-0.982859632408407
Hint3	246769	1	27035936	0.974362897537297	0.165836582909926	-1.79675241580685	0.972696891880706	0.139232391086687	-1.97161086356273	1.03543536538224	0.0903297327206174	-2.4042886067463
Trmt11	378794	1	27054432	0.933857902147848	0.0377920659514375	-3.27565609385235	0.938076971886564	0.0571655478988734	-2.86180387151785	1.03461683453172	0.350928216845426	-1.04717358684327
Cenpw	689399	1	27525324	0.93735328935213	0.0480152882808725	-3.03623581293496	1.01891675321231	0.586260620859717	-0.533990842780691	1.14078050159372	0.000340770483237003	-7.98430137698006
Rspo3	498997	1	28283914	0.852100537412575	6.72821942270457e-06	-11.9092000224627	0.877460864873775	0.00035660802664163	-7.9388733439786	1.08868191434331	0.0264484430715933	-3.63255798548809
Rnf146	308051	1	28465165	0.888000555978383	0.0126471960594175	-4.37031974375981	0.880204720363283	0.00718090303950568	-4.93633013231168	1.08266638258598	0.111020289994654	-2.19804230162973
Echdc1	361465	1	28476360	0.826956439587432	2.98809813042491e-05	-10.4182883567313	0.893231548185074	0.0107515960509313	-4.53270106557495	1.11929126862388	0.0190958557178677	-3.95828394559482
Kiaa0408L	292199	1	28615606	0.851694756969135	0.000387458541530518	-7.85590170449333	0.918799520862274	0.0599960595170351	-2.8134763936328	1.04648562541487	0.367150093383309	-1.00198454073807
Lrrc14b	502225	1	28921475	0.854412019592575	0.000207664490253442	-8.47958680822035	0.876671149626179	0.00311083699011931	-5.77286346034389	0.982384349887671	0.70993454383721	-0.342582504975276
Ccdc127	308060	1	28929546	1.33420384977266	0.00656381237713709	-5.02618368977995	1.05040478991378	0.623179693202438	-0.472920369676584	1.03742596723716	0.748703940387845	-0.2894116467864
Sdha	157074	1	28935965	1.12824193311716	0.114750541778676	-2.16499470866983	0.983146279697201	0.814534463929891	-0.205138538845776	1.06472638707117	0.437622808482029	-0.826397907472994
Pdcd6	308061	1	28966518	0.915385918748956	0.0216975872011174	-3.83055421350626	0.946942356425522	0.141831384991684	-1.95311635657006	1.05061813511005	0.245812067835121	-1.40318798689948
Ahrr	498999	1	28993634	0.901999904617663	0.0350118575828737	-3.35206848678634	1.0644167072824	0.184891611816295	-1.68798550767386	1.17158528242442	0.00422173230483981	-5.46750973638858
Exoc3	252881	1	29091298	0.933159396833486	0.1882004049831	-1.67024789995698	0.991984615990553	0.877016078131289	-0.131229953675051	1.01437262559383	0.805098509341152	-0.216790637198035
Slc9a3	24784	1	29124674	0.901839753997533	0.0134379515014167	-4.3096723735533	0.941247448636068	0.146360012012172	-1.92168585675835	1.09414592767409	0.0438741780737282	-3.1264293307339
Tppp	361466	1	29261255	0.851405993208166	2.0303311649936e-07	-15.4098967357449	0.856586433773614	5.25271740441065e-07	-14.4593501074238	0.983313128290294	0.603515766019391	-0.504983114478591
Zdhhc11	499000	1	29296334	0.894136125689118	0.0535291194125023	-2.92752948506705	0.782517907982592	1.75587106084072e-05	-10.9499604002205	0.82384116649349	0.00256964355204316	-5.9639880853972
Brd9	308067	1	29329974	1.03219340166719	0.686758691820952	-0.375772297631146	0.976404843848411	0.75320843286707	-0.283413286208881	1.1086482864411	0.242962651958547	-1.41484754309782
Trip13	292206	1	29357140	0.894834809203713	0.0140108240736995	-4.26792509997053	0.928379428922218	0.0866151422453957	-2.44628062598051	1.06952738168982	0.161177457678462	-1.82524929939256
Nkd2	308068	1	29443980	0.868920892151846	0.000198754689845363	-8.523439208002	0.918809939199072	0.021099379321218	-3.8585116549888	1.02514688593103	0.546464485313201	-0.604285959180407
Slc12a7	308069	1	29472692	1.1162696184961	3.83440721820858e-06	-12.4714957066156	1.16963355895237	5.43774554525479e-12	-25.9376565627853	1.05898111787858	0.0279233280155551	-3.57829280992665
Slc6a19	664630	1	29586205	1.02746694216142	0.520008674101644	-0.65390978658109	1.10361941979018	0.0170389413500349	-4.07225388685632	1.13494241242845	0.00542692804743829	-5.21638204224594
Slc6a18	29323	1	29608100	1.60004783818023	4.03869247743325e-07	-14.722174655569	1.4589226504177	3.11447637268827e-05	-10.3768644255164	0.875875394369926	0.188997723837357	-1.6660203071836
Tert	301965	1	29638051	1.03141952496996	0.536912853136428	-0.621919482304997	0.959338847006803	0.396148829435041	-0.925965306428109	1.04272668153328	0.45652819115028	-0.784104825869691
Clptm1l	316916	1	29667545	0.92510691328586	0.0476246296729945	-3.04440522146063	0.9695057608071	0.408684661791129	-0.894811418376901	1.06990213957059	0.111034144107026	-2.19791752040259
Slc6a3	24898	1	29709443	0.993259418878395	0.901747226896609	-0.103421034449562	1.08508568671728	0.13460693751694	-2.00539632136913	0.919964557964713	0.189685655281952	-1.66238702281309
Lpcat1	361467	1	29766070	0.993024552832759	0.724873785018426	-0.321757728912578	1.09477783904862	2.98551288423014e-06	-12.7217390053666	1.01278805396877	0.55953280701756	-0.580653116635419
Mrpl36	364656	1	29965481	0.883656413610535	3.38659397853779e-05	-10.2931007747485	0.93885781233068	0.0288985322000752	-3.54396447407828	1.02776393687302	0.392858161014121	-0.934306645707883
Irx4	306655	1	30030561	0.764357163417928	3.22684453857455e-11	-24.1569312862422	0.843020874066299	1.07626136224409e-05	-11.4394321310126	1.0104216441073	0.811132797473915	-0.209323492927615
Irx2	306657	1	30660960	0.845953920814304	2.09390853443066e-05	-10.7738930333084	0.872076269933695	0.00064133971682473	-7.35195126198735	0.913201316971892	0.0360843716834507	-3.32189542473501
Irx1	306659	1	31294615	0.855288806770437	8.02072361450638e-05	-9.43089682091427	0.859791949182878	0.00014082240920362	-8.86801097062864	0.923209756368861	0.0796763821463187	-2.5297820715268
Adamts16	306664	1	32430436	0.881836273317789	3.68554505390218e-10	-21.7214325037303	0.921047368132326	3.99496534440985e-05	-10.1278905605306	1.0296994426973	0.169099068357856	-1.77727053250818
Med10	290939	1	33470064	0.844902598124446	0.000250830450163091	-8.29073334444183	0.926286321459557	0.0960858097582758	-2.34251363511308	1.17120720195436	0.00150488330966724	-6.49903991889212
Ube2ql1	679949	1	33548814	0.772397323423002	6.41776559174491e-09	-18.8641958184931	0.87451946563482	0.00226305828910348	-6.09103815521505	1.09815945929298	0.0457872426134064	-3.08374977222183
Nsun2	361191	1	33662139	0.856231122485187	0.0014928319791335	-6.50708030585152	0.914672977112766	0.0574081121131819	-2.85756965962858	1.03721503356024	0.479444415573795	-0.735127313017711
Srd5a1	24950	1	33686470	0.885301477527065	0.00800575385819368	-4.82759476355167	0.928952218636249	0.09230798545601	-2.38262462489918	1.05406166478146	0.278366506888377	-1.27881666347622
Tent4a	306672	1	33766638	0.953233859196986	0.00462141895312558	-5.37705348833292	1.01882684508788	0.26845589041231	-1.3150686600473	1.066944250882	0.000717941703085188	-7.23912218568709
Adcy2	81636	1	34375911	1.01921557870462	0.628372828020034	-0.464621613478202	0.976175965198987	0.5616936973457	-0.576798600183754	1.04175512197811	0.380998053059285	-0.96496101394911
Fastkd3	290946	1	34858343	1.04483237316769	0.520009691451888	-0.653907830172861	1.04356227082461	0.512327262797077	-0.668791672983911	1.06731922896444	0.359111074436618	-1.02412353880313
Mtrr	290947	1	34867089	0.976445012516172	0.673902898531231	-0.394669245909625	1.01556706939796	0.775523897334881	-0.25421648145041	1.04534102710127	0.446856158224854	-0.805518529835681
LOC680200	680200	1	34927301	0.956860581493379	0.114002396876225	-2.17153580557862	1.03537774295977	0.197747629230962	-1.62076366112451	1.02680050570382	0.370192237013549	-0.993732848772091
RGD1566325	498682	1	35003999	0.912599761559763	0.00832716425350758	-4.78823230651077	0.957462293649731	0.201634578112729	-1.60129823907621	1.03007741927797	0.433936025598971	-0.834858162201114
LOC682870	682870	1	35020478	0.914865135208354	2.55313820835602e-07	-15.180772378498	0.943374653615083	0.000984361397076017	-6.92351745488917	1.02460175126266	0.188572738053316	-1.66827146825902
Ppp1r14c	171010	1	39773403	1.1625002122624	0.000106638973573722	-9.14606150729279	0.870355945368213	0.000437309367481838	-7.73486967859523	1.07771482242967	0.076689372761953	-2.56799213611542
Iyd	308129	1	40004041	0.960695913046533	0.259615742784346	-1.34855265352422	0.812710398166191	2.06877130393467e-08	-17.6937258858877	1.06616360673273	0.087731213101821	-2.43347753526366
Plekhg1	679812	1	40348684	0.953573410062676	0.0595654430078417	-2.8206796883734	0.882356012833372	1.41314817110198e-06	-13.469690596984	0.991094432251325	0.741134769017171	-0.299572795706115
Mthfd1l	361472	1	40444008	1.07372738839647	0.0231013625508376	-3.76786367830918	0.950990283877807	0.112550807722205	-2.1843505350918	0.992319088550709	0.825182051078502	-0.19215124901711
Akap12	83425	1	40730123	1.01149913038888	0.811778330344518	-0.208527968276163	0.88017943119163	0.00881323040642759	-4.73150123127948	0.922308057939359	0.137986282641199	-1.98060099991629
Zbtb2	308126	1	40827457	0.968696716146066	0.477434513515548	-0.739328272936572	0.953484231389548	0.248850225397279	-1.39090406792239	1.03882184087661	0.414219713958632	-0.881358735888589
Rmnd1	292268	1	40860464	0.930684563517734	0.105544966117965	-2.24861819774396	0.953820207600657	0.249278148311485	-1.38918594447447	1.0695869088145	0.146443625574175	-1.92111473295016
Armt1	292267	1	40894578	0.952840457259689	0.0442270791355744	-3.11841802736584	0.944597992262815	0.013679265132085	-4.29187408664546	1.04547976375501	0.0942296412841131	-2.36202048358263
Esr1	24890	1	41236742	1.04169273550281	0.0450142180018007	-3.1007768835197	1.04688982483047	0.0293683001572152	-3.52783941228633	1.02825438720715	0.221163511024897	-1.50885298214151
Myct1	292264	1	42018137	0.832210819460955	4.25007751181503e-07	-14.6711584301142	0.73886551876636	1.04618275034233e-15	-34.4936283310082	1.02441737267255	0.540885993449481	-0.614546755338387
Vip	117064	1	42065138	0.934012516777424	0.214516468193812	-1.53936876876477	0.873846445638513	0.0148554943514881	-4.20938549216365	1.00513781171997	0.934112137717211	-0.0681587861644063
Fbxo5	292263	1	42196068	0.833996819373562	5.71938564859407e-14	-30.4923299063851	0.897314367540043	3.27831386633221e-06	-12.6281813328876	1.0054965237192	0.820750343875898	-0.197536303622883
Mtrf1l	361473	1	42210582	0.909994630023131	0.103840695415027	-2.26489732906278	0.85601160412217	0.00484002479432328	-5.33083543547265	1.00872579857276	0.889538353116335	-0.117052655193266
Rgs17	308118	1	42227620	1.09582067412064	0.0637987327217265	-2.75202195212449	1.04957497030725	0.349517971155557	-1.05120029901489	1.0378965023066	0.512890358163843	-0.667693183430325
Oprm1	25601	1	43160057	1.12389525809472	0.00861465518821152	-4.75429043438694	1.05325890094492	0.237822918782716	-1.43622892097294	1.11584186716196	0.0298738600477193	-3.51077142685699
Ipcef1	361474	1	43273318	1.1318822302964	0.0305393555596379	-3.48873908093237	1.09507431780566	0.105815422332451	-2.24605900144345	1.32384103447044	8.07417566578135e-06	-11.7268397787995
Cnksr3	308113	1	43499273	1.03721969954519	0.012707217380059	-4.3655851492951	0.994097618634078	0.685692679166699	-0.377325741186468	0.975397773552833	0.155586002427234	-1.86055662997824
Scaf8	245926	1	43727794	1.03246404920278	0.0222205318383744	-3.80673855993673	1.00865353277738	0.528363529375668	-0.637970729579628	1.00961201934796	0.547889790017152	-0.60168112536746
Tfb1m	308140	1	44119165	0.906141981099065	0.0358594398342809	-3.32814843183399	0.904343584101619	0.021979724112016	-3.81763488185905	1.07534558602067	0.148609395522794	-1.90643392176051
Cldn20	680178	1	44133769	0.890187369387004	0.0776260788473041	-2.55585184063114	0.864612461570643	0.0266214892973509	-3.62603652102299	1.06940696513167	0.379352148161215	-0.969290354471988
Nox3	292279	1	44238012	0.882020434009476	0.00441299032283296	-5.42320274157432	0.915672411003025	0.0357079080121097	-3.33238310178267	1.10749194313497	0.0291518972198322	-3.53523528357518
Tmem242	292228	1	45992706	1.07705696883521	0.117720802243078	-2.13943954079913	0.934125981310386	0.132622167704626	-2.02025103794331	0.919068585224827	0.085167791668065	-2.46313194868397
Ldhal6b	369018	1	45997845	1.16359757326476	0.00868244391125962	-4.74645223334277	1.01310475482616	0.812974214112466	-0.207055886896156	0.952265978240427	0.417004595444031	-0.874658036994583
Zdhhc14	499014	1	46069127	1.09350669854437	6.03996557865966e-06	-12.0171122449312	1.06381750082196	0.00107289854659633	-6.8373913709722	0.989611191896587	0.633845374077572	-0.455950243758335
Snx9	683687	1	46424968	0.990001193492025	0.538666333157497	-0.618658947707708	1.04036507539792	0.011252544398987	-4.48716100710517	0.9554332155532	0.0116327571522854	-4.45393026812528
Synj2	84018	1	46518709	1.13214545954091	3.51440902233038e-05	-10.2560540840478	1.18076955859012	3.84325144009019e-09	-19.3769470994296	0.955278170427347	0.166359368673717	-1.79360495905502
Gtf2h5	502227	1	46656938	0.950437133963431	0.0273935006496009	-3.5974494962944	1.01660479476755	0.450812554230644	-0.79670364842291	0.963786522480736	0.128957612456497	-2.04827151422509
Tulp4	499016	1	46710735	0.978583143172722	0.504713825826166	-0.683763691863786	1.12577287764183	0.000162743420509802	-8.72333570466789	0.93650087283877	0.0587019617129204	-2.83528213340632
Tmem181	502228	1	46842517	0.933889965132919	0.0893995457980105	-2.41463967737474	1.18507793826507	1.51138672514838e-05	-11.0998978745535	0.990099826202032	0.823341443753392	-0.19438428736412
Dynlt1	83462	1	46887018	0.962179095246833	0.294759307791452	-1.2215961614663	0.931514005367415	0.0413648468479376	-3.18532386880212	0.942498108665074	0.146395213888372	-1.92144537000864
Sytl3	499017	1	46911217	1.27131685318792	3.43845952270917e-07	-14.8830720930372	1.05762404995296	0.237582668268964	-1.4372396391502	0.971414073401111	0.612275871286578	-0.490572327960012
Ezr	54319	1	46967961	1.1463313738535	4.34130648111947e-08	-16.9525054086252	1.04081657235264	0.102037520669972	-2.28241468363238	1.0125219510826	0.672414579116891	-0.396880195474388
Rsph3	361476	1	47116168	1.07961392669714	0.00243471253055429	-6.01792658668412	0.975380053549958	0.316849754411797	-1.14932757830587	0.983330571618695	0.553429987261156	-0.591620025780522
Tagap	308097	1	47170725	1.25751262074236	1.77375420356509e-11	-24.7553377035706	1.10429798630638	0.00238343409559667	-6.03921293396529	1.07545972597671	0.0534481860839712	-2.92904257877598
Fndc1	308099	1	47302722	1.16317279115997	0.000101256645199226	-9.19785222253399	1.05842684607267	0.151357872396708	-1.88810823035302	1.04046546394846	0.396825691233206	-0.924258159615928
Sod2	24787	1	47638318	1.01718272858663	0.354524321927299	-1.03697832625965	1.02367523030597	0.182611187960086	-1.70039604238011	1.02949862020576	0.153730325131814	-1.87255534710628
Wtap	499020	1	47665965	1.09283278683402	0.00142498316494775	-6.55359527940306	1.13359545594834	3.81038362565391e-06	-12.4777806847465	1.01841104296857	0.570090221405475	-0.561960647511499
Acat2	308100	1	47695833	0.93978992186661	0.00551228612450015	-5.20077583723846	0.97642188844957	0.258480960034228	-1.35293324331994	1.0283234054211	0.251916330821679	-1.37865826715063
Tcp1	24818	1	47829062	0.845698303663536	6.5489435346603e-05	-9.63362172075036	0.921638660124481	0.0391514081315903	-3.24031888959086	1.0678485776279	0.144559355047137	-1.93406509419721
Mrpl18	292244	1	47837169	0.910813340317923	0.2638057705502	-1.33254216422172	0.831949948178581	0.0233482222392887	-3.75723443312804	1.10215739046509	0.316685589070335	-1.14984582988196
Pnldc1	361478	1	47843224	0.895272020759089	0.100985494614848	-2.29277839012965	0.909140324157608	0.140828330016457	-1.96021364799446	1.06037033116396	0.436327217151356	-0.829362819062371
Mas1l	404641	1	47872474	1.27088415925316	0.0133163152194756	-4.31876528731497	1.12838419342071	0.199982105920533	-1.60952738683415	1.04684677366366	0.678147758813194	-0.388390081432972
Mas1	25153	1	47880309	1.0475549506994	0.290125582242925	-1.23744140752036	1.03907696360034	0.377003704713517	-0.975500264756103	1.00945829345944	0.856441972627407	-0.154968712926476
Igf2r	25151	1	47979109	1.14207443120936	2.85012876506759e-07	-15.0707314769729	1.12146676645505	3.32967063381668e-06	-12.6126371676275	0.995787000171513	0.881916398787226	-0.125658013423345
Slc22a1	24904	1	48076666	0.988252449468976	0.725005492862948	-0.321576047793475	1.07720464706755	0.0193715513612989	-3.94394971384113	1.03882778245925	0.306571413944891	-1.18230455255686
Slc22a2	29503	1	48121061	1.00226823443298	0.955517668061741	-0.0455020245656563	0.998879106754864	0.977294109382382	-0.0229676390960303	1.02966030195818	0.503057201957044	-0.687051393763628
Slc22a3	29504	1	48235476	1.02189321970018	0.698656172509474	-0.358596542585277	0.984635071255224	0.785293668147455	-0.24169753160662	0.855748971264871	0.022157832359821	-3.80956423958512
Plg	85253	1	48325186	0.866390393110606	6.43513434711123e-05	-9.65115274657811	0.876059303709275	0.000158186081682112	-8.75173848575452	0.992646679242029	0.850977395776177	-0.161369712716676
Map3k4	308106	1	48431873	0.979565212463736	0.479143818076876	-0.735754480129137	0.966081954786098	0.221602293702122	-1.50687097352123	0.97617630701443	0.448035437592317	-0.802882947926968
Agpat4	170919	1	48527322	1.05948881784305	0.0176381379226431	-4.0376917939162	0.89022657118036	2.28342131207156e-06	-12.9898356642663	0.984049118773773	0.582482798409656	-0.540455624605518
Prkn	56816	1	48690481	1.02894612339269	0.189716909712062	-1.66222226678315	0.978262621095066	0.331886826610345	-1.10296125188348	0.901862056712587	0.000166041209758423	-8.70327454886029
Pacrg	499021	1	49882722	0.948904271803007	0.0196712122057737	-3.9285990213436	1.01639016576448	0.449101285695809	-0.800506836065089	0.925475215327316	0.00375400684962772	-5.58493151619836
Qk	499022	1	50387698	0.975592469884813	0.525849598627637	-0.642740041299386	1.09016808032413	0.0197473153198692	-3.92473773004594	0.97512381604369	0.577964527444658	-0.548242783396063
Cahm	106182183	1	50385803	0.995329244279621	0.935844651028224	-0.0663057874029687	1.17285525786728	0.00294845185165389	-5.82647504243358	0.935299907395957	0.311835643907999	-1.16527901231738
Pabpc6	292295	1	51045264	0.76057449167667	2.60261204200904e-22	-49.7003564736042	0.818104563742329	2.98934033837929e-12	-26.5359683754823	0.987114062195753	0.664292395192696	-0.409032872227295
MGC94891	681210	1	51740328	0.787906103339878	1.83251786728787e-05	-10.9072345600138	0.815515120282967	0.000445067480897011	-7.7172846448294	0.918612164495189	0.189127394349411	-1.66533444681146
Pde10a	63885	1	51770132	0.747069428910702	3.27373791085851e-10	-21.8399185058578	0.913153467566316	0.0383095607794334	-3.26205578524177	1.11675367429197	0.0269006514191314	-3.61560477634297
Tbxt	292301	1	52298099	0.813279703282443	9.56682509489306e-13	-27.6753048145205	0.922421072824451	0.00422697756430905	-5.46626806512176	1.05206150594903	0.0759330268353045	-2.57790355305482
T2	681288	1	52318455	1.04965666886888	0.45440324814966	-0.788770263384062	1.18430674042037	0.0070479593701552	-4.95501715509881	1.07423520160085	0.299228953440085	-1.20654626804468
Prr18	361481	1	52402426	1.20033894289063	0.0178854004656129	-4.0237705153777	1.25481734187272	0.00229549195295157	-6.07680809985658	0.956348361780838	0.580574137824349	-0.543737772261861
Sft2d1	292305	1	52409687	0.988326006865019	0.765728676017748	-0.266927380842434	1.13918905330299	0.000505900407070992	-7.58917073201956	0.993603903120285	0.876478104627529	-0.131843555392044
Mpc1	171087	1	52437747	0.969806964892471	0.221914971407587	-1.5054609821551	1.14009528940512	1.17368403287047e-08	-18.2605331960187	1.00923409333581	0.731371019381638	-0.312834397538846
Ccr6	308163	1	52476066	1.13076767366627	2.25840032193476e-05	-10.6982687244632	1.29466792195509	3.95404055333286e-22	-49.2821340648927	1.09084421992416	0.00504066232404235	-5.29021779203239
Cep43	683722	1	52535156	1.0958086313184	1.32268490370229e-05	-11.2332617762294	1.14199620208303	1.13744322473999e-10	-22.8970679716596	0.99801373574553	0.935055232893842	-0.0671496788244335
Rnaset2	292306	1	52585980	1.14337797075368	9.38155554465553e-12	-25.3922755303425	1.14319274522613	7.36827224408285e-12	-25.6338378681355	0.987682412861471	0.579391570343129	-0.54577674269451
Rps6ka2	117269	1	52771260	1.00195546259362	0.902158311376118	-0.102965262816398	1.04331836177063	0.00668618777497148	-5.0077114065788	0.975240927268562	0.165688370857164	-1.79764653892459
Gpr31	292310	1	52926953	0.729313502390717	2.52053748621418e-12	-26.7065489489677	1.06123631316413	0.128801226158978	-2.04948494548936	0.996073789882156	0.934008467878774	-0.0682697745430291
Tcp10b	308169	1	52939092	0.93989369509266	0.401876270193316	-0.911611023327587	1.29947399061085	0.00018329433612285	-8.60441730308947	1.4752062972574	6.32587850419531e-06	-11.9708616390516
Ttll2	292311	1	52968428	0.834974900258474	1.74435532483576e-09	-20.1668807909072	0.944414853105691	0.0491299559715549	-3.0132863289641	1.07650672697404	0.0224589972874103	-3.79606397504019
Smok2a	292316	1	53280367	0.944166072610277	0.0234500854450602	-3.7528811403839	0.989834067302103	0.694461656700608	-0.364618328246193	1.00172493243228	0.952233920337657	-0.0489445597332741
Afdn	26955	1	53905376	0.924573378035814	1.24195892864521e-06	-13.5988206437234	0.981152850412735	0.228177693244438	-1.47763059723289	0.958115412796434	0.013381616883423	-4.31387338827786
Vom2r7	685557	1	54292484	0.792747845186035	4.85375845304925e-11	-23.7486826793221	0.84079453453245	2.72696045722306e-06	-12.8123229546742	0.982270705286269	0.651371142403535	-0.42867568800628
Vom2r8	685641	1	54686330	0.954853753646228	0.347376042794056	-1.05734738899794	0.938303681190973	0.218348296242765	-1.52166380195362	0.949405883492451	0.36575119352001	-1.00580197587462
Vom2r9	685666	1	54858286	0.751594408166337	3.03082524298e-19	-42.640281827029	0.832407596732991	2.58029419951802e-08	-17.4727773206989	1.07774227519039	0.0179852755784435	-4.01820187926951
Dact2	308212	1	55181023	0.738443644256338	2.50566904093092e-18	-40.5279758928081	0.9288097619089	0.0232019009128489	-3.76352106776777	1.06318651079258	0.0904495615365949	-2.40296291473031
Smoc2	292401	1	55262530	0.837566382947544	0.000396247911637286	-7.83347050310267	0.894608313808678	0.0310795804824487	-3.4712042515645	0.90881195506872	0.0970366697441272	-2.33266633331809
Thbs2	292406	1	55670394	0.792810718142459	1.32621730147799e-09	-20.4409350811748	0.827957432998918	2.96638558707524e-06	-12.7281663203127	0.926097614914809	0.0731973891512084	-2.61459552598418
LOC100125364	100125364	1	55950449	0.826114055274907	7.31121638303376e-09	-18.7338561771598	0.860520232727508	6.54461791472505e-06	-11.9368675384998	1.03933982315076	0.277303358900309	-1.28264321355851
Phf10	292404	1	55952253	0.9802534255552	0.686599170797844	-0.376004605652482	0.965480335032625	0.477634867724409	-0.738908713445427	1.05987759986554	0.294641031933984	-1.2219975044961
Tcte3	NA	1	55971335	0.913068886593649	3.50412182893646e-08	-17.1667408029505	0.948353798470471	0.00183904687313504	-6.29850784530248	1.02491759641352	0.183280715365504	-1.6967363377154
Dll1	84010	1	56312062	0.908349849159753	0.00365693602467085	-5.61112963390534	0.889097063645144	0.000402436588506747	-7.81797301759964	1.02108919684195	0.58678227963898	-0.533101431466868
Fam120b	308218	1	56339129	0.985195012351416	0.546139526373075	-0.604880793074905	0.979003580997899	0.392035799735781	-0.936402117505042	1.03892522945555	0.168266579432938	-1.78220577484887
Psmb1	94198	1	56442681	1.10270104263904	0.0616675903912561	-2.78599676336644	1.0389872549088	0.457074849648054	-0.782908116711333	1.14881174343369	0.0159485671997754	-4.13838628452139
Tbp	117526	1	56463618	1.29414472177031	0.00145369985559352	-6.53364334786919	1.13728896949911	0.110057882905379	-2.20674884335801	1.18783385463272	0.066100543764525	-2.71657830576613
Pdcd2	58934	1	56484947	0.99883779570487	0.980480203127882	-0.0197128241381648	1.02666827125316	0.575370096550853	-0.552741799060748	1.05841579665596	0.291392582387843	-1.23308384063135
Prdm9	365155	1	56505579	0.904012280621598	3.46449289407373e-06	-12.5729442869494	0.980131596521984	0.344315319281838	-1.06619741563435	1.03103971693171	0.20752151489936	-1.57252025842446
Chd1	308215	1	56664054	0.948539731786345	0.000542954580204489	-7.51848488756111	1.0154317635087	0.318782117191302	-1.14324742776958	1.0393657583523	0.0354662820674268	-3.33917283476503
Riok2	308201	1	58103132	0.868685052415417	1.74612162356943e-05	-10.9555283515771	0.946550176550138	0.0953687599468351	-2.35000421802555	1.05646866738426	0.122294113357949	-2.10132637025243
Lix1	292381	1	58128961	0.985368805743405	0.796816712896688	-0.227130597910778	0.961104786644565	0.507620997346484	-0.678020178066632	1.00509562575094	0.942182082437133	-0.0595567296268693
Lnpep	171105	1	58258643	0.964221579846035	0.00857409680692941	-4.75900962011555	0.979397618584762	0.128805110475242	-2.04945478849621	1.03331641622684	0.0381110792487617	-3.26725024519109
Mir99b	100314189	1	58677015	0.701664329614764	2.23565707846431e-10	-22.2213157502443	0.722944338565041	8.16692922549596e-09	-18.6231728585199	1.00909528219504	0.879918163535155	-0.127926371817058
Mirlet7e	100313991	1	58677180	0.927174893652871	0.51142407604331	-0.670556138540786	0.883764997020129	0.278588722200164	-1.27801869871363	0.877837771446961	0.343522532440664	-1.06850257284617
Mir125a	100314236	1	58677626	0.90476467798181	0.373224985188005	-0.985573863728987	0.86746205114215	0.200093364291313	-1.60897119990477	0.885001948804034	0.360110990391465	-1.02134298840575
Spaca6	688452	1	58677797	0.719862643778686	1.11837664686758e-06	-13.7036323465257	0.784656888565796	0.000207326590846507	-8.48121527445492	1.00302979284451	0.966032944043572	-0.0345573417863578
Mir3596c	100526599	1	58677171	0.924870340376672	0.434247145388377	-0.834141447541994	0.92918909944058	0.458240457614083	-0.780361216016324	1.00882060409461	0.940767376818796	-0.0610593784394303
Has1	282821	1	58693411	0.871373510320643	0.0313865018746882	-3.46137735509365	0.841882846423148	0.00613406555008305	-5.0938975269952	1.02780403568923	0.699553431756242	-0.357313102152318
Fpr1	292409	1	58748266	0.873001621264455	0.000609220349784067	-7.40333053339075	0.833825220180516	7.8783095830151e-07	-14.0539822900232	1.17530713906504	3.08130085489133e-05	-10.3875736016675
Vom2r10	292414	1	59027796	0.943852309436816	0.168073520795586	-1.78335377152499	0.91240808469627	0.0335625634973996	-3.39434401479977	1.13877282032391	0.00733700082979342	-4.91482512615319
Vom2r11	292417	1	59498863	0.901452439300624	0.0100808256616533	-4.59712010881512	0.908948434128385	0.0195464771128536	-3.93496020761954	1.05513576922797	0.206984137062197	-1.57511312120296
Fpr-rs3	292419	1	59686519	0.853790977609366	1.44918759969478e-05	-11.1419223416236	0.87574835598268	0.000263937557743057	-8.23979800649464	1.1214501072326	0.00176201213830068	-6.34129886255846
Vom1r9	100312665	1	60032949	0.931652866996699	0.0489805428730951	-3.01633214395288	0.929794139772721	0.0553051654509119	-2.89488896702382	1.07464331050718	0.0697389989007089	-2.6629955925737
Vom1r13	100312667	1	60264367	0.926418966381204	0.0399794260812403	-3.21939030515948	0.943074687155415	0.134765398262229	-2.00421980290365	1.03997030418104	0.327236766590686	-1.11707131323533
Ppp2r1a	117281	1	60540223	0.898190822429807	6.70854191301205e-06	-11.9121289311882	0.959639992521038	0.0795750177292208	-2.53105508301513	1.02394819621028	0.353342841460544	-1.0403164711122
Vom1r16	100312668	1	60661804	0.880032465570943	0.0144184564438952	-4.23924619558053	0.960062080720531	0.432225053116335	-0.838808870100831	1.13505385289891	0.0171313106287135	-4.06684745884824
Vom1r17	100312945	1	60770206	0.916599313950112	0.128764415281357	-2.04977078235538	0.960608058755273	0.472680449781484	-0.749335700655787	1.10085379010344	0.0986714810359988	-2.31595932023282
Zfp54	308232	1	61191746	0.866018565315031	1.2581763747922e-08	-18.1910173929641	0.932215330171434	0.00594801073757519	-5.12469844514457	1.04624342242306	0.110573570734265	-2.20207418106969
Zfp53	308236	1	61284033	0.888888106659336	4.85169106356274e-05	-9.93359814789357	0.928402474505342	0.00988193336227892	-4.61704710192488	1.04035275573126	0.21979049454056	-1.51508048389607
Zfp52	361487	1	61335270	0.885494403712089	2.88844734780466e-08	-17.359961636093	0.955624917367379	0.0357605481938442	-3.33090999898884	1.02519743444201	0.32101509665859	-1.13626712686894
Vom2r12	690566	1	62022615	0.821856750362276	2.5470950693074e-08	-17.4857272226574	0.863456560153913	4.51885325501049e-05	-10.0046672079583	1.09338543703251	0.00893745391543156	-4.71750452729065
Vom2r13	690593	1	62022615	0.983392555809292	0.718425038169891	-0.330693909915114	0.990432398121954	0.837637547858219	-0.177169792519592	1.04913474530183	0.333336827843614	-1.09860180519222
Vom2r80	502285	1	62820605	0.929458269307659	0.125715837737739	-2.0737311750003	0.938079255922983	0.197885663543143	-1.62006587193284	1.07581445234283	0.176584455140535	-1.7339560176733
Zfp40	690661	1	62962456	0.868042470715297	0.00317127864004942	-5.75362041593684	0.932110424911954	0.138261386085225	-1.97860928330751	1.16846735714981	0.00192061448955765	-6.25511009750184
Vom2r15	690680	1	63076440	0.98837767835209	0.820451571099868	-0.197900393838236	1.02196668467524	0.679837416484234	-0.385901602804908	1.11301694870143	0.0499495079957476	-2.99674262387107
Vom2r16	690691	1	63236378	0.896906189959788	0.00863829738966569	-4.7515497769666	0.921747542426136	0.0561933523297029	-2.87895681502717	1.06046165567365	0.157363125797056	-1.84919924111123
Vom2r17	690716	1	63478286	0.93585478656963	0.140905905959398	-1.95966294499145	0.921497661802241	0.0684006578142166	-2.68237283723297	1.06624800950265	0.146922720678225	-1.91784854010912
Vom2r19	690729	1	63600382	0.990729971311991	0.884790112481575	-0.122404823139102	0.944453117672308	0.367729242358943	-1.00040836607275	1.06758617932787	0.313318158173485	-1.16053612492025
Vom2r18	286984	1	63651332	1.04407154041272	0.571283471913981	-0.559869744330151	1.01347499469042	0.856974173859178	-0.154347496358654	0.942112178933325	0.439106078826644	-0.823014257678261
Vom2r22	690758	1	63651484	1.03158005910696	0.609547081940012	-0.495039086218907	1.03848881654633	0.540661509936354	-0.614961870745982	0.953577178446684	0.435325844168639	-0.831660461249815
Actl9b	292516	1	63830481	0.950046304899302	0.331967001928171	-1.10271970678796	0.951319557097726	0.33384278923033	-1.09708508774234	0.997043017867104	0.95290693743488	-0.0482380323156564
Vom2r23	308303	1	63868569	1.14526283649976	0.0560868746132343	-2.88085345794083	1.07766380275809	0.296931626127896	-1.21425338174058	0.896523188830172	0.112871209870199	-2.18150784592437
Vom2r24	690816	1	63917620	1.03445498104649	0.608405226965771	-0.49691412730292	0.939537748687523	0.341649885979318	-1.07396879149075	0.945889162242008	0.398473820491479	-0.92011347803792
Vom2r25	502286	1	64026002	0.982350732133856	0.703335749139953	-0.351920906389892	0.939566344109247	0.192518378154237	-1.64756365888026	0.947900530688494	0.254756566917409	-1.36744682932181
Vom2r26	292531	1	65129475	1.00103506744071	0.985362502759017	-0.0147456824083398	1.05679100388471	0.347159625572977	-1.05797058874977	0.934895107088012	0.281336764962838	-1.26820287539348
Lilrc2	690906	1	65272796	1.0765059159736	0.236126965103784	-1.44338563089215	1.0584883116364	0.355833545280484	-1.03329222691162	1.04516647962195	0.530595564940269	-0.633755195888121
Lilrb2	65146	1	65326832	0.874702296882401	0.0386460583500782	-3.25331049232973	0.846351477539227	0.00672801437018683	-5.00147522043582	1.04503149343338	0.535972350729153	-0.623672703702394
Lilrb3l	361493	1	65415946	0.783707134074794	0.0001992829715358	-8.52078477576163	0.678102641996017	4.84427841833735e-10	-21.4480526289531	0.922341784020936	0.250453085529354	-1.38448365931288
Lilrb3a	683463	1	65499195	0.873022256544166	0.123563487037111	-2.09100018992247	0.787212762966778	0.00469751243809849	-5.36072217886781	0.859664383204892	0.133938363671858	-2.01037555744915
Pirb	690955	1	65499195	0.993041775544235	0.937530434868258	-0.0645060578050358	1.02954628372885	0.736749911167349	-0.30550677793801	1.04545824833797	0.653568769354694	-0.425307519083022
Rps9	81772	1	65511723	1.29473396265143	0.00833595661175337	-4.78717699890869	1.42343904316332	0.000179225777688211	-8.62686421906214	1.18285768776418	0.138802498428755	-1.97470323086427
Rps9l1	103689992	1	65511723	1.45319481528645	0.00105411598096217	-6.85505279605326	1.60011604654878	1.94721317011188e-05	-10.8465262581266	1.22445962045521	0.13231878145049	-2.02254125685973
Tsen34	292534	1	65517324	1.05069537001237	0.516642309131543	-0.660404502464618	1.13201161373922	0.085372859872414	-2.46072702878559	0.993448818004278	0.938843854486139	-0.0631061027535894
Tsen34l1	100909510	1	65517326	1.0458588746888	0.55418353860964	-0.590259349972316	1.12659706036578	0.0967681050076087	-2.33543783271764	0.989473350175154	0.901140988538486	-0.104093553550615
Mboat7	308309	1	65525258	1.05007644109428	0.51787266869384	-0.658025880272058	1.10446346081584	0.161955304042515	-1.82043488278956	0.96978658534745	0.718177310996415	-0.331038789172865
Mboat7l1	103689982	1	65525258	1.05008751378823	0.517780538823426	-0.658203796721288	1.10446343915509	0.161955497822296	-1.82043368628867	0.96978794199632	0.718189667121796	-0.331021584481348
Tmc4	308310	1	65539788	0.935264263397805	0.399475876060189	-0.917601900930266	0.996919862174052	0.968337562822114	-0.0321745305712469	1.08450926335709	0.3592142937363	-1.02383615009332
Leng1	292535	1	65551983	0.982842046503772	0.844775822200829	-0.168683985993631	0.995000858476671	0.953180697787772	-0.0479507838705007	1.07663170071399	0.453029115585338	-0.791798882749197
Cnot3	308311	1	65555924	0.955345430647434	0.492203145386235	-0.708863750581896	0.977157135531019	0.712416209160451	-0.339092974933206	0.997007370120149	0.967110274813187	-0.0334427519612089
Mir3572	100526587	1	65561065	0.976409370294596	0.777423553929276	-0.251769962683308	0.993083371456621	0.930970380426024	-0.0715278170059895	0.960954365143992	0.67544488287912	-0.392383719464387
Prpf31	292536	1	65575887	0.922474728420947	0.0974838667662652	-2.3280683837338	0.922785595164288	0.0785746948567763	-2.54370557977055	0.988382781004783	0.821040241161873	-0.197183155917408
Tfpt	85423	1	65588439	1.09584421234668	0.17785177465969	-1.72680480223043	0.98281017368034	0.787624519251448	-0.23873380109757	0.924795867689395	0.285522169676559	-1.2534356007938
Oscar	292537	1	65607522	0.969656272122049	0.406490147636	-0.900195587345804	0.959602559379157	0.252921057026824	-1.37467786650731	0.986895909547392	0.72460247163519	-0.322132089493043
Cacng6	140727	1	65733632	0.921486208587181	0.0545864236900026	-2.90797007751616	0.931823611066241	0.0999949549787114	-2.30263554447959	1.15899467649407	0.00093102476199647	-6.97922468383739
Cacng8	140729	1	65755334	1.26817701890711	0.028927857177974	-3.54295023193977	1.31287587144824	0.0103250787158128	-4.57317951635657	0.892377762164094	0.299978571045051	-1.204044236727
Mir935	100314272	1	65755777	0.871819080359288	0.0522678431810365	-2.95137395014602	0.927377350032968	0.261206019028415	-1.34244583809186	0.959281790909099	0.544833843968036	-0.607274404255398
Cacng7	140728	1	65801355	1.05561764657471	0.4538674248093	-0.789950139424262	1.06134397475431	0.404713331818739	-0.904576285170117	0.964914595952885	0.627333996983988	-0.466276189613896
Prkcg	24681	1	65832867	0.866562232144549	0.00663563454559084	-5.01530097966066	0.898299981876221	0.0400608521174018	-3.21735567794219	0.989463501364586	0.854155938465904	-0.157641504127254
Myadm	369016	1	65864188	0.957331399480329	0.168435282240278	-1.78120368462804	0.944972644606514	0.0642686787710311	-2.74468287728604	0.986271326632721	0.682436633826047	-0.382085600444233
Olr1l	365170	1	65906850	0.97802854627855	0.713962570365532	-0.336924740473896	0.951285052131932	0.420010867564248	-0.867474692886507	0.968491301923476	0.665663218411915	-0.406971414400205
Olr386	405147	1	65917406	0.961834661607289	0.566094646939377	-0.568993994017834	0.918614378082695	0.187329215296897	-1.67488770039908	0.945846540892897	0.432379303577746	-0.838452058428873
Nlrp12	292541	1	65932808	0.929859464098102	0.136788693510752	-1.98931792698458	0.914149147729168	0.0571211507603295	-2.86258081478943	0.976245601724299	0.642168135558512	-0.442905116186944
Mir294	100314137	1	65962689	0.876556798745413	0.0210365293101947	-3.86149486145928	1.01386690301049	0.792704826918111	-0.23230434994587	1.29087845153517	8.23887500448568e-06	-11.7066467519456
Mir293	100314136	1	65963050	0.978007010910969	0.739325674193542	-0.302016759315405	1.0839232435168	0.188898767392806	-1.66654402967962	1.26881545606459	0.000478362916072634	-7.645140874903
Mir291b	100526632	1	65963774	0.966127479318183	0.598748456274979	-0.512913708506717	1.06486970842891	0.298431091813998	-1.20921622099334	1.24398902242888	0.00119060694389936	-6.73329206499308
Mir292	100314062	1	65964062	0.945050427696196	0.375416377480681	-0.979719529034728	1.04951800931304	0.407284359281827	-0.898243666042699	1.23909761373642	0.00110014399725022	-6.81231420115422
Mir291a	100314061	1	65964350	0.921008808444547	0.188630550256098	-1.66796493751007	1.02433211034138	0.674734991832913	-0.393435269890987	1.25092557534419	0.000499557227703542	-7.60178839646124
Mir290	100314249	1	65964648	0.775851494872045	2.17794603199412e-09	-19.9448835914414	0.871450826165152	0.000759366680827785	-7.18302578678388	1.21684644157026	1.44495782185869e-06	-13.447430425851
LOC292543	292543	1	66053318	0.844009876332735	0.00266216833678443	-5.92861432404975	0.936620233271818	0.231624181259949	-1.46263912914832	1.14280678764119	0.0162914038603469	-4.11711768080903
Vom2r27	286914	1	66102631	0.992733882973656	0.918818487886707	-0.0846666865948121	1.04642943949125	0.529378976419543	-0.636050702067704	1.00885292992776	0.905728152963736	-0.0990160698801463
Nlrp4a	292545	1	66170592	0.95049176561525	0.313454835472617	-1.16009999476569	0.990218902277457	0.846847263269824	-0.166234927308935	1.09134069895813	0.100424171980552	-2.29835234392337
Vom2r28	292547	1	66527571	0.997893261948402	0.968004533071853	-0.0325185087910569	1.04234269706761	0.438796794016396	-0.823718856860268	1.08263931490403	0.174905071093451	-1.7435119031329
Zfp418	292548	1	66581597	0.715889033181063	1.30439575357927e-14	-31.9704513924479	0.830901626491585	6.79768973715179e-06	-11.898927748045	1.05102119131688	0.265588770840593	-1.32580614073524
Zfp772	308318	1	66702628	0.735609389611023	3.97633145455412e-15	-33.1584167457695	0.824789533392639	2.9183760919031e-07	-15.0470683222873	1.04585624544084	0.259303029589468	-1.34975790278241
Zfp954	308320	1	66776279	0.764700491921364	1.04396228092236e-09	-20.6802424775234	0.822016343357766	3.96872032018302e-06	-12.4370668527125	1.0261004312213	0.565948047818378	-0.569252993298512
Aurkc	292554	1	66843653	0.783911118705996	9.94653109559958e-08	-16.1234568871768	0.826874188537108	2.32779022437919e-05	-10.6680060489639	1.01311944325254	0.781194751650326	-0.246930798319737
Usp29	361495	1	66874221	0.808920158102881	4.02139032736714e-06	-12.4238828625477	0.841747082109669	7.83638037857887e-05	-9.45414842362365	1.01421157088581	0.756113294403761	-0.279564053708105
Mir3099	102466621	1	67023989	0.777565969644983	4.77390514921396e-06	-12.2523458984449	0.830182846955328	0.000419489157113832	-7.77647287955713	1.00711682563147	0.90266159027268	-0.102407557408621
Peg3	103691034	1	67097912	0.641258934569401	4.36878429934726e-29	-65.3004829187915	0.812637996945147	1.22072174554972e-08	-18.2212384654175	0.999593585351424	0.991767449412879	-0.00826662517441434
Zim1	308322	1	67132124	0.764085159370041	9.35252427990338e-08	-16.1850344606286	0.788142945109192	2.11352539052601e-06	-13.0671532035147	0.953751912214238	0.372848908553836	-0.986582012302944
Olr3	292559	1	67335054	0.856772828375785	0.00169794126296759	-6.37833878358317	0.873450143294821	0.00597750800139555	-5.11975152004707	1.03475233110634	0.51123549851809	-0.670924936784205
Olr4	292560	1	67353388	0.976699628811059	0.768048260799694	-0.263902708225854	0.93916301234255	0.392010683403124	-0.936466185983648	1.07534108843539	0.355845392180975	-1.0332589340885
Olr5	292561	1	67363980	1.12271230317831	0.0945931908746544	-2.35816978358404	1.03320630609464	0.60101502124832	-0.509135351001665	1.02202058401973	0.744317908538817	-0.295287038991023
Olr6	365175	1	67382016	1.2511464182412	0.00465099717979809	-5.37067363510499	1.09955329154646	0.176916025633013	-1.73208009043842	1.02882640933196	0.708741178529981	-0.344264870536179
Olr7	405043	1	67385961	0.94457770587699	0.455318297790946	-0.786758549021641	1.03101789473488	0.685100941910145	-0.37818909112363	1.0501115621056	0.535097796538839	-0.625305751522657
Olr8	292563	1	67396257	1.03351534648044	0.717697461159625	-0.331707162019798	1.02139721666192	0.816625164948128	-0.202575083833638	0.963526061032506	0.741030123173305	-0.299714002456581
Smim17	499067	1	67444704	0.793486480912966	5.69636325683635e-08	-16.6808527978529	0.844145024773754	1.41080471857084e-05	-11.1687652009896	0.987490169489915	0.7684811255205	-0.26333927646059
Zfp583	499068	1	67575854	0.802888327712792	1.88643489706421e-07	-15.4834069010366	0.852586495200069	3.36692816007292e-05	-10.2989246614986	0.972330833945703	0.516019176799891	-0.661611349850277
Zfp667	308326	1	67601803	0.859202646554507	1.72759573850648e-05	-10.9661947695819	0.872957037205394	8.2562653240308e-05	-9.40195311963127	0.984247595040286	0.659933388975924	-0.415616374849071
Galp	64568	1	67684023	0.914329523366534	0.109891168269464	-2.20826478231706	1.03224329395606	0.578536998052813	-0.547252779245977	1.01843732349451	0.77572753658081	-0.253953933106994
Zfp444	292569	1	67711152	0.830943593185158	7.02908982410861e-12	-25.6809638887428	0.953115314722211	0.0469173493721509	-3.05936774928728	1.00508363969229	0.859387126223981	-0.151535787711576
Zfp787	365176	1	67758757	0.802981199423323	7.15881298559115e-12	-25.662676932835	1.00318387735856	0.910912413241504	-0.0933085298771906	1.01964202671024	0.555557756946883	-0.58778270240558
Nlrp5	308325	1	67778037	0.862341334045108	0.0191620163584172	-3.95482527406333	0.9318011065018	0.276831831050957	-1.28434506527885	1.00228077343306	0.975394183430281	-0.0249135989900295
Nlrp4	499069	1	68089321	0.931322388446175	0.14657224394826	-1.92023683932238	0.949058229551216	0.310930975025213	-1.16818433669295	1.08521734859256	0.119283051088795	-2.12625602963754
Nlrp9	292577	1	68291180	0.950463164653681	0.373285409815932	-0.985411978165268	0.926240492496305	0.180029847442817	-1.71463262271164	1.06302420645758	0.286725901305543	-1.24922856728704
Vom1r39	100312670	1	68388134	0.881268334720014	0.065958848505083	-2.71872423891609	0.868950490964322	0.0361806643911757	-3.31923043569062	1.04801719696936	0.486411253398847	-0.720700812498212
Vom1r64	100312751	1	68452477	0.846856939479153	0.000509441721973582	-7.58219509462372	0.866918372027247	0.00286743854924296	-5.8543361392713	1.05695660710364	0.2420008147095	-1.41881418626294
Rasl2-9	751812	1	68720879	0.869821293037157	0.00293060701983206	-5.83254570340661	0.820262348252715	4.57603481475984e-05	-9.99209260280108	0.966833175539068	0.513869985569872	-0.665784991885416
Rfpl4a	292583	1	68728964	0.89799718656741	0.198818801460312	-1.61536141448151	0.844244767869744	0.0526559987127273	-2.94397511122799	1.08772817938328	0.428205169206348	-0.84815283095559
Epn1	117277	1	68742791	1.01249806666294	0.64013056559082	-0.446083114699716	0.962489852884087	0.130967050350367	-2.03280951146146	0.973211888276559	0.379260185767116	-0.969532803455314
Zfp580	308336	1	68787118	0.987924833276085	0.674619819258239	-0.393605977512152	0.933174708393709	0.0121297627634581	-4.41209311405271	0.993246471755929	0.833040354374996	-0.182673193360851
Zfp865	308337	1	68805302	1.04064540190075	0.258182218130545	-1.35408967152928	0.9637860882598	0.261417378350651	-1.34163699817073	1.05661518921802	0.160017418981009	-1.83247260104276
Fiz1	292584	1	68829208	0.944507934438117	0.231450878366094	-1.46338761645441	1.02218777872999	0.616860836193885	-0.483111829635278	0.966425388958484	0.509037083673947	-0.675234409144523
Zfp524	365179	1	68824808	1.07042169805644	0.407633496653994	-0.897386800799199	1.17128887501109	0.0433298621757786	-3.13891322403901	0.926317795064832	0.420970210753189	-0.865193206109208
Zfp579	308339	1	68847579	0.98842396499566	0.861131458696676	-0.14950810479593	1.02459889982157	0.712498449730873	-0.338977542658018	1.01619347332836	0.834567205696902	-0.180842005034384
Sbk2	691411	1	68874152	1.02503637900524	0.719585395117816	-0.329080072945774	1.04590683657596	0.518471594712786	-0.656870036395127	1.34337827527053	0.000274085733159269	-8.2020696057757
Ssc5d	308341	1	68891949	1.10593823487303	0.0375464879283171	-3.28217543568374	1.01434462059849	0.7735406096837	-0.256777109140046	0.98953244645829	0.851627767617796	-0.160605740085517
Nat14	361500	1	68910601	0.997707283626906	0.946776297520702	-0.0546924359599572	0.995229382616265	0.886561711064993	-0.12040454386023	1.02686271136664	0.479714236533921	-0.734564692920087
Isoc2b	361501	1	68972987	0.960935699054933	0.1474577905076	-1.91421331020575	0.975965938545019	0.367410396143944	-1.00127581007466	1.02063617801786	0.49155242079459	-0.710186690362716
Shisa7	691429	1	68994025	1.1195947450208	0.0318116135678677	-3.44792384933096	1.02521590290989	0.640711846854275	-0.445175460022273	1.02356235507786	0.699511369531439	-0.357373231211067
Ube2s	292588	1	69028853	0.945372846413013	0.0154867678847667	-4.16776930450713	0.958638753439944	0.0612354865961561	-2.79302841116737	1.01608363411014	0.526008110635469	-0.642438646904239
Rpl28	64638	1	69052148	1.01828982574218	0.585690090414256	-0.534964485247124	1.04199805155667	0.200219082675889	-1.60834309858211	1.0440380058055	0.223281965775305	-1.49931988571138
Il11	171040	1	69069829	1.08271880901702	0.312684303053545	-1.16256121388018	1.05415300768591	0.485769286739296	-0.722021486439636	1.11275567504823	0.229176241361332	-1.47326395849649
Fam71e2	308344	1	69077207	1.07579483728659	0.402422432510266	-0.910252914955506	1.10195195638606	0.236707332964586	-1.44093078294804	1.36162864014391	0.000743684290186838	-7.20389395433609
Cox6b2	654441	1	69094085	1.22340245390033	0.0440142807454968	-3.1232411353252	1.14478303426661	0.155338102598375	-1.86215123057293	1.23486852180522	0.0576956437332672	-2.85257360687514
Kmt5c	308345	1	69099539	0.910640594861295	0.000249339496496703	-8.29669515039374	0.966669667631029	0.164553892869757	-1.80451714620166	1.03955403479172	0.146963270891236	-1.91757258130583
Tmem150b	308346	1	69125710	1.14167703222035	0.000766070181118597	-7.1742367721613	1.04005452817034	0.308623000107138	-1.17563481134706	1.18130679537562	0.000138192185030182	-8.88686519649169
Brsk1	499073	1	69134565	0.937040857295439	0.193266106244702	-1.64368725090111	0.986267874682152	0.76665101442156	-0.265723581913292	0.924073152546159	0.150958572820788	-1.89074983198887
Hspbp1	246146	1	69165642	0.909808275658583	0.0871125199711561	-2.44055466296046	0.933578609605975	0.174086622453016	-1.7482022734542	0.901202269213043	0.0836931854073333	-2.48059772167898
Ppp6r1	361502	1	69190856	0.978087352927319	0.430877765833194	-0.841930835057631	0.966341677866463	0.201647970644824	-1.60123182146334	0.995717074877333	0.88607004248988	-0.120959276772732
Tmem86b	690610	1	69218109	1.1233031814933	0.127826844564988	-2.05707870772717	0.978991028698934	0.779788458443641	-0.248732603205339	0.961163959075918	0.668733659134326	-0.402369416009784
Ptprh	171125	1	69243704	1.04256473771887	0.477888290980451	-0.738378274680705	0.917058519303687	0.12202429458519	-2.10353511812963	1.01975857247727	0.756764288242356	-0.278703450198289
Syt5	54309	1	69277351	0.937582921657551	0.42829794062191	-0.847936202633147	0.828425234817267	0.0134610873543807	-4.30795217389909	0.801836787689033	0.00742241167603639	-4.90325125088703
Dnaaf3	100359753	1	69291494	0.830024195660352	0.0155015853967196	-4.16681297662822	0.962095280949226	0.59731264529027	-0.515314608715806	0.917958923984067	0.282608741723745	-1.26369187600509
Tnni3	29248	1	69299900	1.02262442914824	0.840105191328922	-0.174228167212594	1.07669491671953	0.488289569580795	-0.716846668820948	0.791243998641827	0.0554885288543542	-2.89157896690145
Tnnt1	171409	1	69306362	0.90072812358753	0.0496545431147397	-3.00266538986259	1.0338127959458	0.488765069094657	-0.715873336250629	0.91440687146801	0.107236230039956	-2.23272112065271
Ppp1r12c	499076	1	69320255	0.987805699107533	0.700520063381867	-0.355932272099366	1.03097608793147	0.30281122014981	-1.19464570344944	0.968426565843666	0.350967107880259	-1.04706276965015
Eps8l1	361503	1	69344243	1.21691360215489	0.0021403841996984	-6.14676993349308	0.994246543143732	0.928914866015354	-0.0737381848246417	1.11279891186513	0.151696789785311	-1.88587155445136
Rdh13	361504	1	69373113	1.10596583788135	0.00058658625984901	-7.44119082506892	1.00035157215042	0.990288214029928	-0.00975925293948821	1.10125845788432	0.00229636783383987	-6.07642660698024
Ncr1	117547	1	69614744	1.04549489068346	0.310313544348826	-1.17017205927374	0.894485217513336	0.0116005989902864	-4.45669854510931	1.29376579328086	2.00405972951709e-07	-15.4229206630316
Fcar	365183	1	69626458	1.04430495182647	0.471395320764663	-0.752058214781679	1.01781635015358	0.760919915940587	-0.273227161952965	1.44690199556484	5.6794971296175e-08	-16.6838180486567
Kir3dl1	353253	1	69715529	1.46706326943517	9.37577860788172e-11	-23.0903064030192	1.12948528622252	0.0382513634989641	-3.26357607231319	1.37628586358702	2.67509721513557e-06	-12.8315248361699
Lilrb4	292594	1	69805250	1.26078538501461	6.64323635685217e-08	-16.527081496066	0.963013957803244	0.36774342214863	-1.000369806408	1.23629379564873	7.69924269507071e-06	-11.774388585231
Lilra5	691533	1	69973292	1.07132655405094	0.0364041130951727	-3.31307351360301	1.08113071599393	0.0144779032899645	-4.23513170292597	1.27037561808646	3.83424080698909e-11	-23.984464571992
Cdc42ep5	361505	1	70037702	0.938303867790393	0.111742742035545	-2.19155599582547	0.885890967888112	0.00190651582460459	-6.26247787835776	0.989324673988115	0.812953364996448	-0.207081532707552
Leng8	361506	1	70040785	0.967101781445523	0.268109643820815	-1.31635926340315	0.92816016871355	0.0078142295244696	-4.85180890928825	1.0170609141907	0.604738080893602	-0.502959838832814
Ttyh1	292597	1	70053927	0.906679174720273	0.0215873321974981	-3.83564860867224	0.872699008179568	0.000722371036364886	-7.23297165029084	1.16596942896241	0.000846838077114467	-7.0740010538259
Lair1	574531	1	70157681	0.889404871528889	0.00275228987653754	-5.89532203141401	0.926533536154309	0.0444770507740983	-3.11278193577721	1.40474252275597	4.38386925446419e-16	-35.3634297620468
Vom2r29	691560	1	70522193	0.90816971022347	0.00685567118329875	-4.9826790592658	0.885988878027669	0.00132872146781983	-6.62353810148705	1.15014257718897	0.000479022831916231	-7.64376229589345
Vom2r30	289295	1	70984426	0.947842422616058	0.19725345553051	-1.62326580087723	0.896067809044187	0.00968838498673015	-4.63682753500623	1.13383861249735	0.00550655370678365	-5.20181631306376
Vom2r31	286985	1	71185427	0.881654350397424	0.00129798735922061	-6.64694039940667	0.854577984579115	9.11333217635325e-05	-9.3031870492972	1.11088932786922	0.0119259290712346	-4.42904033570503
Vom2r32	286981	1	71674220	0.900856800425723	0.00199335488879859	-6.21793618596762	0.91014932652179	0.00900770175698644	-4.70967531681559	1.09948274807076	0.0119886268677982	-4.42379683962041
Vom2r78	367480	1	71907881	0.873422631760932	0.00204832718281736	-6.19073182732966	0.875888731535969	0.00378194891387909	-5.57751581653697	0.98034604580917	0.681996074840063	-0.382731376521714
Vom2r33	691763	1	73137536	0.988376239647919	0.806373394260553	-0.215208375437802	0.957741138949987	0.37048781077897	-0.99293473416919	0.984876883924503	0.77628513683243	-0.253235381918382
Vom2r34	691767	1	73167041	0.96589621532982	0.639551061441343	-0.44698881526906	1.11146607683035	0.159343873854691	-1.83669068344713	1.00119804016986	0.987430748422585	-0.0126489128456171
Vom2r35	292615	1	73210417	0.957062640580124	0.551828172036485	-0.594518563706109	1.11021523916237	0.167447767458634	-1.78708381241585	0.937367969797037	0.406754061970381	-0.899546546527491
Vom2r36	502301	1	73268795	0.826728391505343	0.000449092123355789	-7.70828251675565	0.865697979846009	0.00464497591749342	-5.3719690913383	0.987293363401213	0.812821127865775	-0.207244208566407
Zfp329	308361	1	73403067	0.899674356162024	0.0373285201196389	-3.28799763003356	0.897811810655392	0.0209041168465909	-3.86780916110327	1.00214579551506	0.965926231898292	-0.0346678121800571
Zfp110	308362	1	73445867	0.929369441839073	0.00892912020030977	-4.71843741074914	0.936107772579314	0.0136685570822519	-4.2926571874201	1.04128714290937	0.190062529958146	-1.66040215592196
Rps5	25538	1	73538776	0.992937073855489	0.845028319933884	-0.168385137471913	0.960203752576167	0.248749134918396	-1.39131038066447	1.05187292779642	0.222619455166864	-1.50229144428837
Rnf225	502300	1	73543598	0.991456137147986	0.797896339664934	-0.225776590139341	0.982867782168435	0.585825188955784	-0.534733846271251	1.07751015791314	0.0428216584804645	-3.15071126512589
Slc27a5	79111	1	73616556	0.949043018245686	0.110232590806734	-2.20516268363861	0.96741926890545	0.299172922977879	-1.2067335350456	1.08265878716707	0.0272385851043065	-3.60312074088882
Zbtb45	308366	1	73635448	0.880829081652273	0.00411497520511774	-5.49312247035905	0.968294203980775	0.455371862062326	-0.786640914564166	1.10104046081905	0.0441015844347584	-3.12125956894893
Trim28	116698	1	73652709	0.931059748619409	0.0506650350112912	-2.98251925104704	0.944202045393954	0.105465912336587	-2.24936748409028	1.02626211927694	0.515387959101914	-0.662835343275977
Chmp2a	365191	1	73660046	1.04951252710032	0.574022998731308	-0.555085815989104	1.1816908922448	0.0401075324383109	-3.21619112095521	1.0771647848426	0.443316129963957	-0.813472151779943
Ube2m	361509	1	73662576	0.994285051486633	0.943831542925804	-0.0578075790512462	1.14836958765698	0.0701712649277633	-2.65681638326273	1.06555512670433	0.483821112164952	-0.726040043550492
Mzf1	361508	1	73670541	0.690344136752838	1.03753647490795e-19	-43.7122676378443	0.853153709597793	4.3797857483225e-05	-10.0359256576864	1.03704308887627	0.388591547124543	-0.945226494399559
Vom1r55	691791	1	73723492	0.725573563616425	1.65515173567261e-08	-17.9167880561401	0.970984583394992	0.601953282892763	-0.507575439852765	1.21714049888924	0.00398029229346918	-5.52640002181227
Vom1r60	100312671	1	74058595	0.862486459567802	0.000786422115765726	-7.14801686673209	1.02009856860768	0.643394676230971	-0.440996938642637	1.08450416697235	0.103897600036843	-2.26434947992292
Lig1	81513	1	74165858	0.937561661276747	0.0489318438495793	-3.0173268909744	1.05741109119959	0.0696783703680562	-2.66386533408141	1.08782840373014	0.0132852921039388	-4.32109771251199
Pla2g4c	691810	1	74249688	0.844119547415411	0.000108414235586134	-9.12955115298572	0.969175240813922	0.466906289615237	-0.761626706084549	1.05748701258561	0.239445945746226	-1.42942758386233
Cabp5	365194	1	74350811	0.86534053463735	0.000678689272320554	-7.29534716059643	0.907476137126919	0.0224981021079587	-3.79432432408688	1.02072602024101	0.649922164111648	-0.430902670783302
Sult2a6	24902	1	74911100	0.874409754217024	0.000230093266729942	-8.37702582371555	0.890673689805225	0.00212563607252902	-6.15368419314657	0.924774541807584	0.0449320293964933	-3.10260438895899
Sult2a1	24912	1	75451178	0.875484978849393	0.000432837016206672	-7.74514930680951	0.911231337419508	0.0164641927140766	-4.10656739477937	0.983205079534892	0.677122848812151	-0.389902561952594
Sult2a2	361510	1	75909585	0.698358273372385	9.38634046389426e-18	-39.2072761835908	0.73789230499005	2.72945579957989e-12	-26.6269188674159	0.850416978189254	0.000313173850924037	-8.06875208735854
Crx	60446	1	76540141	0.905214968553734	0.0247161502734445	-3.70029839179523	0.946542106307096	0.228495156937324	-1.47624026389515	0.995620291144237	0.93154974171632	-0.0709056907780962
Selenow	25545	1	76599441	0.906620169179434	0.0116504907388831	-4.45240697634832	0.962627903270599	0.310634479350397	-1.16913836557347	1.04882262535364	0.2224353826959	-1.50311863440429
Nop53	292624	1	76629084	1.06430181160225	0.102319261372153	-2.27965734053986	1.07745018846636	0.044174639541396	-3.11960442059697	1.08568605338363	0.0417631607801866	-3.17574064909132
Ehd2	361512	1	76640478	1.15174715923339	0.0190798751149909	-3.95912115831932	1.10663880501192	0.0927884890370825	-2.37743268743233	1.09572333968929	0.183973832544308	-1.69296174591969
Bicra	292622	1	76661897	1.04571834491586	0.0745462286306683	-2.59633582750618	1.0311756814238	0.220314576641807	-1.51269886012808	1.05746153491101	0.055178458373789	-2.89718264871685
Zfp541	308108	1	76750236	1.02408375140779	0.367566529111394	-1.00085094511786	0.997352414155735	0.919703694266942	-0.083703732264175	1.0896714628692	0.00752373956686455	-4.88969198179679
Napa	140673	1	76787248	1.13601559766358	0.00572120400396407	-5.16357600553688	1.10169451325017	0.0384797353456771	-3.25762353091938	1.16856651861273	0.00579281632221211	-5.15113669422133
Kptn	308107	1	76808737	1.1884059812739	0.00189926944321184	-6.26628597032291	1.27859137689099	4.15892334593698e-06	-12.3902543282613	1.16340761242933	0.0139781945004138	-4.27025669927127
Slc8a2	140447	1	76822579	1.41306613064645	2.85815654412788e-08	-17.3705038919322	1.69034581086715	8.47351871226038e-17	-37.0070007261227	1.07511534914726	0.288986688730832	-1.2413746516854
Meis3	361514	1	76861924	1.31934616156516	1.68378297713676e-06	-13.2944675238833	1.43995256010443	1.7502431568962e-09	-20.1635111118654	1.03206470932563	0.661196010206091	-0.41370494722454
Dhx34	684903	1	76880867	1.0912211332282	0.00130795602716073	-6.63928964489089	1.1521965898895	9.5882645761597e-08	-16.1601408332512	1.03131665872705	0.303109841634736	-1.19366002551897
C5ar2	445269	1	76932037	0.997104292423898	0.91916031599315	-0.084294725710755	1.08888531632597	0.00137323848310808	-6.59058347237196	0.985140943855306	0.63968824078519	-0.44677434508489
C5ar1	113959	1	76949148	1.05228814543396	0.208874326091757	-1.56602251844278	1.1726176550746	4.20923607953542e-05	-10.0756442875327	1.09074903398196	0.0617872874982201	-2.78405763959074
Inafm1	100192314	1	76976808	0.993409434067066	0.756928676005023	-0.278486249263626	1.00287611699813	0.885010751758247	-0.122155485168629	1.03798909943235	0.112267919516021	-2.18686712575983
Bbc3	317673	1	77014543	1.02409201056019	0.231585354852767	-1.46280676994259	0.994338041399959	0.763856663039918	-0.269375121239389	1.04100708661022	0.0708900983652944	-2.64662451153972
Sae1	308384	1	77030961	1.09198367814702	3.90352787701063e-05	-10.1510447368752	1.02553855449679	0.236120782004465	-1.44341181672091	1.05945961952499	0.0154941092049206	-4.16729537859018
Tmem160	292654	1	77164448	1.00647684658706	0.769985598070342	-0.261383468114077	0.962339334902148	0.0760727394068345	-2.57606529896319	1.02861336719446	0.245019808377784	-1.40641622118407
Npas1	308387	1	77167381	1.39556547534351	3.05687421143923e-07	-15.0007027566099	1.27610653880887	0.000380110987011348	-7.8750472768058	0.981198677387126	0.806010315191392	-0.215658738553195
Arhgap35	306400	1	77202436	0.966575977161474	0.133931658214361	-2.01042562245793	0.931091356429318	0.000946720908551096	-6.96250621935334	0.986439026967024	0.552268904480966	-0.593720205523184
Ceacam9	116711	1	77405619	0.973395648552765	0.518285005384051	-0.657229984584957	0.905948783665212	0.014884612886523	-4.20742729180435	1.06494807457504	0.163618198996095	-1.81021962019286
Ap2s1	65046	1	77417496	1.16074965678112	0.000453077166357936	-7.69944810182732	1.07242085682314	0.0905089975261765	-2.40230601303937	1.08753510123401	0.0694486482895196	-2.66716767304506
Slc1a5	292657	1	77456849	1.29157510341473	7.2217223348729e-10	-21.048757454948	1.09641109530801	0.0213201899304832	-3.84810077116492	1.09935220657154	0.0333925801243193	-3.39942155564537
Fkrp	308390	1	77479672	1.71221305009535	2.22135816414445e-08	-17.6225619494821	1.13248913440788	0.170610602643079	-1.76837149671694	1.07043558790102	0.519085667746326	-0.655686346342622
Strn4	308392	1	77486096	1.12662023859649	0.0651028826002503	-2.73178645117419	0.850332651579244	0.0090721736652142	-4.70254338918898	1.04546982573738	0.510774313678509	-0.6718274425437
Prkd2	292658	1	77514077	1.05717676432729	0.299777196024532	-1.20471576016752	0.846841503974666	0.00155261955602059	-6.46781173841274	0.958678845659576	0.467573625538922	-0.760198454869505
Dact3	499088	1	77546900	0.897215951575033	8.74471577151206e-06	-11.6470609518501	0.889090503467259	1.26062930531807e-06	-13.5838995130187	0.974024637190528	0.297837574861888	-1.21120699186995
Gng8	245986	1	77566409	1.16455442601334	0.015603930056707	-4.16023246974287	0.873433419030763	0.0277405862600883	-3.58485873021321	0.828064419614031	0.00547380305740515	-5.20778164683236
Ptgir	292661	1	77579596	1.38023539601833	1.34168475240986e-06	-13.5215844557957	0.995954316251243	0.950316890591106	-0.0509597809660656	0.929362595688717	0.346899032895023	-1.05872151285978
Calm3	24244	1	77590668	1.03593009831756	0.189607933010077	-1.66279684926607	0.981022219001557	0.445314912555109	-0.808973578432128	0.973763825950564	0.350315671063722	-1.0489206136568
Pnma8b	308393	1	77622356	1.07217606054539	0.243282471762206	-1.41353207551089	1.00023580904566	0.996900337747665	-0.00310447615559784	1.00286330450447	0.965349383443649	-0.0352651877873656
Pnma8a	361515	1	77639423	1.06498292875347	0.347380291581744	-1.05733515798261	0.998197684044725	0.978429173818912	-0.0218068771684859	0.998598688561154	0.9843762876824	-0.0157470488471912
Ccdc8	494320	1	77679521	0.99498730951098	0.935254089194991	-0.0669370334619264	0.928323435159986	0.233240685694721	-1.4556843727649	0.949512779910124	0.476123644337685	-0.742077701469784
Ppp5c	65179	1	77690211	0.891419349249302	0.000146014446735854	-8.83180499090561	0.950556109237785	0.0768026144071784	-2.56651659764778	0.96403589903545	0.267752784157379	-1.31769117136145
Hif3a	64345	1	77722477	0.585901252600246	1.0003486503571e-24	-55.2616936422644	0.833605297898345	0.000126993482918237	-8.9713747884268	0.966856353071608	0.517732130506643	-0.658297293050694
Cgm4	24257	1	77776447	0.623944972392751	1.66212188231037e-10	-22.5177559014726	0.835754262981694	0.0162866463990862	-4.11740974624921	1.00565830741945	0.948278127943103	-0.0531074358495314
Psg16	308394	1	77806296	0.850054103529911	0.0153224404612049	-4.17843682832217	0.954203482890208	0.473653543603119	-0.747279145208333	0.94975501824082	0.461582799246073	-0.773093827814274
Ceacam3	24926	1	77863907	0.89416013789626	0.0922929482547349	-2.38278754066571	0.908981440543782	0.129820471041893	-2.04160277496025	1.03515873522695	0.612958240682582	-0.489458468233307
Psgb1	59313	1	77923170	0.938858539168968	0.36509108319703	-1.00760841352476	0.885175332389565	0.0649632909571459	-2.73393292312584	1.01837032020811	0.79955576869137	-0.223698994680107
Psg29	292666	1	77974849	0.844224253145151	0.00287901295482469	-5.85030776759679	0.865539863524273	0.00748502246123057	-4.89485126028264	0.93872656477537	0.256485139423605	-1.36068455202002
Ceacam11	292668	1	78138822	0.843094820645771	0.00145093542800286	-6.5355468077913	0.86420639838797	0.00519279656380775	-5.26048288996767	0.945634240579944	0.292550921797067	-1.22911653584851
Ceacam12	361516	1	78216471	0.852849178817103	0.00145698083920445	-6.53138890271041	0.833607149866411	0.000168383768845134	-8.68926484533142	0.967138155183298	0.509277316692687	-0.674762584287465
Mill1	292671	1	78372811	0.952593554194901	0.323014222053082	-1.13005892560473	0.904878883218198	0.0316722618335274	-3.45231400217764	1.02900495443622	0.570733905130486	-0.560832193478411
Psg19	24256	1	78421183	1.13334244528424	0.127410335441851	-2.0603424132174	0.935856666547289	0.366194879271925	-1.0045896302586	0.961753592525679	0.634394641808633	-0.455084054774353
LOC102557319	102557319	1	78439784	1.01651031219708	0.830554123681481	-0.185662182056496	0.81480547329966	0.00239964368636885	-6.03243501666309	0.91729929858967	0.239887807708886	-1.42758393281696
Micb	365212	1	78495779	0.916385150367589	0.187370079139638	-1.67466958500089	0.720336855890223	3.64977092466646e-08	-17.1260163386928	0.92090590449129	0.190802396693325	-1.65651695876107
Pglyrp1	84387	1	78531815	1.33483705889182	0.000282952265617954	-8.17023234727596	0.823933645064516	0.00965638267163117	-4.64013616552155	0.838580405113165	0.0397292559684317	-3.22566743652878
Ccdc61	292680	1	78537494	0.881600651814889	1.18709998101492e-06	-13.6439972158797	0.861339426732247	1.24337505993481e-09	-20.5054363322526	0.958724683148425	0.107295875910722	-2.23216506521254
Nanos2	365213	1	78635668	0.828484300449856	7.12834284928413e-05	-9.54884667701285	0.820510580833752	1.91840258700784e-05	-10.8614326111563	0.915699703886872	0.100296324760137	-2.29962622715682
Mypop	499090	1	78639769	0.951080649519513	0.274884634076925	-1.29140378178307	0.995011335445052	0.905575963556204	-0.0991841138949563	1.02417024111479	0.607850599929844	-0.497826151010609
Irf2bp1	308404	1	78652736	0.904203897555263	0.00796862327030386	-4.83224354008432	0.9701039113241	0.380967009540268	-0.965042496737647	1.02169747646878	0.580185685680869	-0.544407078952383
Foxa3	25100	1	78662514	0.909978462231587	0.0595273332107685	-2.82131969022043	0.90375662643339	0.0389565953451039	-3.24530719249909	1.04344950886598	0.415270072720835	-0.878826192774815
Sympk	292683	1	78672378	0.981766552162929	0.795231069584613	-0.229122552993819	0.937179122655419	0.345485950189786	-1.06280330175383	1.03615613317431	0.648384778903443	-0.433270964252042
Rsph6a	292684	1	78700814	0.793436918836462	0.000427434586608962	-7.75770929507547	1.01490128883226	0.811030260323107	-0.209449913203865	1.17995481951219	0.0203737169392317	-3.8935095941457
Dmpk	308405	1	78730284	0.66176126508137	4.11410562950305e-17	-37.729525114377	0.916134918400861	0.0556372001870004	-2.88890323334036	1.07040895497066	0.18496656266957	-1.68758021256632
Six5	308406	1	78741367	0.695139495471137	3.28825060431365e-07	-14.9277399588119	0.934002566035044	0.308711854980726	-1.17534694529359	1.1124261775246	0.167620190213827	-1.78605463152007
Fbxo46	292686	1	78770156	0.973149527868278	0.104226134632452	-2.26119236889937	1.03396319062015	0.033509968687023	-3.39591231167015	1.0283808315179	0.118308433403272	-2.13446022226081
Qpctl	292687	1	78788739	1.24989923986339	0.0166704252077104	-4.09411907518359	1.51080111819399	2.71724578316071e-06	-12.8158917703819	1.08358172342083	0.429241491370672	-0.84573560148448
Snrpd2	680309	1	78798377	1.19357800819301	0.0550558666564183	-2.8994068518927	1.43512751571533	3.11459726459672e-05	-10.3768256101434	1.07516213256368	0.467653176469971	-0.760028333715855
Gipr	25024	1	78804287	1.47893434827628	4.98652341352098e-10	-21.41911197371	1.4855733944177	1.02700849905272e-10	-22.9992007234171	1.13740911568393	0.067596917948894	-2.69419288944457
Eml2	192360	1	78828178	1.5062988168991	5.76140240312409e-06	-12.0643296401266	1.65395420068137	1.8038349438157e-08	-17.8307658210567	0.903190909745262	0.275283403465283	-1.28995415392039
Mir330	100313974	1	78833178	1.13992719345516	0.0691860664804746	-2.67095578807066	1.31359003488988	8.44943594549229e-05	-9.37882577784191	0.94769335485354	0.449797060669627	-0.798958774227881
Gpr4	308408	1	78875059	1.37028501242788	1.95925234077778e-07	-15.4455327092766	1.28815561213673	2.07699724199358e-05	-10.782002247957	0.981257383050639	0.775209818886416	-0.25462155222365
Opa3	308409	1	78881392	1.0138222474082	0.319784870489515	-1.14010678898997	1.01347829672836	0.306177814720997	-1.18358925193995	1.01943527665734	0.197627322854498	-1.62137222967212
Vasp	361517	1	78910016	1.06821685824829	0.0105518281015208	-4.55145615430626	0.994056936631889	0.805450580579077	-0.216353430725117	0.978927667288176	0.457039658344439	-0.782985112105945
Ppm1n	292690	1	78929351	1.76324494395486	1.27045065333051e-05	-11.2735537823002	1.35285480571082	0.0189188103314039	-3.96759859622522	1.02171354743215	0.890184309575059	-0.116326748285825
Rtn2	308410	1	78935277	1.07050504869921	0.190750144716354	-1.65679085014759	0.990545565175879	0.845146287612382	-0.168245545173978	1.00660364517596	0.903977868742717	-0.100950400368932
Fosb	100360880	1	78954312	1.00412444036662	0.85789413880059	-0.153274568457574	0.988596386552376	0.592110548165082	-0.52406192476593	1.01081788912095	0.66028740056165	-0.415080083348412
Ercc1	292673	1	78996736	0.959245672155158	0.0889315850968826	-2.41988791163315	0.949367091017058	0.0267739508753902	-3.62032584640796	1.00138691525038	0.958277436824419	-0.0426179429117798
Polr1g	680493	1	79007490	1.0721823496014	0.0628749193354629	-2.76660793349804	1.0462995206564	0.210036837703883	-1.56047234601101	1.03389663961914	0.414862299167029	-0.879808623048378
Ercc2	308415	1	79033342	1.02536607487441	0.729488981288355	-0.315411015604439	1.02626523070196	0.704281801460998	-0.35057671675104	0.990172396936368	0.896218153034509	-0.109571421273409
Mir343	100314183	1	79038454	1.23453099623885	0.0501972677504071	-2.9917946810484	1.19951860301155	0.0760300338408705	-2.57662683464298	0.997432656535003	0.982508139102924	-0.0176466511988101
Klc3	171549	1	79046054	1.33692632347711	0.000444226802784203	-7.71917530887314	1.29114784039606	0.0013176944666328	-6.63187168568363	1.06424045073486	0.481102935092744	-0.731674029499778
Ckm	24265	1	79061463	1.09036658092903	0.163012984543502	-1.81392542157196	1.05771404729152	0.343728674727158	-1.0679026690831	1.14330745855524	0.0393335564885098	-3.23567726976399
Mark4	680407	1	79075399	1.02090473893617	0.498560799378217	-0.696029732366943	0.956541549830784	0.126546328054339	-2.06714680818171	0.985243718281048	0.658958868680882	-0.417094161175793
Trappc6a	680465	1	79158587	1.01486804609715	0.494428433022023	-0.704352864334488	0.994879420406188	0.799911161269124	-0.223254605894136	1.0019763204017	0.931141876693224	-0.0713436215934642
Ppp1r37	308398	1	79180794	1.11617516951713	0.000578353450139712	-7.45532537075313	1.13577091978607	4.86460826671988e-05	-9.93093927328957	1.09534655090972	0.0102829787408101	-4.57726530014848
Gemin7	499391	1	79215054	1.34137858431287	7.18005499117585e-07	-14.1467886089894	1.009747634335	0.870582328790043	-0.138592947807085	1.11998384152501	0.108411389578072	-2.22182212558763
Clasrp	499390	1	79232260	1.05337428452993	0.0247001935772852	-3.70094419824186	1.02093617296235	0.352326297345081	-1.0431975516717	1.06473811517592	0.0138228202353567	-4.28143441233333
Clptm1	292696	1	79289478	1.07471591391325	0.000949881098978961	-6.95917374017224	1.06139863925726	0.00464389010924345	-5.37220287838007	1.06100560564719	0.0128222477939059	-4.35657350792093
Apoc2	292697	1	79329429	1.26515696596456	0.000154721951866145	-8.77388091086482	1.37317639652245	2.04168714536442e-07	-15.4043191528634	1.21042200328137	0.0040620148015867	-5.50607617191461
Apoc4	680551	1	79335745	1.03302211055912	0.49622545273803	-0.7007249137195	1.43389415160294	2.09997141491722e-16	-36.0994377552122	1.34352690105927	4.23731938764415e-10	-21.5819200805271
Apoc1	25292	1	79347057	1.40619707424497	9.99168817137694e-11	-23.0266824584268	1.71016349921671	5.49396740296589e-25	-55.8609766704017	1.0922275355189	0.0751919709570709	-2.58771082291446
Apoe	25728	1	79353924	1.23561253849468	0.000204647874855183	-8.49421973936914	1.52406333508359	3.4521354011173e-14	-30.9971983055026	1.17370710835524	0.00707633125066929	-4.95099969051444
Tomm40	308416	1	79359186	0.955382567947572	0.160506086332769	-1.82942341605461	1.1535960659577	3.88033875224164e-06	-12.4595881008614	1.12075426855767	0.000710983454686341	-7.24886139891514
Nectin2	308417	1	79372123	0.893833823392422	1.47768879654012e-07	-15.7276164077473	1.05045945634591	0.012506006002781	-4.38154626984506	1.05931324202812	0.0157621285782559	-4.15014514160039
Bcam	78958	1	79415016	0.984297024335294	0.812582494067952	-0.207537838771627	0.933420124958702	0.275687565811667	-1.28848706239865	0.884621305787898	0.0854828981880905	-2.45943894423825
Cblc	292699	1	79439975	1.16909335738006	0.000588884798701909	-7.43727998138493	1.16233849023378	0.000587445960343901	-7.43972629856996	1.07866456784805	0.131426125803779	-2.02931036618222
Bcl3	680611	1	79471369	1.13616325478522	1.13439193691762e-11	-25.2023392539588	1.09213473361776	1.17234944344645e-06	-13.6565007513131	1.04425283355462	0.0350013482614008	-3.35236869648036
Ceacam16	292700	1	79514975	1.17926461519943	6.7093253867076e-08	-16.5171823365168	1.13354110029826	1.36744388256016e-05	-11.1999822470173	1.03279874434589	0.294922728702141	-1.22104189355661
Ceacam19	680640	1	79542108	1.39751354206527	6.37435711360178e-13	-28.0813229678885	1.18634030971128	0.000185339122677694	-8.59332331540011	1.05403989568489	0.303938257150336	-1.19093069968297
Pvr	25066	1	79561296	1.15100367306233	5.58398573369134e-05	-9.79302265436812	1.26596321675394	5.12907511586292e-13	-28.2986808552995	1.09348260100098	0.0175388183509623	-4.04333866312377
Ceacam20	292701	1	79622077	1.06715657859177	0.0689480467585049	-2.67440200351965	1.1904572393332	2.4132481017269e-07	-15.2371220508165	1.09897462385786	0.015588334056137	-4.16123246139549
Zfp180	246279	1	79652441	1.01322679947193	0.752902370292078	-0.283819713914681	0.961215747927598	0.31708236832263	-1.14859370187673	1.08360708716269	0.0763258555668168	-2.57274353090136
Zfp112	308420	1	79676933	0.868009470710574	9.601823586499e-05	-9.25097242760899	0.904600373559316	0.002871170296487	-5.85303556351491	1.0638601716241	0.0956246316096871	-2.34732483929057
Zfp111	170849	1	79762921	0.869523074782857	3.8277564599099e-05	-10.1706466141166	0.950706416521602	0.108466854966132	-2.22131063685453	1.07623973634066	0.030778023335864	-3.48095437174127
Zfp61	499094	1	79850013	0.916746138583732	0.0132901357512236	-4.32073319177013	0.989661492301731	0.748638445120086	-0.289499128805789	1.0841774923146	0.028434320798928	-3.56015838460227
Zfp94	499095	1	79864734	0.993596131063251	0.897614856736894	-0.108014192727582	1.06156476563284	0.217190472939895	-1.52698055496036	1.15101049491153	0.00826415639618752	-4.79582762234539
Tescl	292706	1	79920097	1.26470721910181	0.00136998360689617	-6.59295650498291	1.25053453781604	0.00198022903852863	-6.22454276494109	1.01349647082095	0.870038136551007	-0.139218233178138
Lypd5	502308	1	79935374	1.72120201084768	3.22637294813365e-10	-21.8544923499344	1.26026973690838	0.0100018754333248	-4.60498266023967	1.09525807348679	0.401138865672419	-0.913447613188072
Kcnn4	65206	1	79959322	1.22911472283844	4.81573234993156e-09	-19.1513777056646	1.04013654085339	0.243478555475793	-1.41272640819891	1.01082133765741	0.772935631604352	-0.257559504748924
Smg9	365215	1	79988917	1.21294718284705	2.3692350716775e-11	-24.4658688744504	1.09970934387223	0.000924995847350759	-6.98572130981246	1.02149092239727	0.509807276934531	-0.673722513045231
Irgc	308428	1	80020134	1.38162973184931	4.83367710742583e-11	-23.7528285390311	1.278812748055	2.00635518404799e-07	-15.4217759162505	1.10669098705977	0.0679286691732229	-2.68929710712021
Plaur	50692	1	80053441	1.34434879671878	1.16781023231486e-13	-29.7784758100498	1.23397018078369	1.8744884399009e-08	-17.7923449538083	0.987594475333722	0.776746347674121	-0.252641432781031
Cadm4	365216	1	80075232	1.51911649654242	8.38178993087805e-12	-25.5049596286727	1.20348961376469	0.00124319160918716	-6.6900733277405	1.04097489085029	0.555327633120205	-0.588197009465565
Zfp428	361519	1	80099441	0.89116103522643	0.0419298889462584	-3.17175636635393	0.87727058546655	0.0142286085841977	-4.25250065211111	1.03718435594463	0.517830084589434	-0.658108112561767
Irgq	292708	1	80123925	1.02292749865573	0.500372084946971	-0.692403287423123	1.05117195045032	0.11909283057972	-2.1278520010766	1.09651100081589	0.00966482512818603	-4.63926225979272
Pinlyp	308429	1	80134643	1.28498718277888	0.00524480014344769	-5.2505181420643	1.19002866415369	0.0410553567532417	-3.1928339582174	1.24959893746214	0.0256673100452396	-3.66253707941308
Xrcc1	84495	1	80141273	1.00014428547264	0.997159884419549	-0.00284415636137625	1.03890226971362	0.310177448015391	-1.17061073231587	1.12096998175006	0.00669847185322112	-5.00587586020857
Zfp575	308430	1	80175016	1.29478217005498	0.000111148577707706	-9.10464271378793	1.16571465674141	0.0180171146333106	-4.0164331598606	1.13374357167475	0.102223946358124	-2.28058931987065
Ethe1	292710	1	80184037	1.01259355803157	0.695724001527875	-0.36280224682319	1.05553015082074	0.0673626606988041	-2.69766441014282	1.03750725685697	0.280634696492885	-1.27070146787852
Phldb3	308431	1	80201584	1.0041666375969	0.902799865521067	-0.102254382996381	0.954265714630354	0.154953982088837	-1.86462709589282	1.02382259516757	0.532130461598468	-0.630866591135554
Lypd3	60378	1	80226449	1.01854444985504	0.732389687810838	-0.311442546277031	0.978011145266979	0.659471265366345	-0.416316878105529	1.05299524030562	0.350147130233357	-1.04940184073497
Tex101	207113	1	80255081	1.01240138886086	0.856592942654042	-0.154792452622989	0.958202171283826	0.511752555053503	-0.66991406167645	0.971471442602934	0.697203117846211	-0.360678493392439
RGD1564380	292711	1	80273020	0.939248740925992	0.386431371803917	-0.950800989970771	0.865583111869759	0.0262370383181019	-3.64058319025121	0.922795226584269	0.257246537898252	-1.35772036248001
RGD1565655	499097	1	80323861	0.914057236726369	0.210299919947658	-1.55922057693139	0.890819137846607	0.0722575789700233	-2.62751805825206	0.97191771303832	0.684063754405777	-0.37970415750762
Cd177	499099	1	80340035	1.18927791098844	0.0380310836205963	-3.26935146361156	1.04344746053137	0.602136924910042	-0.507270409519468	1.03343126043422	0.72513487830749	-0.321397602385766
Ceacam4	287009	1	80376667	0.932926691719429	0.266866165892092	-1.32100799759082	1.07322301820197	0.245593733581771	-1.40407659776686	1.0789915151903	0.269338397079438	-1.31178670826837
Ceacam6	100125369	1	80416531	0.993485046327851	0.924074306245556	-0.0789627925591372	1.17448672826438	0.0213427300904321	-3.84704410828132	1.08521899499341	0.267455472354789	-1.3188021849886
Lypd4	681194	1	80460487	1.07341689869876	0.350647393445998	-1.04797413751894	1.32811547701207	0.000173329376227564	-8.66031686477387	1.0059439134369	0.936772630036782	-0.0653146835678146
Dmrtc2	499100	1	80466310	2.02002165681099	4.72159248787228e-09	-19.1711197027543	2.38080378654135	2.18626095104152e-12	-26.8488283595377	0.971079139086183	0.810428413224391	-0.21019226592142
Rps19l2	29287	1	80480809	1.00344517189131	0.862323328840298	-0.148124987185598	1.00033186615636	0.985925186279655	-0.0141748032423529	1.00400889688349	0.855521709705113	-0.156043809344035
Arhgef1	60323	1	80499113	1.0504800104633	0.00303636874959016	-5.79709296780251	0.973334578284257	0.0909107302139075	-2.39787724060797	1.00945692097681	0.634094278225732	-0.455557631774154
Rabac1	83583	1	80564032	1.11168422225198	6.2992239886355e-05	-9.67249901556664	0.990528052933406	0.709483530049804	-0.343217996111936	0.971999297523607	0.337375614623097	-1.08655838586542
Atp1a3	24213	1	80572796	1.69535691786129	3.07930826968873e-23	-51.8347521548646	1.28139366196419	2.90653989109844e-06	-12.7485472251105	1.1200998830977	0.0748340408529205	-2.5924824059079
Grik5	24407	1	80605890	1.12539763146814	0.0145096730576808	-4.23293974454659	1.04517553821597	0.339563202797171	-1.0800951849588	1.12830782627846	0.0238931751003097	-3.73416242148138
Zfp574	308434	1	80672390	1.01994365950814	0.735934197004568	-0.306614570494031	0.994182044904331	0.915433430661632	-0.0883576311523722	1.18082392431027	0.00980055853795116	-4.6253159012612
Pou2f2	117058	1	80687116	1.17432276387404	4.21132311882015e-11	-23.890659144611	1.04114047318943	0.0863894875360706	-2.44888928261099	1.08972042012792	0.0025586929124385	-5.96825873196028
Gsk3a	50686	1	80815848	1.08421314844369	7.23430235238037e-06	-11.8366766292917	0.987211726176416	0.475792960606768	-0.742772476080294	1.05458735583219	0.0140485352199612	-4.26523714344433
Erf	292721	1	80829935	1.10855783621457	0.00193483254555229	-6.24773449601143	1.06678226962059	0.0525553754635305	-2.94588789453045	1.05757916749668	0.154233374263659	-1.86928840635809
Cic	308435	1	80853920	1.01868846985629	0.0859177560723603	-2.45436476503888	1.00132464238082	0.901122547708939	-0.104114017627235	1.04583591960583	0.000403276104777697	-7.81588910708971
Pafah1b3	114113	1	80881263	1.7297869612395	4.42499051127402e-06	-12.3282424238515	1.35039867079481	0.00937446270320135	-4.66976602042656	1.16997411456953	0.232422611647389	-1.45919796249213
Prr19	681408	1	80887151	1.42154843313411	0.000203425023261503	-8.50021305703228	1.26281041430049	0.00991192040205881	-4.61401716514973	1.18161132309614	0.101252713284401	-2.29013577548392
Megf8	114029	1	80902574	0.994626578357912	0.855506926305651	-0.156061089475006	1.10757222561544	0.000255078905091074	-8.27393762894027	1.10086742759558	0.00292874574266924	-5.83318102177739
Cnfn	365217	1	80951600	0.827145405314664	0.00507546398721374	-5.28333733218142	0.860931237526208	0.0168616325751279	-4.08271449983127	0.888984787059733	0.097403767089293	-2.32889039260012
Lipe	25330	1	80965627	0.837179128327711	9.83612242911207e-05	-9.22686389365104	0.823459677364417	1.28939093020058e-05	-11.2587555052245	0.949720607063745	0.287025859092871	-1.24818296591251
Cxcl17	308436	1	80984964	1.28136724576465	1.06525949193019e-06	-13.7522921340872	0.967847058496686	0.487452123591382	-0.718563201384635	1.0474332126087	0.374106658694175	-0.983214338550474
Ceacam1	81613	1	81043595	1.21464078727541	1.80294486602137e-06	-13.2260891932337	0.972704278411299	0.452443680164738	-0.793091987312744	1.07904848956837	0.0582234666582425	-2.84346679832462
Erich4	685046	1	81123556	1.02670549637589	0.594234290665913	-0.520481608655562	0.914060296890017	0.0459394979130185	-3.08043001097075	1.07812790828904	0.109978710500226	-2.20746847282822
Dmac2	361520	1	81128878	1.1555020602803	0.117059039512031	-2.14507686024387	1.12025687514472	0.184037019720684	-1.69261834747583	1.04079092127937	0.666380705540175	-0.405894141819704
B3gnt8	308440	1	81135602	1.38753419259686	0.000479329400207274	-7.64312251379408	1.14218125464277	0.131430498453189	-2.02927709595802	0.944965185953517	0.560412051092279	-0.57908296030318
Bckdha	25244	1	81138946	1.01296273858094	0.814452897441091	-0.205238682641612	1.05398578618727	0.30701659020788	-1.18085349308995	1.22905682906704	0.000335079296944389	-8.00114334685328
Exosc5	308441	1	81168128	0.991801784083379	0.905399637530505	-0.0993788443221912	1.03636855585946	0.581701692276036	-0.541797518879287	1.26270561391123	0.00159858150446563	-6.43863860267187
B9d2	308443	1	81189767	0.999657370401077	0.990651153966062	-0.0093928207850682	0.928242714114753	0.00923254302017164	-4.6850207516035	1.00167524176343	0.959245177127506	-0.0416085776211619
Tgfb1	59086	1	81196532	1.06346537200281	0.0525170037565043	-2.94661828074644	0.971064541468689	0.354006156063716	-1.03844097598907	1.02867885046717	0.44844529711972	-0.801968573439954
Ccdc97	292724	1	81219230	1.11567942393029	0.000708363477858335	-7.25255320920292	1.03936761695759	0.230749590641592	-1.46642217963502	1.04205822582517	0.27259836284924	-1.29975576542651
Hnrnpul1	361522	1	81228404	0.997776416177551	0.894260619823588	-0.111758025237162	1.0126391913972	0.449256229222596	-0.800161887588006	1.03773235623536	0.055550723660892	-2.89045873578258
Axl	308444	1	81266551	0.857281792290037	0.00305287999739703	-5.79166987245556	1.17108362636452	0.000781838358457925	-7.15386254152414	1.37023547626983	8.13070958062842e-08	-16.3250325449112
Cyp2s1	308445	1	81310451	0.936317956712975	0.00454494627551279	-5.3937393719918	0.998160145097267	0.93355466408512	-0.0687557595090179	1.12135865964903	2.24923737482805e-06	-13.0049193437235
Cyp2b1	24300	1	81518408	0.816173803473329	2.23115614463008e-06	-13.0129906563345	0.730051294110184	2.75216039882435e-13	-28.9212200060934	0.95545731500479	0.351016053241259	-1.04692332083204
Cyp2b2	361523	1	81594572	0.759735274144673	4.89275871041024e-09	-19.1355095390762	0.726417381855227	2.96966453451611e-12	-26.5425721208348	0.993246026582636	0.891248510559644	-0.115131978436353
Cyp2b3	286953	1	81652790	0.806273047777826	1.76720959511958e-07	-15.5486938482886	0.788360376447715	3.18691345103784e-08	-17.2616278657614	0.870232707766851	0.00194080573308324	-6.24465206579944
Cyp2b21	292728	1	81886097	0.847920921701438	7.58904735411261e-05	-9.48621939473229	0.901397063567222	0.0117739885752668	-4.4418625387123	1.06516365583316	0.1240598823317	-2.08699090791658
Cyp2b12	29295	1	82007609	0.996923127768123	0.960658681037719	-0.0401361037161835	1.03878982603228	0.535799288110112	-0.623995650521051	0.982874069794664	0.783130307407023	-0.244456176139097
Cyp2b15	685222	1	82094188	0.899028591917724	0.12418171343481	-2.08600935514726	0.957901967645733	0.518992415097388	-0.655866010378941	0.986616595594355	0.850345412071296	-0.162112644899839
Cyp2g1	25251	1	82145635	0.934693194978433	0.300172536034791	-1.20339784952816	1.00316083584893	0.960718488143107	-0.0400738493016244	0.910528546922295	0.166560594665611	-1.7923961038432
Cyp2a3	24299	1	82171914	0.803067605800436	2.35015596631431e-05	-10.6584437703721	0.903330893201552	0.051633363626009	-2.96358723353924	0.996078806734022	0.941842987338254	-0.0599166984064577
Cyp2a1	24894	1	82231611	0.750017414659828	6.28352451120665e-10	-21.1879198789907	0.825467729757572	4.32613300031299e-05	-10.048251393503	1.03078762255234	0.53878778101939	-0.618433512840813
Cyp2a2	24895	1	82263833	0.755149090111575	2.98584272346975e-10	-21.9319689035202	0.796863703310705	4.28893487273961e-07	-14.662057230258	0.972545367932745	0.575692327593877	-0.552181914479893
Cyp2f4	54246	1	82417646	0.820266645546614	4.6122181425321e-05	-9.98421656478082	0.818204833651481	1.46001747577828e-05	-11.1344770596105	1.03808606100725	0.467088365995363	-0.761236818666374
Cyp2t1	171380	1	82447896	0.984165306625577	0.794167809031921	-0.230460493677693	1.02010012019046	0.739486400929583	-0.301799386547928	1.31594165669853	0.000119433565626473	-9.03275027736266
Egln2	308457	1	82451554	0.969034228714512	0.230075518131142	-1.46934768425001	1.02517869066045	0.313819266923341	-1.15893804183208	1.13225948292958	1.91127626406992e-05	-10.8651542449749
Rab4b	50866	1	82461396	0.928310933312669	0.0974415247833786	-2.3285028267093	1.0943177784298	0.0297967060442692	-3.51335742700748	1.25200021484446	4.47494899830843e-06	-12.3170156033285
Mia	81510	1	82473677	0.992309109449943	0.917931917585555	-0.0856320549620785	1.1925899306365	0.0117414579690935	-4.4446292841248	1.36314757669057	0.00019641674566875	-8.53527190259942
Snrpa	292729	1	82481770	0.962275669164187	0.629624336110136	-0.462631929337945	1.0341529488289	0.655642530323728	-0.422139561849701	1.08223002129334	0.368224518063695	-0.999062423416687
RGD1560854	499106	1	82490363	0.95143482102811	0.527804818829381	-0.639028724925451	1.02501849959364	0.735942158291959	-0.306603752618789	1.08891872182568	0.320611064642243	-1.13752652710577
Itpkc	308451	1	82500957	0.9088659171198	0.0870126362571027	-2.44170192653998	1.20137354849258	0.000290424815523178	-8.14416582576102	1.14710142819928	0.0254602989967886	-3.67063494213595
Coq8b	308453	1	82526658	0.955118887478571	0.350459404787028	-1.04851040007965	1.11845300283427	0.0140610235110695	-4.26434859929822	1.0968904935957	0.0862996652542816	-2.44992955976144
Numbl	292732	1	82550164	1.13010518688242	0.0405613293266847	-3.20494014590973	1.06767524381848	0.26308331085263	-1.33528452566303	1.0896403610814	0.221992323442066	-1.50511247679752
Ltbp4	292734	1	82600136	0.890567485091738	0.0142150158262953	-4.25345642052803	0.824866877888936	2.36734580351706e-05	-10.6511560515234	1.00753914489985	0.882367719693997	-0.125146394107739
Shkbp1	292735	1	82636797	0.861353877264391	0.0589726116273889	-2.83068215256037	1.06600852917386	0.377078996036818	-0.975300574925065	1.0850066780507	0.355123205103256	-1.03529049308805
Sptbn4	308458	1	82650751	0.833802086523791	2.60467737617913e-06	-12.8582017383446	1.05829213809149	0.111773739621105	-2.19127863296141	1.0416394884042	0.328747045896664	-1.1124666813962
Blvrb	292737	1	82738646	0.788248692586131	0.000181296411500193	-8.6153772335588	1.16467982780045	0.00962083875216929	-4.64382382973002	1.09612173804057	0.192427732334533	-1.64803461218468
Sertad3	499108	1	82763535	0.960876292621707	0.0383003954085837	-3.26229505886492	0.967135914771843	0.0749995947918101	-2.59027256823629	1.03148213203565	0.148142876960936	-1.90957808603112
Sertad1	361526	1	82775692	0.941577385620351	0.0187926276189506	-3.9742906339845	0.950493510911534	0.0396724001933918	-3.22709954229345	1.00737707952824	0.794629224333125	-0.229879657605512
Prx	78960	1	82786817	0.960290529416017	0.285556392110471	-1.25331574886364	0.933276363235921	0.0593701478448297	-2.82396374047477	1.0005414621449	0.989345877745974	-0.0107112837809896
Hipk4	308449	1	82810708	1.23928455793003	0.00471834267838	-5.35629766850622	1.34792500097733	7.33139808513885e-05	-9.52075923258816	1.03348904245985	0.700386932722216	-0.356122335623099
Pld3	361527	1	82821865	0.950047155864417	0.30618882122293	-1.1835533045147	1.32900050343486	1.37536349019933e-09	-20.4045477842553	1.08744553138735	0.125197964483226	-2.07785907856951
RGD1307554	292739	1	82844330	0.997820615743138	0.938372369820815	-0.0636084260013153	1.05542316653673	0.0544811767848475	-2.90990001706492	1.00301911264717	0.921354269358333	-0.0819106594047275
Akt2	25233	1	82894322	1.0332929489723	0.371630916427428	-0.989854077366984	1.02488323467414	0.497984459191508	-0.69718640888717	0.98345640788352	0.680454419571541	-0.384994439925199
Ttc9b	361528	1	82953434	1.15938878831477	0.0691692020877454	-2.67119957196104	1.09245200796069	0.271725039813329	-1.30296460701223	0.894186277891432	0.246502353759402	-1.4003837368253
Map3k10	308463	1	82955783	0.839530251608665	4.8912517190592e-14	-30.6487430559182	0.908214072785499	3.05595190147535e-05	-10.3958343328358	1.07845662071713	0.00260709165928027	-5.9495199857381
Psmc4	117262	1	83349136	0.882416035724201	1.08516796721469e-09	-20.6415310534428	0.905111343166577	1.47524854450757e-06	-13.4266840776169	1.03308135898626	0.154514230366632	-1.86746908095294
Fcgbp	100303643	1	83375208	0.970300459633148	0.603576618201874	-0.504882290078852	1.00089098048364	0.98769073372071	-0.0123856527859419	0.929316464885067	0.245930986119563	-1.40270432663908
Fcgbpl1	292746	1	83424788	1.15159487861741	0.0338715877177281	-3.38517873643602	1.11059454940425	0.109912617614112	-2.2080696142072	0.92757069500968	0.322431283478384	-1.13186523993553
Fbl	292747	1	83469832	0.785718670139806	1.07333598876323e-05	-11.4421539200821	0.913442454427432	0.0702807882892777	-2.65525679931639	0.915493856833785	0.124128418164886	-2.08643861891028
Dyrk1b	308468	1	83479147	0.819593188010472	0.000162089024247542	-8.72736484127729	0.918002083456525	0.0721106819564425	-2.62955309092938	0.915990125246929	0.104481759754248	-2.25874277061875
Eid2b	103690162	1	83545604	0.906809541282062	0.0245589893777141	-3.70667732566572	0.925303300046456	0.0581210247575581	-2.84522780868122	0.977187995714045	0.615861074901465	-0.484733868641188
Selenov	499113	1	83551473	1.22394570918602	0.0138460584642504	-4.27975467427021	1.28556003750415	0.0021672933964745	-6.13427617266493	0.954968484480159	0.621239932496479	-0.476037906939661
Dll3	114125	1	83562013	0.99220240590624	0.879423592427702	-0.128488594726625	0.959225473319518	0.415523490594077	-0.878216130558901	1.02216776006394	0.700954245598371	-0.355312664265512
Supt5h	308472	1	83586716	0.994912005682074	0.850612522922302	-0.161798573813534	1.0203609198202	0.44605479294434	-0.807313480372733	1.03868600448002	0.197255505493102	-1.62325540840054
Rps16	140655	1	83643111	0.994660066453732	0.866436819023589	-0.143366087633687	0.991628258231811	0.78703943192614	-0.239476927720613	1.05064409599976	0.170355949572872	-1.76986520990317
Plekhg2	292750	1	83651856	0.975751317951929	0.270598753065485	-1.30711817129197	1.0122359494558	0.557256780211651	-0.584729139519383	1.02687093273755	0.287612770637162	-1.24614024995849
Zfp36	79426	1	83669084	0.944773463893323	0.00343942049283409	-5.67245228317348	0.984075998450166	0.393002028090664	-0.93394050659015	1.03808179704423	0.109732414286144	-2.20971047416056
Med29	292751	1	83677961	0.957256371567257	0.573189068698853	-0.556539653867934	1.17693562076741	0.0218523150267901	-3.8234484121701	1.01745704461509	0.84224487972323	-0.171684475997741
Paf1	361531	1	83683654	0.965359665766979	0.653705778150652	-0.425097909255123	1.17259533555076	0.0279704775977507	-3.5766056965565	1.01445224838004	0.871564206275841	-0.137465743441667
Samd4b	308473	1	83689413	0.982377236042504	0.628689955695478	-0.464117060028239	0.996862057471172	0.928894101522901	-0.0737605385680208	0.934808970961483	0.107424084144985	-2.230970874887
Gmfg	113940	1	83734199	0.985113562249869	0.671625765432974	-0.398053990260659	0.966497267136448	0.310874101802567	-1.16836726611866	0.94985673505522	0.192281280955723	-1.64879597404949
Lrfn1	365222	1	83747292	0.967226377507001	0.412379289163727	-0.885811748362955	1.10981563050758	0.00642192304924367	-5.0480376657529	0.973705148515646	0.528575429440426	-0.637569760222164
Sycn	245917	1	83832102	1.05566641490604	0.371329446864722	-0.990665613470782	1.25663605954261	0.000101662439091502	-9.1938526535961	1.05415140774415	0.447385274946873	-0.804335142969138
Nccrp1	292755	1	83835625	1.35596835129696	0.000383834623345319	-7.86529876651237	1.31199752134785	0.00207214390396487	-6.17917150527606	1.12539759601539	0.26619192883716	-1.32353769340129
Pak4	292756	1	83849904	1.10477461929676	3.36340709192192e-07	-14.9051411752966	1.11737716021246	8.00082407023392e-09	-18.6437212917924	1.05847528750532	0.00863250337874387	-4.75222073730213
Fbxo27	499114	1	83980936	1.05119816398131	0.0429880368070117	-3.14683341578764	1.12082584742657	9.10957935376991e-07	-13.9087691148722	1.08176152997644	0.00323258561895099	-5.73447296075457
Fbxo17	292757	1	84009043	1.24249007367633	2.46684140516614e-07	-15.2151571019931	1.16912215777847	0.000167054059375344	-8.69719308909552	1.05050841733808	0.309132020091751	-1.1739868438416
Sars2	292759	1	84028986	1.34066689225064	7.25855693651042e-05	-9.53074442496641	1.288484535485	0.000250420573054751	-8.29236876135156	1.04093911624205	0.602090329021643	-0.507347796720712
Mrps12	292758	1	84025897	1.41758655851857	1.42558887253824e-05	-11.1583404927249	1.37258136501848	2.83154718071906e-05	-10.472102195737	1.04544190422124	0.598230009162089	-0.513779968277099
Nfkbib	81525	1	84046292	1.18820206359442	0.00152775978303094	-6.48395281065489	1.25480489946165	1.36313300756934e-05	-11.2031397325933	1.08950336780771	0.140673289884154	-1.96131517023817
Sirt2	361532	1	84054430	1.31354524805066	1.65803033848932e-05	-11.0072951101801	1.36156075308914	1.9815432037407e-07	-15.4342197139944	1.14334846584098	0.0450763520509036	-3.09939751475962
Rinl	292760	1	84077265	1.34529905340452	1.49349156213179e-07	-15.7169789420279	1.28972216402293	3.74189742753223e-06	-12.4959177416232	1.09943764779669	0.145804035483114	-1.92549178157996
Hnrnpl	80846	1	84100885	1.04267427597904	0.00358185559650936	-5.63187428980521	1.05190445624498	0.000273675222204366	-8.20356847504609	1.03321419822719	0.0439211819287167	-3.12535857119768
Ech1	64526	1	84114590	0.996392298533425	0.922600780928983	-0.0805586614150472	1.16659105306652	2.45204963005655e-05	-10.6160012064581	1.08406677703567	0.0499084336279026	-2.99756527992613
Lgals4	25474	1	84124766	1.40166455826827	2.00662969276239e-05	-10.8164689200211	1.81242190069615	1.18189478378062e-13	-29.7664873093148	1.28778917618627	0.00587045167986181	-5.13782370093686
Lgals7	29518	1	84150261	1.50198071374315	3.63829679112489e-12	-26.3395054583122	1.40667546797996	4.82356789447788e-09	-19.1497519556467	1.12390177793466	0.0717760052691219	-2.63420504723371
Capn12	308476	1	84171059	1.15377442134914	0.00158994384392499	-6.44405658165987	1.11254996683769	0.0155350630780168	-4.1646556757645	0.98137684514079	0.699781622486434	-0.356986960487357
Actn4	63836	1	84182783	1.00453241760162	0.710647743205492	-0.341578410478664	1.02782324814611	0.0245976490863144	-3.70510440620748	0.967135509701312	0.0190941960856253	-3.9583708599699
Eif3k	292762	1	84260125	1.21235923272104	0.00112166009088928	-6.79294546707658	1.01177205108021	0.848574852906308	-0.164196980277428	0.994524503271095	0.939438917951746	-0.0624724777273181
Map4k1	292763	1	84271069	1.18863027874559	1.86107763379194e-06	-13.1943548650045	1.01702890350128	0.627750171151866	-0.465613008301125	1.04998229535197	0.2364019752663	-1.4422216378747
Rasgrp4	170668	1	84433168	1.12643039753361	7.54070062979141e-06	-11.7951954585384	1.0318489089874	0.223742984507993	-1.49725727647294	1.02211504931814	0.452637746944603	-0.792663149029191
Fam98c	292764	1	84452806	0.973767908518792	0.558779585593554	-0.582000184847989	0.939472888227511	0.157456580088758	-1.84860554069985	0.974191533153246	0.595697139944421	-0.518022895526688
Spred3	308478	1	84461446	1.12616620547659	0.153194300565211	-1.87604822494463	1.22511793834678	0.0127730923849106	-4.36041447811977	1.15114002643465	0.131372386103018	-2.02971934643953
Ggn	292765	1	84470689	1.1530208933484	0.112085206582521	-2.18849592386995	1.23838683942469	0.0142980884389779	-4.2476294262476	1.17952413744741	0.0990825095738404	-2.31180234591872
Psmd8	292766	1	84474377	0.963053608825373	0.226586188991811	-1.4846298810903	1.04499571171335	0.139845657287355	-1.96721591246304	1.08742008684791	0.0116626774642258	-4.45136149627057
Catsperg	292767	1	84488730	1.0184704092815	0.638487303412469	-0.448653488730794	0.996044464134538	0.919279770193202	-0.0841647740184293	1.00919586564705	0.838026466512292	-0.176705596048556
Kcnk6	116491	1	84525775	0.931867607606738	0.236854367250088	-1.44030981089663	0.982672125224349	0.747665799512624	-0.290799192944411	0.884814637462345	0.0543143869544346	-2.91296613401578
Yif1b	292768	1	84539743	0.894711181235669	0.0241540054632116	-3.7233050549465	0.959892830252379	0.377143197720638	-0.975130328850351	0.884670755074175	0.022133891220893	-3.81064530572228
Spint2	292770	1	84558164	0.940993779286095	0.0965537651274949	-2.33765527420825	1.03306141630465	0.341641737338174	-1.073992642628	0.996011044473878	0.915769981907977	-0.0879900572959406
Ppp1r14a	114004	1	84586635	0.909419087658395	0.0734555538714151	-2.61107476490616	0.952624454070971	0.334702238569168	-1.09451398250169	1.00002716363976	0.99962303341901	-0.000377037650752698
Dpf1	50545	1	84606367	1.15908639933933	0.00558353163136447	-5.18793379394457	1.21423134092246	0.000160374519412993	-8.73799873167837	1.0718808831426	0.22946325987008	-1.47201235000901
Sipa1l3	292771	1	84618715	1.04625930645182	0.0680367817822256	-2.68770681148219	1.14007298991084	5.3208210433622e-08	-16.7490531210476	0.990637632381401	0.715871891482774	-0.334254050540126
Zfp84	308482	1	84987379	0.968319883186597	0.0568673113925226	-2.86703459515654	1.0113507411376	0.493842284429952	-0.705539075056816	1.02648649614601	0.155478649024526	-1.8612468620986
Zfp74	365224	1	85158980	0.896174190950328	4.11763738198131e-07	-14.7028161030582	0.98505809102226	0.477049570907471	-0.740134871255453	1.02899190903651	0.230527584639218	-1.4673847506505
Zfp382	246264	1	85187978	0.958318364369542	0.144682241312588	-1.93321538050186	1.02924274394178	0.307185212289443	-1.18030441594588	0.994561611778745	0.871566575538702	-0.137463025042239
Zfp14	499124	1	85268651	0.944830547803073	0.592747323749627	-0.522987069020029	1.17325698963015	0.133041566272166	-2.01709367122505	0.864773252245612	0.285994334510937	-1.25178327776081
Zfp566	502316	1	85319264	0.919318253716213	0.121216614562373	-2.11017613089409	1.01966244193151	0.703217896932201	-0.352088482235089	0.982926356720584	0.779985030738136	-0.248480550844021
Zfp260	53982	1	85342380	0.907458620082938	0.00457574346996823	-5.38698608636062	0.991022230091761	0.781469239885648	-0.246579490246302	1.02127984916	0.567831687055471	-0.565930229780658
Capns1	29156	1	85444613	0.981810360524067	0.440980351946399	-0.81875495793735	1.02534792497532	0.254680548084433	-1.3677452717843	1.03264093420691	0.207562985103236	-1.57232044270494
Tbcb	292777	1	85477639	0.875258782500247	0.00226799465067984	-6.08885925172618	1.03852817929213	0.363134775654904	-1.01298123082981	0.980477573510752	0.678320753678402	-0.388135014891356
Polr2i	292778	1	85483515	0.983550999534318	0.8390634789976	-0.175468915069996	1.16761507157755	0.0489494304197995	-3.01696754603247	0.931795627709865	0.450328719468357	-0.797777475186595
Ovol3	365226	1	85484956	0.919469222935493	0.219215560675193	-1.51769973794612	1.21642787060404	0.00260300487253567	-5.95108878107915	0.949764310970695	0.506198476986746	-0.68082643959404
Wdr62	308492	1	85491531	0.862099362389304	2.00779937260662e-10	-22.3288116471432	1.08148466196174	0.000278725639919099	-8.18528262943347	0.989733772494804	0.686698677421223	-0.375859689349464
Clip3	308493	1	85547192	1.00812696348923	0.88708230496261	-0.119817510715065	1.1699349299834	0.00365649611378848	-5.61124993607662	1.00438070468417	0.945897295774219	-0.0556212826589282
Alkbh6	292780	1	85563606	0.965670801480558	0.56176219030734	-0.576676667560537	0.971497798326415	0.60800831665507	-0.497566718400525	1.10807606082389	0.0941893177017926	-2.36244850402339
Syne4	292781	1	85569562	1.19873658641366	0.0255323545362136	-3.66780882572932	1.09683964344306	0.238772272147073	-1.43224501749232	1.08924363513502	0.35339787860409	-1.04016072193264
Sdhaf1	499125	1	85576207	1.10760404976469	0.000209088537754335	-8.47275277008464	1.0358804899206	0.166868282929423	-1.79055050274609	1.01082613056234	0.720476380983021	-0.327842645505253
Lrfn3	308495	1	85616862	1.13681405724795	0.000951526477761668	-6.95744304422516	1.07499046810406	0.0520400289982097	-2.95574206810875	1.04058935683861	0.368355497625988	-0.998706780958616
Tyrobp	361537	1	85673000	1.12914881750608	0.000420046453912322	-7.77514524824994	1.02527709268022	0.440049911782016	-0.820867122634974	1.06733632637352	0.0860020187884513	-2.45338450871983
Hcst	474146	1	85676978	1.26718188834928	2.4552274866313e-10	-22.1276315104079	1.11297649578523	0.00300537355420788	-5.80735340783644	1.0913830836558	0.0343038239085814	-3.37249844680895
Aplp1	502317	1	85696888	1.37637572039775	1.85817295674479e-07	-15.4985019273077	1.17918243511643	0.00612157575083822	-5.0959357399719	0.962800673585673	0.572393852610577	-0.557927971031556
Kirrel2	100359836	1	85708793	1.3726511731784	0.00109547996500667	-6.81656268754266	1.37857578761083	0.000695076917039032	-7.27148804652457	0.962997316244705	0.687603373612038	-0.374543099127075
Nphs1	64563	1	85720812	1.21229795586969	0.0119593610252172	-4.42624095787206	1.40896729342964	7.91040713000876e-06	-11.7473313072174	1.02912085207527	0.722449402152209	-0.325107893071119
Prodh2	361538	1	85753644	0.775038395927127	6.09571824255503e-10	-21.2182643326776	1.06736520717295	0.0941003667126595	-2.36339333534569	1.04681547661925	0.295199311750215	-1.220104517728
Proser3	361541	1	85793364	0.908912836710482	0.0499937546620881	-2.99585718811373	1.04428829446602	0.344697006791403	-1.06508948901485	1.0243597913943	0.634086839230582	-0.45556936352926
Hspb6	192245	1	85806928	1.13406476204515	0.14015109088317	-1.96503421771865	1.18964864908805	0.0350473009675409	-3.35105667367227	1.05751719899536	0.561041303379875	-0.577960751606538
Lin37	292787	1	85809068	1.10451198016061	0.22127999251569	-1.5083264448885	1.2132379103418	0.0114376392003904	-4.47084567792862	0.98146499437472	0.834677432718641	-0.180709936888874
U2af1l4	361542	1	85816225	1.09352186047613	0.271966286375131	-1.30207716751848	1.18307921483784	0.0267953478447411	-3.61952699441624	0.975670080530962	0.783139406722432	-0.244444557047792
Igflr1	499126	1	85819152	1.10615392313373	0.198484876317576	-1.61704237159338	1.18929914189309	0.0197083125921419	-3.92671477324588	0.992823112900724	0.933294712586991	-0.0690342517141818
Psenen	292788	1	85814906	1.15682673930736	0.0543307343494449	-2.91266520204687	1.22270719359589	0.00576249174781204	-5.15638530271037	1.01796688954139	0.831967339200426	-0.183962094700175
Mir3569	100526585	1	85841616	1.03333911637163	0.58749951201079	-0.531879863584101	1.136844331541	0.0262394945999381	-3.64048957576483	1.10728344335273	0.119197693221553	-2.12697187670632
Zbtb32	688845	1	85841931	0.987813385268098	0.830819216147234	-0.185343057556726	1.05407756244492	0.335622454897936	-1.09176839691965	1.1229799742281	0.0591285400511385	-2.82804155994739
Upk1a	365227	1	85859671	1.26660966155991	3.59581751917637e-05	-10.23315409515	1.14593005896824	0.0112616032508679	-4.48635628178217	1.04580606365378	0.480944681632191	-0.732003022491871
Cox6b1	688869	1	85875080	1.01061756171932	0.81152867044662	-0.208835562464748	1.03715409284248	0.396834393618084	-0.924236229862765	1.09079560314271	0.0728355788142556	-2.61955072318817
Rbm42	361545	1	85898618	0.956853704688208	0.148463890671099	-1.90741351077166	1.01737621173507	0.554178168642543	-0.590269039890438	1.0741103570172	0.0221894285384497	-3.80813929548103
LOC688924	688924	1	85948302	1.05967504567148	0.296419072538883	-1.21598104033323	1.04812937055259	0.383091587418872	-0.959481186746942	1.08403294311484	0.202416215664223	-1.59742922785992
Atp4a	24216	1	85961733	1.44974116328675	5.97397534987063e-06	-12.0280979644141	1.38317436084359	4.60476197808217e-05	-9.9858344843117	1.05213779591563	0.564088181520692	-0.572544689491507
Tmem147	292792	1	85977030	1.0459471670771	0.615875139159916	-0.48471103216323	1.05351612775575	0.536962993996321	-0.62182609933142	1.13963169577044	0.160208874031889	-1.83127685242455
Gapdhs	66020	1	85979096	0.953855389965209	0.488384543477354	-0.716652184508137	1.01221273610926	0.851958601891645	-0.160217342662376	1.13079215513133	0.0763519756223547	-2.57240137178646
Sbsn	292793	1	86001567	1.12469658953587	0.147999193410608	-1.9105484551612	1.20090070453139	0.026964848743784	-3.61322115956214	0.923920924334746	0.35638862966386	-1.03173348719446
Dmkn	361548	1	86014188	1.26690332542518	0.000620327460216154	-7.38526305771444	1.15641760069688	0.0281817659817847	-3.56908010656228	0.930477188863786	0.313563174648069	-1.15975442518146
Ffar2	292794	1	86072601	1.0684575943342	0.186732858167728	-1.67807624944871	0.980626898304318	0.683399975495831	-0.380674975157207	1.07272988706583	0.156761385340467	-1.85303046835582
Ffar3	365228	1	86105388	1.23197161627584	0.00137878629976897	-6.58655165971487	1.06049563149251	0.309924607786813	-1.17142621176873	1.01762517744656	0.781284786458666	-0.246815552255716
Ffar1	266607	1	86111368	1.49175511634019	6.06015410601889e-05	-9.71119023517622	1.08429108373954	0.388792820260217	-0.944708672975266	0.969874951020273	0.767436771979786	-0.264699184699646
Cd22	308501	1	86117459	0.943837842050583	0.192344789031506	-1.64846574122694	1.07736966185036	0.0716136769513121	-2.63646920438425	1.44285009009659	4.8609909239967e-15	-32.9575340839553
Mag	29409	1	86148321	1.30614448548313	1.36884597277695e-06	-13.5015425287424	1.13534840444119	0.0180744622637385	-4.01325526165712	1.24931285954459	0.000308210376911036	-8.08472796623871
Hamp	84604	1	86170926	1.29495888650067	0.000223266295077886	-8.40714535060084	1.27332687064891	0.000337005379441525	-7.99541166500482	1.32542702674385	0.000471938398923984	-7.65866209165026
Usf2	81817	1	86174703	1.13484272557368	0.00154272870278947	-6.47420254556461	1.17759458555868	9.496592726896e-06	-11.5645774840185	1.07701717394598	0.0876660844972935	-2.43422017620982
Lsr	64355	1	86186427	1.19569773393297	2.6064312549628e-07	-15.1601137005429	1.21083341597863	2.23436419140285e-09	-19.919309127472	1.07649769618406	0.0447365781766749	-3.10696380826183
Fxyd5	60338	1	86267937	1.29419496306012	1.03318389768911e-08	-18.3880355467267	1.27337138748083	5.29677936992241e-09	-19.0561668671446	1.11026806733079	0.0208305191425239	-3.87133610119102
Fxyd7	63848	1	86277678	1.48054867124384	3.53998746677713e-08	-17.1565575572714	1.34079134917815	6.13706764794755e-06	-12.0011635116512	1.20335031050575	0.00990864994390614	-4.61434717161526
Fxyd1	58971	1	86287165	1.20132661237853	0.0121107570433087	-4.41366120947272	1.04942357254488	0.458238197501274	-0.780366148183149	1.16906332921995	0.0287161616226815	-3.55029519196916
Lgi4	361549	1	86295074	1.14732741495517	0.0650366895150006	-2.73280371425385	1.04938751076969	0.462828984002138	-0.77039765813414	1.12386065201615	0.104330486260399	-2.26019166572141
Fxyd3	116831	1	86305531	1.48282848370439	4.31095651146856e-15	-33.0776165870025	1.76244963796276	3.49585154241811e-33	-74.7337310768953	1.17033085515717	0.00274193552281697	-5.89909121277313
Hpn	29135	1	86337087	1.18803072005655	8.35601073806038e-07	-13.995114522193	1.32805279011847	4.57760770956319e-19	-42.2279402393813	1.06572939680346	0.0835983042354385	-2.4817320433623
Scn1b	29686	1	86353917	1.38704747528083	1.10073494279398e-06	-13.7195324714466	1.4543506854313	2.60990728757285e-09	-19.7639511382455	1.06363698095414	0.425353539847732	-0.854834597394962
Gramd1a	361550	1	86367003	1.07349749391896	0.00309756127176473	-5.77714016361877	1.09702879854409	2.81750412290945e-05	-10.4770740347176	1.06451781330078	0.013180090221128	-4.32904790462559
Scgb1b24	292801	1	86521348	0.915263404151126	0.0368513202542044	-3.30086383319471	0.962379475178692	0.355603826345423	-1.03393801514881	1.04194294936132	0.361564854052046	-1.01731385084045
Apbh	689199	1	86588137	1.10996481916875	0.115204381250075	-2.16104749975886	1.13575217205721	0.053582679642549	-2.9265294041239	0.984191869455236	0.831427103359947	-0.184611653031802
Scgb1b30	361551	1	86717510	0.800529941414255	6.59445051944298e-06	-11.9292820930155	0.982046898261131	0.688505470316414	-0.373232015577869	1.04358420419304	0.39212145353276	-0.936183656738499
Uba2	308508	1	86775246	0.96852889414218	0.436796803520546	-0.828287172525687	1.13547010731755	0.00117570559827697	-6.74588680244761	1.06980863015542	0.12400650214799	-2.08742127807452
Pdcd2l	689637	1	86810292	1.21024492221343	0.000131201844832811	-8.93877362032745	1.30440174653054	4.2768349442454e-08	-16.967467506931	1.13941843788384	0.0209070707887456	-3.86766786197609
Gpi	292804	1	86828211	1.04316434354872	0.0243881017306193	-3.71365989960611	1.08822869984703	2.07414098744384e-06	-13.0859634719506	1.06491750752809	0.00311404217828938	-5.77183366093201
Garre1	308509	1	86862121	0.926993915081321	0.0104600387785612	-4.56019311303281	1.0393394118827	0.146580491125915	-1.92018057392438	1.04957290191964	0.112225874124737	-2.18724170530694
Lsm14a	361554	1	86964887	0.987666537509516	0.566420415205578	-0.56841869345703	1.06033682470965	0.00295354182837471	-5.82475020900993	1.01712400919564	0.450001606550229	-0.798504126112525
Kctd15	499129	1	87258658	0.806812632169681	2.26271666261537e-07	-15.3015294964694	0.853840283433719	8.17576421382232e-05	-9.41175127074294	0.907676452086392	0.0279535621162887	-3.57721064148052
Chst8	308511	1	87294144	0.905216048280623	0.0354663577445773	-3.33917070098992	0.997257632055916	0.951586109567588	-0.0496250975833801	0.976907839301226	0.656387993561318	-0.421003211278221
Pepd	292808	1	87536650	1.04282558770598	0.0536335899488571	-2.92557972903581	1.06308807861502	0.00465049001900155	-5.37078268450456	1.041694858973	0.104156818355817	-2.2618576467275
Cebpg	25301	1	87686020	1.01866579814203	0.374772645382717	-0.981435715852567	1.06233919915094	0.002509854210917	-5.98753061082535	1.06376213125602	0.00944743322508763	-4.66201219076374
Cebpa	24252	1	87759631	1.11716600862906	1.5153548140221e-05	-11.0972758527549	1.06186412441707	0.0163116039172641	-4.11587852768306	1.05536045248312	0.0593221000856568	-2.82477335968133
Slc7a10	114518	1	87829175	1.08745449673903	0.010928232663906	-4.51640568575937	1.03991401548642	0.22238271115557	-1.50335545723728	1.07232295342941	0.0552966038927342	-2.89504378476762
Lrp3	89787	1	87844868	0.843193040866031	1.66339946524713e-07	-15.6092322719877	0.886261711517066	0.000146889770102084	-8.82582811572474	1.07410759164757	0.0393644743315982	-3.2348915361349
Gpatch1	292810	1	87925606	0.85675231263367	2.67797195271933e-06	-12.8304507839692	0.932041151292669	0.0248690786395369	-3.69413006891634	1.06950359830409	0.0465184307791517	-3.06790668407706
Rhpn2	308516	1	87991144	0.852201691514402	0.000267368236027698	-8.22688368858082	0.855797314370485	0.000244066019090789	-8.31807179922433	1.02568375115084	0.592579597178371	-0.523270073766508
Faap24	502320	1	88051770	0.937316431921488	0.492483364145854	-0.708294597324548	1.00276474228792	0.975367683810835	-0.0249407674721419	0.93332336890093	0.492082113347539	-0.709109679367748
Cep89	292811	1	88058282	0.849568908662792	0.00262270366481484	-5.94354956015068	0.976929888713178	0.647772529047979	-0.434215679677003	1.00087414351162	0.987229573684065	-0.012852669144322
Slc7a9	116726	1	88109979	0.879312864677941	0.0264024967909793	-3.63429669788596	1.12871594905849	0.0326309386398009	-3.42249440263064	1.05708061966669	0.394428219389484	-0.930318108637071
Nudt19	308518	1	88214476	0.841434276593113	5.50404901455859e-06	-12.1100265521115	0.973840510897102	0.462436007223524	-0.771247094362615	1.07170631377444	0.0721505124429717	-2.62900089132079
Ankrd27	361555	1	88251238	0.947367247042738	0.374582368053039	-0.981943558811793	0.948708295024861	0.369176174393926	-0.996481311496661	1.11564204108008	0.0891205517043887	-2.41776531224346
Rgs9bp	499132	1	88249438	0.960137122932692	0.580117407788369	-0.544524768705972	0.904134847831558	0.159388081419933	-1.83641328694016	1.15596394412842	0.0721236332592807	-2.62937350394478
Pdcd5	292814	1	88305869	0.939635419407636	0.121646068347579	-2.10663952965361	0.965702234651493	0.355170884088551	-1.03515624169531	1.12087683290333	0.00601727385390361	-5.11312097041688
Dpy19l3	308519	1	88350303	0.982762712359022	0.495790412376967	-0.701601997250622	1.01153781386254	0.641526194947762	-0.443905261858705	1.02906084028074	0.321523486612869	-1.13468468474451
Zfp507	292816	1	88438246	0.9274026511573	0.033018438413884	-3.41068913373796	0.890027257061066	0.000720639670089612	-7.2353713096951	1.03044060955929	0.446782461744411	-0.805683465591507
Tshz3	308523	1	89388777	0.847977674313262	0.000195580073663209	-8.53954067844043	0.926618945110515	0.0937345398482048	-2.3672885360163	0.977817459667445	0.646395013732545	-0.436344485708863
Uri1	308537	1	90646393	0.975559491077279	0.208343680876999	-1.56856625093768	0.976579039853458	0.235008265040738	-1.44813459507032	1.01985822824249	0.360396174725951	-1.02055136727223
Ccne1	25729	1	90781947	1.0015529216608	0.940135705513044	-0.0617310465710137	1.00501314543144	0.805041438275386	-0.216861526769932	1.02636339243948	0.266035219407196	-1.3241265751786
Plekhf1	308543	1	90908638	0.927598823515654	0.000801737151297606	-7.12872974534093	0.940718869716681	0.00740530895482296	-4.90555810967183	1.01699885466742	0.483631205894014	-0.726432634006543
Pop4	292831	1	90960026	0.875590511281009	1.9402014589656e-05	-10.8501336524589	0.926452946089955	0.014992257285388	-4.20022139212132	1.01878830368841	0.585576335685023	-0.535158727525493
LOC365238	365238	1	91079589	0.855573801306194	2.68919611589823e-18	-40.4572893666147	0.919336677657142	2.81236105657178e-06	-12.7814861937619	1.00163702427736	0.932229361109124	-0.0701763989624549
Vstm2b	361560	1	92592070	0.897543752989411	0.0327179015187306	-3.41983290381742	0.92551074628567	0.123826932309119	-2.08887039546813	1.07555544467842	0.172512584323374	-1.75728509257236
MGC114499	499135	1	92671461	0.843565478754429	0.00836038272362382	-4.78425107259564	0.868688421757037	0.0255117203558822	-3.6686173106122	0.985404467618466	0.830467836494439	-0.185766078560202
LOC499136	499136	1	92752704	0.77675810268619	6.00129644337381e-09	-18.9312903171633	0.818888667010852	4.78704085747289e-06	-12.2495981125009	0.988133991949759	0.787715061485617	-0.238618851615724
Vom2r37	690356	1	93267323	0.773578492078055	1.37851422947646e-21	-48.0332806790117	0.816955869307599	8.50569208462381e-13	-27.792870612532	1.06769311847057	0.0176323177028135	-4.03802182763871
Vom2r38	308551	1	93358550	0.949213414485749	0.313503283200317	-1.15994544623572	0.950260088432359	0.342828532949375	-1.07052486074751	0.974774986940297	0.670847618250339	-0.399213264298029
Siglec5	292843	1	93768319	0.914977033300518	6.08904519259429e-05	-9.70643417836538	1.05350740199711	0.0107600881689923	-4.5319115301378	0.996752832442385	0.889463736305038	-0.117136541335711
Siglec10	292844	1	93817335	1.05992713697313	0.297184273541777	-1.21340288294312	1.24124428119969	3.03194160127943e-05	-10.4037222581673	1.16795772843621	0.00563725747789264	-5.17835759452125
Lim2	114903	1	93837597	1.50123217431569	1.73176500061166e-06	-13.2663694379697	1.46981935578206	1.28181671543945e-06	-13.5672321773626	1.04445108179393	0.619844255557492	-0.478287033212906
Cldnd2	499140	1	93848533	1.50456070612417	3.14137800809777e-06	-12.6708489982312	1.23528867934686	0.0202437481590641	-3.89990926598312	1.09305608371032	0.423938978499456	-0.858165752740817
Etfb	292845	1	93851908	1.04778904441022	0.100491394508229	-2.29768318193298	1.02480728115787	0.363801732805145	-1.01114624983869	1.02667353483927	0.399589691857714	-0.917317028692333
Zfp819	308561	1	94038248	1.03590685885143	0.086603085067862	-2.44641983970807	1.03812712373028	0.0585563135414911	-2.83776636312943	1.07684395447558	0.0012438071981627	-6.68957828207638
Ctu1	292847	1	94115432	1.07910612964521	0.0332112470953617	-3.40486669249601	0.971685233399274	0.403752927445482	-0.906952153832593	1.10875290514722	0.00673764614560025	-5.00004465161304
Klk13	292848	1	94165381	1.01880573127342	0.741544640811884	-0.29901991582873	0.857844894463485	0.00589946646143846	-5.13289336242419	1.14705518587663	0.032164770791283	-3.43688350017338
Klk12	308564	1	94223520	1.04189497031937	0.641423582166493	-0.44406522569099	0.964579120721393	0.656476750512921	-0.420868000165061	1.18790468994117	0.0623091788054538	-2.77564653169029
Klk11	292849	1	94228741	1.11277659912648	0.217327661238879	-1.52634910465828	1.04605531385306	0.570174968779987	-0.561812002485067	1.02224566876724	0.801491283639524	-0.221281182051521
Klk10	292850	1	94235540	1.17468116136196	0.0309616799347604	-3.47500497027404	1.06785367429849	0.347956753210559	-1.05567707931357	1.12663221747801	0.116793162303178	-2.1473507522265
Klk9	292851	1	94246339	1.06862985988206	0.364962032671931	-1.00796195088701	1.10722596370156	0.14479452304122	-1.93243962404684	1.10841412456308	0.158395742294004	-1.84265867942012
Klk8	308565	1	94251803	1.21832614067456	0.00795795772211982	-4.83358287961782	1.10754660526685	0.148367183832238	-1.90806510590835	1.13004833912142	0.116822929598974	-2.14709591279558
Klk7	292852	1	94268042	0.97750315340219	0.7734682776439	-0.256870621259395	1.03683785952417	0.631351527876865	-0.45989247508475	1.16878586200827	0.0633320268824638	-2.75936412387415
Klk6	29245	1	94278970	0.999115526889512	0.990819143509974	-0.00922326028796816	1.00038316190526	0.995828016393025	-0.00418071061165448	1.04601988164703	0.567809622442478	-0.565969088199793
Klk4	408210	1	94344608	0.95110433681325	0.456759967855323	-0.783597260524113	0.982587948265782	0.785418020652649	-0.241539192547529	1.05820223590221	0.407099391322436	-0.898697918629232
Klk1c12	292855	1	94378103	1.0237860241777	0.736172037999662	-0.306291440285751	1.00428137423747	0.949232680031775	-0.0521013259868821	1.04270094263703	0.557955925718415	-0.583475305888112
Klk1c10	292858	1	94402993	0.898005459223033	0.0703722914621409	-2.65395568047941	0.900226519728581	0.0675368417709916	-2.6950820259858	0.990848878524465	0.878868133712554	-0.129120411080383
Klk1c6	408242	1	94467672	0.880073271755052	0.0550518362382134	-2.89948006054388	0.863363113400653	0.0185188807581091	-3.98896448581769	0.936940073064199	0.338054731665793	-1.08454746860274
Klk1c2	24841	1	94492332	0.933007917074254	0.333707718609056	-1.09748976310857	0.87215670308111	0.0412824395224912	-3.18731806259541	0.988895320157954	0.883026215580456	-0.124400389599803
Klk1c8	292866	1	94547774	0.84578955198707	0.0133225438580127	-4.31829765177303	0.818223195430365	0.00221026146580875	-6.11464446012989	0.966503542208928	0.637246513088613	-0.450598707551611
Klk1c9	292868	1	94597359	0.780687937046301	0.000452348695138947	-7.70105722612375	0.81472314010756	0.00204230015744869	-6.19367857814736	0.935760451925623	0.378759881176168	-0.970852833584893
Klk1	24523	1	94642722	0.650758056058825	8.11629894409282e-09	-18.6293915817414	0.778957714175206	0.000577763894899925	-7.45634525907747	0.910103092172895	0.249628297854567	-1.38778227609831
Klk1c3	292872	1	94671636	0.650862474919028	8.43901695839596e-09	-18.5904000092459	0.818464074648133	0.00401593099979337	-5.51748607806666	0.983357403406502	0.829320607076775	-0.187148459073575
Klk1b3	24594	1	94709105	0.871698592812862	0.0884119854658233	-2.4257477363364	0.847125962636799	0.0359723148041242	-3.32500566960254	0.880005548238539	0.169801857514364	-1.77312306573973
Fv1	308568	1	94730912	0.922966925040862	0.0510800470161336	-2.97436132737708	0.935434499385482	0.0841189927624755	-2.47552290203678	0.983359140003871	0.695792133745807	-0.362704321666219
Acp4	308569	1	94737643	1.64388000749599	0.000233422806533231	-8.36265912851867	1.31748168639451	0.0386403467341704	-3.25345829622647	1.25805915955259	0.152205882220373	-1.88252118633571
LOC103691109	103691109	1	94744696	0.911847332690452	0.174366422778445	-1.74659631598364	0.885008099666381	0.0591801010549838	-2.82716992442478	1.14539724875644	0.0626222000253237	-2.77063543075111
Clec11a	29313	1	94801492	0.743584558045465	9.01181478396763e-06	-11.6169740877618	0.841638235063002	0.00514280872931309	-5.27015590337033	0.971881756951992	0.672011157773596	-0.397480334767074
Shank1	78957	1	94808282	0.773533120707396	0.000152948252794348	-8.78541091081052	0.855741079731239	0.0151607435671382	-4.18904585200646	0.930280909618187	0.323132444368628	-1.12969299531983
RGD1309036	292874	1	94857115	0.667389751757458	1.37306630336146e-16	-36.5243150714171	1.01268814873964	0.766693938104329	-0.265667594925225	1.1391675505131	0.00771446704175843	-4.86465787633629
Syt3	25731	1	94881594	0.761676615900696	3.04870812576674e-09	-19.6085479013786	0.904667796744747	0.0179356550315924	-4.02096464613388	1.06420985836734	0.168897430982512	-1.77846366557114
Lrrc4b	308571	1	94935603	0.761083716123587	1.50132707461889e-07	-15.7117462175684	0.836810370373062	0.00040729106976562	-7.80598246899682	1.05608872183211	0.327091338211065	-1.11751582534156
Aspdh	292875	1	94958461	0.894091820682579	0.239846808707574	-1.42775485649021	1.04590225677267	0.633007201880519	-0.457273479524296	1.17313367728734	0.147020951298365	-1.91718017652003
Josd2	292876	1	94961038	0.809492588779227	0.000721272425925703	-7.23449364748746	0.918983540151884	0.173500367771891	-1.75157555987476	1.09731123611971	0.18431187675307	-1.69112597388095
Emc10	292878	1	94982519	1.01644095725657	0.62755218956731	-0.465928440809488	0.97100561063494	0.366599759817817	-1.00348459873819	1.0414431254879	0.255941854627631	-1.3628049906614
Mybpc2	292879	1	94994104	1.1679161395432	0.0326002387371763	-3.42343566741002	1.17499999512947	0.0248329881229329	-3.69558234345131	1.10010278172828	0.222200247965866	-1.50417628581924
Spib	499146	1	95018945	1.37754447750088	0.00351092168220736	-5.65187668845097	1.25638739377834	0.0360553008359634	-3.32270138484117	1.23924801582788	0.0814652599319416	-2.50757860811309
Pold1	59294	1	95025499	1.22152100849693	0.0122643690496146	-4.40105704575721	1.26454781826533	0.0018907038208306	-6.2708061272574	1.214797929931	0.0297607719735513	-3.5145641293822
Nr1h2	58851	1	95041992	1.05127404536905	0.294351712480624	-1.22297992568676	1.08879214262851	0.0544179479084562	-2.91106125474566	1.10887719827405	0.0425177396081081	-3.15783388759626
Napsa	60575	1	95064900	1.21753665653369	1.12195201475359e-05	-11.3978554263836	1.14671617111647	0.00117186378982979	-6.74915981486317	1.33674601979899	3.9927591004487e-09	-19.3387833411514
Kcnc3	117101	1	95080960	1.4009584942507	1.79539571711512e-07	-15.5328701980974	1.22351644898683	0.00143340467604216	-6.54770277220651	1.1867187661928	0.0222482958746491	-3.80548986320645
Myh14	308572	1	95096266	1.12550254837003	0.00763247428374674	-4.87534320267022	1.1440264810206	0.00290735309794995	-5.84051220005857	1.1158798374105	0.0349587774265545	-3.3535856994426
Vrk3	361565	1	95243448	1.04487066696648	0.0427306479719287	-3.15283886510866	1.04947677725721	0.0197565599933097	-3.92426969122514	1.10379739436406	1.98186970807792e-05	-10.8288847688227
Nup62	65274	1	95299536	1.16391604017653	0.00659354845446651	-5.02166361492021	1.04522781442576	0.422610810841616	-0.86130359239143	1.15191185669778	0.0267283829698671	-3.62202924561567
Atf5	282840	1	95296028	1.14150292036812	0.0230942609560723	-3.76817113578165	1.03814714318917	0.514826923508779	-0.663924505659606	1.17730903060586	0.0127662063552512	-4.36095372783812
Tbc1d17	292886	1	95324776	1.1706744235397	0.00101559346403247	-6.89228214372706	1.07944558650811	0.0971064413765926	-2.33194756833007	1.07463487338789	0.182354897338886	-1.70180050528038
Akt1s1	292887	1	95333346	1.08348648991558	0.0517858927124255	-2.96063750826734	1.00494246730831	0.903617996012565	-0.101348578680715	1.04324107217458	0.371284849366571	-0.990785722923106
Pnkp	308576	1	95341623	1.02208941343205	0.657084360534032	-0.419942866101122	1.01587486306764	0.746347408289874	-0.292564092421983	1.10085211328655	0.0775245280679899	-2.55716090149574
Ptov1	292888	1	95347067	0.918912704491572	0.00183342276788836	-6.30157069411709	1.01089256960909	0.676902055773229	-0.390228690430926	1.11087222621417	0.000286259546227553	-8.15861165438534
Med25	292889	1	95362697	1.06530595620655	0.383646842192914	-0.958032831350467	1.18080244876739	0.0156200385006064	-4.15920066974608	1.18454229746219	0.0310435659490126	-3.47236370788761
Fuz	308577	1	95379587	1.05602175194417	0.485819913730386	-0.721917271631337	1.18128299197143	0.0232327546207219	-3.76219215891472	1.18008733724476	0.0480340122789625	-3.03584592985995
Ap2a1	308578	1	95384668	0.927568986387646	5.22914212361607e-06	-12.1612633232431	0.975910991006555	0.124404825279656	-2.08421431100764	1.06350660957414	0.000539259334188236	-7.52531396326997
Tsks	292890	1	95427588	1.3063225614933	1.41180389156912e-06	-13.4706423155296	1.17262350119833	0.00320178777572471	-5.74404594526601	1.1524414734269	0.0209054429051638	-3.86774572783196
Cpt1c	308579	1	95442814	1.27188229103758	6.77917166168542e-06	-11.9016556372685	1.21251472444515	0.000174125470855506	-8.65573442174445	1.05495603574319	0.358310649362101	-1.02635493319804
Prmt1	60421	1	95458857	0.973102124911031	0.0854141939864206	-2.46024298606831	0.990264601642407	0.530201295528633	-0.634498541658614	1.04022456835146	0.0218863528374867	-3.82189199450903
Bcl2l12	361567	1	95472272	1.44195975893981	4.80621041956991e-05	-9.94301654593234	1.25393472451406	0.00863274497396011	-4.7521927510014	1.14183246188208	0.169774164457558	-1.77328616946364
Irf3	292892	1	95480127	1.48281273434099	2.96065601204626e-05	-10.4275145954983	1.22640829159069	0.0233152982376294	-3.75864555714038	1.10766523110565	0.315009874321693	-1.15515129359482
Scaf1	56081	1	95485456	1.07353532994744	0.162924331420976	-1.81446941037207	1.01219395976935	0.802407401829879	-0.22013881776345	1.1540827335025	0.0131598183917005	-4.33058715320295
Rras	361568	1	95500582	1.03410143296526	0.451164010763692	-0.795924345357898	1.00799203516984	0.846972143645926	-0.16608747312838	1.17685172695482	0.000708672688469076	-7.25211679039725
Prrg2	361570	1	95535190	1.09471257833389	0.0177825562645215	-4.02953728732273	1.09436270896474	0.0122599342014554	-4.40141871541707	1.04931894371431	0.241214392405743	-1.42206914590206
Nosip	292894	1	95543399	1.06483268387216	0.227706863196235	-1.47969616496908	1.18804442142902	0.000441700371050402	-7.72487879931143	1.08692542568462	0.151859551073314	-1.88479919138926
Rcn3	494125	1	95564503	0.672581571329339	5.3725018483442e-15	-32.8574827013382	0.961542492066333	0.406265731498109	-0.900747822400281	0.934310711941396	0.200871022231865	-1.60509225732655
Fcgrt	29558	1	95574441	0.650257608171479	8.73737142296238e-26	-57.6996030259343	0.94646812270208	0.129002672198469	-2.0479221601182	0.954624691056789	0.26112209086602	-1.34276719993905
Mir150	100314158	1	95605024	0.93409379189768	0.288591304322202	-1.24274376365	1.24528106485776	0.000284604180862341	-8.16441118210602	1.23491733205731	0.00278081948090416	-5.88500961741423
Rps11	81774	1	95605690	0.949390946528787	0.161167467999487	-1.82531128069385	1.00496078497955	0.886517986230288	-0.120453864637837	1.04397943572049	0.284328008664787	-1.25762674718695
Rpl13a	317646	1	95609760	1.10223310814381	0.155045174243732	-1.86403875779148	1.10392663793874	0.12894585601996	-2.04836268350339	1.13371427847626	0.106579921577149	-2.23886013792585
Flt3lg	103691134	1	95615056	1.02829064710598	0.506481550325378	-0.680267381770501	1.09721934616652	0.0220053079238825	-3.81647158545718	1.00980570453824	0.828424929916295	-0.188229055857158
Aldh16a1	361571	1	95626738	0.980479333250648	0.767443401449659	-0.264690546279542	1.1399741289053	0.0376587946593819	-3.27918876212348	1.11656531263634	0.138358486904807	-1.97790723090238
Pih1d1	292898	1	95641222	0.976806931864618	0.749589910829765	-0.288229007553832	1.11518417355107	0.120166220218128	-2.11887932617657	1.0887229677777	0.305596009749611	-1.18549127887708
Slc17a7	116638	1	95649765	1.0402248237989	0.416513507842429	-0.875836386106591	1.0330650925598	0.479050615021106	-0.735949019051185	1.20528864796919	0.00040546843529254	-7.81046752888734
Pth2	499149	1	95666525	1.17062167908935	0.0299795709345602	-3.50723909813257	1.11698180032405	0.10561710723748	-2.2479349204757	1.15693903408639	0.0583334108006342	-2.84158026571674
Dkkl1	499150	1	95694010	1.09308952547639	0.0912462473163166	-2.39419341266584	0.989534410500214	0.835657709514734	-0.17953618811972	1.08471707749092	0.13729730511199	-1.9856065941358
Tead2	308582	1	95703294	1.89722612137979	2.64224172626405e-15	-33.5671486993304	1.06383979197144	0.447929180804333	-0.803120137624641	1.05230443671432	0.583186565878052	-0.539248133741528
Cd37	29185	1	95719180	1.2503205291524	2.68647272264428e-06	-12.8272814803209	0.965410839030543	0.432649521902921	-0.837827296973519	1.31465805289495	6.30396074212214e-08	-16.5795026188714
RGD1562492	499151	1	95756766	1.32562161273219	6.96692407837678e-06	-11.8743367392949	1.05669436744862	0.383093588031475	-0.95947596447779	1.04915422271853	0.523090875166351	-0.648000072523054
Trpm4	171143	1	95782000	0.898013025247475	0.0702442128213164	-2.65577735392942	1.12587966064844	0.0335617587931165	-3.39436799133333	1.09532532329445	0.135512040506551	-1.99869478278324
Hrc	292905	1	95813351	1.04407446551945	0.74026698018706	-0.300744373814265	1.66872638624717	6.94648796939894e-05	-9.57468926125886	0.984080276456231	0.916142618216438	-0.0875832296846506
Ppfia3	140591	1	95817110	0.932264968178015	0.184305324263239	-1.6911615256122	1.06527894568962	0.206333214308317	-1.57826287182373	1.05607925916352	0.314845369220693	-1.15567365204599
Lin7b	60377	1	95846971	1.02650527270498	0.718756565893359	-0.330232551756324	1.19551321039081	0.0110677936601266	-4.50371586015438	1.06195501271829	0.452492499025355	-0.7929840927191
Snrnp70	361574	1	95862117	1.09029161536836	0.00609308831836634	-5.10060021276645	1.08192703149016	0.0108863365063113	-4.52024680760596	1.20427449104031	8.80588425524044e-08	-16.2452605805571
Kcna7	365241	1	95886073	1.27778614871806	6.35254200626434e-05	-9.66407041622354	1.28024328232078	3.70612115972154e-05	-10.2029396447862	1.29077813812921	6.57891499390554e-05	-9.62905562777283
Ntf4	25730	1	95893560	1.39145008139518	2.79940425342209e-05	-10.4835188370621	1.41281838612849	5.63808007894869e-06	-12.0859669619414	1.25892174560655	0.00306156351242227	-5.78882954173727
Lhb	25329	1	95900984	1.23907600636203	0.00964602662498068	-4.64120919712968	1.1713211588345	0.0426142551125134	-3.15556645462765	1.16959419144547	0.0684732621716289	-2.68131194317471
Ruvbl2	292907	1	95902014	1.18794632518434	0.0122787345861865	-4.3998864083003	1.00246563504098	0.970488600389431	-0.0299556225632014	1.08487140188851	0.295695770991042	-1.21842415391336
Gys1	690987	1	95915443	1.06244294336936	0.199468193887637	-1.61210048449704	1.03543256627338	0.437950690616997	-0.825648953443132	1.04406151557386	0.408787291177655	-0.89456032869317
Ftl1	29292	1	95936390	0.995390621016543	0.890361390783677	-0.116127841614498	0.955779442032072	0.14434697766611	-1.93553531063232	0.967191493144585	0.337858022270273	-1.08512952420068
Bax	24887	1	95940001	1.07927675211691	0.109127041774141	-2.21524255458146	0.992915334241407	0.876187184279063	-0.13217553018835	0.950141621892315	0.334792956100019	-1.09424297971592
Tulp2	361576	1	95962496	1.00952755438214	0.845633259778744	-0.167669512443302	1.06786002495224	0.152926283839267	-1.87779927866713	1.16737308973112	0.00290489967033822	-5.84135642616341
Nucb1	84595	1	95968326	1.11808514878451	0.11905134941262	-2.12820037127419	1.12937343147112	0.0760001687330698	-2.5770197185263	1.19648778569931	0.0233461240388398	-3.75732430269974
Ppp1r15a	171071	1	96000053	1.1053251545748	0.0766441620949857	-2.56858183970922	1.08669777792741	0.127479611646625	-2.05979883582433	1.11615601498031	0.0593062336482727	-2.82504085795901
Plekha4	308584	1	96006052	1.0728897772155	0.153344417748756	-1.87506879111408	1.08205132504431	0.104559319186583	-2.2580007209098	1.07989739594167	0.136931870294252	-1.98827177396948
Hsd17b14	691018	1	96029290	1.34995692153625	6.45825361415923e-06	-11.9501516150832	1.36370042430479	3.22387266994499e-06	-12.6449272285338	1.13831046376223	0.0867503117031502	-2.44472126704174
Bcat2	64203	1	96042671	1.09786589397105	0.00177940557466528	-6.33147591726806	1.08466299389401	0.00405171797276546	-5.50861429700089	1.09339324627144	0.00440257108459296	-5.42556657130906
Fut1	81919	1	96086934	0.975411999782622	0.534280057583656	-0.626835125095189	0.974268089932153	0.488890239473917	-0.715617273855534	1.19515298287328	1.22383441173132e-05	-11.3109365745651
Fgf21	170580	1	96083495	1.59406098691112	7.57905262532246e-06	-11.7901223495878	1.31356174631291	0.00484775375800524	-5.32923982399578	1.08561625388629	0.449268741219283	-0.80013403750682
Izumo1	499152	1	96091138	1.41550195555899	2.24617560060512e-05	-10.7036964280035	1.04010818644668	0.607016683719989	-0.499199002764957	1.01730549075111	0.839629078231866	-0.174795058200573
Rasip1	292912	1	96098689	1.06950183965287	0.078094130236454	-2.54984038198456	0.977118486194064	0.51619108048592	-0.661278271029552	1.01991243663468	0.612737659120514	-0.489818396930931
Fut2	58924	1	96119551	1.17685896826699	0.00148643526363564	-6.51137446599637	1.0846263445767	0.0956499801275347	-2.34705979085821	0.965632838019057	0.516324625020306	-0.661019593056097
Sec1	308586	1	96151104	1.43261582510389	1.20275112637326e-05	-11.328313926875	1.20415193345502	0.0146591788331248	-4.22268859820402	0.960248147771324	0.603621736168685	-0.504807541854306
Ntn5	308587	1	96156985	1.20717970683421	0.0113638214100298	-4.47732053052817	1.2459180557617	0.00099935272591226	-6.90840276264219	1.14415488717298	0.0480587757129069	-3.03533052313672
Ca11	308588	1	96170080	0.89030575905008	0.0449445984322805	-3.10232469364391	1.09428658944568	0.0868078435306459	-2.44405829814206	1.10682300144951	0.116232142344875	-2.15216586055218
Dbp	24309	1	96175796	0.894947431733762	0.00151575455320417	-6.49184190908874	1.02110818097569	0.521792347034182	-0.650485572860458	1.05622535983874	0.161608961128267	-1.82257568190617
Sphk2	308589	1	96180872	0.923047590333204	0.149081124353483	-1.90326466245235	1.03791276477067	0.465502255758714	-0.764638336393375	0.996895207939	0.960277887073171	-0.0405325707061485
Rpl18	81766	1	96188811	0.912150936171137	0.112127440452785	-2.18811919337484	1.02216006825438	0.680022779225294	-0.385628982512333	0.988964439788177	0.863407304807738	-0.146868735382607
Spaca4	691120	1	96195514	1.53514751443409	1.05198969600841e-05	-11.4622421453715	1.4139532197219	0.000372959371456474	-7.89404106796226	1.00275903518189	0.980860421120353	-0.0193251117821018
Sult2b1	292915	1	96200160	1.10193215909945	0.00819299649248153	-4.80447557593417	1.05914025377859	0.102393216747059	-2.27893481127538	1.03776942607208	0.334412062172484	-1.09538132733217
Cyth2	116692	1	96284252	0.98532492507598	0.501573614426822	-0.690004893864343	1.00758496472465	0.722674081998244	-0.324796944075673	1.06552217134597	0.0042878882012898	-5.45196092801393
Grwd1	308592	1	96301260	1.17399725543315	0.0463560757606223	-3.07140291118951	1.17306707954101	0.0390677660294995	-3.24245755021643	1.17327025041544	0.0746825434329965	-2.59450890313553
Grin2d	24412	1	96308365	0.945826566919315	0.224063773344375	-1.4958245652169	1.00476307122344	0.911371152811905	-0.0928050521653384	1.12409916224601	0.00983792767982061	-4.62151019174186
Kdelr1	361577	1	96347258	1.13827583438533	0.126391123852334	-2.06837402242234	1.15630045188618	0.0717882950608026	-2.63403383765469	1.2702626334183	0.0109930413623299	-4.51049280978629
Syngr4	292916	1	96360454	1.27428721020274	0.000716790791142258	-7.24072654356485	1.31708762150599	4.91837268124242e-05	-9.91994774502283	1.22498469575408	0.0110154752521563	-4.50845415375244
Tmem143	308593	1	96371938	1.18396330997501	0.00295752980286685	-5.82340088511539	1.18475921255357	0.00145605197911967	-6.53202662990004	1.16624175022175	0.0130195297197609	-4.34130476268808
Emp3	81505	1	96388654	1.2841132505407	0.000299598658636559	-8.11306678351228	1.20134331126969	0.00550509122202323	-5.20208193818671	1.11216660253762	0.173083672104142	-1.75398014762598
Ccdc114	NA	1	96394826	1.14965307334602	0.001806554930784	-6.31633360054078	1.11359960123007	0.0105396341486403	-4.55261244722654	1.09087381559263	0.0697924302667064	-2.66222972399587
Abcc6	81642	1	96447251	1.17202926833827	1.78103961799772e-05	-10.9357282161051	1.13619244276068	0.000303704785979194	-8.09945442713258	1.07031381632905	0.0861590824995263	-2.45155989498914
Nomo1	361578	1	96505484	1.19757281178322	0.000156631116933078	-8.76161709087009	1.11913362989303	0.0155215978268568	-4.16552281676494	1.06037563406949	0.264852458419887	-1.32858236872437
Kcnj11	83535	1	96591049	1.10870703526554	0.126703449580938	-2.06590596565679	0.984833803810611	0.813544256336551	-0.206354951422283	0.988941854823003	0.873436289047974	-0.135320089620503
Abcc8	25559	1	96598663	0.969488233007766	0.574196810764517	-0.554783065534706	0.905456948088635	0.0601398928979641	-2.81108188230189	1.00833676428266	0.888288011328796	-0.118459251493891
Ush1c	308596	1	96695307	0.972863455212671	0.726834208165734	-0.31905687674641	1.02201386693247	0.775580562485119	-0.254143417189774	1.05154938696292	0.538627583839244	-0.618730885955308
Otog	292918	1	96746336	0.971164304755441	0.679144635927725	-0.386921160959178	1.13713722697886	0.0631918818480496	-2.76157943785133	1.03743440442511	0.613103906848735	-0.48922085194749
Myod1	337868	1	96884864	0.956158983711027	0.538980209024158	-0.61807642669873	1.09138727855087	0.229786659481423	-1.47060396798793	0.958597500091759	0.583993250350344	-0.537865853839973
Kcnc1	25327	1	96902953	0.928624822633492	0.026053760131179	-3.64759317835163	0.962980451635711	0.251732423211617	-1.37938856824545	1.02253389864591	0.517100985859001	-0.659517093066595
Tph1	24848	1	97157409	0.986465306525209	0.51322329217359	-0.667044261117829	1.03454457270931	0.093060026798008	-2.37451054460084	1.04967381275684	0.0300793946318292	-3.50391490537465
Saa4	365245	1	97247581	1.02052433300411	0.376222461917845	-0.977574656513663	1.06505458914737	0.00579066269329659	-5.15150853914589	1.04606233693405	0.0757544985831052	-2.5802574491203
Hps5	308598	1	97281626	1.1776637143827	5.23144045636469e-07	-14.4634089889361	1.15006166536646	1.78339986916208e-05	-10.9344038836159	1.08298104567056	0.0402576069609602	-3.21245630015557
Gtf2h1	361580	1	97321404	1.15508320554528	3.04572388250867e-05	-10.3991868638154	1.07076441130581	0.0448809803265536	-3.10374117472298	1.04055218371929	0.323153305344171	-1.12962843881194
Ldha	24533	1	97371823	1.13324567764084	2.49279772850551e-05	-10.5995197994985	1.0146769423647	0.61673232107969	-0.48332018862933	1.01018979122035	0.759884198922434	-0.274589227150126
Ldhc	29634	1	97386727	1.26293087625565	5.79096319250047e-05	-9.75662683273012	1.25372447481498	0.000251332222549831	-8.2887348981972	1.0708099321215	0.355720523290751	-1.03360990337692
Tsg101	292925	1	97412769	0.972365217852387	0.142055857211898	-1.95153493807972	1.05451058208734	0.00482002714793687	-5.33497571858344	1.02129783363443	0.317847834762741	-1.14618251775839
Tmem86a	308602	1	97595910	0.972291347918532	0.172493753822649	-1.75739425289009	1.04842346967656	0.021624676710828	-3.83392017606424	1.06243835069965	0.0141495655167991	-4.25807136089088
Ptpn5	29644	1	97620641	0.964443691893863	0.319066123363912	-1.14235691440505	1.10901181472938	0.0034436005146048	-5.67123769374246	1.13004553113003	0.00282480711669023	-5.86931519399253
Mrgprx3	252960	1	97721434	0.946515229408564	0.228439571221009	-1.47648356217459	0.973175753140231	0.537424499923246	-0.620966994105564	1.08996668635886	0.0903644404476976	-2.40390444684896
Mrgprc	404646	1	97806099	0.949348854784652	0.453275461394872	-0.791255255756994	0.920359312616316	0.22327647606401	-1.49934447246546	1.19328315787492	0.0205871518753289	-3.88308809313785
Mrgprx1	282547	1	97806099	1.1874176245193	0.0944660891147373	-2.35951435422953	0.88512010922789	0.232568068386651	-1.45857232954828	0.954798622272297	0.688937158523572	-0.372605218915339
Mrgprb4	404658	1	97852704	0.9367245898882	0.359928116324083	-1.02185094434761	0.849590691932195	0.0178908297231635	-4.02346700337749	0.927966700762508	0.302027951586441	-1.19723571096822
Mrgprb5	404644	1	97959193	0.870074397602303	0.0340315422204858	-3.3804674720579	0.815222339043391	0.00133206129301476	-6.62102769214579	0.918727677247739	0.209615934990885	-1.56247830370519
Mrgprb13	404643	1	98041013	0.86311949278661	0.014767177843043	-4.21534827428794	0.799418681616538	0.000152088804224596	-8.79104596939905	0.978369049174774	0.732631676435952	-0.311112191193862
Mrgprx2	404640	1	98119333	0.918871550240573	0.180039228769499	-1.71458051422855	0.918582229114262	0.160456160767217	-1.82973451535931	1.12851246156934	0.0628400435016579	-2.76716277333433
Mrgprx2l	404645	1	98185441	0.844216252220516	0.00183898684822492	-6.29854048497611	0.821420971070168	0.000242299132402157	-8.3253375108244	1.05526289259196	0.345339670030988	-1.06322679548859
Zdhhc13	365252	1	98487366	0.979913706078664	0.270694982806602	-1.30676261667992	0.993250328118403	0.709353852096824	-0.343400790778855	1.0438864488824	0.0277476722188795	-3.58460332631249
Csrp3	117505	1	98528067	0.802294853656622	9.62903721410328e-05	-9.24814222192536	0.800728805185319	0.000110351493874176	-9.11183988775302	0.866046386525988	0.0279097964202415	-3.57877752561166
E2f8	308607	1	98565717	0.923070032455156	1.52115762296645e-05	-11.0934538259208	0.937517911115621	0.000470625662363512	-7.6614475519986	0.984802834987963	0.427480722658977	-0.849846084817427
Nav2	171563	1	98958398	1.00320065827853	0.914257302829825	-0.0896432342024051	0.918458739388449	0.00539659181927445	-5.2219876692463	0.842560127544519	7.5391739471244e-07	-14.0979830310245
Dbx1	292934	1	99349608	0.874109320244004	0.00397008457428714	-5.52896788116307	0.834702044621386	0.000157413510247459	-8.75663439181786	0.963754428011224	0.469070552423412	-0.757002090243135
Htatip2	292935	1	99474013	0.883151085492178	0.00242628521553881	-6.02139390919636	0.89304883738274	0.00513428366963659	-5.2718149449165	1.05867111859853	0.164479215496766	-1.80497106632322
Prmt3	89820	1	99492768	0.941254807591811	0.096294331729659	-2.34034582245393	0.912811004457272	0.0139809983962377	-4.27005612868658	1.02203639811651	0.578008253207568	-0.548167131505875
Slc6a5	171148	1	99645389	0.927541670608619	0.192027225201812	-1.65011811908063	0.879834221219978	0.031853196449365	-3.44661754252193	0.894246928436755	0.0994056617838571	-2.3085462073456
Nell1	81733	1	99709793	1.04998086524614	0.182578700060936	-1.7005739657033	1.05958176905434	0.131183163731686	-2.03116073592234	1.00856064440214	0.842383478598037	-0.171519930655221
LOC100125384	100125384	1	100300241	1.01250379092025	0.882184179609804	-0.125354424356016	0.972880574536481	0.756299099344852	-0.279318346991083	0.823241684050901	0.0687018925286025	-2.67797853240979
Slc17a6	84487	1	101212489	0.950556444816926	0.237343655814798	-1.43824616358241	0.984788802772894	0.735593574332758	-0.307077521563698	0.989434226945821	0.838073417140079	-0.176649572385221
Gas2	499156	1	101482591	0.940351619998491	0.00512528033838039	-5.27357005528188	0.998947485826667	0.962201587189105	-0.0385313001763593	1.01407718943805	0.562032190616728	-0.576196152051354
Svip	499157	1	101587129	0.84547087570212	5.34923804285535e-07	-14.4411415220896	1.11439747032443	0.00108043634347865	-6.83039029770132	1.16552011120267	2.57028830622292e-05	-10.5689073909453
Ccdc179	499158	1	101600369	0.786520032157506	6.77313263198339e-11	-23.4154723204362	1.09397837896282	0.0135712053243702	-4.29980498635546	1.26227645956808	2.25051246577027e-08	-17.6095227911054
Tubgcp5	308663	1	106636526	0.949662779604221	0.0827816059461539	-2.49154939267875	0.989756936341998	0.72179017931014	-0.326020792698456	1.09906070989626	0.0036911454709042	-5.6018184433825
Cyfip1	308666	1	106711048	0.925975635480426	0.00579129959350663	-5.15139855774638	1.07629975407517	0.00366569721462656	-5.6087367258216	1.10089030975156	0.00162248224493153	-6.42379805247732
Nipa2	308667	1	106800293	1.01186329761468	0.747649100860293	-0.290821527574162	1.01220344902607	0.723315325438044	-0.323910017133418	1.02689527860618	0.4958401140155	-0.701501754998591
Nipa1	308668	1	106838713	1.01995944353375	0.689054346539077	-0.372435133663933	1.05914713502836	0.243984297154041	-1.41065141168593	1.08107089048904	0.171042120181736	-1.76584543595824
Herc2	308669	1	106905033	0.990145511109649	0.673229226526731	-0.395669403278195	1.02883500157411	0.205866227964313	-1.58052869994431	1.04784315336643	0.0688891700880922	-2.67525629636363
Oca2	100365773	1	107116278	0.984851358026852	0.73795738734908	-0.303869196768128	1.01619448167968	0.736092790044553	-0.306399094769749	0.912606417610881	0.0917475378554158	-2.38871462777085
Gabrg3	79211	1	107627619	1.09902670879379	0.012526098898028	-4.37994089949032	1.06016235427585	0.142756618950257	-1.94661406409359	0.865179805305774	0.000722394251982719	-7.23293951272771
Gabra5	29707	1	108268776	1.22445619307082	0.00179429581843477	-6.32314263571999	1.16297776160205	0.023025976393469	-3.77113229194317	0.892088725170183	0.116516638978349	-2.14972119232625
Gabrb3	24922	1	108467741	1.15668608559742	0.00242428909997732	-6.02221695221944	1.11262502436848	0.0308850601840492	-3.47748270118637	0.976136681188524	0.653799788869793	-0.424954107619896
Atp10a	365266	1	109556782	1.16204835844516	1.32339554240248e-09	-20.4430650226482	1.05467291790078	0.0392670627494518	-3.23736920948571	0.99824154796995	0.950495014230955	-0.0507723624846064
Ube3a	361585	1	110070480	0.94474251326429	0.0102082804208908	-4.58455608205847	0.955429825961333	0.0445959899091172	-3.11011133635011	0.994282306803562	0.820788385518922	-0.197489954861992
Snrpn	81781	1	111101327	0.886601151747095	0.0460874258953452	-3.0772151233354	0.914566327788077	0.118998272540461	-2.12864630244269	0.952818522185943	0.39666921366355	-0.924652560564739
Snurf	113938	1	111101327	0.912518864733574	0.105713279917832	-2.24702475617527	0.947545855769295	0.33039362109028	-1.10747054414917	0.953799886539253	0.387576278153846	-0.9478426027119
Mir344b-2	100526568	1	114616603	0.867127676811305	0.00142661773859479	-6.55244885402213	0.952283972136169	0.274216668683223	-1.29383672346371	0.995705386812878	0.919547239042282	-0.0838738615512715
Mir344b-1	100526625	1	114623759	0.837013127833674	5.31234583330007e-05	-9.84289195075488	0.940870832732831	0.167688379283809	-1.78564790722415	0.988237890942756	0.78121660622845	-0.246902822872662
Mir344a-2	100526627	1	115243128	0.81651363485058	2.59679057168689e-06	-12.8612342709356	0.889516892891176	0.00496666935069695	-5.3050058142902	0.964934299219345	0.39924051770132	-0.918191242447531
Mir344-1	100313981	1	115306861	0.860349961504438	0.0355620107347801	-3.33647732508745	0.918881083828753	0.208503540903892	-1.56779925513501	0.891797780712355	0.110297518340955	-2.20457385215118
Mir344g	102465154	1	115343044	0.903962412439116	0.149452308360848	-1.9007779446649	0.959103645229889	0.534649059179184	-0.626144711475802	0.860525167927353	0.0290700812282597	-3.53804577018548
Mir344i	102466148	1	115426210	0.768524280269381	4.82204074465756e-09	-19.1500686074808	0.863570171010513	0.00064733138903248	-7.34265220133998	0.959895182704912	0.347419854245498	-1.05722127584245
Ndn	308690	1	115849168	0.828659622903873	8.14204138597787e-06	-11.7184696248728	0.91510079105562	0.0392560947074322	-3.23764856763803	0.968695144786979	0.485198341762299	-0.723197519555554
Peg12	308692	1	115962511	0.802772160963308	3.28061645178818e-09	-19.535234489591	0.885986438889433	0.00103218873283525	-6.87607374798908	1.03330574094823	0.378264906101054	-0.972160519023913
Chrna7	25302	1	116715286	1.02124140523378	0.658551047773621	-0.41771323950711	1.14841657388981	0.00397072041298566	-5.52880773651755	0.951775442806582	0.355806202523545	-1.0333690712898
Klf13	499171	1	117505857	1.01353657171888	0.16963145213116	-1.7741271239313	0.981547485262043	0.0508815941985837	-2.97825402792179	1.003695739685	0.745597072617121	-0.293569941829406
Trpm1	361586	1	117718896	0.89953677845999	0.000341226161869978	-7.98296506923117	1.13790867595945	2.96795309836178e-06	-12.7276380352228	1.07119467367363	0.0424319209864119	-3.15985434654312
Mir211	100314054	1	117777539	0.759676429742443	1.45920647213278e-06	-13.4376177822382	1.25723777035893	3.61156557910841e-05	-10.2287841082134	1.08775146233541	0.211864941768645	-1.55180627445265
Mtmr10	309255	1	117859355	0.80080969192092	5.3538274657611e-15	-32.8609646756285	1.11073083972511	2.02424714534904e-05	-10.8077276136136	1.04379401199609	0.160108437923821	-1.83190395628445
Fan1	309256	1	117918234	0.858109244668376	3.61766647879482e-05	-10.2270962661062	1.07733838767897	0.0336690032801615	-3.39117764885613	1.05262454300996	0.190809600884375	-1.65647920213342
Mphosph10	293828	1	117948134	0.887792660594405	0.0978730219014259	-2.32408433533338	1.0999695168918	0.168613919882436	-1.78014367524211	1.13316433710305	0.119436042570589	-2.12497425950014
Mcee	293829	1	117964576	0.831454485899185	0.000354638046309179	-7.94441287648361	0.997853349684366	0.966015470829562	-0.03457542954635	1.10072163729689	0.0799520176725647	-2.52632860334063
Apba2	83610	1	118103225	0.912402058995944	0.0132690316088037	-4.3223224092765	0.983502427389353	0.656418354020534	-0.420956958517063	0.972667980543044	0.492475915358695	-0.708309722390761
Nsmce3	309259	1	118401304	0.802028213367151	1.09434713206415e-17	-39.0537886218694	0.851908156000915	8.43400665076248e-10	-20.8935789860508	1.02352417540107	0.384925843674392	-0.954704577079529
Tjp1	292994	1	118849838	0.784667060501964	8.10965293621911e-22	-48.563816973205	0.840824211297543	1.82493334132864e-11	-24.7268925618665	0.967064567061363	0.219597845475233	-1.51595738052771
Tars3	308701	1	119213229	0.839431021416439	3.97881044928065e-06	-12.4345276654324	0.874085307437935	0.0002937591279424	-8.13275041914222	1.02739753375513	0.511180886479756	-0.671031766133162
Tm2d3	292995	1	119264576	0.876006830760272	4.09629541599619e-05	-10.1028424567878	0.909030690273043	0.00238252838819937	-6.03959300720811	1.03835121628117	0.270340633040968	-1.30807251128176
Pcsk6	25507	1	119429265	0.927838619059915	0.0441711413026829	-3.11968361484216	0.889361935006114	0.00177363981937315	-6.33472144875658	0.935269906572661	0.111145195829144	-2.19691786191591
Snrpa1	100361269	1	119641591	0.976834929674348	0.645122524794527	-0.438315019304909	0.965336212732586	0.475051648349697	-0.744331747490756	1.08801746120942	0.13713270482893	-1.98680617360478
Selenos	286900	1	119659779	0.966523642860943	0.271110667996907	-1.30522817247008	1.05624468697169	0.0676577156227299	-2.69329387879591	1.12083272560545	0.000859350100367204	-7.05933415164726
Chsy1	292999	1	119689626	1.05097583588652	0.0356344200048566	-3.33444325415748	1.07111573455488	0.00260536124034579	-5.9501839414731	1.06357187247242	0.0239918496569162	-3.73004110393901
Lrrk1	308703	1	119845146	1.030158496927	0.187331285664533	-1.67487664843267	1.07234429442211	0.000940459805425554	-6.96914164758935	1.06823932063745	0.00956185915183189	-4.6499730988771
Aldh1a3	266603	1	119984057	0.949919567721467	0.131595634792748	-2.02802143090893	0.980029913392425	0.537764602795099	-0.620334355842516	1.03581458938813	0.335701751549845	-1.09153215740522
Asb7	365277	1	120216526	0.868705167185377	1.93908012963391e-12	-26.9688074152852	0.933457579317529	0.00037277581424239	-7.89453335321663	1.00785613450809	0.706022980008553	-0.348107492431435
Cers3	499174	1	120318212	0.860955003815881	1.31188786752221e-05	-11.2414582449284	0.917717818272543	0.0163794875651981	-4.11172548522251	1.0104695346875	0.790043011039822	-0.235667890648905
Mef2a	309957	1	120850126	1.02110763211044	0.148115156781775	-1.90976522140694	0.986555119437389	0.354214084150988	-1.03785379115181	1.02912540907925	0.0897628730360837	-2.41058382974224
Lrrc28	361588	1	121127734	0.991191860317269	0.538937327576302	-0.618155990202287	0.972011521688226	0.0522724097004613	-2.95128658629713	0.995894618731041	0.811356976586327	-0.209047153295252
Ttc23	308708	1	121255732	0.850748304591561	0.00132440922720666	-6.62678878523099	0.793827259268858	3.9820394611367e-06	-12.4337164424927	0.908072611182006	0.0728863808223758	-2.6188534774154
Synm	308709	1	121333716	0.830299126989305	1.10855541148985e-07	-16.0150379143212	0.779491662907098	6.964113129458e-12	-25.6902508492582	0.954885430788842	0.242642466747589	-1.41616624936768
Igf1r	25718	1	121550741	1.03576257964095	0.0536181675169638	-2.92586732212266	0.964885161878572	0.0548371124914663	-2.90338807900274	1.00806048293392	0.703404054596735	-0.351823794675765
LOC682259	682259	1	122232825	0.856234117938211	2.5668443468035e-08	-17.4780034801295	0.962814964723828	0.153684120170547	-1.8728559508178	1.06987580384395	0.0177355441599147	-4.03218450840151
Arrdc4	293019	1	122370488	0.914959011623226	2.56015233034365e-08	-17.4806139831907	0.974528577971108	0.0958393357822517	-2.3450820751247	1.01152480919425	0.534553787062293	-0.626322922967622
Nr2f2	113984	1	124010247	0.774766134420216	2.81546186615594e-30	-68.0424264684535	0.802629971439221	5.42371139422318e-20	-44.3609215196881	0.979623029222595	0.4201215920826	-0.867211104644626
Mctp2	308742	1	125774112	0.976091688656156	0.144449542343769	-1.93482502034235	0.992432228788546	0.643676362694074	-0.440559221595043	1.01585718730799	0.386178692776475	-0.951455081984414
Rgma	308739	1	127128934	0.873591483126445	0.000154908845178853	-8.77267370966139	0.934487425062327	0.0561656294026774	-2.87945028563648	0.980492425066152	0.615250780035372	-0.485725321876957
Chd2	308738	1	127191045	1.02032641745146	0.0368839855109766	-3.29997781913211	1.00201442842655	0.828839748439569	-0.18772844960234	1.01991681102406	0.0699649215276182	-2.65976128356991
St8sia2	117523	1	127766669	0.907448114438729	0.0549810313085304	-2.90076703853573	1.05792145594506	0.270143264761566	-1.30880285047957	0.937112309425453	0.265389236859306	-1.32655771231744
Slco3a1	140915	1	128115184	1.0055438705371	0.868263628504719	-0.141259890959727	0.972792361589305	0.403325986237736	-0.908010145164869	0.972775759112568	0.449666481101842	-0.799249124114535
Sv2b	117556	1	128978476	0.946544185914656	0.149722353855111	-1.89897267435488	1.08774082792365	0.0288513433257242	-3.54559872469524	0.968057282628507	0.473830999151993	-0.74690456273666
Akap13	293024	1	129314402	1.0545944381123	0.000100512567191637	-9.20522779159987	1.02934642201876	0.0333562240214512	-3.40051089670335	1.02209817751559	0.152750772382686	-1.87894762442809
Klhl25	293023	1	129724950	0.901718822723224	1.19537953861786e-12	-27.4525573754331	0.973346113832696	0.0540447674177685	-2.91794254961535	0.982884626393666	0.291558740892157	-1.23251378099797
Ntrk3	29613	1	132132851	0.982488085813772	0.573820442529512	-0.55543874949313	1.0001724756994	0.995676510630291	-0.00433286267655841	0.877717457295744	0.000328283633344115	-8.02163258744351
Mrpl46	293054	1	132698873	0.948598138902706	0.358073493265886	-1.02701702519803	1.0021518436414	0.969352041232129	-0.0311274294250329	0.929581999761919	0.219663900632611	-1.51565662518782
Mrps11	499185	1	132707873	1.04913843258245	0.544282889443171	-0.608286149929595	1.1566868174115	0.0619075050190912	-2.78211386239082	0.873626939063789	0.106150410171195	-2.24289822676879
Det1	308775	1	132752964	0.880582778989839	0.00811673459691372	-4.81382734892705	0.921508107411049	0.0817564074903456	-2.50401109318946	0.913468893849916	0.0637503676802773	-2.75278032742647
Mir7a2	100314225	1	132806420	1.02472200229356	0.756316725614045	-0.2792950413124	0.986510685638942	0.862555363873158	-0.147855942138848	0.752501134142919	0.00100460996774869	-6.90315590459056
Aen	361594	1	132815153	0.858874092875873	0.000156867563597801	-8.76010865256243	0.935397464326318	0.083726223047073	-2.48020305250085	0.999131719551999	0.983173784618197	-0.0169693844114589
Isg20	293052	1	132830679	0.954272194323855	0.15508281672118	-1.86379600332411	0.98516186731084	0.644942557613918	-0.438594024115178	1.03301331433054	0.378850085570717	-0.97061470473513
Hapln3	308773	1	133046481	0.881405266837606	0.0112014737032672	-4.49170992868821	0.888930148547532	0.0158673549473367	-4.14349142831989	0.92442553541075	0.16721921951375	-1.78844963569278
Mfge8	25277	1	133064665	0.810167261639902	2.46514906488332e-14	-31.3339390236811	0.826936583428908	8.9315207821886e-13	-27.7440195281766	0.984068746966727	0.578647974745287	-0.547060974659115
Abhd2	293050	1	133217403	1.07670258849018	5.65077234928561e-08	-16.6888885091479	1.05338671915132	7.94431247881568e-05	-9.44046920380262	1.02983075394423	0.0601349669479796	-2.81116379385005
Rlbp1	293049	1	133308938	0.920594073136621	0.0363039775016007	-3.31582797066717	0.973656177593823	0.498896028681774	-0.695357564295607	1.01661011145657	0.729041434233438	-0.316024711505739
Polg	85472	1	133383377	0.890704856971984	2.38637937411591e-07	-15.2483183398732	0.995495716630238	0.82560847943688	-0.191634613671826	1.00551259788197	0.81416839868258	-0.205588056387469
Mir9-3	100314149	1	133440049	0.839692404090638	5.60775440937605e-05	-9.78877510910414	0.975197266656084	0.549255097489231	-0.599192286942585	1.09037595171722	0.0834558769895396	-2.48343720607495
Mir3597-3	100526617	1	133440038	0.752608780125288	1.68600399108238e-06	-13.2931493311974	1.00801640208524	0.886796196181132	-0.12014009062544	1.04262053124585	0.53384651290595	-0.627646910352653
Rhcg	293048	1	133531714	0.838981103018364	5.54335174736624e-07	-14.4054963245932	1.01456904159357	0.653935917627456	-0.424745917604928	1.09400353389415	0.0136962179751087	-4.29063554447074
Plin1	25629	1	133664892	0.864676424342283	4.65509164730535e-06	-12.2775489595009	0.994803707839123	0.856729795472521	-0.154632701262986	0.997741233228163	0.944158666327514	-0.0574610482235118
Pex11a	85249	1	133680091	1.30724032826896	0.000815360227139342	-7.1118805458851	1.19086943498762	0.0248982402447467	-3.69295815091066	1.14923404600421	0.132017636744346	-2.02481975362142
Wdr93	499189	1	133694175	1.17720901113751	0.000396827082662309	-7.83200993220547	1.13002844317492	0.00383250495845109	-5.5642366534289	1.1958374987052	0.000170300167636183	-8.67794798593803
Mesp1	308766	1	133738357	1.46034364290343	2.26396862545038e-07	-15.30097634873	1.35407349160069	1.0860372381787e-05	-11.4303899547474	1.2040658309828	0.0140693070347695	-4.26375966032889
Mesp2	293046	1	133756601	1.28334356534399	5.51386610605416e-06	-12.1082445282012	1.18615625180667	0.00103128229318302	-6.87695230620396	1.07677068346085	0.182053207388553	-1.70345628634202
Anpep	81641	1	133767332	1.42250451849551	8.42627421382485e-25	-55.4332726180516	1.27390355974536	2.76544543439161e-12	-26.6138193964999	1.11801806591559	0.00492518736567278	-5.3133929612903
Ap3s2	683402	1	133818825	1.33158688882383	2.67653377114758e-20	-45.0671792714565	1.23449876538916	6.71262712014815e-12	-25.7270307184482	1.121681077511	0.00105679745783612	-6.85251221028884
Arpin	308765	1	133864288	1.02858197159544	0.189580245912625	-1.66294288281374	1.00952280693577	0.649602178062973	-0.431395137210836	1.03001877570418	0.228550016857053	-1.47600020044786
Zfp710	293044	1	134024267	0.998173549474458	0.90586333824477	-0.0988668251062104	0.969908892765753	0.0483375288489863	-3.02954702522477	1.02933575282471	0.12926261027267	-2.04590920538045
Idh2	361596	1	134038646	1.05843551263037	0.00347143723848275	-5.66318658101179	1.01450005888515	0.452287153690062	-0.793438005090366	1.01478825471801	0.526208397995385	-0.642057950800934
Sema4b	293042	1	134149536	1.07445535772506	0.000243100027201508	-8.32203756474789	0.98264099471148	0.362136088744102	-1.01573520204532	0.99177934743143	0.718968801685958	-0.329937313459879
Cib1	81823	1	134178339	0.905269434237115	0.000676582523126413	-7.29845613238815	0.871208997741286	8.78198888540894e-07	-13.9453927444301	0.96455719404057	0.245544289788102	-1.40427794155001
Ttll13	308762	1	134197801	1.01124138524739	0.797165203148467	-0.226693340431476	0.972626373876283	0.496047280151598	-0.701084033913861	1.00442866835817	0.92043725364583	-0.0829064461447846
Ngrn	499191	1	134213470	1.52418100559461	2.06960862416894e-05	-10.7855659460188	1.22277572245033	0.0403636964219383	-3.20982450141848	0.961087140604391	0.728247572221096	-0.317114216864462
Vps33b	64060	1	134223967	1.10416273942623	0.0244989916418643	-3.70912331975337	1.05981741605872	0.184270714294702	-1.69134932929457	1.15004992887918	0.00722308365299356	-4.93047331850554
Prc1	308761	1	134250223	0.997822394998287	0.928291529007518	-0.0744094478925625	0.928901279257253	0.00117713728779481	-6.74466981536953	0.964820139697745	0.174427439579696	-1.74624644284389
Unc45a	308759	1	134281931	1.09602158802989	0.0572856499387906	-2.85970512399452	0.963872050708675	0.41553257480025	-0.878194268721772	0.955139528241995	0.354589815532624	-1.03679360675667
Hddc3	308758	1	134299472	1.40242630260808	0.000292684496794271	-8.13641533186574	1.01333542501057	0.883809237908379	-0.123514033852707	0.838773194294166	0.10209550145202	-2.28184661499748
Man2a2	308757	1	134306820	1.31273188796869	3.81296274153301e-10	-21.6874444205439	1.07799533985715	0.0899905026175335	-2.40805114069203	1.0344906419676	0.489774272690706	-0.713810661995708
Fes	361597	1	134337698	1.19347376506844	1.59168755880017e-06	-13.3507157468381	1.06150139523719	0.106410347227306	-2.24045245842598	1.06776123198341	0.121618202534157	-2.10686862876005
Furin	54281	1	134348144	1.13834274791751	1.41008728821904e-12	-27.2873695069163	1.0272873450648	0.132265547162703	-2.02294365626701	1.0229839178653	0.258633811660974	-1.35234207230892
Iqgap1	361598	1	134679584	1.09331662961165	2.43690741948759e-08	-17.5299509595723	1.04096317538085	0.0110453449882811	-4.50574620780554	1.04515085304917	0.0182820242308308	-4.00183698435861
Wdr73	308751	1	134860329	1.01742899339046	0.628402281065063	-0.464574742650125	0.981822632166951	0.570045198846815	-0.562039625074838	1.0579297667579	0.119723769675132	-2.12256810906326
Nmb	499194	1	134869446	1.49763245748781	0.000209252955659949	-8.47196672367677	1.30661141928896	0.0143367559668786	-4.24492869207522	1.09776253907711	0.492360687192247	-0.708543727030059
Sec11a	65166	1	134881448	1.03826900921076	0.146587926047149	-1.92012985276344	1.03289598489996	0.191520258552923	-1.65276168716856	1.111583311835	0.000246871412436199	-8.30664295431848
Zfp592	293038	1	134967783	1.08075251147427	0.0128336922670884	-4.3556813578836	1.08889923723705	0.00383549551980275	-5.56345664265249	1.10863203791523	0.00246427498607828	-6.00585763804504
Alpk3	365298	1	135014541	1.05881982780267	0.0223062328408774	-3.80288913997788	1.07104933237942	0.00471466099692558	-5.35707826433086	0.995379833432289	0.872894539794882	-0.13594053250741
Slc28a1	116642	1	135081385	0.938502171861136	0.0708184293090663	-2.64763601117937	1.19291776963781	8.70194332917295e-08	-16.2571343720661	1.01802159940442	0.646211513946483	-0.436628407820295
Pde8a	308776	1	135166237	0.924829644102474	0.00280166157151953	-5.87754261940422	1.13010037371481	2.28972156720181e-07	-15.2896654271591	1.02252137173343	0.441525689924472	-0.817519072806569
Rps17	29286	1	135295921	0.87943967080921	0.00141307956866928	-6.56198386499734	1.09316250352039	0.013928155186408	-4.27384293453295	1.01223542621942	0.771989829585813	-0.258783903155782
Cpeb1	293056	1	135300453	1.01121966604033	0.852503304698651	-0.159578193352622	1.26027085019351	0.000108719959226096	-9.12673516315736	0.977450615618905	0.742426602699665	-0.297831264774365
Ap3b2	308777	1	135412580	0.966295004708644	0.699369968549138	-0.357575394152174	1.18343040678157	0.0565403799841641	-2.8728002061138	0.852192620039957	0.0958157500035674	-2.34532820247067
LOC100360933	100360933	1	135445625	0.820594903073144	0.00586281621823901	-5.13912520751916	0.926261584342805	0.272658099365367	-1.29953665196155	0.913666902051089	0.244166667631103	-1.40990422280911
Scarna15	102466617	1	135484620	0.819655273852352	0.0153900165815014	-4.17403625371144	0.982416658661591	0.819819964937963	-0.198670517783259	0.887906921696854	0.170095691151451	-1.77139411116835
Fsd2	308779	1	135489263	0.741359568282228	4.2590157914611e-08	-16.971642645232	0.974495991662361	0.625221246307961	-0.469649697794124	1.00617003106808	0.919017160723437	-0.0844504835435173
Whamm	293057	1	135526386	0.80222390502094	2.19031469987436e-13	-29.1495609768451	0.964995209907628	0.195337663197411	-1.63302561177926	1.04329972693706	0.171497665610833	-1.76318562406742
Homer2	29547	1	135567705	0.728009319413164	2.32154717879583e-11	-24.4862021721149	0.889219101548463	0.00913221655217217	-4.69594683704207	0.917719158583667	0.0794137918859952	-2.53308322447843
Ramac	293058	1	135708529	0.798788784029451	9.94466315792714e-07	-13.821059609721	0.91285359233896	0.0390019439020826	-3.2441437904515	0.96485346593475	0.454135359259609	-0.789359977229197
RGD1305713	293059	1	135725869	0.873498972536171	0.0108196508512442	-4.52639127491585	0.944854837228834	0.259514510560126	-1.34894266055945	1.01144128050438	0.845584011164247	-0.167727752877996
Btbd1	293060	1	135734587	0.957370681967657	0.321649212305119	-1.13429373004739	0.952395090138321	0.248360918593231	-1.39287227385631	0.964048887582149	0.443593066643231	-0.812847653377326
Tm6sf1	361600	1	135782467	1.01653615202011	0.606761902815329	-0.499618817237264	1.05802228580694	0.068053889587526	-2.68745539372933	0.96546310774508	0.330738120318648	-1.10642839403605
Hdgfl3	252941	1	135827548	1.04326989293449	0.43385666466302	-0.835041065184888	1.09970950463601	0.0645990882559557	-2.73955498197808	0.989112317034183	0.845143207427579	-0.168249189738784
Bnc1	365299	1	135917676	0.803863050220731	4.11946474719759e-09	-19.3075425977535	0.861759081817106	3.48636386740278e-05	-10.264066143686	0.992792195114063	0.853019487857277	-0.158972885494364
Sh3gl3	81921	1	136124502	0.842536185420494	2.54374577303111e-08	-17.4870430354527	0.906308667486583	0.000612099694429595	-7.39861538932385	0.93392624536047	0.0314887383114986	-3.45812531099457
Adamtsl3	308787	1	136288793	0.957531610447022	0.246961619984134	-1.39852233910723	0.982719375980154	0.635883716922955	-0.452739567385177	0.897602331617311	0.00859615271686717	-4.75644053432116
Saxo2	293061	1	136623493	1.19136691704834	0.0547600639706184	-2.90479411036282	1.02164381641631	0.814903280849393	-0.204685846587994	0.951235631026462	0.624792265344213	-0.470336059943957
Efl1	308789	1	136638527	0.926923906468786	0.032315110734002	-3.43222033356722	0.948007078563549	0.133199890284088	-2.01590434456922	0.962616207778671	0.310176814378546	-1.17061277513845
Mex3b	308790	1	136855130	0.825845855535721	6.23972280369021e-16	-35.0104257289956	0.946934412780234	0.0175542253786441	-4.04246059573295	0.982725617282623	0.476280371071109	-0.741748583296608
Tmc3	293065	1	137552455	0.996835471962986	0.924442049928803	-0.0785649127277036	1.00326928617221	0.922049881477128	-0.0811559555037989	1.0330018214784	0.378808974305694	-0.970723226541944
Stard5	502348	1	137606151	1.0362660653775	0.336928315337245	-1.08788508538944	0.993902353427351	0.862998996361193	-0.147341750864399	1.04705858822912	0.246686157585428	-1.39963836733551
Il16	116996	1	137617944	1.09085455318235	0.00571637506093226	-5.1644204050888	1.0085451989591	0.795563011062791	-0.228705224959935	1.13195299381976	0.000869093177872035	-7.04806021419839
Cfap161	308794	1	137743783	0.989626953962613	0.761755068659319	-0.272130207171513	1.01457829429025	0.667945531758054	-0.40354864805435	1.03214589820513	0.403932607696474	-0.906507227568252
Tlnrd1	308795	1	137864340	1.00897924311658	0.743244768711771	-0.296729855525241	1.02145898672883	0.412119310493334	-0.886442382979235	1.03324256941043	0.28396764964972	-1.25889495699322
Mesd	308796	1	137874328	0.901191477882625	4.11108679938277e-07	-14.7044082293315	0.944781877248029	0.00464596925078193	-5.37175526308416	1.02123683258998	0.36568488417015	-1.00598328864293
Abhd17c	361601	1	138084632	0.910283358675547	0.000494252974706982	-7.61246307730347	0.915477154554964	0.000718746384187812	-7.23800199656059	0.97670343877333	0.41673488160516	-0.875305034901494
Arnt2	25243	1	138236235	0.931663518883115	0.0103564847293332	-4.57014241157051	0.980229671203261	0.468907338042065	-0.757350103527144	1.0328920580985	0.273811074007477	-1.29531692133767
Fah	29383	1	138548830	0.84489791886432	5.91380899850754e-13	-28.1563160845124	0.94320463464079	0.00962417368252463	-4.64347725365998	1.04090120170389	0.114811920660599	-2.16445996198056
Zfand6	293067	1	138581006	0.958483738097451	0.0163276094988227	-4.11489776980525	1.01796001791056	0.305129669998011	-1.18701844518987	1.03030974403982	0.132500746647675	-2.02116699849494
Olr10	293072	1	138860924	0.933927617228548	0.20413733244497	-1.58896231337457	1.02070081002531	0.690946056925187	-0.369693523492994	1.04267001832299	0.435820799278898	-0.83052413094942
Olr11	293070	1	138860924	0.903084725311654	0.0594667373815085	-2.82233815835412	0.987371871205858	0.805251370600149	-0.216600788691993	0.98578599267619	0.787689572754266	-0.238651209945513
Vom2r40	286983	1	139409429	0.960458957703031	0.576512406618312	-0.55075841891775	0.96690452443707	0.622975266514191	-0.47324846160205	0.916822720968346	0.214342003425385	-1.5401823927904
Vom2r41	293069	1	139409796	0.957560235560983	0.541951704381309	-0.612578387820242	0.959546759616767	0.543745311415745	-0.609274319300106	0.953698146557944	0.490373805071551	-0.712587311220006
Vom2r42	679557	1	139549127	0.980118518070034	0.690508883609702	-0.370326440741687	0.997341523429546	0.955785472085019	-0.0452217926972474	1.00171159929841	0.973025380043163	-0.0273451128165242
Vom2r43	679593	1	139793253	1.07053820720178	0.190848500355369	-1.65627535753532	0.976773507910021	0.63399076554426	-0.45572089003859	0.995196433124874	0.92389195848977	-0.0791601422184438
Olr12	365302	1	139864790	1.16064326084773	0.0412798315328844	-3.18738123890039	0.937735922455529	0.339538825355131	-1.08016697812401	0.939790678511855	0.363753408087578	-1.0112790912274
Olr13	293075	1	139888779	1.24266542997364	0.00601524252619685	-5.11345861013611	1.09551795124756	0.21994742373728	-1.51436674420313	0.949312622121646	0.492166762579714	-0.708937671587086
Olr14	404901	1	139918531	1.00940753047548	0.894083490313053	-0.111956118557245	0.948242906380052	0.423276483467885	-0.859729688236201	0.967079048963641	0.610645621371191	-0.49323848583013
Olr16	404899	1	139960934	1.14837494494568	0.0943002276503673	-2.36127167523782	1.06709854858524	0.405012773795896	-0.903836672136199	1.04833696528609	0.552674357697289	-0.592986315832374
Olr17	405261	1	139968839	1.40270893935735	2.82380248589033e-05	-10.4748410890422	1.3910991370813	2.8119816058711e-05	-10.4790360323408	1.28252342513813	0.00112113807870203	-6.7934109678994
Olr19	293081	1	140016536	1.17410042987894	0.0121268996715935	-4.41232918048482	1.10342416539933	0.107472925245961	-2.23051632131312	1.08784217875893	0.167224886213198	-1.78841574841923
Olr20	293083	1	140064224	1.14192249954225	0.0569429409844376	-2.86570554787885	1.05402009115943	0.428526078622691	-0.847403682533225	0.994138606007547	0.92859425581203	-0.0740833892736967
Olr23	293085	1	140171652	1.05914146190237	0.38571507247065	-0.952656336308389	0.988504625391839	0.8468582444845	-0.166221960220353	1.01443774700013	0.808522341124078	-0.212546967540226
Olr24	404898	1	140204646	1.13313995338794	0.111439573761193	-2.19427277434567	1.20196858485061	0.0137982458978017	-4.28321380375294	0.938252524226998	0.391039679350859	-0.938946242429941
Olr25	404897	1	140234383	1.1173216113775	0.138538081000674	-1.97661003807395	1.2032867306089	0.0111836611940067	-4.49330138776154	1.0646616840574	0.370507922312083	-0.992880451715946
Olr27	405258	1	140276678	1.06777262993373	0.296738725327952	-1.21490324005424	1.17741621805675	0.00894566769476726	-4.7165859203391	1.06200757798979	0.29957121290962	-1.20540311703691
Olr29	404896	1	140313700	1.29373897664221	0.00142989062369473	-6.55015732456236	1.33279992664692	0.000271838941919196	-8.21030079234077	1.05441292818662	0.480564274964748	-0.732794292681672
Olr30	293091	1	140329678	1.30333748150623	0.000877484701124608	-7.03845103739207	1.21693864248422	0.00960229529029488	-4.64575311634741	0.975399069402611	0.735194538144181	-0.307620137043091
Olr32	404895	1	140365515	1.00836745810251	0.899539044811972	-0.10587281929407	0.995886916212298	0.947771126597836	-0.0536422335148727	0.960760312357534	0.50500909781	-0.683178834403706
Olr34	404894	1	140414652	1.20524162669076	0.0181330543560197	-4.01001879868502	1.23877548515677	0.00580332761617196	-5.14932379902193	1.01256186087449	0.872645252425213	-0.136226160337237
Folh1	85309	1	140428101	0.936778364296257	0.149544539926806	-1.9001610045907	1.05400781595183	0.272696085550324	-1.29939734365121	1.10675514055711	0.0418489146243798	-3.17368941728429
Nox4	85431	1	140901243	1.03916398955893	0.325282536713877	-1.1230611305778	0.982412837645363	0.65324141059604	-0.425808523391871	0.914416314860966	0.0340472051452039	-3.38000733065988
Tyr	308800	1	141115036	0.927780728219753	0.0750434932731206	-2.58968742322056	0.968861282044774	0.454423365121873	-0.788725993174713	1.00302920424028	0.947961896437953	-0.0534409711657519
Grm5	24418	1	141321129	1.05422201627598	0.0655564047039701	-2.72484436639107	1.09328168091942	0.00228337499902476	-6.08210066779453	1.12278391725473	0.000240776480100094	-8.33164152330296
Ctsc	25423	1	142028460	0.965316760968382	0.0716542976617212	-2.63590214518477	1.04697768678089	0.0155583233558704	-4.16315951951648	1.11449473347825	3.70905915756684e-07	-14.8073174028431
Rab38	252916	1	142182566	0.996987060811823	0.910999960981671	-0.0932124245523981	0.969156486475402	0.247053727459052	-1.39814944593109	1.12911734837919	2.6825110372945e-05	-10.5261721549007
Tmem135	293098	1	143006343	0.973986664483379	0.163804048517016	-1.80908439164751	1.01665696759666	0.370163466741587	-0.993810568905347	1.00635419408515	0.766659207951783	-0.265712894538875
Fzd4	64558	1	143280065	0.870332352859034	7.65574490958241e-10	-20.990394595365	0.870409767864483	4.360475038357e-10	-21.5532699247629	0.970105780185303	0.208385111753531	-1.56836741237696
Prss23	308807	1	143402726	0.819483252482775	1.69381141699727e-08	-17.8936994780061	0.799324309625627	1.61127245204665e-10	-22.5488267202144	0.980016158909894	0.5778106030141	-0.54850914045361
Me3	361602	1	143534139	0.8378898021783	2.79047050302192e-05	-10.486715244279	0.85584892126776	0.000224549516677361	-8.40141431083828	0.901042085141145	0.0237072904923135	-3.74197266243563
Ccdc81	308810	1	143739472	1.00350366574654	0.954417451148607	-0.0466541234236376	1.08747100708675	0.179722632680834	-1.71634054609583	1.15510658169834	0.0577985189384562	-2.85079212753424
Hikeshi	293103	1	143825922	0.871314867351271	0.000118661698726074	-9.03923398132462	0.969547308588334	0.386877127531877	-0.949648136283755	1.03118655415019	0.44073380071982	-0.819314212276774
Eed	293104	1	143867875	0.982184297359171	0.245911338374025	-1.40278422112791	1.0279168976188	0.0818776543770514	-2.50252916567985	1.03067078227179	0.108083993337371	-2.22484663803559
Picalm	89816	1	144056761	1.0270312328897	0.0839715639252448	-2.47727706215071	1.05959416502727	0.000252206845894725	-8.28526099009637	1.04849609984912	0.0134293899128686	-4.31030969666658
Sytl2	361604	1	144273360	0.889517592647612	0.00123261645613845	-6.69861616877201	0.935656691085268	0.0713595857574568	-2.64002359569561	1.04774940526912	0.258919344932323	-1.35123867530832
Ccdc89	293107	1	144386252	0.660504193210476	1.56305929340378e-18	-40.999886687534	0.929413253939156	0.119656713925356	-2.12312835316103	1.02262677200706	0.659635209645256	-0.416068309422317
Crebzf	293112	1	144417229	0.770512374911956	3.59915801027862e-10	-21.7451509978677	0.937292493978683	0.108222721747017	-2.22356393695428	0.950085875484727	0.241530452724782	-1.42075971559996
Tmem126a	293113	1	144422699	0.867739861480028	0.00403934162975409	-5.51167356322114	0.980774316705062	0.691560858973354	-0.368804121665597	0.981652568805657	0.740164241149105	-0.300883169911833
Tmem126b	293114	1	144439551	0.762176721789221	5.18706023542602e-18	-39.8003645658233	0.849668477850244	1.27565804712229e-07	-15.8746334900996	0.978801696005254	0.516581410357046	-0.660522383565136
Dlg2	64053	1	145127175	1.11257668940426	1.60766905707728e-05	-11.0381401256706	1.10143900093843	0.000325341823598326	-8.03063416343381	0.94336642748905	0.0725486075805377	-2.62349849238556
Ccdc90b	308820	1	146632756	0.855675502175276	1.47088782678684e-07	-15.7322294686798	0.93338274592314	0.0185114949401998	-3.98936339173577	1.05627119296729	0.101116065061691	-2.29148626289206
Ankrd42	293117	1	146648081	0.953590677419357	0.00517662994139184	-5.26360102490145	0.98432734535085	0.354207894443204	-1.03787126578691	1.03708801788176	0.0503647520450556	-2.98846371275943
Rab30	308821	1	146876571	0.841005568130442	4.19129531905266e-16	-35.4083516563876	0.915996006166495	5.7468141569007e-05	-9.76427982337819	1.04240642719703	0.0738832418770359	-2.60526924430742
Ddias	499204	1	146906151	1.08947007849962	0.235295952429833	-1.44691118513994	1.18145755098571	0.0199702422511546	-3.91351200087413	1.0431849471002	0.62062856545392	-0.477022499258344
Prcp	293118	1	146931487	0.990495332664225	0.834286758494247	-0.181178100596145	1.11824545154599	0.012620755639966	-4.3724125472776	1.08706469576925	0.105317059240826	-2.25077986687806
Fam181b	499205	1	147166428	0.868518729103484	6.50655158391322e-06	-11.9427009527024	0.943058126273331	0.0773858950473776	-2.55895074952319	1.06351201969766	0.0992571740864272	-2.31004107904045
Mir708	100314266	1	150599876	0.865872020128162	0.000162589703979133	-8.72428068401698	0.928903556132598	0.0659901579170773	-2.7182496705441	0.996550283205148	0.940061809521261	-0.0618096510699884
Tenm4	308831	1	150780381	1.004147808859	0.905218260347705	-0.0995791927044963	1.00955436316999	0.793649044326636	-0.231113925114254	0.943844179882285	0.166026991468585	-1.79560490463507
Nars2	293128	1	151300502	1.09918973870152	1.44192148620053e-06	-13.4495339684337	1.07288622991345	0.000554614832845905	-7.497236680016	1.0258827936614	0.297412802672719	-1.2126341972185
Gab2	84477	1	151429954	1.03920602350678	0.0514406234837145	-2.96732707852524	1.05662489808479	0.0049815998883752	-5.30200417681345	1.05574102532662	0.0217747896034332	-3.82700241858953
Kctd21	499209	1	151664642	0.877718861979773	9.01136850962846e-08	-16.2221937960048	0.902233292685334	1.95291882194398e-05	-10.8436003797645	1.01202958730542	0.659068442430523	-0.416927891859567
Alg8	293129	1	151684396	1.00125782545707	0.975199525554817	-0.0251131873258406	0.952321690168936	0.215736811944167	-1.53369607744928	1.06938511064355	0.149555433879393	-1.90008815969906
Ndufc2	293130	1	151711965	0.990480207910207	0.846870418595875	-0.166207584704793	0.999965468416564	0.999433049685831	-0.000567111091269723	1.0545061397292	0.328119762768352	-1.11437660685056
Thrsp	25357	1	151723415	0.945437969869769	0.148972030606227	-1.90399670470934	0.916278466808681	0.0210571151148476	-3.86051676575979	0.990954830939792	0.835727089458916	-0.179453167208838
Ints4	308837	1	151790062	0.974844837374786	0.395323680113728	-0.928050406315501	0.965447963395079	0.214980459267744	-1.53720814211173	1.03048621115775	0.354027082955374	-1.03838186325111
Aamdc	361606	1	151861990	0.935254822247518	6.94793333995543e-05	-9.57448121077162	0.981520827577082	0.227901143324904	-1.47884332595982	1.03103631660527	0.0883301373849512	-2.42667392286628
Clns1a	65160	1	152019432	0.990325980474151	0.692661799859447	-0.367213422205199	1.03157987919773	0.185237698542308	-1.68611542164074	1.07601047665427	0.00614619294048023	-5.09192242291266
Aqp11	286758	1	152046515	1.07271386154866	0.0178142960192901	-4.02775399688306	1.07131799727731	0.017756565993884	-4.03099991631406	1.08467335622106	0.0144949005698392	-4.2339583762499
Pak1	29431	1	152111210	1.14609444329957	5.14783408249188e-07	-14.479519591252	1.17009960090736	2.55802496490388e-09	-19.7840303742972	1.14811392026983	3.66597532632383e-06	-12.5164161389775
Myo7a	266714	1	152344448	1.07908985599407	0.00755700764486003	-4.88527998131776	1.03388756952203	0.223100962353649	-1.50013086400007	1.01745347105224	0.568283704079595	-0.565134505945736
Capn5	171495	1	152416252	1.269627328121	0.000162364563702943	-8.72566635784622	0.918040492574977	0.157751501388838	-1.84673426008574	0.859550338679037	0.0274149703161315	-3.59666605288682
Omp	24612	1	152440278	1.28128998474203	0.000601579064890156	-7.41595258498641	0.880516785976144	0.0618131262259132	-2.7836395385943	0.861938156910142	0.0598071911434189	-2.81662937202096
B3gnt6	292325	1	152487104	1.04787161408204	0.17140024343212	-1.76375385256206	0.91035461379248	0.00386585460544945	-5.55557250742638	0.961952959900022	0.28012857632227	-1.2725065800625
Tsku	308843	1	152660259	0.963341424238838	0.0379752015395012	-3.27082192335174	1.00512128179716	0.762692214760464	-0.270900717336882	0.9902864340862	0.619141146872842	-0.479422008263859
Gucy2e	113911	1	152739775	0.915073395871717	0.00123182562576951	-6.69925796141294	0.950984232631284	0.0571109261968526	-2.86275982866673	1.03704267712313	0.228106264201129	-1.47794368754749
Lrrc32	293135	1	152786511	0.887597354893102	5.11374826667181e-06	-12.1835779066573	0.838828928859879	3.30770789557902e-11	-24.1321805520967	1.01807144656919	0.545940816413058	-0.605244703960258
Prkrir	NA	1	153003605	0.964191717855577	0.0491371883732923	-3.01313913018676	0.980045993141879	0.267159097752056	-1.31991092631241	1.02017475866104	0.328183582291823	-1.11418212506358
Wnt11	140584	1	153138197	0.888716384653295	5.73795142302456e-05	-9.76582321328437	0.94446435393073	0.0532718057481053	-2.93234806059687	1.04985177174486	0.12707023279883	-2.06301533121551
RGD1561870	502353	1	153154498	1.19436104911401	0.00733633963855051	-4.91491524758733	0.964349327591274	0.606154380053503	-0.50062057279321	0.909891316415114	0.286335715902931	-1.25059032473578
Uvrag	308846	1	153204574	1.07337813134268	2.56605750714098e-08	-17.4783100668094	1.01720432636389	0.164351605391705	-1.80574721079242	0.976098406828578	0.0828763760253628	-2.49040522698966
Dgat2	252900	1	153454080	1.19250543453847	6.91381970052092e-11	-23.3949137592236	1.18641007595638	7.84827845196947e-11	-23.2681418206727	1.00107444945491	0.971303911664233	-0.029115871335763
Mogat2	681211	1	153521813	1.22802393175321	2.57168234003339e-05	-10.5683651732079	1.14529949476754	0.00463768133767782	-5.37354074934884	0.996134906390898	0.946179003764652	-0.055323506091901
Map6	29457	1	153568249	1.12263315891349	0.00323661885011248	-5.73322605885084	1.13047449359779	0.00133800831946663	-6.61657309945789	1.03721007072644	0.383203786578522	-0.959188351466295
Serpinh1	29345	1	153643508	0.862013702369958	0.0028788519453352	-5.85036369440032	0.866642762226803	0.00282600772527265	-5.86889026108141	0.967629098766082	0.520753579090242	-0.652478325911737
Gdpd5	499211	1	153679718	1.0202847556335	0.419629292219893	-0.868383595030306	1.12730558396608	8.25877067453016e-08	-16.309404996245	1.04897483208156	0.0620757347300762	-2.7794001114908
Rps3	140654	1	153778363	1.02804221122911	0.234347007950519	-1.45095232213457	1.00366193119963	0.873039402804648	-0.135774589218763	1.02095802801112	0.407564234275748	-0.897556728599008
Arrb1	25387	1	153838080	1.1003794721542	0.0175478053716043	-4.04282638694071	0.904045615278493	0.0122629373303462	-4.40117379068206	1.01084311826678	0.818189850091799	-0.20066087873147
Mir326	100313971	1	153854029	1.03783290682365	0.393184738824312	-0.933475704218432	0.860958552488323	0.00064559986205018	-7.34533065468548	0.951068878212825	0.309047827269507	-1.17425923325424
Slco2b1	140860	1	153959292	1.00035763791638	0.986417953928858	-0.0136751258288135	1.06065205882559	0.00291260243462148	-5.83870829002331	1.04289950768807	0.0460620170199149	-3.07776659440826
Olr35	293140	1	154041978	0.895629065092071	0.05283136622094	-2.94065020743729	1.17914093129084	0.00351045383412876	-5.65200995238998	1.02737092789009	0.682422051835148	-0.382106968210804
Olr36	405257	1	154052762	1.30402309549029	0.00307858717098627	-5.78328449795534	1.78580212781771	1.70418849187179e-10	-22.4927618903553	1.18253502594865	0.101421974627671	-2.28846549899933
Olr37	308853	1	154089219	1.02856176546287	0.628262035544495	-0.464797945488459	1.18195996781243	0.00305413018987319	-5.79126044379725	1.16783438065952	0.0155692167097888	-4.16245960205817
Neu3	117185	1	154137732	1.01786597209057	0.702635382205324	-0.35291718145834	1.15488792812588	0.00120513410947309	-6.72116442406372	1.14952863768242	0.00516711358299726	-5.265441047531
Spcs2	293142	1	154163724	1.07356419631862	0.000512475423564641	-7.57625780212175	1.0790621289527	8.85747715788977e-05	-9.33166348606001	1.0935483483445	9.08951121991189e-05	-9.30580432941337
Chrdl2	308854	1	154343201	1.03062447630505	0.101603295763724	-2.28667930574454	1.10259090736967	9.65134666916054e-09	-18.4561683801235	1.06396173096798	0.00116835014664591	-6.75216265641482
Pold3	293144	1	154419436	1.04493584005304	0.106043203182975	-2.24390869070922	1.04163723808241	0.105120061516377	-2.25265213904455	1.05718369767247	0.0498711528393938	-2.9983125427995
Lipt2	365314	1	154504563	0.89650631174335	0.000253995612135587	-8.2781935661517	0.940173130667397	0.0251727164982353	-3.68199454962612	0.997588832225561	0.937014332462526	-0.0650567007427421
LOC100912071	100912071	1	154515779	1.16998249991577	0.0139138423578151	-4.27487108129799	1.18564884918611	0.00362408331684286	-5.62015390076687	1.0278623196292	0.680800311805516	-0.384486243724376
Kcne3	63883	1	154523903	2.03386654392392	4.67849253137929e-08	-16.8777047945906	1.76269537253696	9.22958040506044e-06	-11.5930969703896	1.16712084302584	0.313036179773273	-1.16143650479209
Pgm2l1	685076	1	154571766	1.38493431209537	0.000103282684090186	-9.17804082328385	1.35644221317815	0.000163359043050818	-8.71956006148122	1.04957934518137	0.621180360868121	-0.476133803036532
P4ha3	361612	1	154628736	1.38604358379023	7.08209677309573e-06	-11.8579405397116	1.41464899552489	2.80794929955595e-06	-12.7830561276774	0.978534302539205	0.791201386491474	-0.234202746284531
Ppme1	361613	1	154668099	0.988012998645499	0.797941693430817	-0.225719750077939	0.982939556012828	0.708822420884621	-0.34415024801799	1.07839268110433	0.167173311035001	-1.78872421406905
C2cd3	293148	1	154715553	0.998927730195357	0.96944475740853	-0.0310317864194977	1.01052460465461	0.691115178660797	-0.369448785080398	1.05923364950835	0.0665021660965708	-2.71052075897005
Ucp3	25708	1	154815777	1.41645378752329	1.6606797282631e-06	-13.3082835645505	1.11863741696926	0.129672194390356	-2.04274559468063	1.15266876157668	0.0982657616934607	-2.32007961673846
Ucp2	54315	1	154839242	1.04791646775407	0.193200347093482	-1.64402756065522	0.941327547521173	0.0652487443447078	-2.72954847672377	1.10591437031418	0.00663280172185055	-5.01572798156597
Dnajb13	308857	1	154848592	1.02128968609221	0.61559596288081	-0.485164435062292	0.992613581710457	0.852745597835619	-0.159294020012018	1.04930264817927	0.287014851591733	-1.248221316855
Coa4	499214	1	154882216	0.835619804695686	1.12053278789023e-06	-13.7017062822949	0.875916146757525	0.000205134207547162	-8.49184612206765	1.05639187981064	0.159833562346184	-1.83362224050494
Mrpl48	293149	1	154896663	0.967729344411547	0.246117226858407	-1.40194732461032	1.00702140502222	0.793127739237239	-0.231770986792434	1.0878336525771	0.00388187032617804	-5.55143819866288
Rab6a	84379	1	154957955	0.993078146502371	0.727601750289506	-0.318001426775497	1.01599928211354	0.407135649844071	-0.898608857068809	1.09801669871827	1.75826599646775e-05	-10.9485973708572
Plekhb1	64471	1	154998804	0.987490044823237	0.742055800038563	-0.298330836433995	0.970069203603742	0.439147959140174	-0.822918885925325	1.07866162812979	0.0939019690824264	-2.3655039229939
Fam168a	361614	1	155057352	1.04236129148778	0.0472123229147526	-3.05310034176336	1.04175212078177	0.0479630192682755	-3.03732499692036	1.04461456847399	0.0527221612060321	-2.9427193955835
Relt	361615	1	155206976	1.14950293805684	0.000461172184754548	-7.68173908198104	0.9493220712157	0.193161579580474	-1.64422824043478	1.06245157025067	0.19304548931705	-1.64482942190591
Mir3102	102465153	1	155243756	1.00759697083123	0.821747036873215	-0.196322672318097	0.898002584307958	0.00111843151709463	-6.79582800636084	1.00046119896464	0.990058625973151	-0.00999111945212883
P2ry6	117264	1	155295110	1.10275596583105	1.15516460991099e-06	-13.671267704742	1.04373742572572	0.0383116927142363	-3.262000136588	1.03237676907591	0.196853029249287	-1.62529787309364
P2ry2	29597	1	155353216	1.20841238482992	4.55041871097607e-23	-51.4442378857438	1.11272326765708	3.33544009293707e-08	-17.2160761113908	1.02860062691373	0.196388730754448	-1.62765926375868
Fchsd2	308864	1	155460929	1.12483545368757	3.90193270580637e-15	-33.1773043989358	1.05314921659758	0.000977269871657493	-6.930747719236	0.9899530872376	0.582740476335906	-0.540013343823741
Atg16l2	308865	1	155690895	1.09135951437454	3.61062080712246e-05	-10.2290457386784	0.998017132363937	0.926146602494098	-0.07672273883875	1.05606449932624	0.0244342726096496	-3.7117685170825
Stard10	293150	1	155722698	1.09847971068538	2.53069000575321e-09	-19.7947738418442	1.03298355750409	0.0351529293740706	-3.34804732496411	1.00431943558435	0.813669129771859	-0.206201470094487
Pde2a	81743	1	155823590	0.983883075123718	0.41191252223873	-0.886944276839961	0.97111259204586	0.123920842080338	-2.08811228754205	1.01809747182469	0.441762436236149	-0.816983015974525
Mir139	100314240	1	155878828	0.797814982414465	1.21454821201429e-06	-13.6211383922857	0.877268296180488	0.00415230030024162	-5.48409280908621	0.925449874443805	0.140402364918947	-1.96324294338025
Art2b	293152	1	155956617	0.85616973419583	3.53673627795414e-05	-10.249721118467	0.967698827514817	0.363758920620592	-1.01126393675428	1.01606021962015	0.706080198754166	-0.348026451971355
Clpb	65041	1	156028950	1.03775862746862	0.114009863545507	-2.17147031200147	1.06979576876989	0.00310048054563617	-5.77619816478323	1.07502453834128	0.00492940194307369	-5.31253760800752
Phox2a	116648	1	156178754	1.55739783051215	2.33167089123345e-09	-19.8766807056759	1.34094300091855	0.000102234926471056	-9.1882371922845	1.31816780387379	0.0015281333702314	-6.48370830786399
Inppl1	65038	1	156183044	1.28933394161052	2.81748396233147e-07	-15.0822513762055	1.16889121642846	0.000927595124449798	-6.98291520868792	1.11239981408235	0.0403522663362745	-3.2101077188974
Folr2	293154	1	156200044	1.23778102978263	0.000775447655977005	-7.16207007475401	1.45078196973956	1.17083728105844e-09	-20.5655467192378	1.41147427189398	1.33421615585952e-06	-13.5271665877205
Folr1	171049	1	156219460	1.20260123289825	0.00149748147522332	-6.50397059851975	1.24994091695306	0.000136200576383493	-8.90138193236726	0.97997663607928	0.765958423963565	-0.266627387524552
Anapc15	293155	1	156262461	1.07791493281102	0.0282735101868706	-3.56582994848764	1.07165037142364	0.0446814086310223	-3.10819777817376	0.975052406117444	0.510461571216376	-0.672439920966238
Lrtomt	308868	1	156266655	1.31925581477468	0.00209922871539761	-6.16618528009807	1.23409904289408	0.0149830003018402	-4.20083903377562	1.05457029210608	0.597697189845204	-0.514671024777162
Lamtor1	308869	1	156272116	1.05087965701158	0.380443106136656	-0.966418636811187	1.08529962637328	0.128975393692877	-2.04813363938175	1.07536445477103	0.225528173820534	-1.4893101885065
Lrrc51	293156	1	156278618	1.02108469090789	0.43684332222647	-0.828180678548139	1.04082035186699	0.120725440016178	-2.11423640244824	1.09047715978606	0.0032343575779317	-5.73392495562414
Numa1	308870	1	156326259	1.16108795631962	2.77970164580544e-07	-15.0957520506679	1.20557556246043	6.63633822554512e-11	-23.4358756836193	1.0559977534685	0.0847985649621373	-2.46747665894377
Il18bp	84388	1	156372923	1.0700256056247	0.16837311328518	-1.78157284974762	1.38397752427949	4.90351145813281e-13	-28.3436546363497	1.09340963142375	0.0999510542905879	-2.30307466991139
Rnf121	308871	1	156377583	0.98458294375536	0.72171146542566	-0.326129852338041	1.30977349253592	1.11695074919903e-11	-25.2178335958526	1.06761591002268	0.152852717667927	-1.87828045083654
LOC102549471	NA	1	156440305	1.00088094599731	0.991395169555655	-0.00864206575405824	1.47886904571055	1.75541539919735e-07	-15.5553901273489	1.0860477883587	0.378333378470417	-0.971979518429684
Trpc2	64573	1	156460009	1.29823429696403	0.0101441597254683	-4.59085713560403	1.25572119032277	0.025471990542575	-3.67017584060733	0.929866559455869	0.529340516702749	-0.636123355338112
Art5	259167	1	156473366	1.12448527636248	0.141404711180514	-1.95612920796639	1.0596262495311	0.429546211284745	-0.845025950133116	1.01236879181356	0.87053514857726	-0.13864714313096
Chrna10	64574	1	156487279	1.47482488858542	2.14467585421623e-05	-10.7499370409251	1.26641316091433	0.00589396452826135	-5.13382641296412	1.11690126727466	0.265075698000483	-1.32773984095491
Nup98	81738	1	156494423	1.08212042182076	0.0144055182897539	-4.24014393124189	1.09750375307605	0.00249282539099894	-5.99433851660523	1.11351479607047	0.00337574309720552	-5.69113980194325
Pgap2	116675	1	156591619	1.08568881033147	0.046498999088445	-3.06832449160017	1.07092484507919	0.0871455041571566	-2.44017609575749	1.15745557016683	0.00211752479011738	-6.15750742424927
Rhog	308875	1	156618713	1.07166824921806	0.000945873252986949	-6.96340197993219	1.0512996765035	0.0152512039795505	-4.18309682956634	1.10741909054276	2.23789473225722e-05	-10.7073898927117
Stim1	361618	1	156656246	1.12504236602599	1.12684125517506e-11	-25.2090176538982	1.07122426359956	0.00012196533078173	-9.01177372753632	1.04876471408943	0.0167127018765644	-4.09158625725145
Rrm1	685579	1	156823960	1.20649696831208	5.89544724228272e-07	-14.3439152517751	1.07772003811029	0.0404283841349032	-3.20822316311052	1.140821708014	0.00128259708221493	-6.65886828615079
Olr39	293198	1	156866390	1.50790329706517	2.00203320048593e-07	-15.4239323865435	1.31007949328373	0.000499535495461284	-7.6018319004159	1.10733884044926	0.244424748104964	-1.4088477961526
Olr40	293197	1	156884142	0.976012148331425	0.691136235063283	-0.369418318260427	1.04258175987749	0.483331549246296	-0.727052423456999	1.10118529301328	0.115290660641306	-2.16029885549689
Olr41	293195	1	156939068	0.968063414970109	0.605742983477465	-0.50129950255116	0.955279050401764	0.447690998700324	-0.803652019587721	1.04697296045271	0.457790095893063	-0.781344505832547
Trim21	308901	1	156967484	0.826800507353438	0.0104455473418724	-4.56157948306103	0.862610920202657	0.0437871762238133	-3.12841428474649	1.05031628047271	0.544622661982285	-0.607662087448334
Olr43	365322	1	156998692	0.838932411134165	0.0362239946840937	-3.31803354315238	0.893147551794922	0.166591433525643	-1.79221096998532	1.08524594837507	0.375431307275463	-0.979679761196092
Olr44	293193	1	157010581	1.12237766207246	0.140545134028539	-1.96222660315713	1.28997806375548	0.00184391157444287	-6.29586610811961	1.09879945874522	0.29725300716478	-1.21317162684415
Olr45	293192	1	157026845	1.15251698867824	0.0356935532446903	-3.33278518788455	1.28995768172022	0.000192328195116035	-8.55630729564907	1.07840954493176	0.251463853493993	-1.38045602345352
Olr46	405365	1	157037381	1.10442143037798	0.109465713633986	-2.21214389625494	1.10106260182629	0.111487875927629	-2.19383943006924	1.0728649241609	0.25132639763364	-1.38100279564518
Olr47	293189	1	157048003	1.11685285355085	0.207947127475136	-1.57047142642488	1.22385502722427	0.0214549849916956	-3.84179826006369	1.12950549985521	0.200948629329016	-1.60470597906557
Olr48	293188	1	157065217	0.743449281965663	2.20439065001225e-06	-13.0250594364577	0.859524786698345	0.0120040835307194	-4.42250839285447	1.06729932407013	0.32276780370614	-1.13082208824808
Olr63	365323	1	157148299	0.754970694696644	1.03094058437414e-05	-11.4824538907191	0.863316396801173	0.0165143921554357	-4.10352302642159	1.05300382041947	0.453994114514628	-0.789671044648985
Olr62	293201	1	157152386	1.06636629834096	0.268186422062661	-1.31607293558068	1.11766825239913	0.0620291988109576	-2.78015005623468	0.96311539091586	0.521514753015393	-0.651017715362559
Olr60	405017	1	157179120	1.19211343555202	0.00777364226450876	-4.85701646452515	1.42781381534718	1.39069215924048e-07	-15.7882940714667	1.20671757932797	0.00230055864517367	-6.0746032963339
Olr59	170816	1	157193058	1.19763201524381	0.00219570227125424	-6.12125334227942	1.35038672982037	6.26618353963459e-07	-14.2829281675016	1.16141797027488	0.00331654107681377	-5.708832883484
Olr57	405018	1	157224045	1.19785803294251	0.00352106978242184	-5.64899042008433	1.34343805107505	4.84564337081207e-06	-12.2374305307642	1.12833022525017	0.0274391968780055	-3.59578274484704
Olr56	293205	1	157231467	1.12281857658454	0.0504680005944588	-2.98641579513772	1.19840752024872	0.00284087209734724	-5.86364419741665	1.0884997522626	0.134705614619433	-2.00466351403337
Olr53	405378	1	157257231	0.993370154058399	0.909484149608446	-0.0948777087641175	1.17907971538914	0.00771373344048682	-4.86475297508394	1.19231570096158	0.00167119394945759	-6.39421696820622
Olr51	405904	1	157292342	1.13617606201581	0.0753057536188411	-2.58619873781457	1.37989869024237	6.63562316475733e-06	-11.9230579737528	1.23894308281537	0.00156510935239986	-6.45979958369315
Olr50	293210	1	157301200	1.12446326410937	0.131761754044989	-2.02675988077734	1.32731053508715	0.000344042816921304	-7.97474444054186	1.03700528708446	0.620793936650593	-0.476756077154072
Olr49	293211	1	157315393	0.949280435011314	0.460515527809858	-0.775408704398459	1.08766751473304	0.233561403581628	-1.45431026607283	0.963740273948578	0.586856908311341	-0.532974256653301
Olr67	365324	1	157395779	0.960959386051808	0.550327932358369	-0.597240937784875	1.07484174312929	0.28383200421702	-1.25937275029357	0.97238527953157	0.663395642727174	-0.41038372058365
Olr68	293214	1	157415212	1.26669198058658	0.0018398532569725	-6.29806946218696	1.29413137881667	0.000500289256344517	-7.600324114127	1.02607250959441	0.711440361810467	-0.340463685330121
Olr69	365326	1	157421637	1.13548047148885	0.0686383156543531	-2.67890436293869	1.21373098790702	0.00345034266933064	-5.66928172842755	1.22766775498782	0.00144087386601676	-6.54250549805355
Olr70	293215	1	157438123	1.0862726446295	0.221891737548189	-1.50556568476076	1.13976298514604	0.0434949609504045	-3.13511018781808	1.1682034014746	0.0149588978824991	-4.20244898010559
Olr72	405015	1	157454391	1.0418968494979	0.525833836099537	-0.642770017103094	1.15793703738398	0.0201798599498633	-3.90307020412718	1.15181820239593	0.0233030274247496	-3.75917199445828
Olr74	293218	1	157475119	1.07818479126551	0.296180599408195	-1.21678587757783	1.18672741991758	0.0129428100175805	-4.34721485602094	1.14120429643074	0.0517323363987439	-2.96167223072965
Olr75	365327	1	157483242	0.992938595199777	0.920769531621893	-0.0825455111511393	1.13330308136149	0.0617078917135641	-2.78534345165404	1.11644728564124	0.0996056023785624	-2.30653686719274
Olr77	405907	1	157502544	1.07579058768614	0.215576504888669	-1.53443942135555	1.13870420088711	0.0213774440033172	-3.84541893135908	1.05009010799275	0.390235729448057	-0.941004287973193
Olr78	293221	1	157516210	1.18108322125667	0.0281157550718974	-3.57142518104881	1.25621729216323	0.00160258517032462	-6.43613722217327	1.20213018648982	0.00735892538868299	-4.91184136387383
Olr79	293222	1	157523148	1.21737246969294	0.00205430157267896	-6.18781935611143	1.26012681508461	0.000191379489450086	-8.56125224534539	1.09364594158301	0.133172969021285	-2.01610647674564
Olr80	293223	1	157561070	1.17331960107544	0.00563901707611567	-5.17804550594468	1.09418325702264	0.12057664919379	-2.11546963537824	0.877843201299871	0.0150006985559035	-4.19965850857073
Olr81	293224	1	157572005	1.06191649732096	0.395343110924989	-0.928001255873152	1.00361498172818	0.955478913511591	-0.0455425840836895	0.903238851338943	0.1275101390776	-2.05955939536812
Olr82	365328	1	157587391	1.00725594589116	0.910028197901122	-0.0942796932467901	0.941721575881967	0.30545532041117	-1.1859517617661	0.940059727609464	0.319946911841221	-1.13960019744756
Olr83	293226	1	157605177	1.0360345065931	0.595697495424858	-0.51802229877994	0.981926322181894	0.764281477596991	-0.268819131493802	0.972427160681633	0.672093266512484	-0.397358158636251
Olr84	293227	1	157619852	0.97083694245296	0.689012988201206	-0.372495157346144	1.0427907562432	0.54557541346488	-0.605914236765773	1.04359289514612	0.545419043802982	-0.606200892049724
Olr85	293228	1	157626717	1.07905945679588	0.305833830254179	-1.18471336291354	1.08936896074903	0.22588868854354	-1.48771292961029	1.00140464610297	0.98369167134559	-0.0164427731602508
Olr86	405014	1	157656899	1.08848855874437	0.236760963020942	-1.4407042416694	1.12833896000289	0.0827957952953321	-2.49137800033769	1.03251546807802	0.639084867663589	-0.447718020178447
Olr87	365329	1	157668879	1.01768776814769	0.809283449659053	-0.211606052882283	1.14049676098019	0.0717399913084285	-2.63470692803178	0.959841209497412	0.557943846689501	-0.583496954837621
Olr88	405013	1	157681873	0.973339740947503	0.711626200392249	-0.340202504879713	1.13983186183852	0.0725685373501952	-2.62322382091525	0.982119897582002	0.799573651154766	-0.223676629431648
Olr89	405012	1	157689725	1.02314392344034	0.74974182301724	-0.288026367691598	1.15888166721342	0.0371739834788278	-3.29214613122423	1.07933322526131	0.247830066378519	-1.39501198390073
Olr91	293232	1	157725793	0.999333185984242	0.99165151308415	-0.00838353071081765	1.07579174265574	0.240753790700984	-1.42398048304475	1.06516030136905	0.285112433501443	-1.2548716729957
Olr92	293233	1	157733568	1.18274436197408	0.0268334818314594	-3.61810484914939	1.28256144323381	0.000602897880720141	-7.41376272761833	1.14475284594606	0.0423260799122752	-3.16235183652706
Olr93	293234	1	157742232	1.30332269061382	6.16287286461642e-05	-9.69438242201737	1.22382271736708	0.000678414247852794	-7.29575247156562	1.06941631960932	0.262018465160077	-1.33934029999426
Olr94	405908	1	157748451	1.10729627549813	0.134570417557027	-2.00566766633518	1.18560910387251	0.00822425962494579	-4.80066700158647	1.06341940439245	0.340714879785771	-1.07670928111049
Olr95	405909	1	157756757	1.12580814690478	0.113936832838727	-2.17211108206252	1.1521426736943	0.0382069410276437	-3.26473807758113	1.13347180440478	0.0648858528917643	-2.73512566221162
Olr96	405910	1	157767340	1.40490865343645	7.78309662664408e-06	-11.7635562749743	1.4172539092592	2.52554791289926e-06	-12.8890525235694	1.186180282169	0.0169815477963229	-4.07562794817059
Olr98	293240	1	157797762	0.991280620918205	0.898852788302075	-0.106636008417341	1.09635724136201	0.175931184331737	-1.73766235851881	1.07374000828981	0.266515148935881	-1.32232419295472
Olr101	405009	1	157824326	1.0319639313765	0.662773651268333	-0.411321747888707	1.13906984748527	0.0678006941172011	-2.69118284637136	1.05993970629201	0.416474199189508	-0.875930766017887
Olr103	293242	1	157853355	1.00892877332942	0.905231707715156	-0.0995643374279765	1.1571621860653	0.0523104929981079	-2.95055829709599	0.982721174973487	0.818236107312726	-0.200604344281219
Olr104	293243	1	157864549	0.942438133454452	0.46032881430479	-0.775814231150566	1.1566782524994	0.0711698007993152	-2.64268669661663	0.986592387493768	0.863019055054821	-0.147318508125296
Olr105	293244	1	157878427	1.08029784341004	0.282817891227442	-1.26295208236592	1.23376296333183	0.00442644146793356	-5.42015929810383	1.03907424002518	0.589968201678951	-0.527686638994188
Olr106	293245	1	157888966	1.06730518397899	0.380405684196182	-0.966517005740677	1.15917231786725	0.0364476598024941	-3.31187802553797	1.03768176640199	0.585566862204984	-0.535174905700896
Olr107	293246	1	157901417	1.08792981632299	0.187184235348881	-1.67566193136466	1.16585485402533	0.0121394840881567	-4.41129199111075	1.12981415288516	0.0435878515932538	-3.13297680063484
Olr108	293247	1	157917326	1.17067352287376	0.0117430922563254	-4.44449010434755	1.33950281427	2.77669278887984e-06	-12.794249982738	0.998103630791181	0.975051907230436	-0.025264571216329
Olr109	405298	1	157921167	1.14128107512493	0.0618394901325561	-2.78321311968269	1.21802615939549	0.00321158826904434	-5.74098967634308	1.11622340183062	0.114161678613346	-2.17013960188044
Olr110	405007	1	157933667	1.1701450663984	0.0240168605738333	-3.72899917137888	1.25204911564235	0.000914261960464244	-6.99739341875156	1.1475684730022	0.0266138326459369	-3.62632417407691
Olr111	405006	1	157958861	1.27362611104463	0.000548842218341376	-7.50769955604683	1.28632957229558	9.67816981599357e-05	-9.24305265015317	1.16456960324627	0.0138068982021843	-4.28258694198873
Olr112	293250	1	157970990	1.18062870567943	0.0151103102721975	-4.19237796867949	1.2484704301911	0.000657489850224256	-7.32708123095279	1.22486645660259	0.00100154168857733	-6.90621477758662
Olr113	293251	1	157980431	1.21716558493874	0.00498766296744388	-5.30078782212326	1.29500217576403	9.96241528313656e-05	-9.2141059244648	1.16637708798238	0.0124691286100155	-4.38449940063998
Olr114	405297	1	157987781	1.16892293617121	0.0470468991122278	-3.05661032134523	1.23302696764106	0.00606858731840929	-5.10462943272525	1.07403957307597	0.338931892837236	-1.08195609787087
Olr115	293253	1	158002968	1.09011260753928	0.229420197470512	-1.47220003339139	1.09220655035747	0.187465366736848	-1.67416116136961	1.09137691882722	0.182684380363725	-1.69999531260967
Olr119	293255	1	158072748	1.19001912695258	0.0205231916000091	-3.88619973471123	1.15043949616103	0.0499879558442912	-2.99597318568516	1.04491475926972	0.532898006679107	-0.62942523020224
Olr120	293256	1	158080680	0.931849244817237	0.26107198887114	-1.34295909026097	0.987162053967341	0.834721789497303	-0.180656795880921	1.04100459040923	0.534351822007564	-0.626700814252725
Olr121	293257	1	158097260	0.937958401432663	0.328960203176212	-1.11181849852362	1.06561813957924	0.338268040918517	-1.08391667730473	1.03681893084507	0.587743045852594	-0.531465423443789
Olr122	293258	1	158108489	1.13716660293014	0.0844898782603828	-2.47112353569447	1.31222187034482	0.000287928344706718	-8.15279891188663	1.10695271510947	0.152046292960483	-1.88357024555397
Olr124	293260	1	158130946	1.12078572942317	0.0885428410300726	-2.42426876466106	1.27730972582003	0.00037144548555042	-7.89810844602647	1.10016480786573	0.143275845921256	-1.9429835143827
Olr125	405004	1	158146732	1.00801053010123	0.915628107771063	-0.0881449926297679	1.20244183936733	0.018170008129347	-4.00798294916926	1.10657555095476	0.181582188406833	-1.70604689908542
Olr126	293262	1	158160904	1.03950683924524	0.595897370371944	-0.517686824106966	1.19722457176556	0.0140302679367305	-4.26653828763526	1.09056101088007	0.246999268003105	-1.39836990590873
Olr127	405911	1	158182988	0.876453251085079	0.0545039311586034	-2.90948244856376	1.09461712826215	0.197232751003311	-1.62337077046489	1.1666985240264	0.0244576455669693	-3.71081240981684
Olr128	293263	1	158206284	1.02900657500671	0.647101610953047	-0.435251947425728	1.2295851884389	0.00196236348780475	-6.23360567108141	1.0947503148721	0.154361734768453	-1.86845650391738
Hbb-bs	689064	1	158218357	0.91799404483618	0.155202718299671	-1.86302315656893	1.13533063956996	0.0516520610843558	-2.96322517938487	1.12381985637331	0.0492150379160453	-3.01155605348482
Hbb-b1	361619	1	158224171	0.869846339772394	0.00591756303883252	-5.12983056368273	1.04031826562654	0.472704685362298	-0.749284429316905	1.09985718831268	0.0874636540852717	-2.43653195379613
Hbb	24440	1	158243698	0.967481862256436	0.650184031297063	-0.430499831092389	1.01606353471	0.812313990106321	-0.207868326241679	1.03012784148584	0.672173433881901	-0.397238885623704
Hbg1	94164	1	158271993	0.951202264804428	0.47452958419184	-0.745431314736962	0.980345761319519	0.763237792018718	-0.270185642229796	1.03450239712999	0.620777532117393	-0.476782502589278
Hbe2	502359	1	158279285	1.03549450750067	0.669293054822396	-0.401533265707511	1.11754858101387	0.169323997664057	-1.77594125349676	0.962060285778816	0.625090737586249	-0.469858459645353
Hbe1	293267	1	158283056	1.00967811833163	0.895512518151565	-0.110359078627021	1.08156308816313	0.274542128683414	-1.292650555552	1.08850513919687	0.228817667626368	-1.47482980381099
Olr129	405912	1	158308648	1.01735286139345	0.81552520387655	-0.20392295135751	1.08202772195587	0.27720263053636	-1.28300652204201	0.953127643107561	0.499165230840563	-0.694818114111064
Olr130	293268	1	158317228	0.955412832261997	0.50986295157038	-0.673613311787122	1.01877180111794	0.780183785916194	-0.248225764083753	0.946723778059714	0.416905453221847	-0.874895813773529
Olr131	405071	1	158327466	0.858381757004148	0.0364097854228775	-3.312917710169	1.03299064458186	0.658149592831737	-0.418323028766632	1.11018488180053	0.18184049817799	-1.70462535979141
Olr132	293271	1	158347649	0.940361232772176	0.399901334163991	-0.916537426890891	1.10621383606245	0.174985484098145	-1.7430522565096	0.98815095982197	0.87576314163651	-0.132659610866393
Olr135	405913	1	158389143	0.917974739642367	0.217226609986713	-1.52681418467557	1.08826036882599	0.230184421227637	-1.46887445992951	1.06596265298204	0.373552320838006	-0.984697201654969
Olr136	293273	1	158401733	1.12156279409149	0.116453781013872	-2.15026081418901	1.28839005516152	0.000714494681507231	-7.24393500427883	1.08401634676916	0.276932676786981	-1.28398084642512
LOC499219	499219	1	158418608	1.28216949230293	0.00109796449354363	-6.81429727380963	1.23497008526458	0.00252422251510235	-5.98182217848126	1.17481790805389	0.022067516978981	-3.81364857165901
Olr137	405003	1	158426462	1.32374152414635	0.000443298640426713	-7.72126688315523	1.25316865324263	0.00193080257113795	-6.24981952253497	1.11648108348595	0.125317968664708	-2.07690102221633
Olr139	293278	1	158456134	1.1232224049537	0.0621071391309016	-2.77889433480004	1.09733105472301	0.118336154047778	-2.13422594143545	1.04232460550106	0.46970554315065	-0.755649284548417
Olr140	293279	1	158482153	1.18865586173929	0.0196264821942205	-3.93087549234544	1.27460912360413	0.000733374275496742	-7.21785437862159	1.17656362820431	0.0218370159012161	-3.82414877200048
Olr141	293280	1	158486849	1.02517617877811	0.717074793059455	-0.332575129932379	1.18239539296872	0.0141932991740646	-4.25498531490003	1.1641761369	0.0147383847838415	-4.21729997869741
Olr142	365330	1	158502581	1.23032045241564	0.00101580973579013	-6.89206921528577	1.38007500392119	5.45195316425641e-07	-14.4221217277229	1.1858197222811	0.00672596216871844	-5.00178029031288
Olr143	293281	1	158513673	1.07833987951229	0.278038937984969	-1.27999411040551	1.17264882450102	0.0177812686649786	-4.02960969795606	1.07303520868654	0.260399110176375	-1.34553978579498
Olr144	293282	1	158520743	0.967260570234323	0.646927658212244	-0.435520801841925	1.07320358408923	0.308060943579003	-1.17745764681901	1.02123905931288	0.75816878399864	-0.276849247944188
Olr145	365331	1	158542552	1.03005210965916	0.695765637581943	-0.362742402965341	1.05036684113647	0.492091847478846	-0.709089898045146	0.992998894871958	0.921536467556929	-0.0817129285294896
Olr148	293285	1	158578401	0.875695000028198	0.0683251035433647	-2.68347803171559	0.96349307648876	0.596745810414554	-0.516264034458887	0.997167398494694	0.968024605094996	-0.0324977735420382
RGD1562433	499222	1	158592368	1.04305784465387	0.57795192273143	-0.548264592434643	1.20941996373299	0.0137265742634313	-4.28842159773198	1.03975694888163	0.610444319459827	-0.493568194406798
Ubqln3	308905	1	158604816	0.913659206655467	0.18880779965606	-1.66702571438644	1.18301813155752	0.0209542714754578	-3.8654127643532	1.02863288705389	0.683682389432301	-0.380261812135385
Ubqlnl	293287	1	158615177	0.912495840650638	0.209849721495387	-1.56136361636383	1.09926174723753	0.200958939013488	-1.60465467530677	0.942029656174852	0.400690234397187	-0.914566632994182
RGD1310717	293288	1	158620451	0.889783722561674	0.0897964234254328	-2.41021013269173	1.080986276918	0.267924325412828	-1.31705070620717	1.03583640332464	0.600011944041275	-0.510805717228668
Olr149	293289	1	158644763	0.997163619249421	0.965166485005199	-0.0354546692021378	1.19420582756396	0.00582654181515924	-5.14533162525668	1.10924934938932	0.091494882489337	-2.39147223734303
Olr150	405001	1	158659293	0.817638486799637	0.0126607277876722	-4.36925037674053	1.1284898873128	0.147781194681175	-1.91202251346718	0.970149640176853	0.733423909310155	-0.310031423235239
Trim6	293294	1	158683746	0.748096181800234	2.95313019400061e-06	-12.7326448674508	1.0027819439663	0.964856092111564	-0.0357763161092691	1.05958552352025	0.389834948970354	-0.94203183720445
Trim34	101241893	1	158707172	0.795775471284612	1.08372155804028e-06	-13.7351095532188	1.05048771557568	0.27312451595872	-1.29782748536737	1.16415526332854	0.00269489746341983	-5.9163951223135
Trim5	308906	1	158720423	0.947995641774373	0.153523261376237	-1.87390318352556	1.05406745390504	0.137039687099685	-1.98748470824614	1.17540054281964	0.000117095648498648	-9.05251944860916
Olr152	365332	1	158826164	0.893832335399849	0.00906018323652151	-4.70386593435014	1.0344774363543	0.41349297929839	-0.883114743384684	1.18918131889206	0.000228919872373158	-8.38213851794075
Olr153	293301	1	158835924	1.01444631255692	0.865871105729084	-0.144019220147291	1.07358524746259	0.406817872252041	-0.899389682016545	1.32946802834822	0.0063085420956159	-5.06585067577799
Olr154	365333	1	158849336	0.978276699095582	0.767977774810418	-0.263994485302142	1.01489499471852	0.832818283278691	-0.182939807937384	1.05895593036387	0.450819354889853	-0.796688563199904
Olr155	293302	1	158863988	0.912577312856347	0.215166804703219	-1.53634171583059	1.12792543828127	0.0889904379920948	-2.41922635331297	0.955389976169004	0.531577216775334	-0.631906810895681
Olr156	293303	1	158871618	1.00460839280903	0.949797882563842	-0.0515060722191031	1.14836098016411	0.0479514078420762	-3.03756711745646	1.06770350015935	0.353900682281236	-1.03873896373985
Olr157	293304	1	158889800	0.988347719502257	0.866629094873482	-0.14314419664946	1.1001836091793	0.164033011844503	-1.80768757967963	1.01346919189993	0.843943162613389	-0.169670129528945
Olr158	365334	1	158910597	0.953046082046474	0.497878965611962	-0.697398272436554	1.12951458226754	0.0850678772971287	-2.46430578473156	1.00432924042594	0.950507137208423	-0.0507596081829249
Olr159	293305	1	158919013	1.00511707657217	0.935678440236776	-0.0664834082858318	1.20641161089923	0.00356709612830074	-5.63600342362712	1.06798532357768	0.290423655738741	-1.23641454019367
Olr160	404999	1	158933757	0.9918361298799	0.901426798028086	-0.103776439826376	1.13304112281623	0.0624299599879631	-2.7737099908191	0.99265065318882	0.906502280728384	-0.0981617328186541
Olr161	405364	1	158943205	1.08263938004212	0.219506548737873	-1.51637321211527	1.22501027758567	0.00198945804131456	-6.21989301838525	1.04260991583751	0.516782616914515	-0.660132963080774
Olr162	405295	1	158956989	1.18056853026443	0.014525516401887	-4.23184842425053	1.39002558588206	2.10728030730231e-06	-13.070112395777	1.135155137439	0.0573114529838748	-2.85925479767977
Olr163	293309	1	158972002	1.13935089627558	0.0927975792754177	-2.37733472492442	1.18029928084193	0.0215041963218331	-3.83950718513354	1.11118148629863	0.146988810588774	-1.91739881354427
Olr164	404998	1	159015174	1.04009202731556	0.569739513776538	-0.562576015981332	1.12890784411479	0.0687378113965089	-2.67745584693102	1.06901406666461	0.308321654025951	-1.17661170969
Olr165	293312	1	159042896	0.957387837572182	0.557673767224011	-0.583981134125215	1.05464676495217	0.445018801454713	-0.809638747248394	0.975540610866877	0.716952060312349	-0.332746302106898
Olr167	293314	1	159075031	0.975499910434411	0.734768276343661	-0.308200099758156	1.00308192091095	0.965237676253331	-0.0353809113336124	0.950124570553879	0.466465817939167	-0.762570534821669
Olr168	293315	1	159108148	1.00938165241809	0.901512816835652	-0.103681019206715	1.02767204587683	0.707619557009621	-0.345848678568521	0.968950494842809	0.673458680526143	-0.395328635383228
Olr170	293316	1	159128222	0.930094608077236	0.30097421781157	-1.20073067301293	1.04068602768134	0.560363247738039	-0.579170048864683	1.02221947837199	0.737186929859146	-0.304913782780498
Olr171	293318	1	159196782	1.1653236764195	0.0467968499101084	-3.061939387937	1.25655658190045	0.0037871149882496	-5.57615076658113	0.94924881428708	0.488893312100687	-0.715610988974255
Olr172	293319	1	159204524	1.25005020650235	0.00735368200152196	-4.91255413860423	1.40894720527506	4.68718972390895e-05	-9.96809226809726	1.03665808698961	0.66503349805177	-0.40791786658478
Olr174	405914	1	159223286	1.01937583902823	0.783262812574421	-0.24428699106541	1.15435183944527	0.0453010634896031	-3.09442477017704	0.976099938199057	0.726089380504425	-0.320082158092745
Olr175	405915	1	159248753	1.08032108430395	0.337652843463673	-1.08573700166201	1.22900869947512	0.0110852609658129	-4.50213889394353	1.058685269756	0.465941777508419	-0.763694593631322
Olr176	293321	1	159256560	0.975738639615101	0.772403002670239	-0.258248840980338	1.0347918445629	0.678303936108926	-0.388159808144204	0.858487178754934	0.0750246452141752	-2.58993861656825
Olr178	293325	1	159307874	0.832138736455639	0.010012216432354	-4.60394928835161	0.897696011801934	0.127092197154244	-2.06284249406194	0.863391630157034	0.0425773979298162	-3.15643173153403
Olr179	405294	1	159349202	0.987348326665378	0.877561542782958	-0.130608191875812	0.925370396455552	0.32282420705333	-1.13064735452649	0.885462521367014	0.138117545068012	-1.97965018052496
Olr180	293327	1	159360430	0.995647722392735	0.956159387032588	-0.0448306569900079	0.93363782541744	0.343448957743416	-1.06871677299444	0.942531350850732	0.425310924382409	-0.854934790754743
Olr181	405916	1	159391482	1.25880322375673	0.00191292651631198	-6.25912100206266	1.10694735215424	0.142832813262735	-1.94608047072008	0.99016967282318	0.888630516389677	-0.118073746970437
Olr183	293328	1	159401875	1.32560750330693	0.000171323107202249	-8.67195926854846	1.10316166893811	0.149400469191151	-1.90112486578533	0.991307174522639	0.901015645142471	-0.104232657326474
Olr184	293329	1	159412927	1.11992749675612	0.113592752572263	-2.17513557250963	1.02324890150521	0.722001697342224	-0.325727789202567	0.968565934363481	0.618040095551242	-0.481201944096277
Olr185	293330	1	159422789	1.09905115588602	0.220149341241247	-1.5134491391026	1.07706297102676	0.283451785939224	-1.26071323751118	0.990891607228334	0.895016861838071	-0.110912720842216
Olr186	405917	1	159429383	0.997325381513752	0.972396177754395	-0.0279919672817531	0.928964001758141	0.288957806718903	-1.24147459904082	0.967229702162692	0.65128400391192	-0.428809473977174
Olr188	405918	1	159454581	1.07331714503326	0.359090349627087	-1.02418125188707	1.0114456326994	0.869726104577934	-0.139576939224673	1.03935700323318	0.607892214867955	-0.497757690909309
Olr189	293333	1	159461887	0.985889949033959	0.862782266293907	-0.147592918347921	0.962426687244413	0.604853104136589	-0.502769653512753	0.976268524490817	0.74826172491232	-0.290002462592853
Olr190	293334	1	159476168	1.08665788321006	0.244256889039664	-1.40953478358631	1.07479964851083	0.277625489272943	-1.28148223441721	1.02762054369047	0.679599085112153	-0.386252235400462
Olr192	365336	1	159500672	1.21265025199621	0.0128631506389983	-4.35338859492262	1.19633892222519	0.0142967309075127	-4.24772437571728	1.00783704807507	0.913147204867092	-0.0908581793276991
Olr193	293336	1	159514613	1.0097673912897	0.9001672606624	-0.105174687744458	1.00044126558211	0.995200533048972	-0.0048110213774174	0.892416989947046	0.124118534434338	-2.08651824712283
Olr194	405293	1	159543892	0.873934295565905	0.0451321333937866	-3.0981607940738	0.912946137178541	0.149538674271539	-1.90020022882656	0.973966831057216	0.683030248676481	-0.38121613243232
Olr196	293338	1	159582521	0.933974515723718	0.368622698947236	-0.997981654125288	0.952429561906134	0.508701375878127	-0.675894122462507	0.941890800201753	0.444566987657879	-0.810654531990488
Olr197	293339	1	159601106	0.997320049580911	0.972716506176797	-0.0276625998081428	1.14813351350602	0.0835577930863315	-2.48221675376831	1.04525370581155	0.596430236413654	-0.516792999164636
Olr198	405919	1	159619288	1.05353576270279	0.4841375277397	-0.725386264405445	1.23672111572497	0.00438700159762926	-5.4291092926246	1.15981971323889	0.0484046107970456	-3.02816020539515
Olr199	405920	1	159635655	1.15324858349248	0.0641379458647521	-2.74671911103676	1.12013685404755	0.135635370282961	-1.99778509469471	0.954670673543045	0.55384602652117	-0.590868561331885
Olr200	293340	1	159657311	0.964403829177518	0.631512542933412	-0.459637475261507	1.08542929284965	0.273578878458262	-1.29616529483117	1.02675893807475	0.734482035119918	-0.308589742319579
Olr201	293342	1	159684419	1.18965762010943	0.0329491064626298	-3.41279113637917	1.17931103531141	0.036954396157678	-3.29807066281444	1.06178641008547	0.475648021936279	-0.743077147992205
Olr202	365337	1	159695507	1.37462085765919	3.34461043758544e-05	-10.3055752392826	1.14701661274245	0.0688152110144362	-2.6763304681536	1.13329959336258	0.148797313705687	-1.90517020979928
Fam160a2	NA	1	159726014	1.02285388042709	0.74562427722895	-0.293533455479697	0.997190437786078	0.966291867503128	-0.0342893501324104	1.05059323569106	0.519927359168825	-0.654066171070872
Cnga4	85258	1	159752357	1.05352564654358	0.515045916374723	-0.663499224283569	0.973302485865316	0.728036895343065	-0.317403551653362	1.01532322445478	0.866675984337543	-0.143090092539763
Cckbr	25706	1	159771733	1.20393315435267	0.00132055704387418	-6.62970162846707	1.11044680809934	0.0669654043754068	-2.70357914555295	1.06760277724731	0.276340587266087	-1.28612116219814
Cavin3	85332	1	159826549	0.912303404357324	0.0662760170873754	-2.71392718045365	0.854681428954049	0.00158055774373039	-6.44997749187293	0.968554920295252	0.549620694529459	-0.598526884981103
Smpd1	308909	1	159892946	0.824269680983667	7.87202651324447e-07	-14.0547801231698	0.86682115509129	0.000145616660538564	-8.83453300197208	1.04785590824045	0.249498249460281	-1.38830338000644
Apbb1	29722	1	159896894	0.919231943142738	0.123359841954783	-2.09264965033864	0.896656543433239	0.0403747473494248	-3.20955075505828	1.05543419976875	0.356407846240324	-1.03167956836316
Hpx	58917	1	159932819	1.02218958749305	0.65434052904106	-0.424127376428048	0.912193124515772	0.0649451916620578	-2.73421156998308	1.01993155643327	0.723472748395462	-0.323692399970426
Trim3	83616	1	159950921	0.996488963498877	0.923113577526993	-0.0800029994743414	0.902309696320481	0.00330466161211739	-5.71242119757168	1.05243325175377	0.201483053481679	-1.60205000296005
Timm10b	84384	1	159980525	1.22567576183255	0.0334801843567259	-3.39680152690273	1.05731591179887	0.554875834272533	-0.589010912296682	1.11831876308661	0.328231094706011	-1.11403736165126
Arfip2	293344	1	159975654	0.949841454586645	0.30066746590726	-1.20175038936302	0.934288780680765	0.148948607058603	-1.90415395160472	1.05666793576717	0.294108309014519	-1.22380718147677
Ilk	170922	1	160088888	0.928334509482742	0.087999163978022	-2.43042796479881	0.925857472334578	0.0597460171981585	-2.81765274816365	0.974560012196634	0.568533079322496	-0.564695780461486
Rrp8	308911	1	160084616	1.25901307980843	0.0230022013754139	-3.77216535565857	1.08669005714242	0.407247252015236	-0.89833477918331	0.842521770193626	0.15911055700048	-1.83815599134271
Taf10	293345	1	160095108	1.40249176170091	0.00201475906903245	-6.20725565945079	1.26363657376841	0.0358502558368647	-3.32840457564775	0.872380498251401	0.309387407929763	-1.17316104002379
Tpp1	83534	1	160097984	1.05291795908133	0.476292548516421	-0.741723015814977	1.14026554113427	0.0619092618238377	-2.78208548489734	0.931509046711028	0.392548374971746	-0.935095501018468
Dchs1	308912	1	160104931	0.892657179326133	0.00248606731298656	-5.99705320943534	1.02194700969156	0.533193677671434	-0.628870548078275	0.948514904853226	0.193499561059759	-1.64248003493989
Mrpl17	171061	1	160162181	0.910700371632102	1.14976743195162e-06	-13.6759508691265	0.948632552209179	0.00428390207789746	-5.45289098429152	0.973393516975078	0.190849249329942	-1.65627143309734
Olr203	293350	1	160362110	0.831412540101251	1.37123661565694e-07	-15.8023826790864	0.852754015994621	2.30310459531778e-06	-12.9812525211715	1.19133841282129	4.43672652504595e-07	-14.6281788155645
Olr204	293351	1	160417660	0.902154584794695	0.148744128816945	-1.90552770547355	0.77039945507911	0.00019409088373973	-8.5471840357149	1.27799513704969	0.00318032522251451	-5.75077181618842
Olr205	405392	1	160458552	0.899008838954826	0.196022739231548	-1.62952460999352	0.921562389650925	0.300543241274908	-1.20216363760573	1.09565460983787	0.315010677632542	-1.15514874348484
Olr206	293353	1	160476725	0.99596087887486	0.954983592801061	-0.0460611189620146	1.01915834078297	0.782620916562524	-0.245106842547238	1.11829874368226	0.141386204251399	-1.95626009568684
Olr208	293355	1	160512174	0.873901011972972	0.0520080077580769	-2.95635757690914	0.940174473090726	0.363415454226502	-1.01220859715903	1.25336323875219	0.00122090770248383	-6.70816067845211
Olr209	404995	1	160531819	1.07185091682972	0.306498476244949	-1.18254249508658	1.12149018264026	0.0814488444230429	-2.50778013159712	1.13996405695591	0.0451234927412758	-3.09835226474233
Olr210	293357	1	160565659	1.11076077466069	0.170866055599386	-1.76687533000806	1.20434854404505	0.011774840207397	-4.44179020966881	1.16380523934909	0.0395222095338851	-3.23089249840711
Olr211	293358	1	160570018	1.18968833267257	0.0238686310740622	-3.73519018949829	1.28885510390513	0.000461715348608095	-7.68056198532164	1.32684210014622	0.000248078028587835	-8.30176722988281
Olr213	404994	1	160609645	1.06432367853611	0.369800231036382	-0.994792335268945	1.16888823097724	0.0187217459292656	-3.97806954682942	1.40485353766009	2.14843608816607e-06	-13.0507703813621
Olr214	293361	1	160633102	1.297334149735	0.000418144785699662	-7.77968280814236	1.21158673480514	0.00536372880156764	-5.22809587383272	1.32614602616842	0.000152423525492619	-8.78884755987558
Olr215	293362	1	160656583	1.17905396181579	0.0229997685057285	-3.77227112807197	1.18125840765282	0.0117454818836527	-4.44428663287915	1.19520083519979	0.00919927797606396	-4.68863027886954
Olr217	293364	1	160683723	1.23207854360444	0.0052223643262892	-5.25480504356144	1.17335296167151	0.0194162307559662	-3.94164592579295	1.19406257311884	0.010689551087875	-4.53848854847755
Olr218	365340	1	160695621	1.28140978006964	0.00172110794987053	-6.36478703863531	1.34529957165473	0.000132676951027184	-8.92759332404708	1.1933739575865	0.0187428983352231	-3.97694035376645
Olr219	293365	1	160701351	1.24517158734766	0.00380935195783918	-5.57029619411643	1.24248481511997	0.00175278435238959	-6.346549696931	1.22725631698583	0.00571559599400559	-5.16455670125752
Olr220	365341	1	160730837	1.07350393359864	0.321661001411065	-1.13425707865994	1.11331486686604	0.111559204776961	-2.19319984445764	1.08246374838303	0.244190291256271	-1.4098074754412
Olr221	293367	1	160756927	1.06408083362208	0.394653208946847	-0.929747851739925	1.10133967862174	0.152176806336981	-1.88271223454294	1.05630916321658	0.431614180316666	-0.840223190909272
Olr222	293368	1	160777353	1.06223517983302	0.436937621225424	-0.827964837266576	1.1256293811741	0.106930409644804	-2.23557703325856	1.00735199902945	0.919532597285536	-0.083889784467131
Olr223	293369	1	160796023	1.06631231968459	0.40378444659111	-0.906874091450198	1.15482654537391	0.048673351816201	-3.02262358928944	1.02850745857894	0.697969842754294	-0.359579382376212
Olr224	365342	1	160812705	1.07526686704586	0.363095405322813	-1.01308965466886	1.16838149398299	0.0492878012768316	-3.0100786671553	1.03682149525608	0.641100654301696	-0.444568807397189
Olr226	65140	1	160827258	1.15498085715331	0.0777195989786913	-2.55464781430747	1.24427069201312	0.00657702505341433	-5.02417275542366	1.00042010388166	0.995807945636745	-0.00420086565671673
Olr227	293370	1	160863556	1.05587685621733	0.424174541320936	-0.857610254397654	1.12226360413403	0.0823946659931699	-2.49623457725459	1.04014701630298	0.547811331939338	-0.601824336095964
Olr229	293373	1	160930225	1.19046518717453	0.0271041720748341	-3.60806761184485	1.26746720264768	0.00207351357820008	-6.17851072985458	1.15921813782707	0.0514534394899426	-2.96707796782004
Olr230	293374	1	160948001	1.24169322260167	0.0067651921795154	-4.99596460985225	1.41744504732168	1.18927368026799e-05	-11.3395826969038	1.13345295241952	0.109515995730578	-2.21168466066288
Olr231	293375	1	160957099	1.08097154169352	0.260063687795544	-1.34682872490293	1.25443261993185	0.00152045031229144	-6.48874872991324	1.11446887086951	0.11353032163831	-2.17568532674083
Olr232	405921	1	160964638	0.96638860633002	0.630575145353551	-0.461122946930289	1.05901443751349	0.413156800602195	-0.883928095599617	1.02658261094539	0.713903581355313	-0.337007365879899
Olr233	293377	1	160979415	0.99401933205971	0.939073311543862	-0.0628617287598742	1.11140746577627	0.174504687470267	-1.74580367540664	0.97516996996246	0.754926511765402	-0.281134869880574
Olr234	293379	1	161028174	0.835662934065448	8.85610163031441e-05	-9.33181879375864	0.942992174634778	0.208354640117435	-1.56851365057964	1.04587274563027	0.344811835017116	-1.06475641648608
Syt9	60564	1	161276018	0.867175777560253	0.0024447213543435	-6.01382412805354	1.00264842734052	0.954166130019664	-0.0469174822127166	1.15726555726638	0.00442977148396269	-5.41940728001118
Olfml1	361621	1	161478246	0.748471000523302	4.2583169561366e-06	-12.3666365564671	0.978721924845762	0.714314842726801	-0.336431457635166	1.2518763441919	0.000886724294466062	-7.02797645320993
Ppfibp2	308918	1	161504890	0.93067037360922	0.00356112012866902	-5.63768014072333	1.02447131019952	0.278500510696163	-1.27833538587801	1.06319633755278	0.019512768954136	-3.93668620955148
Cyb5r2	365345	1	161655862	0.839172358892323	0.0115321698010675	-4.46261477497624	1.01550744754339	0.816076324372162	-0.203247393622328	1.00490552430762	0.94611547306432	-0.0553906528295089
Olr235	293381	1	161735695	0.835506668102045	0.00465849147250388	-5.36906360159948	0.961977306149278	0.538206412778589	-0.619513125526968	0.911212462519561	0.14348974735606	-1.94149169333101
Olr237	293382	1	161742688	1.0668829652155	0.438561208886329	-0.82425588994129	1.23943711585709	0.0121327801689565	-4.41184438451744	0.988069187207297	0.890118393126158	-0.116400799118676
Olr239	293383	1	161759509	1.02620935922778	0.72492883796541	-0.321681783475403	1.12748084064343	0.0929921239197923	-2.37524047844969	1.02850864891128	0.698906747099978	-0.358237954661007
Olr241	404992	1	161813580	0.985541400279145	0.849820795930669	-0.162729780042049	0.987345236155523	0.865159721043368	-0.144841140490663	0.943978105623436	0.446792397826468	-0.805661226644315
Olr242	293387	1	161842163	0.967105502504756	0.640878510497755	-0.444915371229526	0.991352835306668	0.898945119890593	-0.106533292101811	0.94957511849466	0.453910179497938	-0.789855943029757
Olr244	293389	1	161900087	1.00512746782082	0.943044010136112	-0.058642327091882	1.0680574889128	0.337759295677289	-1.08542178015997	0.987471281043776	0.855000945206202	-0.156652704541658
Olr245	293390	1	161927803	1.16313052204876	0.0454486350584924	-3.09117249052595	1.16338337910258	0.0439882674917862	-3.1238323285347	0.986561868990141	0.849728352416649	-0.162838565968246
Olr246	293391	1	161949772	1.21748307794036	0.011307096800274	-4.48232471497308	1.24421758848692	0.00511325597253579	-5.27591890105587	1.00868648489821	0.907323043806375	-0.0972567249075743
Olr247	293392	1	161968555	1.110006318053	0.16884538585411	-1.77877185941699	1.12851469933003	0.102180329165749	-2.28101609365437	1.00223249410009	0.975897990551967	-0.0243972159085019
Olr250	405923	1	162033893	1.10483974873345	0.176623397157938	-1.73373551284983	1.13266452081842	0.0816533563267273	-2.50527235414317	1.03848240824047	0.595291637758465	-0.518703846026334
Olr251	293394	1	162053881	1.01189892665971	0.878115500912831	-0.129977143984351	1.03961614629848	0.604936273627552	-0.502632159346211	0.894873673069578	0.139796742669486	-1.96756574938602
Olr252	293398	1	162080213	0.908720011007981	0.148398044725147	-1.90785712404221	1.01733962399061	0.790133295917676	-0.235553618744492	0.971582528431838	0.65575826253759	-0.421963060180963
Olr255	405291	1	162153461	0.969714096530751	0.643648553531483	-0.440602426169498	1.05295207256595	0.424396407036717	-0.857087338261375	0.966521808968963	0.596974990155603	-0.51588005900373
Olr257	405924	1	162219346	1.08165095044672	0.303522063342246	-1.19230097477477	1.19365555603313	0.0161708857731728	-4.12454282809486	1.08396834461616	0.281948077737211	-1.26603234649572
Olr259	293402	1	162235096	1.23666365186556	0.00570703693521386	-5.16605531553439	1.21378839181154	0.0104062226673101	-4.56535131836966	0.956651134888492	0.54288761111881	-0.610852958152788
Olr260	405290	1	162267801	1.01080822358811	0.877960857084635	-0.130153268248984	1.0716309154938	0.318193773948106	-1.14509472974346	1.01158309371885	0.860854441628107	-0.14982984618871
Olr262	293400	1	162283866	1.15183051522005	0.0601157102422301	-2.81148406989945	1.23699612977745	0.00636692290381566	-5.05663898673492	0.996916468506595	0.964991355407024	-0.0356361358107121
Olr263	293399	1	162293541	1.24238718831954	0.012586027547541	-4.37516800513508	1.29100061075959	0.00283858342676253	-5.8644501446413	0.991880684375032	0.925306736803335	-0.0776299890843218
Olr264	405363	1	162325587	0.917249110300057	0.213127937435054	-1.54586264835287	0.996786057432353	0.961784549834698	-0.0389648140701585	1.00260358591307	0.968542807352293	-0.0319625974708774
Olr267	293435	1	162396498	0.996626479706424	0.963052686676145	-0.0376471576981053	1.04533698831082	0.523615123182305	-0.646998362280412	0.951379399652476	0.468076628714339	-0.75912325989876
Olr268	404989	1	162420650	1.08673416658229	0.264616331106682	-1.32947430922598	1.12597794416064	0.100221769276003	-2.30036985568499	1.01306593300862	0.851161924387688	-0.161152893082646
Olr270	293437	1	162461108	1.20394817453527	0.0134242256569514	-4.31069431943497	1.2167834050182	0.00631903807742883	-5.06418828534589	1.00857490797809	0.900190858793342	-0.105148472814564
Olr271	404988	1	162473821	1.3977541262243	9.90684471006318e-05	-9.21969956187122	1.45308488859728	7.86378259386016e-06	-11.7532428212467	1.11585999898995	0.169001447092385	-1.77784800141889
Olr272	293439	1	162479829	1.23080550219414	0.0159693851978826	-4.13708181481106	1.3118597089862	0.00107436856121163	-6.83602217490003	1.06027461657597	0.478163642645809	-0.737802256447203
Olr276	293431	1	162544353	1.00749658668203	0.909664799030277	-0.0946791000437482	1.06340046094108	0.334599950673288	-1.09481963784937	1.04752318561833	0.448570262444327	-0.801689948784935
Olr278	404986	1	162591358	1.1640368756829	0.0547102460287647	-2.905704273955	1.251303191225	0.00373657405121718	-5.58958611645305	0.956795238898361	0.553715448876659	-0.591104354374558
Olr279	293429	1	162617193	0.897012137816108	0.0218179762261067	-3.82502105145302	0.985185845310325	0.756030148144708	-0.279674025099439	0.987824431452272	0.791382752572684	-0.233973543833265
Olr285	293421	1	162793841	0.866881582832478	0.00205330591958318	-6.18830414104629	1.01386517890337	0.772499844434468	-0.258123471589586	1.05138171589133	0.266159796405511	-1.32365841220491
Olr283	405384	1	162843548	1.14186843723767	0.0972044431283878	-2.33093885736306	1.19249982022079	0.0255712897131982	-3.66628505242157	1.00740101899075	0.925478100119602	-0.0774448100042496
Olr282	293424	1	162856896	1.02723783212128	0.742587126674043	-0.29761507286741	1.19454389476365	0.0225576521729377	-3.79168092811648	1.0636268500951	0.426657274908292	-0.85177422291254
Olr281	293425	1	162870107	0.934413175182537	0.337167217482154	-1.0871762773844	1.10575279063793	0.144752593176442	-1.93272924782634	0.98293919665001	0.82080660985934	-0.197467751650518
Nlrp10	293426	1	162922806	0.867138484234991	0.0497535033701837	-3.00067439835569	0.948976191503624	0.454106446186529	-0.789423645457012	0.992661098436292	0.926030988083016	-0.076847580443379
Eif3f	293427	1	162934220	0.837328138871347	0.00413236218032301	-5.48890607901929	0.967026436119622	0.574117735232666	-0.554920790049739	1.03452683106417	0.603972196228631	-0.504227114840915
Tub	25609	1	163008510	0.960808142071276	0.546546919703576	-0.604135120149537	1.01684244991581	0.799351049716489	-0.223955068359502	0.994041581195022	0.934509878424697	-0.0677330813294457
Ric3	687147	1	163032160	1.02826712983132	0.691569567631503	-0.368791528987449	1.13374984498051	0.0765223179214418	-2.57017284316158	1.06578074983457	0.403486203353132	-0.907612984290085
Lmo1	245979	1	163132338	0.843522742209032	7.19174158833141e-05	-9.53999209887865	0.990761887932978	0.827564448489355	-0.18926829139285	1.11776205687233	0.0153997667947822	-4.17340291287317
Trim66	361623	1	163473885	0.888349299604959	0.00191669776918865	-6.25715148556987	1.02937538591094	0.449085243597851	-0.800542557148487	1.06872295127038	0.10731779851462	-2.2319607669167
Rpl27a	293418	1	163539753	0.788806290256854	3.91565171775039e-08	-17.0556989615053	0.8506736713516	0.000143153619146922	-8.85159224453979	1.00528860692789	0.91041607822129	-0.0938535551538802
Dennd2b	308944	1	163544075	0.927531328261444	0.0254459747789272	-3.67119771042272	0.907858838945425	0.00366491788855962	-5.60894934810743	0.908290371838444	0.00712618058631332	-4.94397987022887
Akip1	361624	1	163734833	0.785654923512986	1.63079551198761e-07	-15.6290277110303	0.777833379285479	1.39047360516761e-08	-18.0910363317006	0.92001976725181	0.0869562230504799	-2.44235047029458
LOC499240	499240	1	163743037	0.816684433006784	0.00262198966657975	-5.94382183469349	0.931589742908079	0.265142128065548	-1.32748926444787	1.07668476852199	0.306656740007797	-1.18202626767086
Ascl3	246301	1	163755306	0.957469314431636	0.634041121080015	-0.455641466900556	0.948081313998438	0.545846610696908	-0.605417275495786	0.938786324443409	0.537832748126511	-0.620207644240921
Tmem9b	293415	1	163765808	0.879394225367258	0.00208095270974405	-6.17492945660346	1.01646764273145	0.676257015251224	-0.391182075121132	1.02936567008104	0.497681435223425	-0.69779509495172
Nrip3	361625	1	163789738	0.860811473074902	0.000101127639025223	-9.19912708626138	1.19835475554829	8.81969388652329e-08	-16.2436935812793	1.06767163342233	0.0942565330950707	-2.36173513839773
Dennd5a	308942	1	163928184	0.995800411955782	0.865430089587989	-0.144528682223361	1.15554530493902	3.23526441010643e-10	-21.8517402711371	1.07066392138164	0.00974552785199318	-4.63094678104593
Tmem41b	361626	1	164012596	1.01541433575098	0.490932523485676	-0.711448587340949	1.06412196891658	0.00324098557099779	-5.7318778068543	1.04163868385986	0.099649504772232	-2.30609620200721
Ipo7	308939	1	164062702	1.05541478283607	0.0444356251716689	-3.11371376253838	1.10788674163376	9.71665492392858e-05	-9.23908404935764	1.04771621051677	0.124708366945044	-2.08177733195485
Zfp143	361627	1	164109139	1.04032472010193	0.0115911483880213	-4.45751354215408	1.08025498279314	7.47719533530675e-07	-14.1062378844581	1.02919510088209	0.111042266871181	-2.19784436752585
Wee1	308937	1	164174779	0.988901128817179	0.453213078390818	-0.791392892365545	1.00290473310804	0.847299638998327	-0.16570088183903	0.983019313408867	0.318695420811645	-1.14351942599704
Swap70	293410	1	164267638	1.09248638301037	9.15671520018715e-07	-13.9036081391852	1.08088795393511	1.22684981567106e-05	-11.308475706349	1.03167299556657	0.133484377426719	-2.01377083101039
Sbf2	691042	1	164353444	1.02596409974879	0.202311962371447	-1.59794440471559	1.06922381959681	0.000679341708186041	-7.29438630487952	1.00415083928328	0.854130059808711	-0.157671801931277
Adm	25026	1	164745484	0.996252973225784	0.859379846772697	-0.151544258262149	1.02382452010958	0.267161313573172	-1.31990263233348	1.02467089541709	0.282734226542614	-1.26324795142135
Ampd3	25095	1	164885320	1.11466020470371	4.44361545037082e-07	-14.6266273152449	1.056968327212	0.00754760103852315	-4.88652550945425	0.975561676307048	0.276615808490853	-1.2851257084893
rnf141	308900	1	164933972	0.955128404460387	0.0899215428960319	-2.40881773444268	0.981884488849242	0.500590820541694	-0.691966237064905	0.97862287834367	0.468542447652483	-0.758128578094161
Lyve1	293186	1	164962872	0.900465598840981	0.0459528706751767	-3.08013895824335	0.872284715363182	0.0101169221382435	-4.59354579791892	0.870559632475708	0.0190209944566585	-3.96221193844418
Irag1	308899	1	164981716	1.05255208429694	0.000444405629002888	-7.71877283375587	0.999523851528858	0.97357991772827	-0.0267753643413271	0.95825007138164	0.0079973199164456	-4.82864880387514
Ctr9	293184	1	165137277	1.09353939451304	0.000153653969722358	-8.78080743358513	1.03531835559938	0.146790347800901	-1.91874991563845	0.999646251085351	0.989194976658067	-0.010863821534115
Eif4g2	361628	1	165181433	1.03640816999751	0.00458088485340766	-5.38586310008266	1.03366456134175	0.00757212872112796	-4.88328104615885	1.01657607864124	0.231607563349993	-1.46271087686491
Galnt18	293181	1	165593181	0.947089597808805	0.0102907340972999	-4.57651139083535	0.965594858565971	0.0778645754026233	-2.55278417404369	0.940126252416864	0.00618580825404375	-5.08549760195949
Usp47	308896	1	166152199	0.993502715811751	0.821270433741442	-0.196902828224732	0.969714710487552	0.277104533083631	-1.28336046822994	0.980326603468905	0.54042406283153	-0.615401146071864
Dkk3	171548	1	166238238	0.975633317180237	0.357528853903863	-1.02853920988437	0.911453224864009	0.000410598637046833	-7.79789437280328	0.988143424416774	0.665722372415048	-0.406882553586959
Mical2	365352	1	166391019	1.10074205259178	0.000338215220851168	-7.99182811703892	0.969751266417661	0.232727152015887	-1.45788853298877	0.965074097448955	0.203595653526138	-1.59161934263709
Micalcl	293180	1	166491721	1.00007849616626	0.999010889054852	-0.000989600438180638	0.798998008799376	0.000365441765919831	-7.91440361863709	0.744812832729113	3.99601626327467e-05	-10.1276275343036
Parva	57341	1	166547202	0.860351268881034	0.000161212392425538	-8.73278785475762	0.801587851984706	3.85350029330139e-08	-17.0716988416035	0.825074894551954	7.17043662414466e-06	-11.8455440092313
Tead1	361630	1	166792620	0.960942417259751	0.211499567359481	-1.55353232607955	0.830935840254781	1.47066636590331e-08	-18.0349651357374	0.832865446524735	9.70706806207286e-07	-13.8452413646042
Arntl	29657	1	167331820	0.981159946112375	0.186491682601236	-1.67936863820516	0.978111914459646	0.107103147805034	-2.23396291069019	1.01182650387214	0.44416153662268	-0.811566961494553
Btbd10	308890	1	167431328	0.985572237514688	0.751575465195279	-0.285583655409271	0.938698693591462	0.146777973576508	-1.91883421781617	1.0523753201808	0.308127924903003	-1.17724024164442
Pth	24694	1	167508599	1.22542502086707	3.57109841741988e-05	-10.2400522365529	1.00985989439056	0.844528424035087	-0.168976885473475	1.18468170917763	0.00600956817373235	-5.1144023843089
Far1	293173	1	167657149	1.04852032210185	0.0410639239995442	-3.19262530450648	1.00922840450745	0.66813537367833	-0.403264470770203	1.04906434717179	0.0432834864344291	-3.13998409236417
Spon1	64456	1	167929049	0.938414945960318	0.0224253321953261	-3.79756405753156	1.16455610904405	1.02298185458706e-09	-20.7005440875858	1.13192157888472	2.55071072793902e-05	-10.5765534277954
Rras2	365355	1	168233693	0.977413984284452	0.360720292872907	-1.01965243295761	1.15531492333558	6.57384412893327e-11	-23.4453372582058	1.07285900294051	0.00626531662315418	-5.07272615349865
Copb1	114023	1	168404334	0.990658532799682	0.737159256406195	-0.304951322746636	1.1521332398508	6.56863630509224e-08	-16.5383744969131	1.09467729261037	0.00267573456805582	-5.92353133145051
Psma1	29668	1	168442421	0.986434625980747	0.421702819491676	-0.863454432238989	1.00954184211379	0.559682513902688	-0.580385595483371	1.05352382701437	0.00692506813805864	-4.97260738752629
Pde3b	29516	1	168607022	1.01854217889678	0.353480660868611	-1.03992650272728	1.00133494192098	0.945430372039009	-0.0561150350135745	1.04837000896093	0.0362585040477956	-3.31708133077247
Cyp2r1	361631	1	168785284	0.854462723589027	3.94813330083252e-07	-14.7448527658151	0.94091531556848	0.0381343852518734	-3.26663890380861	1.05818555959417	0.0750256197521678	-2.58992562708112
Calca	24241	1	168878212	0.741761996883173	5.55670951983223e-09	-19.0082597168542	0.842365892915897	0.000720487213826143	-7.23558288893318	1.05781324678638	0.304505854192833	-1.18906496642477
Calcb	171519	1	168966465	0.827231458227879	0.00558183806316147	-5.18823715482958	0.862284216826468	0.0304147634486445	-3.49282714869674	0.900451663710506	0.181611078109273	-1.70588781187117
Insc	293166	1	168993032	0.842846299805804	4.83281365670697e-05	-9.93749662929443	0.954402067374559	0.271214991351273	-1.30484344659973	0.934651680104193	0.14985079272112	-1.89811519513589
Sox6	293165	1	169729193	0.977028951201958	0.42735144684102	-0.850148543764468	0.952703627293063	0.111363789437803	-2.19495305425908	0.847981094936001	1.624103775599e-06	-13.3305544170355
RGD1311703	293160	1	170334950	0.85397838031442	1.22125330249834e-14	-32.0363136733503	0.891237849508658	4.45795615547054e-08	-16.9259903440594	0.959605108699469	0.0687844384833496	-2.67677774446152
Pik3c2a	361632	1	170577942	1.02867864095966	0.0362459788772029	-3.3174268313598	1.02263958302398	0.101316963748621	-2.28950142124773	0.972826514431456	0.0927148672267015	-2.37822643926226
Nucb2	59295	1	170750920	0.965665820696145	0.012042298367203	-4.4193299630335	0.982030596627768	0.196803567746196	-1.62554916573666	0.951008541848313	0.00244651655339523	-6.0130900811042
Xylt1	64133	1	171643925	1.24253539977599	6.42663887086128e-15	-32.6783247194792	0.991471224746763	0.774468293475047	-0.255578558019949	0.965650133609624	0.30012541387077	-1.20355484544702
Rps15a	117053	1	172420151	1.13290680675637	0.000577028500858456	-7.45761889777406	0.972873468200591	0.477377995804603	-0.739446657876985	1.00627369665154	0.889774101492783	-0.116787667020765
Arl6ip1	293551	1	172430475	1.01476657817556	0.268824104188569	-1.31369800103299	0.988420840453525	0.390051138052334	-0.941477425243229	1.03642433879862	0.0151491256629516	-4.18981246070856
Syt17	192189	1	172695280	1.02373925835839	0.446218181842176	-0.806947249624343	0.969884327407353	0.331459096528406	-1.10425086602386	0.986491041584233	0.692293406300089	-0.367745415682546
Itpripl2	499253	1	172801152	1.04361946729678	0.272087631961901	-1.30163108824327	0.978088871620026	0.554403823168729	-0.58986193508273	0.98615709028119	0.74564450166048	-0.293506331688443
Coq7	25249	1	172836359	0.98380751539396	0.678017612127267	-0.388582014790238	0.943803308618348	0.146998347411017	-1.91733393436852	1.03270635221677	0.471397703035132	-0.752053161137009
Tmc7	499254	1	172855777	1.13910858907507	0.0435299853156603	-3.13430526075637	1.01281281375197	0.84440577258415	-0.169122126716618	0.947063806392736	0.443796222811917	-0.812389779534019
Tmc5	365360	1	172949155	1.10913130484399	0.0506415127434399	-2.9829836290916	1.00375009604674	0.943753419234083	-0.0578903553959738	1.06227063793753	0.300974819410285	-1.20072867417689
Gde1	60418	1	173016984	1.00686606025029	0.808750304135836	-0.212265057110423	1.08454225214057	0.00451435229665855	-5.40049355829355	1.1490797704866	8.7756498957227e-06	-11.6435297291642
Ccp110	361634	1	173042319	0.972609417313378	0.519626954532688	-0.654644119987132	1.02986164426772	0.486820410218225	-0.719859991430055	1.13651632016677	0.00657433845745512	-5.02458132081604
Vps35l	361635	1	173076225	0.998964199636632	0.964082513142571	-0.0365783934883605	1.06584265054087	0.00454357857022742	-5.39404034609242	1.0525298032929	0.0541032065995365	-2.91686182317573
Knop1	499255	1	173194355	0.859949790629351	0.000103498448677029	-9.17595393399892	0.996800818448346	0.93083416662413	-0.0716741414978409	0.979972020716144	0.628244702779186	-0.464825534302401
Gprc5b	293546	1	173316398	0.85387538769776	2.93699592931323e-05	-10.4355381987563	0.975016119364178	0.479347735083535	-0.735328984444665	0.976783174655462	0.547020769115343	-0.603268508148712
Gpr139	293545	1	173481583	0.930578423394518	0.0920804668822509	-2.38509244418333	0.964532150983584	0.403372660349741	-0.907894428813406	0.910928920670488	0.0576390677362706	-2.85355468188393
Gp2	171459	1	173797057	0.924660125600945	0.0945995102836742	-2.35810297964305	0.90344937336184	0.0346353275086797	-3.36288109154882	0.883059353534077	0.0167542344811137	-4.08910424781821
Umod	25128	1	173816341	1.20922028756968	0.0377171480659711	-3.27764043208244	1.25006786133171	0.0145018172837731	-4.23348130749336	0.928622672776923	0.446747936773489	-0.805760743255472
Pdilt	293544	1	173837477	0.802667813964347	0.00038037366664388	-7.87435645512593	0.960076128944137	0.516950694542875	-0.659807777410584	1.05806081590706	0.371812517458716	-0.989365537078313
Acsm5	361637	1	173871172	0.856650474475163	0.00238031148341669	-6.04052392447703	0.926081745242338	0.144701873490863	-1.93307969801412	0.993453387004585	0.898293852200436	-0.107258034586007
Acsm2	246263	1	173916368	0.984563331863808	0.760724096379606	-0.273484540893739	0.937254585058427	0.199436805413501	-1.61225785767741	1.02157059012094	0.670751755791572	-0.399356172025604
RGD1559600	499256	1	173973856	0.870791868073001	0.0198082603636765	-3.92165623819656	0.809963394262991	0.000200710332568041	-8.51364782083624	0.981984120958455	0.766517352357057	-0.265897942495911
Acsm1	361638	1	173985715	0.841321859838442	0.00113386469711054	-6.78212339551248	0.830175081243513	0.000330883887483841	-8.01374303722968	0.981298349389583	0.729449030028448	-0.315465783195121
Acsm4	353317	1	174053931	0.953012606926779	0.330214369194944	-1.10801323180167	0.957261379759341	0.372211998856429	-0.988291697635282	1.04777957522637	0.36625637592282	-1.0044217101394
Thumpd1	309041	1	174078875	0.90361162007475	0.0393741462159979	-3.23464586547466	0.989109081528304	0.826094804499849	-0.191045736623808	1.23748052781855	6.46677502488557e-05	-9.64624793128384
Acsm3	24763	1	174133288	0.885067142206532	0.0161991687263483	-4.12279535124874	0.911509839833799	0.0636919145059006	-2.753697655294	0.970531340403423	0.561618588613338	-0.576932327435584
Eri2	691484	1	174158879	0.978695034376069	0.805397640417627	-0.21641916027155	1.00503279259965	0.951326069892229	-0.0498984046542846	1.11267979713393	0.242359290624581	-1.41733398185888
Rexo5	309036	1	174168694	0.965173664495331	0.561944661773099	-0.576351900532508	1.01384580515972	0.81495538049169	-0.20462191510295	1.10335805212689	0.118835763353013	-2.13001287903151
Dcun1d3	309035	1	174247192	0.97005015224814	0.629481717048879	-0.462858469527326	1.01454864678376	0.810282804913755	-0.210371950382658	1.03537823215479	0.613595265538378	-0.488419744835035
Lyrm1	365361	1	174285183	0.88876493290555	0.0224189178159183	-3.79785013119541	0.948004478772466	0.269727435358802	-1.31034332854183	1.01925316558224	0.724473298920082	-0.322310372393184
Tmem159	NA	1	174484580	0.846859580465708	3.21037865309177e-07	-14.9517067603085	0.926477825200712	0.0176903734198197	-4.03473466194224	0.984731148335134	0.657166946336224	-0.419817188763966
Zp2	81828	1	174513511	0.893120993350461	0.0677468135163893	-2.69197785329683	0.908027279405612	0.123080382816083	-2.09491761823021	0.846271446940216	0.0200691419428207	-3.90857187031052
Anks4b	687561	1	174547473	0.828278388044508	0.00071705072957482	-7.24036396732242	0.877986658723892	0.0181845736142533	-4.0071816479309	0.940401974546723	0.298486343878782	-1.20903109634581
Crym	117024	1	174560423	0.833468630868689	0.000368680676652928	-7.9055796635011	0.874510153027977	0.00912178476188691	-4.69708979646685	0.868173654843161	0.0110013643817877	-4.50973597916746
Abca15	293442	1	174686697	1.00158107644772	0.972927138045443	-0.0274460834176985	1.01736768964343	0.719632143507504	-0.329015109327073	0.915405833553437	0.0833646161161172	-2.48453132683707
Uqcrc2	293448	1	175167933	0.894929002303738	0.00276331100448505	-5.89132567893917	0.927396626784521	0.0421243245969361	-3.1671299237453	1.0177475101959	0.667252352846011	-0.404586964520115
Pdzd9	308954	1	175198917	1.02248362585747	0.664893697324276	-0.408128104751945	0.912454285892422	0.0755589408220394	-2.58284225415434	1.10239577950167	0.101861356951148	-2.28414263588706
Vwa3a	293449	1	175293873	0.878440251925483	3.72531053444697e-06	-12.5003603446552	0.942814486456481	0.0259697424618459	-3.65082317011268	1.01582040582274	0.594089760931495	-0.520724858356578
Eef2k	25435	1	175411618	0.908738085894802	0.000715291961576575	-7.24281976074815	1.03103297432216	0.252408552205264	-1.37670626535003	1.09808913140157	0.00341138870253609	-5.68063582644262
Polr3e	361640	1	175466123	0.985973240202558	0.623713915165548	-0.472063485027867	0.974958438365634	0.362790961478322	-1.01392847428655	0.990645503826535	0.764961276694867	-0.267930065136292
Cdr2	308958	1	175502837	0.975914466520387	0.469173364144479	-0.75678293247475	0.951517859425824	0.136104491736081	-1.99433236666519	0.960059133088908	0.275478084651958	-1.28924720109605
Mettl9	100302453	1	175578018	1.12494584722065	0.000466455610773538	-7.67034769595876	1.09749182604829	0.00444601979528203	-5.41574601106992	1.00653125728562	0.865811367596028	-0.144088214473907
Igsf6	171064	1	175610167	1.19952188202955	3.3769991416888e-05	-10.2959379777306	1.12904884350154	0.00569424796388918	-5.1682987427975	1.03619268157102	0.4832217941888	-0.727279529511132
Hs3st2	293451	1	175956161	0.859895280439062	0.000503524637596959	-7.59387791433756	0.994763941147509	0.899682860447001	-0.1057129550384	1.04119581013446	0.395676926327392	-0.927157243315952
Usp31	308959	1	176215889	0.778368147111183	4.51990655627623e-12	-26.1225297956883	0.905651527212257	0.00614648775557875	-5.09187445695538	0.967145847578247	0.376017058682636	-0.97812076778458
Scnn1g	24768	1	176304942	0.86399284999981	0.000214562816018706	-8.44690801389592	0.943735540361109	0.138327534903801	-1.97813096465613	0.982559270801865	0.670279324340413	-0.400060751476001
Scnn1b	24767	1	176430105	0.971191392502943	0.589063240029433	-0.529221732623108	1.05637508534196	0.31934643491676	-1.14147876259796	0.860911971074288	0.0155814006358569	-4.16167734297455
Cog7	293456	1	176489796	1.01662518667181	0.718915374891272	-0.330011626531239	1.10378687703858	0.0327610203118334	-3.41851587543241	1.04581322127574	0.379629446246117	-0.968559643479036
Gga2	293455	1	176552046	1.08208175945364	0.0904043048706085	-2.40346339246772	1.18079901904605	0.000292650871827426	-8.13653022315263	1.10446543857051	0.0536258764876235	-2.92572355710998
Ears2	361641	1	176597986	0.976198465960393	0.648864085556804	-0.432532005539796	1.10268588984836	0.0398169983384522	-3.22346136393944	1.12451380833599	0.0334584394934413	-3.39745122248351
Ubfd1	293454	1	176626196	1.06696163505474	0.397679609349237	-0.922108599520592	1.15007773456994	0.0491673209027334	-3.01252608546263	1.08427831318003	0.333781855059637	-1.09726762795077
Ndufab1	293453	1	176644696	0.964594797748261	0.382806322890071	-0.960226102063076	0.948225414274081	0.161500399811389	-1.82324766071018	1.04474837940469	0.317139803520892	-1.14841258175521
Palb2	293452	1	176665076	1.32991945696498	0.00382443337373374	-5.56634496026304	1.21700585900557	0.0386686695438658	-3.25272557933713	1.14063534364897	0.227741390166602	-1.47954454743546
Dctn5	308961	1	176689194	1.27923336527274	0.00907275271730014	-4.70247956395498	1.18021961791054	0.0660666661424204	-2.71709095368947	1.14906014447039	0.175836761721285	-1.73819920454915
Plk1	25515	1	176716423	1.04487311616351	0.45605625970295	-0.785139100536452	0.994954626024996	0.930597602321783	-0.0719283160612791	1.02834884768839	0.670905447103874	-0.399127065346726
Ern2	365363	1	176726454	1.02781897064985	0.682440032214774	-0.382080620670145	1.11950119648242	0.0846835878787051	-2.46883346376533	1.11473050463456	0.17376093258813	-1.75007487514617
Chp2	308965	1	176768979	0.910055371611558	0.0114749897487821	-4.46758541638825	0.963742955981354	0.290134407468942	-1.2374109893417	1.0193278717473	0.62471238101906	-0.470463925535325
Prkcb	25023	1	176832685	1.10594872018566	3.36653171385077e-05	-10.2990424155894	1.06561525421005	0.00797530507451457	-4.83140537718526	1.16216516197927	8.37338295081612e-08	-16.2956227653832
Cacng3	140724	1	177201990	0.882221969140825	0.00282136467225704	-5.87053458475442	0.937393952030658	0.120517173838141	-2.1159630147283	0.887088125401997	0.0105662712158477	-4.55008831183505
Tnrc6a	308971	1	177646446	0.937096695062454	0.000350286789464945	-7.9567583405332	0.99849201393076	0.931605408894511	-0.0708459349620656	0.996288902689333	0.838102160915009	-0.176615275530751
Slc5a11	252854	1	177756583	0.87713311434383	0.0197491710434247	-3.9246437610007	0.963037653509439	0.504887540861036	-0.683419565870465	1.00166070988164	0.979651268531595	-0.0205586190837466
Arhgap17	63994	1	177807581	1.06121258439451	0.000334164369903975	-8.00387756058059	1.00066960707881	0.968189686288146	-0.0323272539933652	1.00210610377575	0.911358699817076	-0.0928187162799751
Lcmt1	361643	1	177904153	0.998178461187454	0.951478041226433	-0.0497386705716861	1.01546846053863	0.602928900299945	-0.505955999157215	1.0335068209947	0.308636038191865	-1.17559256624762
Aqp8	29172	1	177993359	0.872695432971369	0.00151911385258737	-6.48962810584854	0.928689534705538	0.0857627234824225	-2.45617082513937	0.956319977608217	0.367350595215195	-1.00143858662263
LOC100271845	100271845	1	179913067	0.933012614746587	0.0260222359042196	-3.64880387937359	1.013618549238	0.645721737508418	-0.437386614888621	1.00955745298058	0.763627450478722	-0.269675239009371
Kdm8	308976	1	180013969	1.00886287756632	0.750242546687557	-0.287358729149451	1.01461464506366	0.577063445229675	-0.54980306144838	0.979160269012823	0.470477714978467	-0.754006685630051
Nsmce1	361645	1	180032136	0.984428720991894	0.367323406299065	-1.00151260289676	0.974311140426575	0.128225904530007	-2.05396169149104	0.980135928914691	0.306021126650047	-1.18410113807298
Il4r	25084	1	180115117	1.02097543129001	0.154731571908814	-1.86606345748857	0.985363056608003	0.312613841327497	-1.162786583896	0.967610923360722	0.0528870513679351	-2.93959674573373
Il21r	308977	1	180168097	1.02942532015938	0.195898195562836	-1.63016016508562	0.985804481708184	0.518376341130792	-0.657053773236315	1.04370480779173	0.101397757071454	-2.2887043076806
Gtf3c1	171063	1	180203995	0.977483863191759	0.296043290519199	-1.21724958359777	0.946093051847617	0.0102276243938046	-4.58266294555519	0.997616903672086	0.922511514521136	-0.0806554212796222
Katnip	361646	1	180299937	0.975060780259908	0.436176800291684	-0.829707612571984	0.934937887489454	0.0359722564732514	-3.3250072911529	0.917209513006458	0.0187138861484676	-3.97848945590947
Xpo6	293476	1	180672115	1.17232954194545	7.82968030627982e-19	-41.6911950870562	1.11439099657011	1.69116584491078e-09	-20.1978476967883	1.04102912610517	0.050015376228924	-2.9954247962515
Sbk1	113907	1	180830066	1.14344448616363	1.96485420482703e-06	-13.1400925114125	1.09293735742613	0.000518991532625895	-7.5636229897178	1.07262845700158	0.0119654184376689	-4.42573458642646
Lat	81511	1	180936536	1.02008651516923	0.591317307151794	-0.525402506920596	1.08085934339328	0.0238773650718085	-3.73482433692221	1.12185035702822	0.00261014478204975	-5.94834958713634
Spns1	361648	1	180942088	1.07567125396162	0.0980201250049788	-2.32258246420081	1.11315142201681	0.00802494688299649	-4.82520022892921	1.14517868737565	0.00338246383100816	-5.68915089095265
Nfatc2ip	308983	1	180956859	0.994713542395736	0.881638843915517	-0.125972780851412	0.981928217876141	0.593821125963676	-0.521177139710949	1.09549168876264	0.0153580640932802	-4.1761145947995
Cd19	365367	1	180987286	1.94870857291893	7.67004857788108e-18	-39.409208725042	1.40330752802926	1.40926977019551e-05	-11.1698537882117	1.21366601508981	0.0350338861412185	-3.35143951040891
Rabep2	80754	1	181010305	1.07124702168246	0.0614981837976871	-2.78874763635066	1.1202065297653	0.000738228382000297	-7.21125732053188	1.08510988368	0.0325045253732278	-3.42637595708658
Atp2a1	116601	1	181026608	1.82174426825935	7.16031541473992e-16	-34.8728074555645	1.41618204049648	2.3810524181701e-06	-12.9479679755107	1.25924404342911	0.00768336341457274	-4.86869788308648
Sh2b1	89817	1	181048622	1.22974421236453	1.69951194197486e-05	-10.9825843480831	1.04807434246514	0.310010247076303	-1.1711499269644	1.08315587704507	0.129263560134063	-2.04590185710007
Tufm	293481	1	181073788	1.09153004628933	0.0479167856604917	-3.03828940462648	1.01824744641559	0.670589520894485	-0.399598071534249	1.02374804780698	0.624271840232518	-0.471169364078607
Atxn2l	361649	1	181078298	1.0363823554572	0.00671401526586815	-5.00355810669019	1.02934625028151	0.0187624336229559	-3.97589861977933	1.04509032847137	0.00201936103227425	-6.20497413826527
Eif3c	293484	1	181134604	1.09067888886311	7.91993124105138e-11	-23.2590534988313	1.05805771853229	8.24719642472296e-06	-11.7056372426784	1.05075319225749	0.000622714798542624	-7.3814219312444
Cln3	293485	1	181156071	1.58697529950422	9.81307385254716e-08	-16.1369651807656	1.33908145019232	0.000703158818324478	-7.25992777655553	1.2380416876929	0.0363161297009695	-3.31549329202374
Apobr	499264	1	181169025	1.11285568172196	0.0483031520170592	-3.03025846130053	1.03611797795743	0.487398490677963	-0.718673234476247	1.14871905389221	0.0120959660066762	-4.41488326984354
Nupr1	100912108	1	181213292	1.1660297203144	4.04036678291747e-05	-10.1165899892673	1.13204810189912	0.000580514155604636	-7.45159637193047	1.17187700222455	8.88349931333802e-05	-9.32872991877274
Sgf29	293488	1	181238459	1.15226383933009	4.61331915673243e-06	-12.2865629694102	1.139636367032	1.9377479704525e-05	-10.8513990061645	1.10740482903367	0.00258143340571221	-5.95941045071866
Sult1a1	83783	1	181272023	0.96521592231282	0.481564868408138	-0.730714335305856	1.01169718004222	0.820185787334032	-0.198224394467375	1.12782469624805	0.0290552341688216	-3.53855663398585
Slx1b	293489	1	181286195	1.14651070828829	3.52416775440503e-07	-14.8584513406107	1.0157774161321	0.550160823819386	-0.597544636553861	1.07750463482374	0.0120660701139738	-4.41735788810909
Coro1a	155151	1	181295561	1.34420738102201	1.9615182303668e-15	-33.8650576141917	1.06008618776625	0.0983964998759235	-2.3187500459232	1.12961906467554	0.00318395214569481	-5.74963204073141
Mapk3	50689	1	181366656	1.1886320993235	2.51054850791197e-07	-15.19759439264	0.993742608771826	0.841275914570329	-0.17283559365923	1.03530411390692	0.328938197566446	-1.11188539520477
Gdpd3	293490	1	181373505	1.1387905558489	0.0450253863443176	-3.10052880729469	1.02877521463335	0.65494043654401	-0.423210984055897	1.01535925071783	0.833014659706255	-0.182704038283169
Ypel3	293491	1	181384410	1.14255248576762	0.127113949656227	-2.06267135341637	1.11199744275477	0.206659000440972	-1.57668518493959	1.0149408759365	0.880587074712668	-0.127166463587114
Tbx6	365371	1	181388684	0.95476726230806	0.418107359089312	-0.872017039508524	0.998120953965994	0.971961043727386	-0.028439553794629	1.02115838208178	0.725884414088908	-0.320364486076406
Ppp4c	171366	1	181392902	1.29993601865835	6.29212988873083e-09	-18.8839662084907	1.15452936385818	0.00135879126606635	-6.60115974938002	1.11855392666602	0.0311516268107327	-3.4688888100487
Aldoa	24189	1	181402275	1.05704194827733	0.0296268273549921	-3.51907499856022	1.03369525154508	0.169632079090214	-1.77412342793101	1.03018968871323	0.263956517805831	-1.33197089468217
Tlcd3b	293493	1	181433399	1.22027403576447	0.000391913551147292	-7.84446927528226	1.15677575629819	0.00901539003776356	-4.70882215784253	1.08167357141685	0.228836017014844	-1.47474961484233
RGD1563217	499265	1	181440012	1.1786737079145	0.00616520667825824	-5.08883361847387	1.05862818245429	0.33741607268037	-1.08643847313359	0.873284709271162	0.0314343578144557	-3.45985378635354
Doc2a	65031	1	181458390	1.49111490365819	7.47094962252011e-08	-16.409658628052	1.28306805020135	0.000879942332420332	-7.03565418397983	0.900138591976591	0.204801975944484	-1.5857117376969
Ino80e	293494	1	181461406	1.206648744889	0.0151154121095422	-4.19204038618411	1.17270401139141	0.0333072756314768	-3.40197941842891	1.09588579780759	0.262805951379629	-1.33633934658689
Hirip3	361650	1	181472056	1.40559742223428	0.000325923604165895	-8.02884754710959	1.29628638422509	0.00453200872279694	-5.39659001110575	1.10959765166746	0.309977647634903	-1.17125508850613
Taok2	64666	1	181479588	1.06860595103315	0.000490354656668531	-7.62038163954917	0.982746570512404	0.354783366166907	-1.03624791192614	1.02970692965809	0.167277310349365	-1.78810230272509
Kctd13	293497	1	181534534	1.13912758393364	1.04886592371351e-06	-13.7678010501474	1.0293177784271	0.273651743798687	-1.29589898904384	1.10539534768705	0.000564735999611345	-7.47915219334161
Sez6l2	308988	1	181557109	1.48193821710837	3.66347055129198e-11	-24.030025086757	1.10850099084123	0.0925036987640671	-2.38050664862464	1.0796353338769	0.264770018578182	-1.32889368422154
Cdipt	192260	1	181583272	0.933847144066269	0.0552697792603049	-2.8955290069878	0.918719068488095	0.0168678659992898	-4.08234488720752	0.988400066272446	0.770177837697577	-0.261133832752311
Mvp	64681	1	181594734	1.20024927203411	6.05686573070091e-05	-9.71173300484121	1.03997836230645	0.384937143465059	-0.954675221750444	0.998202234140366	0.971458200983344	-0.0289570363261329
Pagr1	293500	1	181622708	1.60707423367312	1.06093279812208e-07	-16.0589471315774	1.20039415507061	0.0416410891063636	-3.1786678802853	1.0121106273963	0.908673145783758	-0.0957698250628898
Prrt2	361651	1	181625243	0.986375593578056	0.773927671954956	-0.256276856845481	0.978585489711212	0.635769807792097	-0.452918718590986	0.969005097373928	0.531174729425415	-0.632664254569344
Maz	691842	1	181630618	1.04888185642666	0.441590145433417	-0.817373099862865	1.07516053632599	0.233613642942691	-1.45408662672536	1.00156609949808	0.982651256580774	-0.0175009963695716
Kif22	293502	1	181635347	1.01933502278098	0.759447912179052	-0.27516354102421	1.03168628945992	0.600607733917637	-0.509813246530071	0.975442235761265	0.722842542784328	-0.324563863689107
Zg16	171449	1	181657722	1.92461017481219	1.92780687891038e-13	-29.2772231842915	1.26933822020189	0.00579835725057412	-5.15018063420734	1.04029914682195	0.700335863469373	-0.356195254052077
LOC308990	308990	1	181702560	1.31270349505477	6.04841170067609e-08	-16.6208850351902	0.993282668070764	0.882848089302099	-0.124602132474105	1.05733373762588	0.294171407308708	-1.22359266347562
Qprt	293504	1	181718192	1.1538624608771	4.6939370053828e-06	-12.2692388808678	1.04686855161143	0.124045838952264	-2.08710411271797	0.973923673595496	0.449082245348779	-0.800549233518114
Spn	24796	1	181746937	1.18291911970104	3.63051860985047e-06	-12.5261350521647	0.965825300374975	0.317948583847224	-1.14586559528957	0.962137529186941	0.342871652159477	-1.07039909379835
Cd2bp2	293505	1	181809399	1.23538562538415	8.32117474705188e-07	-13.9992922105332	1.01252048221355	0.764344104165289	-0.268737193092299	1.0411498862303	0.389123869250772	-0.943857556101177
Tbc1d10b	365372	1	181814972	1.03652712191965	0.504933807260039	-0.683327933030416	1.05878476090321	0.241023819150471	-1.42285951572605	1.22435060127503	0.000317797857363436	-8.05409504597553
Mylpf	24584	1	181829787	1.06470089934943	0.341527804346715	-1.07432618499359	1.06440231639724	0.303212671471425	-1.19332083363527	1.27194596535061	0.000707403218843089	-7.25390973095856
Septin1	293507	1	181832700	1.12603640648309	0.000187270491173051	-8.58295650938838	0.999735428966599	0.993180033403835	-0.00684332884879535	1.08418809744248	0.0218007382880227	-3.82581144333749
Dctpp1	192252	1	181877440	1.09030569129117	0.000681785190121093	-7.29079592023137	0.986267758060183	0.581908657128321	-0.541441790083006	1.02307933106444	0.422431207001152	-0.861728669108032
Sephs2	308993	1	181893146	1.09663612344475	0.00214952444079703	-6.14250865163572	0.987725929670833	0.672597200946511	-0.396608641227132	1.05084984764973	0.137638408776116	-1.98312525888606
Itgal	308995	1	181918183	1.13795888419228	4.69189234022005e-10	-21.4800149448046	1.008916310694	0.663519245920944	-0.410197418967494	1.04687894893552	0.0586246586699571	-2.8365998744935
Zfp689	286996	1	182067178	1.02064961836809	0.356260340844089	-1.03209352088977	0.969779504650201	0.163781343006896	-1.80922301510719	1.04804342898091	0.0775397495624872	-2.55696457652936
Tmem265	102554586	1	182172704	0.979383397270002	0.438122580145546	-0.825256544414137	0.933546083356835	0.00982288070473885	-4.62304084884662	1.048893395271	0.128969508803635	-2.04817926842257
Phkg2	140671	1	182184585	1.12638211359863	0.00471252857066677	-5.35753066348543	1.0337641661973	0.412096589175264	-0.886497517363528	1.17908261832607	0.000423382379071657	-7.76723481781576
Ccdc189	691909	1	182197176	1.14393673164073	0.141238056227006	-1.9573084702157	1.10745391021269	0.242428024804193	-1.41705041759106	1.08600907892688	0.410293679707505	-0.890882083728915
Rnf40	266712	1	182202615	1.04367014077946	0.532441408155786	-0.630282419084808	1.0508229591709	0.450343582174158	-0.797744471605215	1.06166761855088	0.41364188033613	-0.882754702848093
Zfp629	308998	1	182221016	1.02464877030119	0.478204973149072	-0.737715824285783	1.0428893448197	0.208203167914282	-1.56924090719041	1.06456995828552	0.0880942056182617	-2.42934851871079
Mir762	104797225	1	182323863	0.941843446088559	0.126736626015495	-2.06564415674856	0.97926223660801	0.572678703269117	-0.557430446812758	1.04228365574063	0.275676897486231	-1.28852576030592
Bcl7c	293514	1	182320332	1.35211814480718	0.000910476149297478	-7.00154285430997	1.17605372783962	0.0632617832397822	-2.76047387244436	0.996809010375381	0.974173987442877	-0.0261653594208376
Ctf1	29201	1	182328125	1.21056391967762	0.0149959423844247	-4.19997562217875	1.09556434876533	0.223850105475464	-1.49677862310714	1.02885709355569	0.73068840940179	-0.313768162632122
Ctf2	293515	1	182334061	1.87712464186944	3.17833864312802e-14	-31.0798326809114	1.41595669255849	5.25807482290209e-05	-9.8531605084667	1.10344857149772	0.317898795196836	-1.14602220095354
Fbxl19	308999	1	182360830	0.982834083354852	0.465056922769592	-0.765595466328568	0.975019942550762	0.270705350889381	-1.30672431569584	1.03333495230994	0.210573829642818	-1.5579189527075
Orai3	309000	1	182381196	1.06744063976109	0.0628853791897722	-2.76644158760898	1.0284577622798	0.406942543094544	-0.899083275263091	1.06445716106434	0.0950842554003397	-2.35299188149314
Hsd3b7	246211	1	182412172	1.0300468611308	0.326756453463648	-1.11854017621026	1.03056947006633	0.290668475160737	-1.23557192187735	1.05361509111406	0.0963042521748404	-2.34024280565091
Stx1b	24923	1	182417998	1.7020864947231	6.43406572780918e-27	-60.3081908663753	1.35349504246609	3.33658577463352e-10	-21.8209028689419	1.1544864887045	0.0094812754499545	-4.65843643063061
Stx4	81803	1	182451600	1.1052603159136	0.000288934313803749	-8.14931118356195	1.05567381075012	0.0484981951977811	-3.02622869414798	1.09142005146125	0.00574629896567879	-5.15919928955253
Zfp668	309002	1	182474633	1.05784606774635	0.06364998067441	-2.75435625760155	0.988533157403003	0.704509386519139	-0.350253624071212	1.05685237252327	0.105403762016525	-2.24995695075544
Prss53	499270	1	182495492	1.05329961344547	0.446514126006584	-0.806284241973231	1.15292285699967	0.0309337360734674	-3.47590790832644	1.05479130931805	0.474645111787605	-0.745187887269236
Vkorc1	309004	1	182502491	0.966133131284624	0.576474341256519	-0.550824448057941	1.10778062685029	0.0809222091337336	-2.51426696683609	1.0827802094554	0.222087634557074	-1.50468322474615
Bckdk	29603	1	182515335	1.02456840255549	0.576356160782308	-0.551029474684866	1.16608163605181	0.00024868775116471	-8.2993124598165	1.16999014167197	0.000983822797703686	-6.92406476076349
Kat8	310194	1	182524355	1.0934909185311	0.0123987578795647	-4.39015898239144	1.14635634740598	5.97065828411061e-05	-9.72606827829933	1.07733425731969	0.0561515212094918	-2.87970150627701
Prss8	192107	1	182536229	1.06812281107022	0.280679054060598	-1.27054341877403	1.059491750912	0.323520897774475	-1.12849156813387	1.03268541751396	0.618415400890211	-0.480594877604074
Prss36	497040	1	182543085	1.14986892909768	0.0143030757995043	-4.24728067397057	1.07620414649915	0.181185581957433	-1.70823345831044	1.05024995230283	0.426496753585769	-0.852150523836068
Fus	317385	1	182576545	1.21334134150897	1.37187811187777e-11	-25.0122553373165	1.06026462638939	0.0355309037302649	-3.33735243357708	1.07384398301742	0.0287827220812239	-3.54797999960417
Pycard	282817	1	182601740	1.28416281868431	3.69428869662994e-08	-17.1138927123785	1.00951091514751	0.8350078468073	-0.180314156801424	1.11899370267149	0.0330907296930089	-3.40850210552358
Trim72	365377	1	182613753	1.36005293662216	7.55014483345521e-12	-25.6094543696125	1.12567398196186	0.00829265855665407	-4.79238466683698	1.18330807529837	0.00210232769098273	-6.1647101238239
Itgam	25021	1	182659176	1.41987228950284	1.137842659788e-23	-52.8303230730095	1.20353510783404	9.04757301606826e-08	-16.218184197226	1.1342812028487	0.00193446819816442	-6.24792282326387
Itgad	64350	1	182759785	1.72177348048555	1.07742227805165e-36	-82.8184919391301	1.3431299123204	2.8573047210291e-12	-26.5811423406744	1.26209815319449	1.01879326570821e-05	-11.4943066108923
Cox6a2	25278	1	182788528	1.73642996236426	9.19482910464795e-17	-36.9253053086979	1.52276251610828	1.36830510361427e-09	-20.4096930136555	1.27576892513173	0.00445052582315285	-5.41473302727837
Armc5	361653	1	182820141	1.12444364059581	5.18031058698542e-07	-14.4732306376069	1.08855497317494	0.000179561088207279	-8.62499508365858	1.0360604522505	0.16565676939779	-1.7978372854039
Tgfb1i1	84574	1	182828668	1.20669684810064	0.000366078437617218	-7.91266293709455	1.17277773023856	0.00176760831655111	-6.33812787972266	1.03319540064678	0.589762773424267	-0.528034901879704
Slc5a2	64522	1	182847185	1.76503047456786	8.97455873123753e-10	-20.8314571632108	1.33528220975278	0.00128438318691917	-6.65747668605635	1.01139344746715	0.914782310259469	-0.0890691542969668
Rusf1	361654	1	182852273	1.71017294626889	5.74331107411469e-10	-21.2778150437382	1.45975845274622	9.99831287563041e-06	-11.5130941916407	1.14936419289233	0.182563155424423	-1.70065910870342
Ahsp	293522	1	182884534	0.981553096025969	0.640877629582241	-0.444916745774164	1.02066361019057	0.577499346164186	-0.549047968770057	1.01302862024971	0.749907831838983	-0.28780497088484
Rgs10	54290	1	182946334	1.1559052147408	3.00483697212837e-06	-12.7152872436523	1.20085095416642	3.74823160508197e-10	-21.7045667731613	1.07062531568979	0.041189853820045	-3.18956331945899
Tial1	361655	1	183010806	1.02531930384927	0.201813990990031	-1.6004088424945	1.01641728019059	0.381616634567241	-0.963338748724861	0.991822205677724	0.709969454401007	-0.342533331842661
Bag3	293524	1	183103038	1.14550916100741	1.85068485190754e-07	-15.5025398901513	1.09041950357853	0.000444695888546066	-7.71811990594558	0.957191883598684	0.131020532518274	-2.0324012312822
Inpp5f	309008	1	183190480	1.16790580149827	4.89669938050599e-15	-32.9502150125768	1.02769792999659	0.136467995859339	-1.99166515441671	0.984349210838041	0.475495050356957	-0.743398806394809
Mcmbp	309009	1	183271978	1.17188358153443	0.000499149593969582	-7.60260471962586	1.05577662994524	0.23213272513683	-1.46044597979053	0.999414072879922	0.991297352122896	-0.00874073706266376
Sec23ip	309010	1	183320975	1.13532916370642	0.00127004845728309	-6.66870022389851	1.03387016210644	0.399871525110067	-0.916611970690651	0.998482698688898	0.973564463045311	-0.0267912385447115
Plpp4	309014	1	183830409	0.851217879171475	0.000232108568266264	-8.36830532909528	0.859714271988823	0.000755905537151513	-7.18759414044954	0.830616279926551	0.000190245294479818	-8.56719629488016
Fgfr2	25022	1	184745418	0.896429296580852	0.00353912186316402	-5.64387664386184	0.838794663344849	5.47507905368522e-06	-12.1153038433367	0.917833508319887	0.0477955594543615	-3.04082254224438
Ate1	293526	1	184964097	0.950380991226356	0.0112534639903565	-4.48707928747243	0.968350417649871	0.0882232238467067	-2.42788504170952	0.979051803169458	0.306619645179529	-1.18214724029987
Nsmce4a	293528	1	185102075	0.934304335300485	0.141053268332748	-1.95861767035453	0.963366102861984	0.41353767667295	-0.883006652168763	0.95372163725188	0.372553242277467	-0.987375319087867
Tacc2	309025	1	185139385	1.01605581535712	0.313070085513548	-1.16132819812854	1.05671947828099	0.000134873016797732	-8.91117683849607	0.980687446159107	0.244875020612532	-1.40700731854171
Btbd16	361658	1	185335729	1.07932377140957	0.0188426466227959	-3.97163254078318	1.26988063813336	2.99235833175589e-15	-33.4427145786821	1.10308712643716	0.004221460201374	-5.46757419150214
Plekha1	361659	1	185428048	0.981996795476303	0.514778908278172	-0.66401777481011	1.19049678205618	3.9362781061371e-12	-26.2607854821876	1.06588377430998	0.0272052470557382	-3.60434541782328
Htra1	65164	1	185497815	0.986971017116814	0.712203234796239	-0.339391966171466	1.18548678039674	7.48455676962252e-08	-16.4078389436494	1.03550174302271	0.333689134343833	-1.09754545490617
Dmbt1	170568	1	185617469	0.885718405887598	0.000245425608440688	-8.31251667725792	1.01171384676013	0.718574712549212	-0.3304855948061	1.06066495669192	0.103649854056588	-2.26673684814198
Cuzd1	117179	1	186089422	0.853743951790163	0.00164646696953086	-6.40912351736891	0.871401233209177	0.00516641259977533	-5.26557671917117	0.851651774218013	0.00364988507349327	-5.61305959859763
Fam24a	499278	1	186120728	1.06901036666726	0.362345587978622	-1.01515685963283	1.08698825490226	0.232339454258149	-1.45955581179279	0.912515050235278	0.217304568119837	-1.52645536976015
RGD1305014	309029	1	186132838	0.992085349156224	0.873476528584918	-0.135274020307204	1.01952986984121	0.693241613889337	-0.366376691365278	0.975090553686279	0.637916588884324	-0.449547742610184
Pstk	361661	1	186157730	0.975343613752878	0.651901889826687	-0.427861204104032	0.945544036274961	0.295792516759016	-1.21809702733844	0.935212015851949	0.259631654430064	-1.34849136618486
Ikzf5	309031	1	186170788	0.950419869072355	0.462625541327662	-0.770837318154562	0.892604027061192	0.0801807642550224	-2.52347164007184	1.02959152723716	0.689398440827178	-0.371935886539327
Acadsb	25618	1	186189037	0.869881511230403	0.00759006508202611	-4.88091511290436	0.892765678640014	0.0237319631088338	-3.74093248507735	1.01752214035183	0.747674435843267	-0.290787641953621
Hmx3	293537	1	186313237	0.928047757171773	0.209061149409592	-1.56512848890364	0.952065713465328	0.397206752018693	-0.923298347915589	0.928408813465737	0.255440559231681	-1.36476554129019
Hmx2	293538	1	186319110	1.18512700900829	0.0889464454895083	-2.41972082643875	1.2287418559307	0.0426356895609507	-3.1550635933303	0.971023435712574	0.803940081503804	-0.218230538073114
Bub3	361662	1	186330358	0.836068368429367	7.09151327203095e-10	-21.066952174649	0.906410418419487	0.000388495766533178	-7.85322828517044	0.992114502926769	0.786479468209187	-0.240188662089414
Gpr26	192153	1	186767062	0.797627142089093	2.22185714797483e-05	-10.7145820656598	0.835285623539534	0.0005119353613304	-7.5773121882962	0.96375642941705	0.523247647590832	-0.647700413431386
Cpxm2	293566	1	186836797	0.770805389519414	5.93687807953367e-08	-16.6394973245773	0.838617696239105	0.000111729742714873	-9.09942761414756	0.94361571529021	0.253418955934947	-1.37271120751984
Chst15	286974	1	187031308	0.837359394074105	2.38987530353216e-10	-22.1546097396125	0.85555439134725	2.25648555376896e-09	-19.9094572987343	0.933280310080607	0.0145724604206203	-4.22862180408049
Oat	64313	1	187347862	0.952659017147003	0.00472793122027547	-5.35426754630322	0.963439418492149	0.0195777908464867	-3.9333594752888	0.969283667147341	0.0722561462619914	-2.62753788623767
Nkx1-2	293568	1	187388711	1.23328386077679	0.00685984128435621	-4.98207097390322	1.08896174372013	0.291397803229544	-1.23306592392637	0.873604346685074	0.152715536689234	-1.87917832544199
Lhpp	361663	1	187403451	1.11483884949747	2.41213060585385e-05	-10.6324150392073	0.996862756223983	0.901428761415551	-0.103774261740113	0.933004023912657	0.016378963425616	-4.11175748548909
Fam53b	309060	1	187500066	1.11702654671033	1.22641041629702e-07	-15.9140041090261	0.927834996256136	0.00024518792632852	-8.31348559521031	0.982347428674855	0.461912359355818	-0.772380104259439
Eef1akmt2	361664	1	187616837	0.968105831654901	0.328447260577654	-1.11337900013314	0.838745022454304	2.70326701264168e-07	-15.1236346047316	1.04439774270117	0.24428439080094	-1.40942219632935
Abraxas2	293570	1	187647078	0.997066572501212	0.90250078900209	-0.10258571453494	0.954923354409161	0.0461119957452417	-3.07668215143512	1.05054171335471	0.049686546457886	-3.00202107753642
Ctbp2	81717	1	187782640	0.991327945253648	0.696559981943131	-0.361601370384697	0.966433487581994	0.106372398758821	-2.24080914588868	0.996610508557301	0.885949546122722	-0.121095275683939
Tex36	499279	1	188390062	0.777838522939057	4.68562282482798e-16	-35.296862640852	0.831205065096587	1.57764968243739e-09	-20.2673296401588	0.986695709550484	0.692435439914848	-0.367540272826389
Edrf1	309069	1	188441634	0.854303272793046	7.39503547227294e-08	-16.4198718510096	0.922075399381187	0.00368064260076726	-5.60466792227184	0.996732494322642	0.915951740362975	-0.0877916008891796
Mmp21	293573	1	188480186	0.955556959111165	0.512654805976527	-0.66815255313864	1.03982683051414	0.580061303563553	-0.544621485227849	0.91364866550561	0.261974222041659	-1.33950916921554
Uros	309070	1	188491708	0.811916131542291	0.0261080872681544	-3.64551015563185	0.880300443553337	0.159664649682415	-1.83467960278834	0.791932719949014	0.0228165322972127	-3.78026990502534
Bccip	361666	1	188512544	0.824839896812939	0.0501401791357841	-2.99293261354628	0.867467335983993	0.133986160018231	-2.01001876781136	0.782488680733061	0.0220538611451957	-3.81426758379335
Dhx32	361667	1	188524512	0.97604585137658	0.690380706305983	-0.370512085278402	1.08210784080446	0.189846647871748	-1.66153864918	0.974983892567068	0.695473909962303	-0.363161780957334
Fank1	309071	1	188577575	0.888491676134341	0.0111535462821547	-4.4959977794327	0.984774054646747	0.738882070184673	-0.302616951032533	0.945474194852412	0.255896934998741	-1.36298051322794
LOC100302465	100302465	1	189059744	0.833859518257945	2.06548797531714e-08	-17.695314237796	0.882663829031801	0.000115560528705945	-9.06571610721277	0.992969061457214	0.833030277572888	-0.182685289849338
Dock1	309081	1	189467143	1.00360902015534	0.901804277729705	-0.10335776946049	1.04266378199619	0.121371951449935	-2.10889546947343	0.970772317988461	0.352659306649893	-1.04225282506255
Insyn2a	100233213	1	189697859	0.886965572562634	0.0584164234270475	-2.84015820561787	1.03016815088258	0.627037376777711	-0.466749128040283	0.913785205830222	0.231968668629236	-1.46115296544768
Nps	100360071	1	190077040	0.837225929545352	7.57228042009908e-07	-14.0936013844751	0.87054596093971	0.0001055141232008	-9.15666574480594	0.907622209709216	0.0201845065317885	-3.90283997224937
Clrn3	309082	1	190319025	1.06326844600192	0.00646430091012724	-5.04146040715636	0.970994771999743	0.172045578184974	-1.75999584782466	0.943467016547252	0.0220995545321227	-3.81219782757911
Ptpre	114767	1	190449774	1.14610720468802	9.63383073132217e-11	-23.0631550848079	1.02521284490782	0.231968719175325	-1.4611527475472	0.992639582240373	0.766655881733571	-0.265717233135989
Mki67	291234	1	190496319	1.04005147043967	0.00315649552593798	-5.75829287756993	1.03625714337379	0.00607241171643424	-5.10399943545065	0.99557007156134	0.770185139046258	-0.261124352715733
Mgmt	25332	1	191711096	1.03112268869268	0.0608006054687317	-2.8001555316923	0.960442422446678	0.0118219858384529	-4.43779427447841	0.965032330925664	0.0617692880815578	-2.78434899465145
Ebf3	361668	1	191996730	0.952706053142183	0.15876616746	-1.84032280412719	1.00822721897022	0.803368086153043	-0.218942281329844	0.96463133271055	0.360451607456507	-1.02039756855901
Glrx3	58815	1	192241781	0.931509174391765	2.22569297024394e-05	-10.712857150541	1.03745314128643	0.0144406695647641	-4.23770677784148	0.996248596708267	0.830275883838341	-0.185997243254191
Tcerg1l	361669	1	193012937	0.961659344110362	0.38176997872012	-0.96293700168798	1.06254722893027	0.179622994753773	-1.7168950981594	0.98700044493646	0.798440306700221	-0.22509507091521
Mapk1ip1	499280	1	193655321	0.922634555663012	0.0798187258683967	-2.52799714204976	0.935620684368501	0.14176552782493	-1.95358079863527	0.886224686987065	0.0199736757668632	-3.91334008405237
Ppp2r2d	246255	1	193665963	0.963606656891989	0.37516096642239	-0.98040010131745	1.02542282919613	0.520473428862646	-0.653016441485414	0.985377911667594	0.739533477235375	-0.301735727760777
Bnip3	84480	1	193708164	0.870646168327769	6.39473848550388e-05	-9.65744992436372	0.971334879126505	0.383814163540686	-0.957596792648374	1.04566529302546	0.221040323623353	-1.50941013427398
Jakmip3	365380	1	193811513	0.883275732151671	0.00857740270861089	-4.7586241259237	0.962053199668444	0.407526436607143	-0.897649473295965	0.941470795749519	0.240506700426374	-1.42500732942369
Dpysl4	25417	1	193883106	1.06002955025866	0.50546936323926	-0.682267849204452	1.09533859220065	0.300009082391281	-1.2039425301466	0.821617921638385	0.0315673380111431	-3.45563230017191
Stk32c	365381	1	193900718	1.01114985113027	0.84920619976138	-0.163453248471514	0.958105884243593	0.454272675463681	-0.78905765448464	0.85412632946158	0.0118402568504506	-4.43624995631135
Lrrc27	499281	1	194006501	0.920053784139252	0.110770081066654	-2.2002985676069	0.964322877347285	0.481689869979435	-0.73045479529631	0.932975336302182	0.236524199733352	-1.44170475183102
Pwwp2b	361671	1	194041341	1.05612425881726	0.0494393560559511	-3.0070084906758	0.956940609179036	0.109871639711237	-2.20844250627735	0.912160120575337	0.00365602785977111	-5.61137800513177
Inpp5a	365382	1	194190393	1.05583067071676	0.00113144997506187	-6.78425530503739	0.928423917489373	2.29702579957962e-06	-12.9838954024616	0.93099988162689	0.000214195171946063	-8.448622940139
Nkx6-2	309095	1	194381975	0.885761641421273	0.000129867207186129	-8.94899811276182	1.00125797810124	0.967281963719649	-0.0332652399721799	1.00216318839705	0.950198003445551	-0.0510848914254287
Utf1	681901	1	194740339	0.833836401124271	6.85559632579508e-08	-16.4956154433584	1.06610693351168	0.0380113049923231	-3.26987166370206	1.05593665839504	0.116074407013702	-2.15352385373704
Mir202	100314122	1	194754730	1.08715424457071	0.147275200417699	-1.9154523307354	1.25593635008345	2.00842732149483e-05	-10.8155734762721	1.03904231748975	0.544318855740604	-0.608220071958279
Tubgcp2	309098	1	194792141	0.986311981392192	0.798007454569638	-0.225637340009998	1.13759366321253	0.0115440882551427	-4.46158181243041	0.979259184120507	0.705774384608652	-0.348459661104788
Zfp511	293586	1	194817697	1.08141793606762	0.369987660845075	-0.994285622967324	1.20935372637783	0.0220256154344688	-3.81554916500913	0.962954782566188	0.714755163090113	-0.335815224175008
Msx3	114504	1	194839041	0.976114969896767	0.722321671043877	-0.325284711545733	1.05201172295366	0.435280914813894	-0.831763675139026	0.943786917721624	0.386613098234388	-0.950330832196253
Caly	192349	1	194862671	1.06722871122061	0.363892272392153	-1.01089741011532	1.04533676291314	0.524947633328711	-0.644456767406031	0.983101823710507	0.810835266380687	-0.209690369567415
Prap1	60574	1	194883078	1.30638911982333	0.000413205240379981	-7.79156613836944	1.26213041499344	0.00154224763691617	-6.47451442210707	1.27983059693327	0.00333576960992078	-5.70305185864486
Fuom	293587	1	194888535	1.19468661086052	0.00862637311937539	-4.75293112648963	1.11910095552979	0.0817596707218965	-2.50397117990892	1.14748599628788	0.06560665807676	-2.72407809310981
Echs1	140547	1	194895036	1.22524798299675	0.0204838933577792	-3.88811639151825	1.12939786094998	0.160306230780396	-1.83066935062486	1.15802358468461	0.159528978798486	-1.83552968800304
Paox	293589	1	194903267	1.00594966344939	0.881169167632756	-0.126505653734673	1.06185864297873	0.103407069511627	-2.26908194872633	1.07679913541157	0.0719779081323181	-2.63139603854408
Sprn	541462	1	194946879	1.00082593872207	0.990511812892571	-0.00953348672325904	0.955773186546602	0.517453745831165	-0.658835137873642	1.15367371017445	0.0899068049410452	-2.40898164580813
Olr286	365384	1	194957151	1.20652362031643	0.0345629713486554	-3.36497236221846	1.20925165635773	0.0287848212517947	-3.54790707064281	1.11722651382825	0.244797107776428	-1.40732554305254
Olr287	287001	1	194976929	1.33432621271773	0.000216615560212291	-8.43738638750908	1.21550720211517	0.00625941936641679	-5.07366785114052	1.09380797451598	0.198960014660784	-1.6146514057999
Olr288	293590	1	195003659	1.47077476266398	6.29652829638653e-07	-14.2780972335181	1.16748180083381	0.0295831677642284	-3.52054973601252	1.14415351983667	0.0563647072974289	-2.87591207348362
Scart1	293591	1	195020750	1.20748167354564	0.00367355816022822	-5.60659456065464	0.881594255876515	0.0369763760722114	-3.29747605479079	0.987510025241922	0.84407596978425	-0.169512776844267
Olr289	405041	1	195160617	0.945696592552233	0.254657125539361	-1.36783724434514	0.833241938699947	0.000144175995451713	-8.84447581401836	1.04795857604134	0.340225102740377	-1.07814781355806
Olr292	293594	1	195209804	0.970977739232054	0.602245006547572	-0.507090928849762	0.861424352056356	0.00418153726252967	-5.47707633389945	1.05807313296737	0.319696258478046	-1.14038392621271
Olr295	293595	1	195235583	0.895210422494094	0.0464680500837282	-3.06899029752035	0.846742964392119	0.00140479548856671	-6.56786354653027	1.1123838947153	0.0625677003595047	-2.77150610273175
Olr297	293596	1	195264681	0.988177383772048	0.824435058852344	-0.193056904363092	0.97721356008071	0.657687503888553	-0.419025378568643	1.1438904362327	0.019414513535946	-3.94173437220585
Olr298	293597	1	195315038	0.922871457127715	0.0907026665590746	-2.40016852252392	0.864274518818149	0.00150688702515073	-6.4977093288694	1.06799963020309	0.16860134087443	-1.78021828045413
Olr299	293598	1	195334233	0.99867593598677	0.981235789681394	-0.0189424918437384	0.906451342989702	0.0639463324445706	-2.74971110296043	1.06632326151713	0.238400709668108	-1.43380236699962
Olr300	293599	1	195362981	1.05501294179494	0.411067690859576	-0.888997380091948	0.943280126308913	0.335619006574502	-1.09177867138459	1.11125964399998	0.0854102373734874	-2.46028930980435
Olr302	293600	1	195393485	1.0412591192671	0.519522906067222	-0.65484437688897	0.978022267610465	0.707901089602033	-0.345450898999855	1.1100383438882	0.0920935925953806	-2.38494990822372
Olr303	293601	1	195417480	0.91686873118239	0.115470475965617	-2.15874040104179	0.886833702225189	0.0253567137362636	-3.67471174234211	1.02736472890773	0.623429012533294	-0.47252037353821
Olr304	405925	1	195454589	0.95989327854951	0.495992237247703	-0.701195003089959	0.92441340665847	0.169778528267932	-1.77326046617536	1.10160770995078	0.111851223488517	-2.19058565245123
Olr305	293603	1	195492445	1.02789495787213	0.67716613421124	-0.389838638521706	1.00058417949875	0.992429244844939	-0.0075995587908092	1.23445683696897	0.00198632039970665	-6.22147139721388
Olr306	405040	1	195517786	0.911553970952843	0.146531818941447	-1.92051267996868	0.889709495640939	0.0410613277519387	-3.1926885310428	1.11337863748443	0.0916678453351058	-2.38958361186519
Olr307	293605	1	195581371	0.889121006186134	0.0269172132640493	-3.61498929873016	0.8698319031783	0.00513802824342687	-5.27108588334052	1.09427441765283	0.083101552874284	-2.48769189048084
Olr308	405304	1	195610776	1.09808915831961	0.13363920424223	-2.01261161599926	1.0488941255982	0.392176782209354	-0.936042565826485	1.17901870730054	0.00818075676584288	-4.80597061848493
Olr309	293607	1	195639216	1.02926118680089	0.609869901473234	-0.494509620834785	1.06538253934205	0.231100351922659	-1.46490323888747	1.18352105454104	0.00257853095639744	-5.96053543896168
Olr310	405039	1	195652234	1.08108787870062	0.162626046637962	-1.81630190627187	1.06239388841495	0.258023092206508	-1.35470619338944	1.13065210771443	0.0319276016532701	-3.44428438772076
Olr311	365385	1	195702019	1.06531369211191	0.318415272868284	-1.14439885861117	1.05196894813635	0.387119737333031	-0.94902123501293	1.09928472093216	0.131372487576795	-2.02971857402654
Olr312	405038	1	195730853	1.08759899083447	0.18129893960923	-1.7076080100568	1.01115904500593	0.844822786432506	-0.168628393817537	1.12002184425928	0.0503234949693118	-2.98928321412679
Olr313	405926	1	195754003	1.28133826142205	0.000247394866808197	-8.30452484677329	1.16666077939472	0.0124509362260239	-4.38595946002129	1.14899086715604	0.0265883913403908	-3.62728057422634
Olr315	293609	1	195779448	0.806258765289779	5.42996850078676e-07	-14.4261623179894	0.85769084460952	0.000341259927794538	-7.98286611945007	1.18965909518588	7.7261436604474e-05	-9.46831560648439
Cyp2e1	25086	1	195840343	0.825432720452739	3.22364531668758e-05	-10.3424126598121	0.794158358968273	5.63768826711837e-07	-14.3886215511894	1.0199258074105	0.687383005074959	-0.374863638359146
Syce1	502372	1	195852171	0.739209965376566	5.42336527610248e-09	-19.0325493145234	0.73971939790178	4.09582808895473e-09	-19.31329692056	1.0199304070039	0.72167635827133	-0.326178497828548
RGD1309350	293613	1	195905763	0.791054742132343	1.49241537634879e-07	-15.717699785545	0.759045313094371	1.71308425277184e-09	-20.1849704344754	0.98657076783955	0.781200632039758	-0.24692327091727
Scgb1c1	309100	1	195923803	0.807376903900493	1.68127932555319e-05	-10.9933704580461	0.851569361926402	0.000850522874030984	-7.0696592516858	1.05614070122608	0.266573265727001	-1.32210615485916
Odf3	365387	1	195926041	1.19468043398774	0.0281913184278714	-3.56874120560349	1.20840775455308	0.0149462726698967	-4.20329332997012	1.03692456021305	0.656032399755162	-0.421545101387013
Ric8a	293614	1	195935162	1.08046641944165	0.347401823436847	-1.05727317637818	1.07256266468524	0.360794551715399	-1.01944659147476	1.02376507452086	0.787960189960876	-0.238307710754672
Bet1l	54400	1	195931413	1.07381668719948	0.386592228065195	-0.950384815707459	1.06435314219244	0.416167816415951	-0.876666695220697	1.02735694556731	0.757317890998845	-0.277972178423547
Sirt3	293615	1	195942071	1.07343030439456	0.233170603100854	-1.45598489119606	1.04336147336844	0.452623847459778	-0.792693857246378	1.06999844203226	0.282787596216645	-1.26305920654169
Psmd13	365388	1	195964617	1.07013227955272	0.346337778651296	-1.0603407412591	1.09008885711253	0.203979551128292	-1.58973552972944	1.06328001297053	0.421128729805057	-0.864816720529887
Cox8b	25250	1	195977183	0.862681539651157	0.000154601729111127	-8.77465823745483	1.13468795331476	0.0005593347939248	-7.4887623483009	1.02877232011361	0.506983730170777	-0.679276366298806
Nlrp6	171390	1	196004953	0.938588210125291	0.0664851758328599	-2.71077627597726	1.15221674460435	1.42733696185926e-05	-11.1571150213027	1.02270879538314	0.528389205685563	-0.637922134843984
Ifitm2	114709	1	196051539	0.969976063928637	0.409554956378731	-0.892684181082446	1.10863055825849	0.00168459896526319	-6.38622774631614	1.00548366052606	0.886577685308318	-0.120386525825824
Ifitm1	293618	1	196067244	0.980071274435108	0.533901583838956	-0.62754375693431	1.11652134237002	0.00025733704705111	-8.26512386516598	1.01673276028627	0.64859784934163	-0.432942400961426
Ifitm3	361673	1	196111026	0.952340438010067	0.0897805991331404	-2.4103863723031	1.1172566132715	1.27406401477675e-05	-11.2707136620051	1.01971822614386	0.510859927689253	-0.671659840465624
B4galnt4	309105	1	196171394	0.904014050127162	0.00170917150839464	-6.37174652388949	1.00302698230101	0.920160593919601	-0.08320706556437	1.05707508383505	0.102402269403722	-2.27884640447658
Pkp3	293619	1	196187835	1.30819127606258	0.0005322498434701	-7.53839754828166	1.07175263134352	0.347150708825401	-1.05799627394308	0.985018718937496	0.853456523140117	-0.158460677541157
Sigirr	309106	1	196199462	0.957079247836843	0.210209143223135	-1.55965232375391	0.882491523777127	0.000366312760369724	-7.91202305294208	1.12732693799468	0.00142491261578836	-6.55364478939559
Ptdss2	293620	1	196241439	0.989534103903496	0.744915470462203	-0.294484529506772	0.998903217808142	0.971441203856848	-0.028974532987519	1.10776688863969	0.0027383063945387	-5.90041565387026
Rnh1	100360501	1	196269297	1.13287999975299	2.90427791642694e-05	-10.4467406713378	1.12782928579435	3.09083514533472e-05	-10.3844841370068	1.11139896564443	0.00133587930893384	-6.61816554557274
Lrrc56	365389	1	196300815	0.989832761640869	0.869521391370045	-0.139812343569726	1.09345286350647	0.13303419854422	-2.0171490519017	1.1893201616465	0.00668845599585607	-5.00737222432539
Hras	293621	1	196296390	1.14322820791889	0.10376453006196	-2.26563108088727	1.24804019348378	0.00507316771467313	-5.28378986068916	1.2602602687153	0.008806703121844	-4.73224212906683
Lmntd2	309108	1	196315112	1.06108408749347	0.3789008886938	-0.970480615502956	0.981802668818158	0.7675110876089	-0.264602353229172	1.05523931236255	0.412318936570451	-0.885958111217878
Rassf7	293623	1	196321849	1.08347651524725	0.289581327214295	-1.23931909840055	0.963271548997361	0.585201206454526	-0.535799548227689	1.01658045851884	0.823037858463468	-0.194753078799916
Mir3574	100526589	1	196326337	0.933367374258873	0.179295478785794	-1.71872011460758	0.94041917391989	0.21263598744083	-1.5481735543945	1.06538626927681	0.188101917318256	-1.67077134964759
Mir210	100314053	1	196326343	1.45369520741327	6.81971854248135e-06	-11.8956923563914	1.34888376286539	0.000173279031756562	-8.66060736246635	1.06907931127823	0.438980335808321	-0.82330066005754
Phrf1	245925	1	196334035	1.21812409690957	8.41777264970251e-08	-16.2903354816068	1.10471881707521	0.00567766031829574	-5.1712160469027	1.20743302122356	2.80385071285886e-06	-12.7845168309871
Irf7	293624	1	196367380	1.1747020953176	0.00562692956885171	-5.180191355252	0.99228632561121	0.890655368153422	-0.115797718530659	1.11638697998809	0.0754533368304432	-2.58424086902794
Cdhr5	171554	1	196373110	1.47581045075097	1.39048686155344e-05	-11.183271519044	1.15403403849221	0.101354585389058	-2.28913016399895	1.22060091148715	0.0431821853844322	-3.14232724414254
Drd4	25432	1	196396366	1.84957342441706	2.22258900587339e-13	-29.1349334736815	1.54024229716115	2.38435445534336e-07	-15.2491672318745	1.13808115500347	0.174330890537251	-1.74680011589812
Deaf1	83632	1	196401857	1.07717777736591	0.183432714908687	-1.69590735497662	1.09476129559472	0.0823185070147409	-2.49715932398207	1.03007279326442	0.629578264200306	-0.462705105663724
Tmem80	309109	1	196435375	1.1455585249984	0.0574465729530291	-2.85689992915545	1.11085040476051	0.11743737350543	-2.1418500789315	1.05532681397755	0.50491626204758	-0.683362681183621
Eps8l2	361674	1	196449988	1.10868088702784	0.000279308319887145	-8.18319429710326	1.12728070868316	7.76352612990742e-06	-11.7660739287928	1.09350521878714	0.00394746245142263	-5.53468232386892
Taldo1	83688	1	196493634	1.10039435820326	0.000288227088450818	-8.15176188696703	1.10830478584283	4.84571083561622e-05	-9.93483151509167	1.07604012264494	0.014885239613986	-4.20738518696268
Gatd1	309110	1	196507127	1.0925502417205	0.00135384336622012	-6.60480779344365	1.04015690663297	0.137041601066285	-1.98747074183046	1.09992576506556	0.0013015356507382	-6.64421044186624
Cend1	361675	1	196525154	1.27799559333997	0.000191730364831209	-8.55942052279737	1.09380619597922	0.143421647927869	-1.94196640037012	1.05374531805969	0.452866771856011	-0.792157298618648
Slc25a22	309111	1	196528471	1.15797408616842	0.00627558669554194	-5.07108830103737	1.0486091421663	0.343734674581516	-1.0678852140308	1.07676868633163	0.166748535530334	-1.79126837665175
Pidd1	293625	1	196536834	1.06503771379616	0.243666709114716	-1.41195393369508	1.07126028882375	0.187014151743979	-1.67657098721568	1.02652767944133	0.638993181907751	-0.447861494602449
Rplp2	140662	1	196546365	1.31268295940653	0.00192189860203473	-6.25444172631128	1.26904697204973	0.00484097532978674	-5.33063906413615	1.03376486048367	0.737738794911234	-0.30416545346659
Pnpla2	361676	1	196552723	1.10754205123963	0.134785508427741	-2.00407059052817	1.35926073866345	2.30008674996871e-06	-12.9825637183628	1.0898411343802	0.267878123912196	-1.31722316342832
Cracr2b	309112	1	196558588	0.937273502002236	0.117505673111501	-2.14126866476344	1.13854146178908	0.000697151830095783	-7.26850733721619	1.0334194100512	0.449561821779851	-0.799481899978302
Cd151	64315	1	196564744	1.00264269299304	0.961004373677337	-0.0397763188491138	1.16622993027928	0.00156623183928988	-6.45908264684764	0.990869996329446	0.874334080372876	-0.134292733373281
Tspan4	293627	1	196572176	0.950087730475956	0.39275175984242	-0.934577521035515	1.01696418394586	0.768514410010227	-0.2632959653527	0.927370342172497	0.245206249909983	-1.40565558621563
Polr2l	502374	1	196570051	0.954026023943018	0.479447905281457	-0.735120034395104	1.000596087181	0.992416683803678	-0.00761221573418158	0.898449403299981	0.140642957358195	-1.96153081740661
Chid1	293628	1	196594505	1.02861728627962	0.133411274376532	-2.01431863350565	1.01871074243151	0.305347883038095	-1.18630355223994	1.00430639749594	0.84229702650292	-0.171622563878471
Ap2a2	81637	1	196652380	1.03547480956523	0.0832279885973449	-2.48617158631485	0.96496254901364	0.0651547004553465	-2.73099082981205	0.988380424381769	0.594316610438574	-0.520343087414754
Tollip	361677	1	196961585	0.988213610087546	0.541022957352424	-0.61429356600379	0.984825749960635	0.403373343719897	-0.907892734673855	0.970886405521731	0.144606087614568	-1.93374187045783
Mob2	499288	1	197092972	0.93394127569729	0.00217907239257314	-6.12885600072933	0.940756896045649	0.00569806811930719	-5.16762808802751	0.961772309042833	0.10521020585725	-2.25179496953188
Dusp8	361679	1	197169422	0.947571079977334	0.174112550426637	-1.74805334734702	0.969029853346619	0.426045898157724	-0.853208196362255	1.01768622812293	0.696599155668057	-0.361545133126685
LOC685544	685544	1	197446125	0.971253987724097	0.315880844609512	-1.15239021052604	0.973424958060591	0.354319158894641	-1.03755719322799	0.896592804193019	0.000603801017640542	-7.41226585529954
Ctsd	171293	1	197527467	1.12786785875022	6.51970025885048e-05	-9.63809706265738	1.11300724746638	0.000258086404356744	-8.26221612850181	0.914792649961072	0.00805663848896811	-4.82125887037977
Syt8	60566	1	197591310	1.14315242072722	0.00909637365613705	-4.69987944420689	1.10769097062205	0.0428637296121823	-3.14972927423957	0.817651059477569	0.000635555772833186	-7.36101070905631
Tnni2	29389	1	197595012	2.19198479717114	7.16467068788975e-18	-39.4773695748846	1.37852751493529	0.000582379114317955	-7.44838892312944	0.848435042019086	0.135196965168327	-2.00102256260504
Lsp1	361680	1	197614687	1.79303222682583	2.36162026106548e-17	-38.2845986461309	1.09683136344631	0.172706483944858	-1.75616174997807	0.960286431327247	0.602847460307442	-0.506091082237773
Tnnt3	24838	1	197652535	1.65400917704483	1.88265875784339e-09	-20.0905808262946	0.958512635447865	0.606100653694371	-0.50070921149987	0.827963293406951	0.0462236265187027	-3.07426421510436
Mrpl23	64360	1	197687452	1.03427444519424	0.551741797066436	-0.594675101075996	0.838328166957422	0.00106766911271444	-6.8422774060039	0.913441029015307	0.125601660166198	-2.07463980715165
H19	309122	1	197730698	1.02449059104621	0.776951278098404	-0.2523776357306	0.756325737804329	0.000495366931764595	-7.61021179371304	0.789158914524982	0.00971281649901049	-4.6343089770486
Mir675	100314133	1	197732275	0.753230676534107	7.45924608434795e-07	-14.108641302929	0.77480159349212	1.64615257504419e-06	-13.3170697655677	0.946669998203399	0.318119156563797	-1.14532926021133
Igf2	24483	1	197814409	0.781685277394826	7.11197543503583e-06	-11.853730513775	0.766864595017334	2.44226099392452e-07	-15.2251714038618	0.992180076449418	0.88609853406092	-0.120927122302306
Mir483	100314198	1	197818396	1.0488610052568	0.560119970288748	-0.579604285539002	0.990351467590172	0.904808888022665	-0.100031531038083	0.900078131207472	0.245626979222395	-1.4039412384882
Ins2	24506	1	197843277	0.80408031990074	6.41801209990602e-07	-14.2589872229645	0.796116031349175	1.06136627986559e-07	-16.0585386295392	0.929101791735128	0.100554065068076	-2.29705973525571
Th	25085	1	198071506	0.841583157255564	1.67520555709544e-09	-20.207329958545	0.957120397379975	0.105703690797261	-2.24711546904989	1.01228240421374	0.685621261686556	-0.377429900384562
Ascl2	24209	1	198148999	0.900070792964837	7.71564214484274e-05	-9.46967574932746	0.937859616292209	0.0107320843931592	-4.53451748275613	0.959378105268069	0.134026180013465	-2.00972012487928
Cd81	25621	1	198235861	1.02333002024202	0.333812742607043	-1.09717509410603	1.00263574824586	0.908814749153317	-0.0956140018849306	1.03718320208736	0.171860457318933	-1.76107242610367
Tssc4	361682	1	198253111	1.04176114866428	0.362393461977229	-1.01502474587774	0.972133402911741	0.519100147669539	-0.655658451676756	1.027163801612	0.601251212716256	-0.508742440572507
Trpm5	365391	1	198256020	1.15660093874919	0.00681517315154596	-4.98860380673954	0.9799504308599	0.706539156287003	-0.347376655481808	0.950544389106879	0.398601257886524	-0.919793715446947
Kcnq1	84020	1	198291766	0.998953905563484	0.970749764496522	-0.0296865529699036	0.952602449489285	0.0845349355876633	-2.47059039115407	0.916881124725364	0.00590262634598902	-5.13235788372942
Cdkn1c	246060	1	198655394	0.827048792738853	3.24778492881533e-05	-10.334952261361	0.853369226206003	0.000271880121035885	-8.21014932030466	0.995591478947867	0.928603248025084	-0.0740737056368895
Slc22a18	309131	1	198671768	0.845318244967164	9.58519672436457e-07	-13.857875750481	0.961195397875359	0.208101320394962	-1.56973020060046	1.08446963875948	0.0266257427237497	-3.62587675961394
Phlda2	293637	1	198696897	0.826212332504819	0.00117373576219609	-6.74756365769975	1.02708616847546	0.637528919123398	-0.450155639647621	1.24928336954259	0.00091930734525883	-6.9918900570701
Nap1l4	361684	1	198709700	0.924431942069364	0.00728646472037711	-4.92173679978127	0.982141211109672	0.517161795175824	-0.659399503382411	1.05301439800954	0.0995129788389919	-2.30746720273134
Cars	293638	1	198753737	1.12720236426742	0.0269890020644373	-3.61232582690636	0.962524928003216	0.471219330870938	-0.752431622717709	1.03651858942588	0.562796911401179	-0.574836441672422
Tnfrsf26	361685	1	198802996	0.997676225442592	0.951614315942019	-0.0495954565912337	0.968404942640706	0.370628480857839	-0.992555117414988	1.03159304104636	0.434137632522061	-0.834393669528568
Osbpl5	361686	1	198862071	0.972915715871078	0.503656441105187	-0.685860907823467	0.970720463462269	0.457624141233003	-0.781707084117104	1.05776653796468	0.190309363628155	-1.6591043013285
Mrgprg	309133	1	198948974	1.04533410474717	0.489707856061863	-0.713946277801235	0.961342257833015	0.525595029578891	-0.643224268517617	0.978046456675591	0.75391612613989	-0.282474155702906
Mrgpre	404660	1	198966103	0.943857060980225	0.383418428102574	-0.958628384573734	0.89117097531353	0.0775094405540344	-2.55735553644107	1.0401375349812	0.61509960780526	-0.485971060379365
Nadsyn1	353255	1	198981954	0.987685357579757	0.856007241243773	-0.155476443479244	0.986059599259776	0.832467585765376	-0.183360993903131	1.14254999466568	0.0826584748070339	-2.49303792147171
Dhcr7	64191	1	199015081	0.913558018807027	0.0222555663314302	-3.80516312945862	0.957829859982377	0.254279828970602	-1.36931992951679	1.08557556570126	0.052025064038787	-2.95602967577985
Shank2	171093	1	199169429	0.952038720894241	0.0908593903592074	-2.39844212834533	0.963274455449231	0.199690386616903	-1.61098717884326	0.919646178038941	0.0120376256133692	-4.41971806674148
Cttn	60465	1	199599710	0.912842039105083	0.103000639375337	-2.27302008324422	0.910503509586917	0.0975410572637437	-2.32748188947516	0.880546816238919	0.0388768018827828	-3.24735755887438
Ppfia1	293645	1	199641277	1.03971418064826	0.533874293634689	-0.627594872912575	0.971665939245479	0.638873286132248	-0.448049144531221	1.06777037752227	0.342136433166392	-1.07254569408279
LOC100364769	100364769	1	199696206	0.948035723631523	0.354493706718405	-1.03706468572492	0.927590731729159	0.177459898178743	-1.72901062134529	1.08131087277574	0.202754937144066	-1.59575723538758
Fadd	266610	1	199743200	0.947466294283774	0.134806999041992	-2.00391116017531	0.939906572251958	0.0752612396559151	-2.58679002230867	0.988836076077347	0.775133553739842	-0.254719937069204
Ano1	309135	1	199751439	0.901957627583936	0.0324038848237494	-3.42947696140395	0.876581773878317	0.00363673054577668	-5.61667020266806	0.973255233947689	0.58028763713757	-0.54423137227312
Fgf3	170633	1	200001261	0.805771108673193	1.36450268390655e-05	-11.2021354368535	0.784942087802247	1.66594396142675e-07	-15.607703744378	0.998470940194992	0.975293370043012	-0.0250169608915082
Fgf4	116499	1	200024056	1.2538084813077	0.00474149935017331	-5.35140187469137	1.07581609296432	0.331056003896384	-1.10546772185553	1.0405578481675	0.651466422421295	-0.428529422622932
Fgf19	170582	1	200056656	0.980502805564887	0.776649682334947	-0.25276588956788	0.945028063515968	0.394726936306599	-0.929561053629002	1.05939271895887	0.454033426138582	-0.789584457795131
Bc1	29294	1	200073610	1.16770551144988	0.101320214221838	-2.28946933954141	1.1632771325678	0.0944183539945875	-2.36001979682057	1.09311078814276	0.403462787753196	-0.907671019184981
Lto1	309136	1	200074247	0.921628036630352	0.0949356161943156	-2.35455634141087	0.977027474608367	0.614266695800414	-0.487326087159985	1.03598866216122	0.493226717660588	-0.706786337097993
Ccnd1	58919	1	200089002	0.983639858416809	0.380434078230848	-0.966442367068826	1.00039284669451	0.981306173546172	-0.0188707645980259	0.982158708857894	0.354507014428544	-1.0370271463833
Smim38	246306	1	200366561	0.901679902888116	3.71901032808186e-05	-10.1994678729185	0.925346092402752	0.000797959275359247	-7.13345299520112	0.997979387456626	0.934673794798929	-0.0675576931351222
Tpcn2	309139	1	200416540	1.0036952044186	0.915758981006858	-0.0880020701020081	1.01655075769184	0.619463434157794	-0.478901604420436	1.0495640840748	0.190249636098936	-1.65941819499415
Mrgprf	266762	1	200464100	1.20126397955219	0.0266776210065069	-3.62393022958254	1.29607818410657	0.00172381485477785	-6.36321550532793	1.02404930841543	0.804340958881774	-0.217732021487759
Mrgprd	293648	1	200485189	0.901903743745625	0.12981482494449	-2.04164626748604	0.90107788050705	0.100567162797848	-2.29692948814128	0.929425328915667	0.300173406319776	-1.20339495024985
Ighmbp2	29532	1	200506641	0.89967688765	0.0422301566499635	-3.16462070059577	0.906987460015174	0.0449341004430941	-3.10255829714208	1.06517360695416	0.20392255528826	-1.59001498815589
Mrpl21	309140	1	200529416	1.06612050958149	0.329614733166728	-1.10983078180407	0.922982050671541	0.203484432771244	-1.59216577446417	0.973559193041761	0.695986855886605	-0.362424504046441
Cpt1a	25757	1	200566888	1.14505528899022	4.33796039996907e-09	-19.2558615532212	0.998141889975193	0.935818494014158	-0.0663337379603504	0.981130811054472	0.483737006991523	-0.726213893931105
Tesmin	309142	1	200630144	1.32429328496139	1.04957395454162e-05	-11.4645411407221	1.09051332452508	0.185089223465836	-1.68691728116326	1.0959595594984	0.230715861828031	-1.46656836095126
Gal	29141	1	200650439	1.02759161776782	0.60754740737763	-0.498325069976544	0.938128833084437	0.236478267663922	-1.44189896675691	1.12243063596254	0.0782777154303275	-2.54749232146972
Ppp6r3	309144	1	200693125	1.05871020574786	0.00535374081878707	-5.22995974394869	1.02034089923724	0.311904281382336	-1.1650589286837	1.03207798653843	0.16704755820939	-1.78947672741048
Lrp5	293649	1	200814247	1.04755884123754	0.158615546256308	-1.8412719527926	1.01277791804022	0.693919184031605	-0.365399774778288	0.965183164895634	0.337447145967689	-1.0863463854735
RGD1311946	309145	1	200945241	0.98886089550558	0.690916407760709	-0.369736435382188	0.973019598936323	0.296865828004301	-1.2144749998139	0.981420016594306	0.525731091277722	-0.642965430281047
Kmt5b	361688	1	201000444	1.08361739130637	4.05220966498905e-05	-10.1136631363417	1.03724817122646	0.0484295373253059	-3.02764537608557	1.00364739561325	0.863096694732752	-0.147228549293748
Chka	29194	1	201076860	1.11769175043033	6.78814831520333e-07	-14.2029174542076	1.13844013320883	2.15592891992758e-09	-19.9550441529368	1.04682276024224	0.0799988606710886	-2.52574288602106
Tcirg1	293650	1	201127097	1.09957646124263	0.010101038258286	-4.59511706256816	1.13140839215633	0.000435900952260884	-7.73809551413667	1.10939830279534	0.0147923108191639	-4.21364777246503
Ndufs8	293652	1	201140587	1.11906741602874	0.0397731185315072	-3.22456400866762	1.15145177867815	0.00611999031397238	-5.09619476514341	1.06262945431584	0.350078101449418	-1.04959900239393
Aldh3b1	309147	1	201145309	1.07260813146491	0.0562335531002939	-2.87824166997981	1.04522320154917	0.211481701628001	-1.55361680136392	1.02339583600344	0.580296209927754	-0.544216599036003
Unc93b1	361689	1	201167403	1.17846754052135	0.000429562228711708	-7.75274394062822	1.13131835585133	0.00789785305481247	-4.84116432165763	1.07757040376452	0.175084514159464	-1.74248648358159
Acy3	293653	1	201279851	1.02124486258756	0.542110495977619	-0.612285431203189	1.11532571118324	0.00080989335648917	-7.1186079776209	1.07891078956337	0.0436871035306122	-3.13070233415118
Doc2g	293654	1	201296342	0.920214263711317	0.0184736025711427	-3.99141245391837	0.89869544422798	0.00139388846846558	-6.57565797811897	1.01667512431556	0.658886331888284	-0.417204245110749
Ndufv1	293655	1	201300370	0.947805888232232	0.0942949402496006	-2.36132774667196	0.94127119720325	0.0482366685773864	-3.03163578828899	1.00752817129657	0.824277281664403	-0.19324829880413
Gstp1	24426	1	201337762	0.957404960386693	0.168748094137134	-1.77934824329544	0.939478035206058	0.0391547534147337	-3.240233448469	0.991755775168061	0.800055126778538	-0.223074645215117
RGD1307603	293656	1	201355682	0.963095120018466	0.271081837706042	-1.30533451953534	0.975370559784227	0.446668712418854	-0.805938094673567	0.999669172511374	0.992570442435763	-0.00745729419301888
Cdk2ap2	688405	1	201391469	0.975964772530457	0.548652668117556	-0.600289700497724	0.937192012001291	0.073575758674389	-2.60943967333725	1.03756801062196	0.38798200266124	-0.946796325328387
Pitpnm1	361694	1	201394149	0.990052774467653	0.849083675922745	-0.16359753931444	0.970651218524549	0.545165719689542	-0.606665457714817	1.06561664145664	0.279726522690929	-1.27394285777496
Aip	282827	1	201407287	1.22184011537608	0.00241935049907044	-6.02425616365013	1.01376020025339	0.828560264632228	-0.188065705313436	1.00277161004694	0.97038476220099	-0.030062624071431
Tmem134	361695	1	201419299	1.23686775508303	0.00254650087568681	-5.97303506776109	1.00465960594315	0.944758131936943	-0.0568263292881879	0.992807535023153	0.928317059438591	-0.0743819456702481
Cabp4	365394	1	201428672	1.21642751588236	0.00236119549048732	-6.04858722443892	0.96446225473798	0.574203530406717	-0.554771362922021	1.09954555270825	0.21319320061892	-1.54555647923034
Coro1b	29474	1	201443101	1.17814848018945	0.00558915974843301	-5.18692631645266	0.957137901925669	0.424551702511295	-0.85672148438983	0.998426735643412	0.979639422403269	-0.0205707113458911
Ptprcap	499300	1	201449133	1.545799317639	5.95694722527471e-06	-12.030952418636	1.0476477506525	0.624083361957152	-0.471471326655392	1.06607122921072	0.571827740640795	-0.55891748568381
Rps6kb2	361696	1	201451365	1.08401032823313	0.00958018286778916	-4.64805859868581	1.0287465373199	0.31343679976603	-1.16015753487494	1.00121707271892	0.97152321169954	-0.0288901178102933
Tbc1d10c	361697	1	201477162	1.03479335158287	0.434630579116766	-0.833258852114662	0.946788978118592	0.202873525610076	-1.59517252065339	0.964165657736151	0.467003782761912	-0.761417921213471
Ppp1ca	24668	1	201485117	1.11269991691798	0.0188615034553909	-3.97063228833733	1.0107070876816	0.804805328407879	-0.217154858873442	1.00772631086913	0.877644325975096	-0.130513863120796
Clcf1	365395	1	201514020	1.22469838026051	1.45171459312809e-06	-13.4427652220889	0.988443602161833	0.780455547115417	-0.247877495017072	1.03973932056589	0.415138338455895	-0.879143468621911
Pold4	361698	1	201526737	1.09910269104576	0.000798513406571944	-7.13275880075454	1.02591156025555	0.341413817143779	-1.07465999743204	1.07370504821398	0.0184454728231265	-3.99293631404538
Ssh3	365396	1	201557168	1.06431506400825	0.114514390337354	-2.16705478408267	0.970296547045353	0.42198825475169	-0.862777797675419	1.09253920467673	0.0364189515247962	-3.31266599354308
Ankrd13d	361699	1	201565712	1.03782854608585	0.417649175947033	-0.873113490852841	0.876301706894974	0.00221791674222109	-6.11118692807992	0.975651036332232	0.613009674921227	-0.489374560264721
Grk2	25238	1	201581480	1.04978869666838	0.04485257862425	-3.10437419772093	0.91614048708565	9.95857744461104e-05	-9.21449123042073	1.04257691592024	0.12250823472896	-2.09957702897945
Kdm2a	361700	1	201612430	1.06928808291073	3.22350637654069e-07	-14.9476259470498	1.0178165200203	0.169366577465193	-1.77568981572738	1.02330498304095	0.110519404946889	-2.20256416306294
Rhod	293660	1	201708699	1.15828978472498	0.00124721411261816	-6.68684292484361	0.972849031418244	0.545524501548424	-0.60600755895523	0.999170330245323	0.987128466447315	-0.0129550895106214
Syt12	191595	1	201730366	0.998330181993442	0.974660545918115	-0.025666026638071	1.09084621031788	0.0874553430129972	-2.43662698146515	1.1748855401826	0.00466983497220967	-5.36663154578233
LOC689065	689065	1	201784009	0.857830087784228	0.00508133539489299	-5.28218117892637	1.07036405021903	0.191946460744112	-1.65053879613141	1.23224805238203	0.000474081119811285	-7.65413211206941
Pc	25104	1	201799448	0.987661565328281	0.589544100009683	-0.528405752626046	1.02748114657201	0.212051313514722	-1.5509269887175	1.01782415881084	0.46368493001368	-0.768549987544197
Lrfn4	688721	1	201888569	1.66650064801905	0.000118188502113443	-9.04322973256775	1.58880346421102	0.000494944529514623	-7.61106486326157	0.971197046663057	0.855438766828881	-0.15614076409832
Rce1	309153	1	201899358	1.06877406825725	0.0318027388610424	-3.44820286519905	1.13784563556445	1.4070607649088e-05	-11.1714225002021	1.11683412928805	0.000526819488444798	-7.54865259476878
Sptbn2	29211	1	202002970	1.07869491636637	0.0563809705845737	-2.87562357839338	1.06918937182876	0.0949722491553321	-2.35417054420965	1.03728971297332	0.415367559344369	-0.878591465571957
Rbm4b	474154	1	202047934	0.978237733061145	0.444149722091133	-0.811593561476106	1.0118777388035	0.666404690242842	-0.405858149974737	1.06787984702312	0.0315175482751668	-3.45721080016598
Rbm4	293663	1	202078442	0.968594809536644	0.330657139587812	-1.10667327251085	1.00004222406783	0.998927994271274	-0.00107258073784589	1.05660530945594	0.11725088563792	-2.14343931826918
Rbm14	170900	1	202094571	0.995928250713908	0.889822832657087	-0.116732900502144	1.02881443707424	0.285820247425839	-1.25239217125873	1.05351468501637	0.0908658486892532	-2.39837105038079
Ccs	84485	1	202113792	1.04317708567421	0.564286397549593	-0.572193359295636	1.09241955141466	0.211737417255762	-1.5524083698566	1.21259312311677	0.0158283530119149	-4.14595245270572
Ccdc87	689151	1	202135021	1.05394454121347	0.556135379089388	-0.586743526799	1.10034273477527	0.25610128864009	-1.36218225400451	1.25324445740953	0.0202666821646079	-3.89877701397737
Ctsf	361704	1	202152777	0.902264523100542	0.026018871792775	-3.64893316607014	0.948241236847093	0.236092921728747	-1.4435298153115	0.991111042183892	0.861451282698729	-0.149136774005203
Actn3	171009	1	202159081	0.944932829774759	0.450340306998618	-0.79775174424677	0.967867781520803	0.649017294099691	-0.432295915330012	0.951751698232394	0.532712472747946	-0.629773451126523
Zdhhc24	293665	1	202175832	1.04666439920599	0.669847177330296	-0.400705686151284	1.1049500866539	0.334817194335438	-1.09417058465018	0.914778830856698	0.453487553979154	-0.790787454171456
Bbs1	309156	1	202186150	1.31043108204149	0.00347656014978124	-5.66171193675372	1.18655285728004	0.0630131576463236	-2.7644117228681	0.98019694257745	0.856438912405457	-0.154972286113586
Dpp3	114591	1	202204685	0.856872072858114	0.000307720682133786	-8.0863180626407	0.961553942051842	0.331592362194623	-1.10384888917498	1.0784244202741	0.0980302687971088	-2.322478982724
Peli3	309157	1	202232228	0.787907363911134	7.26817670857303e-08	-16.4371752804816	0.900469654648958	0.011355409342487	-4.47806105453788	1.01021491220911	0.828043564815148	-0.188689511469924
mrpl11	293666	1	202264462	0.936794641143592	0.210084945440388	-1.5602433279565	0.974536077696909	0.601774783403745	-0.507872017618665	0.977842487315367	0.687846226586917	-0.374189973898253
Npas4	266734	1	202281958	1.01294087701708	0.799307602293581	-0.224009423206127	1.08549455754805	0.100160416450671	-2.30098221378485	0.963920150470478	0.524875581530489	-0.644594032037476
Slc29a2	65194	1	202327948	0.942223257724451	0.0938241284845049	-2.36633322273849	1.09043604240559	0.00856460440657843	-4.76011733547897	1.0231558422986	0.542189474802124	-0.612139754127154
B4gat1	293667	1	202343268	1.18018722787769	0.113774921872543	-2.17353315176354	1.17823120162801	0.107773180619275	-2.2277264397786	0.886101262145639	0.298626536221978	-1.20856152903134
Brms1	293668	1	202345766	0.994307401310124	0.941877532588275	-0.0598800207256028	1.05951284361131	0.444933294296614	-0.809830908509141	0.951356822022602	0.546326821362664	-0.604537908386854
Rin1	207119	1	202355729	1.20761070378731	0.0395672293816898	-3.22975404418909	1.12418136017285	0.190015184454658	-1.66065129183253	0.920345652139044	0.410809369039289	-0.889625994373567
Cd248	293669	1	202373676	0.927179596825829	0.274185973598528	-1.29394866706996	1.09355503682061	0.183257077272189	-1.69686531810336	1.07414124863782	0.348880768992225	-1.05302505127605
Tmem151a	309158	1	202387398	0.827230565154373	0.00240056144301362	-6.03205263439766	1.01479516604564	0.800726264972744	-0.222236131927809	1.09835499907576	0.153883682751783	-1.87155826876301
Yif1a	171441	1	202395000	0.996611075217119	0.966720180213125	-0.0338461943667615	1.19917220702614	0.0184355238464301	-3.99347583183698	1.15520549081265	0.109742953819279	-2.20961443119014
Cnih2	361705	1	202399416	1.36965761606612	1.86461000685622e-05	-10.8898735453466	1.11607114341664	0.130731053156215	-2.0346130954765	1.07200910513738	0.412061806357457	-0.886581925453079
Rab1b	100126191	1	202405759	0.941718085319126	0.302197734619406	-1.19667372546741	0.935067621275802	0.236682491171877	-1.44103573574367	1.03982718457381	0.520996832447638	-0.652011317002266
Klc2	309159	1	202414555	0.918392305528847	0.117360024483992	-2.14250893652446	0.903417989848545	0.0547419731073316	-2.90512453094556	1.02644514233794	0.654796186776213	-0.423431256995985
Pacs1	171444	1	202437503	1.17008619598344	0.000510936699601939	-7.57926485096814	1.05947125081746	0.192097023696889	-1.64975470283682	1.00328255696315	0.947981872324682	-0.0534198989303214
Sf3b2	293671	1	202570423	0.900170106742254	0.067515369966746	-2.69540000381304	0.960688324010333	0.453427754017565	-0.790919329686509	0.917242992191852	0.154956163705922	-1.86461301686304
Gal3st3	499302	1	202593692	0.859227896418069	0.0153882987753937	-4.17414787815154	0.966415397959846	0.554811861760137	-0.589126210524634	0.899723021557749	0.101803839647113	-2.28470745802187
Cst6	171096	1	202655322	1.10638546886517	0.123101836381438	-2.0947433281009	1.14193005991439	0.036769432556665	-3.3030884160245	0.965265241905921	0.634982490621818	-0.45415785429352
Eif1ad	293673	1	202674362	1.56233832475925	2.00450743820956e-06	-13.1201121941152	1.64334684623705	6.79282914464209e-08	-16.5048132257389	1.1351014774466	0.235594459938708	-1.44564334217257
Banf1	114087	1	202672170	1.34182815531687	0.000178909869947524	-8.62862839877844	1.42557083180979	3.18792551443289e-06	-12.6561401616653	1.15820262244612	0.0888937028242688	-2.42031397334383
Sart1	29678	1	202690472	1.12189724087958	0.0373756137100103	-3.28673682707138	1.16284419965678	0.00334720026273785	-5.69963102503891	1.04752787311364	0.428945024368041	-0.846426516592062
Tsga10ip	361707	1	202700576	1.14924223422622	0.0508531445385732	-2.97881331889959	1.38044043451791	1.88060471644392e-06	-13.1839171751602	1.0798949052086	0.325717730837492	-1.12172412901225
Bles03	266609	1	202734555	0.989949842833102	0.881818237115731	-0.125769324580475	1.12753438005852	0.0588311439299827	-2.83308390562403	0.986485803157257	0.849841856037131	-0.162704998528565
Drap1	293674	1	202731786	1.06976427260385	0.33717840440321	-1.08714309878668	1.18532741515875	0.00970595528216645	-4.63501563524582	0.972749423633639	0.714840632008198	-0.335695653428536
Fosl1	25445	1	202754549	1.34887612316292	5.36760583466094e-07	-14.4377136826994	1.12288493845162	0.0443751418970767	-3.11507583351107	0.942730178749334	0.367246424504781	-1.00172219983727
Fibp	282837	1	202768132	1.03288571825762	0.483046509348684	-0.727642337318025	0.972448913499288	0.511510975709152	-0.670386235933767	0.946055308003803	0.245874743842677	-1.40293304409277
Ctsw	293676	1	202772572	1.13348690143327	0.180165537189199	-1.71387919966076	1.06161974265437	0.511725180140834	-0.669967555585958	1.04224363813008	0.679191815114356	-0.386851694831526
Efemp2	293677	1	202782395	1.11900937140505	0.181888227408021	-1.70436291568432	1.07482285556418	0.375922343833736	-0.978372689280071	1.01465515316466	0.871048693801588	-0.138057398064755
Mus81	293678	1	202790468	1.19613137377254	0.00698312062379873	-4.96425938134523	1.03528926138421	0.596780682328679	-0.516205599368679	1.0316075290396	0.691697690842992	-0.368606281760537
Cfl1	29271	1	202797799	1.0676923291534	0.112098929372151	-2.18837349959948	0.993627007153193	0.871511606151729	-0.137526096667561	1.05546246989729	0.237192427860401	-1.43888353538498
Ovol1	309164	1	202855265	1.13851607487822	0.000729841467298432	-7.22268321549058	1.03241466489083	0.388845299712324	-0.944573701577032	1.04344256974562	0.333126196422076	-1.09923389255756
Ap5b1	361709	1	202876272	1.09518850216648	0.0113990885254513	-4.47422188068596	1.06100067898782	0.0855253162855718	-2.45894284996019	1.01312812382956	0.736282203090586	-0.306141805630825
Kat5	192218	1	202895753	1.1269309058072	0.000196458087059364	-8.5350614468139	1.09417328759935	0.00360749618330969	-5.62474132530442	1.01926407726702	0.589080576457045	-0.529192302552908
Rela	309165	1	202925001	1.06945340700484	0.0147483234116096	-4.21662586966641	0.987450552996824	0.632141064176031	-0.458642706931145	0.990710230829543	0.757355786954818	-0.2779221399809
Sipa1	361710	1	202938770	1.03789455958172	0.135217282446175	-2.00087229479877	0.955065660531411	0.0538852519391253	-2.92089845744784	1.02165683914909	0.436795311420401	-0.828290588536703
Map3k11	309168	1	202975353	1.07005742397702	7.2826775378885e-06	-11.8300119697092	1.02960928125054	0.0489293256340982	-3.01737835603445	1.02159586627323	0.212069284161671	-1.55084224561821
Ehbp1l1	309169	1	202994116	1.09504851418534	0.0117338080223984	-4.44528102941013	0.955019226011487	0.175196439088232	-1.74184742552525	1.01094892774028	0.785343870670132	-0.241633605307327
Fam89b	309170	1	203015773	1.19902812341132	0.028256333971533	-3.5664376351396	0.928202296980287	0.361343471044136	-1.01792632964902	0.983336349044738	0.862308881695122	-0.148141741070963
Znrd2	689397	1	203017682	1.17786516374195	0.0698063646923256	-2.66203008866708	0.954398542750785	0.581718173743863	-0.541769186085066	1.04117069937152	0.684436630135954	-0.379159216865124
Ltbp3	83838	1	203029877	1.71051908725854	1.74443782735787e-16	-36.2849291461282	1.36101242101436	1.58481292545173e-06	-13.3550441857071	1.06433919036431	0.414499471617858	-0.880683579153419
Scyl1	293684	1	203045874	1.10922754015051	3.48061339268417e-07	-14.8708871104387	1.11264484114986	5.76423523947177e-08	-16.6690082548034	1.02476380969893	0.311689801219785	-1.16574681260368
Frmd8	309172	1	203143218	1.10910281776458	2.76951803512218e-06	-12.7968372474446	1.12178130630638	1.03504028674339e-07	-16.0836553006088	1.01448154367351	0.582622480377856	-0.540215848902134
Slc25a45	689625	1	203167537	1.14309739656477	0.0130535778631631	-4.33869301703037	1.28067951327611	2.86016255696289e-06	-12.7646320966488	0.988550720570019	0.869325960476404	-0.140037125686749
Tigd3	309174	1	203178820	1.03501170126687	0.462046169798521	-0.772090458264698	1.03996231219714	0.379316323536489	-0.96938479526158	1.03056100116192	0.545537029397446	-0.605984594441007
Dpf2	361711	1	203183674	1.19515161181214	2.20556994265484e-05	-10.7219395120765	1.09550908868076	0.0276715579400328	-3.58735018246646	1.01927228527597	0.684402975800845	-0.379208388930236
Cdc42ep2	309175	1	203202003	1.09376979787806	0.0122600671949655	-4.40140786765993	0.986918303987078	0.704500024497367	-0.350266912870704	0.957321727644421	0.254421886340144	-1.36876142000538
Pola2	85242	1	203227183	1.14540794774052	1.23069495043549e-07	-15.9105166407725	1.02747292728819	0.278502264666507	-1.27832908799074	0.963560138243089	0.17643982474034	-1.73477539705614
Slc22a20	293686	1	203258477	1.60701794324815	4.16980482037305e-07	-14.690226421909	1.28975017985668	0.00722019386160571	-4.93087347579996	0.996002718289494	0.970820977943464	-0.0296131964391142
Capn1	29153	1	203275912	0.931210810232287	0.0693003661159771	-2.6693050897414	1.03728569957723	0.295519934394979	-1.21901898452981	1.04219690344736	0.299269874209089	-1.2064095233522
Syvn1	361712	1	203339619	1.02205823411169	0.471719166465456	-0.751371456773174	1.05986646758079	0.0382740941660853	-3.26298200418258	1.02953894687744	0.361896299408385	-1.0163975739182
Fau	29752	1	203350226	1.27231812407441	0.00430607682129919	-5.44772803967445	1.04113819020206	0.613497424367856	-0.488579213099387	1.04615345197839	0.623141787575632	-0.472981197685091
Mrpl49	309176	1	203347248	1.24364724050072	0.0141722194390955	-4.25647160810955	1.00878233945454	0.91730670336705	-0.0863133987781406	1.02486851274428	0.798589585035169	-0.224908125966772
Znhit2	309177	1	203354297	1.24362954888674	0.0171232156922141	-4.06732009341771	1.00281769083124	0.973863806167606	-0.0264838145133522	1.02530419883649	0.799249529429023	-0.224082079808049
Tm7sf2	293688	1	203355931	0.982107858243989	0.661273594338073	-0.413587615027559	0.914968326451538	0.0240795347763096	-3.72639297864885	1.0567610459571	0.19634969594145	-1.62785804651318
Mir6315	102465152	1	203363908	1.02477033551863	0.746800755357717	-0.2919568558559	0.99085772835991	0.897623756894822	-0.108004277435141	1.01469563733753	0.858180409711837	-0.152940933867922
Tmem262	100365733	1	203373812	1.16292244010505	0.14306399475829	-1.94446323303532	1.19653291322799	0.0718675662312551	-2.63293021156125	1.03620401965785	0.749993381193734	-0.287690897565743
RGD1560544	293689	1	203369158	1.20468358497948	0.0853624718963658	-2.46084871392192	1.23338027877742	0.0449706123472328	-3.10174606149808	1.03957292370588	0.740782016385366	-0.300048871882514
Cdca5	684771	1	203378577	1.73006497421125	4.97783487416823e-07	-14.5131006186824	1.50835073274167	7.94330707463713e-05	-9.44059576828593	1.05799977704026	0.614050091681818	-0.487678771618992
Zfpl1	684755	1	203374506	1.68369279912909	1.61932560038225e-06	-13.3335007914556	1.48550269877228	0.00013788349254411	-8.8891014863194	1.0735462572531	0.52344695061366	-0.647319589787931
Naaladl1	83568	1	203400631	1.22839181650215	0.000102965089771409	-9.181120561444	1.11579297190635	0.0312231333213832	-3.46659600629845	1.03099235859215	0.60330324227177	-0.505335319321832
Snx15	293691	1	203417029	1.02786602064572	0.491387228972536	-0.710522808299658	1.00591388134388	0.873412491453258	-0.13534733593396	1.05575754784331	0.181509110048544	-1.70644943343194
Arl2	65142	1	203434152	1.03205195735703	0.378765089029135	-0.970839083931293	0.967362260382388	0.314723011792038	-1.15606235463617	1.02064426037736	0.582086630999346	-0.541135991813498
Majin	499306	1	203488069	0.931073966076352	0.11357370397193	-2.17530327861085	0.92576058011863	0.0628339184643588	-2.76726024837543	1.03695026349367	0.436443731505411	-0.829095820361449
Ppp2r5b	309179	1	203527268	0.992993712764812	0.862150151352651	-0.148325833983438	1.01255419271011	0.75203684306689	-0.284969962792423	1.06346654229478	0.149280719482463	-1.90192672221048
Atg2a	689688	1	203542559	1.07900761628912	0.0155110261444978	-4.16620414379535	1.0343623370055	0.256334560769686	-1.36127180971776	1.08841709322962	0.00947537942846093	-4.65905848359528
Mir194-2	100314047	1	203564761	1.4350874966538	0.000306474887200345	-8.09037474003828	1.26443343982758	0.0146226038286793	-4.22518674006165	0.873726436400615	0.212158362724981	-1.55042228918551
Mir192	100314193	1	203564946	1.00908193514499	0.866537200538992	-0.143250238793044	0.934165047416072	0.173549547647738	-1.75129214314425	1.05609618185151	0.285727643513794	-1.25271621728994
Ehd1	293692	1	203579850	1.0293126123935	0.150472641866426	-1.89397399293592	1.02516958789334	0.191863323147823	-1.65097201905109	1.04377983418554	0.0469727517999855	-3.05818759432795
Cdc42bpg	293693	1	203608574	1.05984051642429	0.149158733956825	-1.90274421152716	0.956499941244642	0.25557156029554	-1.3642528291187	0.991008299932457	0.836662719728513	-0.178334252991505
Men1	29417	1	203639021	1.06915911099421	0.115025603693324	-2.16260053458816	0.934436986974141	0.0892655821178887	-2.4161392840052	0.961763807392547	0.372076263481416	-0.988656436361893
Map4k2	293694	1	203645198	1.1278361746528	0.0067316211500787	-5.00093928022069	0.986038851130806	0.735498034468736	-0.307207411318471	0.948689301826191	0.263302886698237	-1.33445024900698
Sf1	117855	1	203670021	1.02385621881712	0.106643482690592	-2.23826394525606	0.999326490124447	0.960902168780794	-0.0398826766707682	1.03447457178629	0.031392796124402	-3.46117683517911
Pygm	24701	1	203690550	1.34361664948281	1.35103095571742e-05	-11.2120574930664	0.84108663319149	0.0115460339676954	-4.46141328040286	1.02519318773865	0.755378585450546	-0.280536217728134
Rasgrp2	361714	1	203707481	0.894118720785365	0.00117513045972735	-6.74637610799415	0.719566561254499	2.22961877347533e-23	-52.1576265216038	0.924558729633665	0.0285232347497828	-3.55703626946853
Nrxn2	116595	1	203735753	0.979155912770162	0.395952061072377	-0.926462132953792	0.989168213296297	0.647184521798862	-0.435123829162185	1.03252496626066	0.25321550452083	-1.37351435630238
Slc22a12	365398	1	203845039	0.902272220472615	1.72298274031497e-05	-10.9688685247033	0.929136873793716	0.00166611778048727	-6.39725904116538	1.01221269630143	0.636801754550888	-0.451296889193686
Rps6ka4	361715	1	204021805	1.19917504488297	7.71758900584521e-12	-25.5875191056115	1.06449320535295	0.014186340573242	-4.25547570878973	1.05940762986872	0.0468057485363227	-3.06174925162906
Trmt112	293700	1	204103298	1.18414066532459	6.73065719682153e-05	-9.60625267425038	1.09072404209177	0.0291900269007116	-3.53392817254368	1.07359658851981	0.121450779514279	-2.10824620515785
Prdx5	113898	1	204099833	1.50886471264711	5.88489614871678e-08	-16.6482916501729	1.30195680771307	0.000659649539229166	-7.32380186514278	1.10525268287648	0.281132519514956	-1.26892912111923
Esrra	293701	1	204104100	1.09810415642903	0.00016760235492768	-8.69391631913386	1.079808570098	0.000967352355444668	-6.9409477488971	1.06725714492055	0.0162915027253676	-4.11711161228838
Kcnk4	116489	1	204118647	2.18841900691486	1.74788483170512e-15	-33.9803700056001	1.67658005193221	4.76923437347178e-07	-14.5559098676471	1.20752518167225	0.120714721086886	-2.11432519404986
Bad	64639	1	204133904	1.02494026247561	0.674481104439029	-0.393811617901633	1.02074226409461	0.71139314140393	-0.34053006049833	0.983902072391707	0.798266701773954	-0.225312524619653
Gpr137	689984	1	204129636	1.07521345957442	0.284253275321323	-1.25788962373952	1.05049084602333	0.441622355854081	-0.817300160631069	0.987739588155897	0.868397175434425	-0.141106093592198
Plcb3	29322	1	204144956	1.05376745135132	0.134216623930416	-2.00830018782114	1.05771665417012	0.0944899782623774	-2.35926150023973	1.05286617842204	0.183153720095226	-1.69742947822335
Ppp1r14b	259225	1	204165210	1.37284141424049	7.54280035724884e-05	-9.49233195173671	1.24511326603324	0.00468296081880143	-5.36382471550345	1.14517746673089	0.144640663914253	-1.93350279223367
Fkbp2	293702	1	204167724	1.0347206280996	0.0844263963472653	-2.47187517334754	1.03785891388423	0.0492475773416655	-3.01089510360613	1.08419075791966	0.000173863187402153	-8.65724184732741
Vegfb	89811	1	204174322	1.3817492181849	0.000111956611709171	-9.09739915718002	1.29107303461626	0.00146041587675838	-6.52903403672834	1.16791290672533	0.0989648154142287	-2.31299089187332
Dnajc4	361717	1	204178191	1.16480680538322	0.0229249733745189	-3.77552842225712	1.11761485091065	0.0783000508867751	-2.54720702609063	1.13721246267728	0.0791596359879188	-2.53628875669292
Trpt1	293704	1	204186295	1.42226142162686	0.00010823096643705	-9.13124303622236	1.23341092537454	0.0140278599023542	-4.26670993375477	1.16906657798734	0.121815970707087	-2.10524380991225
Nudt22	293703	1	204182802	1.39580169690074	0.00024775454382027	-8.30307204457818	1.1883922349756	0.0426344607370682	-3.15509241523054	1.15843795749703	0.141275777586769	-1.95704142941648
Fermt3	309186	1	204189483	1.23801999488147	4.54053291342981e-08	-16.9076363569751	1.10930435540341	0.00674566684290227	-4.99885492943497	1.09788451568667	0.0364673448736561	-3.31133807983742
Stip1	192277	1	204209435	1.03333121700573	0.0741377583223628	-2.60183031745495	0.998556538929346	0.936925591017225	-0.0651514118316684	1.03392866836886	0.116069596072024	-2.15356530164536
Macrod1	246233	1	204246557	1.06351276665582	0.179307317324057	-1.71865408869593	0.935876312778725	0.116423202083028	-2.1505234329383	0.969640790266214	0.507857573389678	-0.677554238057081
Flrt1	499308	1	204280018	1.00053164424502	0.993389662932987	-0.00663228210795641	0.832257599033628	0.00257086679840408	-5.96351216129604	0.95321070897148	0.493417299508674	-0.706400013667982
Otub1	293705	1	204387215	1.02255040069234	0.58742007648086	-0.532015082250686	0.906880901257785	0.0118179382988822	-4.43813670701642	1.02647436432504	0.52784433389793	-0.638953860907485
Cox8a	171335	1	204402118	0.969080903198496	0.39903819329174	-0.918698144137693	0.949654950956675	0.161159541031675	-1.82536046656777	1.03469304762018	0.377812556664458	-0.973357088192668
Naa40	361718	1	204413500	1.01493855973985	0.738042510552245	-0.303753853666301	0.975118208657446	0.554503921853522	-0.589681399442116	1.08351303317619	0.0941278842539054	-2.36310095052778
Rcor2	305811	1	204454743	1.01363098293534	0.80073369678083	-0.222226850636658	0.911626448533657	0.0754896339911622	-2.58375993028371	1.03049381070789	0.60640860238622	-0.500201258761488
Mark2	60328	1	204462411	1.09686480238747	1.06659438681935e-07	-16.0536248944736	1.02757277853184	0.108079226105392	-2.22489074574265	1.03673923540508	0.068200108090795	-2.68530912922496
Spindoc	361719	1	204542335	1.0340352327444	0.410300789021499	-0.890864756500264	0.974321265439276	0.509273868273624	-0.674769355511363	1.06488765941444	0.142383686944797	-1.94922984453846
RGD1560108	NA	1	204607812	1.07417833208476	0.174110002003848	-1.74806798409454	1.0448584514663	0.390427985891589	-0.940511741839332	1.09743121073512	0.100855680169528	-2.29406469321779
Rtn3	140945	1	204612675	1.04339548142069	0.0963810927204728	-2.3394452302074	1.04472894088608	0.0801875463129661	-2.52338705904803	1.09368667847089	0.00124168461243012	-6.69128626295931
Atl3	309187	1	204680968	0.957567418380463	0.0493361245076389	-3.00909871762905	0.994095291576172	0.777723097811469	-0.25138473356609	1.12237221225827	1.03426326646437e-06	-13.7818212045522
Plaat3	24913	1	204782724	1.08244337068633	0.0271097900382716	-3.60786036030895	1.08968974809331	0.0117185011366685	-4.44658639237457	1.35877140063729	2.20739739676958e-15	-33.7469622218745
Lgals12	293710	1	204832065	1.27145451306285	0.000930201323888884	-6.98010951794493	1.06552054836203	0.350715874347845	-1.04777885811036	1.37276079595149	2.19043492922583e-05	-10.7288253430397
Plaat5	293711	1	204847600	1.09704637718919	0.179423376486988	-1.71800703412835	1.00968360850614	0.880621092840676	-0.127127833141674	1.16373253542401	0.0276599270876608	-3.58777058876994
Slc22a24	286961	1	204910451	0.820726539241383	4.2201373040379e-06	-12.3756428939438	0.831528447907018	1.27084397597356e-05	-11.2732442372033	1.09720447702438	0.033740050498127	-3.38906970518117
UST4r	171397	1	205073059	0.78956481648992	2.74603263601113e-09	-19.7131086447437	0.804345055828082	4.49426306154117e-08	-16.9178790357339	1.04181973139691	0.311266529558465	-1.1671057255982
Ust5r	171398	1	205211029	0.814608324767623	1.33260424719585e-05	-11.2257903566792	0.79109582580245	6.06608299171878e-07	-14.3153825603284	0.997176126843748	0.95426191318731	-0.0468171030885806
Slc22a25	192273	1	205338698	0.821400187689741	2.20189313124122e-06	-13.0261930534295	0.818966340726862	1.2482785050506e-06	-13.5937451518155	1.08043406488357	0.0768950503202169	-2.56531376968879
Slc22a8	83500	1	205498145	0.839564271529861	0.000331498773485933	-8.0118864482368	0.771120539863561	3.70728898304599e-08	-17.1103798667806	0.991131820675047	0.863315234070813	-0.146975377573161
Slc22a6	29509	1	205522959	0.892000447345132	0.0328028212208887	-3.41724075445896	0.837715447909964	0.000615678314832293	-7.39278594701446	1.00676267305074	0.902769154763346	-0.102288400812791
Chrm1	25229	1	205580528	1.12238601537406	0.0164442714089502	-4.10777810503831	1.05032705161847	0.301107727741271	-1.20028717879134	1.12036852699698	0.0438661515980404	-3.12661229051397
Slc3a2	50567	1	205604468	1.12410459828077	0.00182685105148928	-6.30516153118816	1.06498048279977	0.0686955001240664	-2.67807158227657	1.08388640912406	0.0412278461450435	-3.18864137362198
LOC100912041	100912041	1	205619202	1.39010246137424	2.25146040162298e-06	-13.0039314849131	1.22186961809917	0.00329977622476541	-5.7139006234861	1.12195350020359	0.147842979985665	-1.91160451446246
Wdr74	690229	1	205631824	1.30774102910343	0.000135688554554098	-8.90514833842342	1.16877801617205	0.0186456585958292	-3.98214194305595	1.19844943552536	0.0196693093617496	-3.9286957584457
Stx5	65134	1	205637401	1.21141345853304	0.000415798260027946	-7.78531036718609	1.11555285038422	0.0328378629093553	-3.41617307235723	1.18822246236634	0.00327515439348215	-5.72139026795814
Nxf1	59087	1	205655442	1.10331243817269	0.0131542620289395	-4.33100946420563	1.09321920806939	0.0141156980384927	-4.26046776483368	1.17011615918096	0.00011451013106195	-9.07484725799379
Tmem223	690285	1	205668716	2.23574477885495	5.24894086498983e-10	-21.3678246136911	1.72460189612146	2.27067277952083e-05	-10.6928492987449	1.50044642789298	0.00949129586065161	-4.65738012556107
Tmem179b	690263	1	205670127	1.61808359418217	2.63528779074123e-08	-17.4516883494253	1.28738341806204	0.00252613888161297	-5.98106327572082	1.15665053286858	0.13297082781631	-2.01762551454585
Taf6l	309194	1	205672150	1.17121219654754	0.000951692988588481	-6.95726806616279	1.0797719933093	0.086485283204803	-2.44778101587979	1.10568311541232	0.0451239141326237	-3.09834292616159
Polr2g	117017	1	205689160	1.25045799417342	0.00865819698814569	-4.7492487780676	1.27327465817489	0.00263628685658185	-5.93838384558363	0.992852669038812	0.939755261908796	-0.0621357972890444
Zbtb3	499313	1	205696081	1.20238992943354	0.0191130677935981	-3.9573830001971	1.25132401461971	0.00240374235671943	-6.03072844079825	1.0122805937935	0.887917973932145	-0.11887591195453
Ttc9c	309196	1	205702923	1.21523759886275	0.0036126781204666	-5.62330592005557	1.16603691676332	0.0132946691234625	-4.32039214188813	1.11661058823622	0.131548867044042	-2.02837688389292
Hnrnpul2	309197	1	205713633	1.26958481098506	0.000452909807949547	-7.69981755175329	1.21389966169463	0.00274874356753388	-5.89661135624033	1.13388115459267	0.0984355312409363	-2.31835345025426
Bscl2	361722	1	205733872	1.26017037400938	0.00512110301754828	-5.2743854300182	1.31388942066505	0.00060309431424171	-7.41343696510656	1.14360559731418	0.134807675777561	-2.00390614015503
Gng3	114117	1	205731837	1.32441511113989	0.00392487100304078	-5.54042179375516	1.34169935736561	0.00181239252423308	-6.31310746996843	1.13321420868722	0.247311802359912	-1.39710538072534
Lrrn4cl	690329	1	205745334	1.28449041451561	0.000478625148951912	-7.6445928369589	1.3019353994265	0.00013248882786216	-8.9290122341144	1.28479256043793	0.0020832005880468	-6.17384982366953
Ubxn1	293719	1	205765457	1.17938946760836	2.70305798467833e-05	-10.5185417459347	1.06129941949448	0.110802876995082	-2.20000253934648	1.08816290295291	0.0504028010473454	-2.9877085291129
Uqcc3	690344	1	205773591	1.33684685033906	4.76042100179872e-07	-14.5577595408701	1.1051252963937	0.0718961660224548	-2.63253233942579	1.07955842960329	0.233429580871957	-1.45487482820598
RGD1597339	690349	1	205782612	1.62254145949349	1.25617743930789e-08	-18.1926074125502	1.34199938228835	0.000320633136001276	-8.04521296691862	1.17872776570516	0.0792841838018707	-2.53471661787716
Ints5	309200	1	205788906	1.13362134622401	0.0165426345285945	-4.10181431980981	0.98764732183125	0.803169988160364	-0.219188896080966	1.10055251202276	0.0665048690581981	-2.71048011508043
Ganab	293721	1	205793895	1.46318778753014	4.43880716865477e-08	-16.930295059311	1.24525528901906	0.00104268975579184	-6.86595160091073	1.16828600239468	0.0430983026486552	-3.14427166434965
B3gat3	293722	1	205817378	1.07452473938871	0.0639190272333705	-2.75013819614163	0.973698495218151	0.467635101283984	-0.7600669852983	1.08107613725985	0.0590636960922108	-2.82913882263654
Rom1	309201	1	205824050	1.01146389698803	0.816749107134778	-0.202423321694358	0.848737313052435	0.000629572231355064	-7.37046996705124	1.02029742554373	0.707202195065983	-0.346438663780626
Mta2	361724	1	205838181	1.33221027693381	4.2789701819005e-11	-23.8747236539979	1.08190581797105	0.0632780976433623	-2.7602160185005	1.13951125882478	0.00868245141982046	-4.74645136854506
Tut1	499314	1	205848781	1.07532180556932	0.0649410945559495	-2.73427465756883	1.01463515041028	0.696971453678134	-0.361010825045794	1.12727922783661	0.00560491667913934	-5.1841110880209
Eef1g	293725	1	205860713	1.18161449820355	0.000727397573898344	-7.22603736072305	1.07376963143685	0.126918777924779	-2.06420794101836	1.15566627375343	0.00794139698996917	-4.83566607587825
Ahnak	191572	1	205882273	1.50487573110765	1.44640168478496e-24	-54.8929633563894	1.19975949290739	9.20542963436103e-07	-13.8983021633417	1.07648330429858	0.0859038656249941	-2.45452644954935
Scgb1a1	25575	1	205977060	1.40937474356703	1.18395535701729e-15	-34.3699155643816	1.17983684168339	3.53278307013728e-05	-10.2508394995151	1.05928300677152	0.18863942247639	-1.66791790370969
Asrgl1	246307	1	206007109	1.21712980277275	3.07413830730218e-07	-14.9950710142379	1.13242331850493	0.000827704880110648	-7.09685389210064	0.991334446449045	0.834946214445126	-0.180387970044115
Scgb1d2	309203	1	206228778	0.799660158899621	4.26879480631303e-06	-12.364179017328	0.773551447588025	5.51407865481525e-09	-19.0159612598808	0.939071394175338	0.184528751169144	-1.68994999474715
Scgb1d4	293731	1	206330454	0.90102439212326	0.0571478987127346	-2.86211265734843	0.847027571259181	0.000641067650640853	-7.35237556739118	0.976465667566665	0.655889196494779	-0.421763412086923
Scgb2a1	361725	1	206497848	0.857112325873501	0.00192160301216178	-6.25459553911179	0.877833881091417	0.00440626077805786	-5.42472884532263	1.0718723572733	0.164485724102124	-1.80493149611634
Scgb2a2	25010	1	206497872	1.16610621177826	0.0103427963621305	-4.57146500525264	1.21150103142494	0.00135489177945621	-6.60403369540005	1.1956272961637	0.00486913391783726	-5.32483919798292
Incenp	293733	1	206523380	1.01877299361887	0.382452441971666	-0.961150968160347	1.05825457771255	0.00476156164992691	-5.3471795868288	1.03961609680702	0.105682599325091	-2.24731502288309
Fth1	25319	1	206627142	1.04302381362437	0.0409371182805937	-3.19571809007365	1.08272480174579	5.54571618836965e-05	-9.79989969319902	1.041399570034	0.0836007908866889	-2.48170229856914
Best1	293735	1	206629500	0.930475433631784	0.0253472071717352	-3.67508672575441	1.10598957575528	0.00065852011538425	-7.32551548996694	1.02731821837663	0.434754027865202	-0.832974861005838
Rab3il1	171452	1	206671393	0.720072672805717	5.83928212962822e-14	-30.471583435641	0.982210235612367	0.613016652915791	-0.489363177157515	0.935639474148042	0.109817440880232	-2.20893592026004
Fads3	286922	1	206685982	0.751101637710621	3.14868779374454e-10	-21.8788651373082	1.0389927220341	0.335346018566195	-1.09259238897982	1.10096225981947	0.0384588583933683	-3.25816622222179
Fads2	83512	1	206708782	0.781647145339579	1.00533882943043e-11	-25.3231113945318	1.07532865558813	0.0208850023071207	-3.86872397056517	1.07143515769052	0.0484208587775554	-3.02782459162051
Fads1	84575	1	206827808	0.709709664173255	2.95235250115705e-19	-42.6665144563165	1.10241985306462	0.00223080890288583	-6.10539102256306	1.09250597678302	0.0177887906834513	-4.02918675693641
Fen1	84490	1	206845134	1.01858518118112	0.722273117205217	-0.325351932941066	1.18694531782326	0.000416447175849268	-7.78375093309405	1.22201514434888	0.000256266676178709	-8.26929195185855
Myrf	293736	1	206854175	0.853658575923421	5.28510775370069e-05	-9.84803245726539	0.985299392599219	0.683068044964684	-0.381160797778308	1.09292290698253	0.0311436492809781	-3.4691449299441
Dagla	309207	1	206890638	0.957150454766654	0.167706391101376	-1.78554050055491	1.01538970634426	0.608139117412987	-0.497351611654818	1.03441426475316	0.311692911906504	-1.16573683258128
Syt7	59267	1	207031592	0.943412314550846	0.194570343319171	-1.63696151899832	0.983194353206615	0.698754018109192	-0.358456504104758	1.01325758331489	0.78808960700552	-0.238143481115248
Lrrc10b	309208	1	207096471	1.02777162340144	0.683764225327195	-0.380142120596266	1.11112628764255	0.108544644782973	-2.22059371797915	0.953139415683075	0.516757790571407	-0.660181004440226
Ppp1r32	252958	1	207113809	1.1635598304796	0.0112858912755063	-4.4842018930536	1.07811412267998	0.194614385454923	-1.63673518876137	1.02081553683211	0.7540168243293	-0.282340597789037
Sdhaf2	361726	1	207142927	1.157555162282	0.00350765204426669	-5.65280839859739	1.22181240065	3.54215820105417e-05	-10.2481892622778	1.23957824240589	3.81054896922036e-05	-10.1751521998015
Cpsf7	365407	1	207168559	1.45143884557238	2.37106899488344e-07	-15.2547547448115	1.43088644593478	2.76697843431483e-07	-15.1003397440708	1.33126626052683	0.000236878540623283	-8.34796303501699
Tmem216	361727	1	207196454	1.02313754560589	0.644179817396174	-0.439777372293033	1.09305605545361	0.0652377220366776	-2.72971741850542	1.02887908045706	0.609485143410497	-0.495140705402191
Cyb561a3	361729	1	207216185	1.23169527518853	0.0114301785593234	-4.47149817930939	1.41631905032621	1.24270147277436e-05	-11.2956378480004	0.985162786594929	0.864266677103911	-0.145873903746492
Tmem138	361728	1	207219124	1.44963242821119	8.10528145310705e-05	-9.42040958452407	1.63206713582003	9.98720513154383e-08	-16.1193759570461	1.01186642612258	0.907484472150628	-0.0970788235673388
Tkfc	361730	1	207239528	1.01581689651786	0.822469416854562	-0.195443980189469	1.01065929100645	0.869981181804072	-0.139283697677704	0.954576598140206	0.531616132336963	-0.631833605844728
Ddb1	64470	1	207252890	1.04206259400146	0.570501818202558	-0.56123892265168	0.998469971809504	0.982144872275546	-0.0180164537333184	0.944868723966706	0.468992363145342	-0.757168793940625
Vwce	309209	1	207282587	1.11405143355938	0.0311126331371668	-3.47014133207969	0.953290235905388	0.324499889484388	-1.12547008341004	1.06388135902605	0.268717488714367	-1.31409467908361
Pga5	60372	1	207317021	1.47807311642301	2.13088443078077e-07	-15.3615585317007	1.27364801752145	0.000857429990563979	-7.06157102591437	1.09285518628031	0.280305914077393	-1.27187372193518
Vps37c	108348178	1	207337215	1.0979057505211	0.00283297937891903	-5.86642633704517	1.07014796876058	0.0260441740666433	-3.6479611800696	1.0399386632798	0.259110979601202	-1.35049881639063
Cd5	54236	1	207365343	1.30538218995819	8.05075554750637e-07	-14.032329707099	1.35066687473341	2.65904630604686e-08	-17.4427132170079	1.17336560789541	0.00931219866625472	-4.67643005378606
Cd6	25752	1	207442875	1.13377691667045	0.0049242831668272	-5.3135765648343	1.25161960499956	2.16733802877471e-07	-15.3445959512869	1.20213966071172	0.000133452882614355	-8.92176208163999
Slc15a3	246239	1	207492365	1.20820374183131	0.000166659819287529	-8.699555833329	1.41036150316956	3.33184760966066e-13	-28.7300792210599	1.3417471914184	1.04931177969014e-07	-16.0699611496029
Tmem132a	338474	1	207507325	1.32402905392785	4.84929719587058e-05	-9.93409167858895	1.32609133558148	2.17794006545183e-05	-10.7345459589961	1.22786136822756	0.00895262531572121	-4.71580845834311
Tmem109	361732	1	207519629	1.06399537439138	0.130646077867563	-2.0352633076149	1.04505160238615	0.264485030014585	-1.32997062658383	1.13570624552082	0.00510625575830342	-5.27728887165948
Prpf19	246216	1	207541619	0.959590480961754	0.237593459340436	-1.43719421990102	1.02029240676642	0.538004316374629	-0.619888695851367	1.08836562063777	0.0217631398660726	-3.82753757208813
Zp1	85271	1	207560881	1.03569606238162	0.516192281605242	-0.661275944143308	1.01608587010508	0.752841148151545	-0.283901032067232	1.12675948586725	0.038337782137214	-3.26131939026754
Ptgdr2	309212	1	207587917	1.24559163940436	0.00225054078719465	-6.09658474178092	1.00825853804491	0.904862641552751	-0.0999721240913268	1.0402227357721	0.627328057284003	-0.466285657820837
Ccdc86	293738	1	207590946	1.13060074212451	0.00264368157288029	-5.93558279810312	1.12894389425273	0.00250040773669952	-5.99130146572667	1.1270023836	0.00618240981819456	-5.0860471452995
Ms4a10	293739	1	207611312	1.31900003968063	6.79949997912338e-05	-9.59607638797367	1.24037031570079	0.00161778670729856	-6.42669629394369	1.34266439418265	0.000210279742818455	-8.46707180505708
Ms4a15	365408	1	207628305	1.25303295653508	5.57355473368089e-05	-9.79489242182805	1.08673022558103	0.145207023775842	-1.92959480464952	1.31319368996018	2.61185887713006e-05	-10.5528632836795
LOC100910973	100910973	1	207705447	1.11995505270407	0.00211300261660481	-6.15964530201258	0.969475128174314	0.396928568405506	-0.923998942933619	1.17034382185269	6.81301822838809e-05	-9.59409023765195
Ms4a8	361733	1	207730665	1.00348199223197	0.931482192196089	-0.0709782064650583	0.932467744822986	0.0872159972125009	-2.43936751062108	1.21224428325565	1.8017978000152e-05	-10.9241405207286
Ms4a1	309217	1	207906612	0.900563853604256	0.0126400037062173	-4.37088859705008	1.03672045327886	0.367708313502467	-1.00046528145956	1.2013165278313	1.65050272477837e-05	-11.0118455417799
Ms4a14	293743	1	207949424	0.979957432863975	0.817837488261041	-0.20109163172434	1.50101286465118	2.13854531481141e-06	-13.0553847195056	1.46965674029518	0.000206854930304366	-8.48349283017356
Ms4a7	293744	1	207968761	0.921999934734732	0.0637228907628064	-2.75321142832139	1.29505053707319	1.20490981577615e-10	-22.8394462074782	1.20733872287811	2.81852773190051e-05	-10.4767107972382
Ms4a4c	293746	1	208134714	0.939937565151693	0.132832462074491	-2.0186666284792	1.270033643409	6.36931519731697e-10	-21.1743589704812	1.239397292076	7.08697352122829e-07	-14.1598372673827
Ms4a6bl	293749	1	208243561	0.926936990002742	0.00609152701005067	-5.10085648812388	1.19557545118939	4.36555855726346e-12	-26.1572749721057	1.15714924243314	1.02969859028919e-06	-13.7862444293347
Ms4a2	25316	1	208440361	0.907432638637897	0.000217857224420179	-8.43167064359044	1.12947737342624	8.17026855488111e-07	-14.0175938717722	1.18463796933959	1.0460866534585e-10	-22.9807947250344
Cblif	29319	1	208605983	0.985939497005064	0.778826571178239	-0.249966887963587	1.1035954376626	0.0530870460762944	-2.93582233386116	1.30334375979015	1.42225286748115e-05	-11.1606833241653
Mrpl16	293754	1	208633671	1.05197701245325	0.305083275975241	-1.18717050365787	1.23214888500882	1.84806517734851e-05	-10.8987862232447	1.19300871261569	0.00185885473409799	-6.2877947152552
Stx3	81802	1	208642823	0.99762751305085	0.939728437415902	-0.0621643418227438	1.09192395156757	0.00172205522532854	-6.36423680303292	1.09613454526795	0.00424919182726577	-5.4610264724186
Olr318	309221	1	208755439	1.05254526978581	0.404929111515915	-0.90404326048975	1.08503380422431	0.194938162461055	-1.6350728862945	1.0680961235202	0.354393394056982	-1.037347700219
Olr319	309222	1	208807725	0.955404572792076	0.531028037381009	-0.632940458039949	1.10630782682069	0.144760080706263	-1.93267752276904	1.04500841245937	0.571049744953382	-0.560278954113092
Patl1	361736	1	208831115	0.994277672081439	0.844499121945937	-0.169011582467284	1.03325687451814	0.233125716669695	-1.45617741440242	1.04861414612215	0.131066798974462	-2.0320481699083
Osbp	365410	1	208888697	1.05848683059301	0.00709017669186379	-4.94904501747024	1.06570380784561	0.00186645997905914	-6.2837117015437	1.07985387647926	0.00188142122357046	-6.27572781775737
[truncated: 15,279 more rows]
