# Supplementary material for: Gene-regulation modules in nonalcoholic fatty liver disease revealed by single-nucleus ATAC-seq
Source: Life Sci Alliance. 2023 Jul 25;6(10):e202301988. doi: 10.26508/lsa.202301988 (PMC10368228; doi:10.26508/lsa.202301988)
Supplement: Supplementary file 2 [file LSA-2023-01988_Supplemental_Data_1.zip › DatasetS1/stellate.csv]

genename	ENTREZID	chr	TSS	foldchange_HFD4w	p_HFD4w	logp_HFD4w	foldchange_HFD8w	p_HFD8w	logp_HFD8w	foldchange_washout	p_washout	logp_washout
Vom2r3	502213	1	76909	1.20814628163525	0.0782159192494459	-2.54828208118385	1.10349270910499	0.493873845362008	-0.705475168168764	0.72605386967706	0.00412545067802834	-5.49058000988382
Vom2r65	689403	1	76909	1.18250949634876	0.0544266761750149	-2.9109008744485	1.12999535551656	0.283437514283893	-1.26076358827747	0.907312817602235	0.258077386911376	-1.35449578976741
Vom2r2	292438	1	80483	1.18018306681936	0.0565831538217235	-2.87204397373388	1.12831166258255	0.287748076670606	-1.24566991543166	0.906138634687689	0.250049904036168	-1.38609476489587
Vom2r4	308248	1	226465	1.68093528468511	0.000633673715101614	-7.36397638095235	1.25382070690503	0.26635713089421	-1.32291727333171	0.636155104102474	0.00456603739691235	-5.38910954060751
Vom2r1	678740	1	775164	1.03088243253265	0.693120333388088	-0.366551653613479	1.03980691694379	0.699679885989485	-0.357132354264194	0.868438862437044	0.0683193722805763	-2.68356191747471
Vom2r5	679691	1	1161906	0.906188017518184	0.176935344267265	-1.73197089976734	1.25759910477673	0.0189013249973478	-3.96852325369405	0.826116819557525	0.00708785075845751	-4.94937312142339
Vom2r6	308257	1	1214085	0.826965506674426	0.00744614282511241	-4.90005912226078	1.20094767788711	0.053920898799125	-2.92023714339378	0.847050979323574	0.0154377171127248	-4.17094160071067
Rrlt	679825	1	1397499	0.818746622514939	4.42905484568363e-05	-10.024739256795	1.05304723525491	0.415663637696024	-0.877878909015147	1.02381489831481	0.621622451839509	-0.47542236114806
Raet1l	292461	1	1979435	0.743855574171866	9.41044858467966e-07	-13.8762750274367	0.918754496656083	0.257856435940518	-1.35535229877914	1.05126836906812	0.393032303783155	-0.933863472569426
Lrp11	292462	1	2079604	0.876393401830798	0.0141455892448695	-4.25835241762934	1.06528215865189	0.328476700107993	-1.11328937170695	1.07359212854072	0.16092127991454	-1.82683997820026
Pcmt1	25604	1	2111763	1.03507141001433	0.730562509206139	-0.313940481012708	1.06226924387471	0.615945237454124	-0.484597219637289	0.961153285069941	0.675717629951849	-0.391979997374937
Nup43	683983	1	2148054	1.08931520471939	0.476702924276068	-0.740861782374256	1.07863532138815	0.600587408147433	-0.509847089108175	0.939390380071829	0.577509421589981	-0.549030522277742
Lats1	308265	1	2160411	1.19211351705756	0.00667484664300597	-5.00940904979032	1.03893400306207	0.635462075502316	-0.453402866762278	1.04544881122313	0.482223313371777	-0.729347966473934
Katna1	292464	1	2202501	1.01743698961293	0.6821189141648	-0.382551275392324	1.06503805467206	0.211945136806458	-1.55142782645047	1.04126221096751	0.311949501942039	-1.1649139570221
Ppil4	361449	1	2273637	1.01087695646333	0.802589986707728	-0.219911297295266	1.05053321397227	0.344773777276115	-1.06486679506812	1.01976136514389	0.631197900131295	-0.460135836244195
Zc3h12d	308266	1	2314324	0.941956221673298	0.222802561711063	-1.50146927318962	0.940176873198732	0.302776682112644	-1.19475976793809	1.04443414486158	0.361192216641847	-1.01834500628209
Tab2	308267	1	2375478	0.986060251987242	0.599209337950288	-0.512144262871371	0.987996644674859	0.715559666706609	-0.334690291839027	1.06074667233239	0.0244818125548991	-3.70982478180371
Ust	361450	1	2669592	1.02234661229072	0.328949599132737	-1.1118507340776	0.923768065726191	0.00803692283052903	-4.82370900157331	1.06463503648442	0.00835957181571097	-4.78434807141362
Samd5	365038	1	4041547	1.01395482553194	0.715973009391005	-0.334112809113296	0.919815693176094	0.0912893034647903	-2.39372165635221	1.1360167513659	0.00121324366583916	-6.71445779051338
Stxbp5	81022	1	4185529	0.987946562543495	0.734160553546081	-0.309027536486045	1.01583678215008	0.730437784120367	-0.314111220315972	1.08384862631088	0.0251752154361653	-3.68189528287032
Rab32	365042	1	4946193	1.01116867412918	0.596550970800917	-0.51659059130281	0.944957520497814	0.0385825313960171	-3.25495565945238	1.04886778686299	0.0272458014548928	-3.60285584479347
Grm1	24414	1	5058292	0.991998547873345	0.872809531541175	-0.136037923875364	0.916719787461767	0.190042872945731	-1.66050558519333	1.24438751025169	5.37942973858777e-05	-9.83034309295959
Shprh	308282	1	5528888	0.96114468577077	0.168991586403977	-1.77790634989021	0.973601098608871	0.465007682919517	-0.765701351123711	1.06771340776504	0.0193851601725463	-3.94324744518787
Fbxo30	308283	1	5655575	0.939265326414821	0.0333537842306659	-3.40058404287287	0.969925437440014	0.416748122536742	-0.875273262372199	1.03804427017944	0.185222099070307	-1.68619963845515
Epm2a	114005	1	5727111	0.973734980401226	0.465685798706631	-0.764244123968906	0.927078849830526	0.1200921910936	-2.11949557204673	1.0509951610579	0.201785837034723	-1.60054835670337
Utrn	25600	1	6722600	1.01923577208746	0.297312677150971	-1.21297090894884	0.995286982990893	0.839731290386089	-0.174673330718778	1.03803490685496	0.0466979534282166	-3.0640549390745
Stx11	292483	1	7293427	0.940420376186842	0.0236790606233525	-3.74316413937513	1.00525265559056	0.877563978284124	-0.130605416574403	1.07326991720975	0.0083281523225783	-4.78811365742148
Sf3b5	680891	1	7357040	0.941736431249208	0.108587301385271	-2.22020080847321	1.08446932493	0.0732780918118679	-2.61349359864051	1.11213649477417	0.00269818213163986	-5.91517701730753
Plagl1	25157	1	7477295	0.94719105635542	0.358074299688659	-1.02701477308532	1.04433756195655	0.556107424083955	-0.586793794609876	1.07303236212774	0.218571354305567	-1.52064275342948
Zc2hc1b	100361672	1	7537291	1.10039338712053	0.335789151496588	-1.09127184130312	0.943789068563438	0.636052379101988	-0.452474361954575	0.897524089719453	0.240291656402742	-1.42590185842911
Ltv1	361452	1	7565673	0.930361618254506	0.286793319680529	-1.24899346313419	0.936293785062086	0.438375885072634	-0.82467855153864	1.02790201350424	0.676465220051345	-0.390874244294771
Phactr2	308291	1	7597927	0.992158763852495	0.813091372662368	-0.206911786250946	0.923696173100685	0.0591340962118264	-2.82794759686881	1.08312880177143	0.0149117107713464	-4.20560841692533
Fuca2	292485	1	7885986	0.860597273907915	0.000493465167440425	-7.61405828427599	0.987458606487058	0.819741959296056	-0.198765672032468	1.11015965266859	0.0134543605282406	-4.30845202263351
Pex3	83519	1	7912510	0.85429964773757	0.084838664198739	-2.46700389435611	0.991375688683182	0.938736486209934	-0.0632204715227919	1.25340152331048	0.00997036396250506	-4.6081381899069
Adat2	361453	1	7954557	0.875841060159322	0.0807266040817343	-2.51668709159395	0.981840237819453	0.845099761179279	-0.168300598026369	1.22288453625523	0.00561595341159883	-5.18214390794852
Aig1	292486	1	8046430	0.970206611910763	0.517447149641191	-0.658847885355074	1.05860816527918	0.354534784302314	-1.03694881567323	1.04977363828773	0.306390956603628	-1.18289335655249
Hivep2	29721	1	8359289	1.01582574954445	0.40829721995844	-0.895759889500654	0.990292090572337	0.694891693775731	-0.363999281854994	1.03021954407834	0.123907157952827	-2.08822271999942
Vta1	292640	1	9032871	0.918339923060265	0.00285451446855022	-5.8588535138917	0.976193726977313	0.499937350017823	-0.693272488374995	1.06345430595751	0.029349639660201	-3.52847501011897
Gje1	681263	1	9086425	0.9576785921983	0.694751959067312	-0.364200390547289	1.0759514219566	0.599162451671335	-0.512222512842512	0.971899681703954	0.778928890859433	-0.249835519871695
Nmbr	25264	1	9134889	0.889870975924643	0.0458573395956474	-3.08222001466887	0.985035559640458	0.8413782417472	-0.172713967742682	0.957556378283814	0.437059158930331	-0.827686717922316
Cited2	114490	1	12312426	0.9345977895935	0.00469905438545377	-5.36039398509277	0.95350055871637	0.108451335612246	-2.22145372631947	0.991003849283851	0.682363476686498	-0.382192806091501
Txlnb	308622	1	12404859	0.843930545334526	1.64971030925566e-05	-11.0123257626201	0.837780733910643	0.000208286083055339	-8.47659802395367	1.03974863210732	0.295388805769225	-1.21946280476463
Heca	308624	1	12525135	0.864804030054962	0.00035937538636318	-7.93114307131569	0.93925840925428	0.212468127635022	-1.54896328946683	1.01108493258791	0.777638707775992	-0.251493248556308
Abracl	685045	1	12654951	0.936020593567175	0.0717917324767359	-2.6339859561214	0.92766160698518	0.0883494241306989	-2.42645559828296	0.965870030243336	0.312027163767471	-1.16466503160517
Reps1	292944	1	12698116	1.01923386425951	0.486092052231873	-0.721357265132539	0.974040564307014	0.455583652141388	-0.786175930095493	0.962064067221403	0.165080291195642	-1.80132331013249
Ccdc28a	361454	1	12857669	1.00363267681244	0.882574448393176	-0.124912132947388	0.954984977225054	0.133706964642996	-2.01210470466031	0.960901275249266	0.0995674810675089	-2.30691966300892
Hebp2	308632	1	13194982	0.913224806137603	1.35261239954771e-05	-11.2108876316587	0.959034983657445	0.119470695280412	-2.1246841654628	1.05739528482179	0.00873399085450871	-4.74053287103304
Perp	292949	1	13542067	0.910258905583843	0.00151241390011553	-6.49404829522305	0.927260994201686	0.0501039460103636	-2.99365551131103	1.0552506638662	0.0718435023289756	-2.63326510438121
Olig3	293012	1	14081259	0.985600078546878	0.783222139621262	-0.244338920007481	0.892896884600373	0.0967596603304361	-2.33552510368016	1.04433225111788	0.425308931944151	-0.854939475428498
Ifngr1	116465	1	14333265	0.901173937499888	6.8837955279599e-06	-11.8863403825605	1.0051755577895	0.861875532732204	-0.148644412326331	1.03090850599936	0.195926714132946	-1.63001459715742
Il22ra2	444986	1	14364489	0.934499720844805	0.33980210180462	-1.07939188434666	0.923119263137727	0.366271922918056	-1.00437926264553	0.983197014499013	0.798590017051994	-0.224907584992138
Il20ra	308716	1	14451228	0.855834122992537	0.00983408824956884	-4.62190053610863	0.876275979368076	0.0835393891572806	-2.48243703191877	1.06388387440352	0.281402253280472	-1.26797012694062
Slc35d3	308717	1	14569687	0.991225241779771	0.919720757293175	-0.0836851796933219	0.853048803664849	0.155633705266728	-1.86025007587072	1.00431531359523	0.961365456676504	-0.0394006543981714
Pex7	308718	1	14582698	0.947699028331755	0.267078526362268	-1.32021255759692	0.879515218998957	0.0466688458973635	-3.0646784483306	1.02287106417046	0.650871846548769	-0.429442512452207
Map3k5	365057	1	14686358	1.01460716025375	0.34991379516717	-1.05006845435776	0.966563856469427	0.117858934172377	-2.13826684277992	0.983550323413803	0.340003263246731	-1.07880006363349
Map7	293016	1	14910553	1.00316275912353	0.939292567309705	-0.0626282750229774	1.10747203977797	0.0491775958083584	-3.01231712894498	1.06559419833288	0.128321366758445	-2.05321748374824
Bclaf1	293017	1	15088536	1.00311991744968	0.889231829653322	-0.117397301701305	1.01876400707947	0.516991596056461	-0.659728659815765	1.01580697945468	0.478078085537391	-0.737981200967452
Mtfr2	100911069	1	15123232	1.07859881372712	0.100646775213339	-2.29613816701876	0.975339324396597	0.686407048301264	-0.376284462356933	0.944411754116458	0.240363847953038	-1.42560147052058
Pde7b	140929	1	15182710	1.03716581066182	0.161742096152209	-1.82175221138726	0.939469749401029	0.0810027072072255	-2.51327270255679	1.03548159984946	0.222950547659731	-1.50080529148767
Ahi1	308923	1	15768047	0.979059677582887	0.334391382901095	-1.09544316694005	0.992315043837114	0.776487298769124	-0.252974993553414	1.03401240371185	0.114849456237462	-2.16413308440363
Hbs1l	293408	1	16092607	0.918751290802885	0.00937700430885389	-4.6694949370317	0.963265654993728	0.348594047066198	-1.05384722273107	1.00810383483795	0.797353833129637	-0.226456742463364
Aldh8a1	685750	1	16183940	0.834850171824473	0.00129624758486341	-6.64828166159418	0.942635322214692	0.416357216996181	-0.876211692485893	0.942699305567514	0.297646843516335	-1.2118475841212
Ptprk	360302	1	16738896	1.0372241682725	0.0990580850799476	-2.31204888291998	0.896717836291112	0.000405047502531956	-7.81150620753333	1.01807235839621	0.484563716374606	-0.724506346752827
Arhgap18	293947	1	18403535	1.01473815341356	0.483406688973065	-0.726896973462472	0.911778613018707	0.00114613228082848	-6.77136223905382	1.03603452743596	0.112261351998728	-2.18692562608143
Samd3	685940	1	19118997	0.93382021333827	0.00362681445390402	-5.61940057689536	0.925734431503098	0.00810704732877022	-4.81502155498075	1.09174609246713	9.05985538338565e-05	-9.30907230714145
Tmem200a	498987	1	19323997	0.992497501483413	0.862423821607017	-0.148008456751781	0.924351351387089	0.158627923415737	-1.84119392338857	1.08264623571462	0.0766067120647819	-2.56907058120782
Smlr1	686032	1	19837390	0.977523373016366	0.198269408374385	-1.61812852477527	0.939690081994789	0.00611942255640783	-5.09628754043761	1.01559962787095	0.367529589617489	-1.00095144760453
Akap7	361458	1	20087490	1.01330740385405	0.41143128591027	-0.88811325723065	0.963057793340014	0.0688424208889789	-2.6759351413632	1.01382579007361	0.408566231293739	-0.89510124491419
Arg1	29221	1	20475968	0.911854259152537	0.031627993972657	-3.45371266534332	0.941922573197683	0.276835577679994	-1.28433153141726	1.01194615246272	0.773774482816609	-0.256474813717706
Med23	309565	1	20490315	0.893056083293128	0.0293171651544667	-3.52958209304785	0.885599305415818	0.0542581098944732	-2.91400280659189	1.06854039002454	0.178221197701823	-1.72472981646428
Enpp3	54410	1	20563700	0.936548145803834	0.112191370340304	-2.18754920203954	0.89807223379066	0.0281203775027016	-3.57126078742489	1.05640876044901	0.156396129600255	-1.85536319797857
Enpp1	85496	1	20698770	0.927440807793676	0.0427948870377986	-3.15133664526418	0.917266741241487	0.0465322224826608	-3.06761024975604	1.05188781079811	0.139550509399728	-1.96932866870386
Ccn2	64032	1	20802200	0.984065111529632	0.509335222434778	-0.674648888961853	0.906799264450331	0.00100915955665807	-6.89863741665548	1.01895798059644	0.415647216515152	-0.877918415731055
Stx7	60466	1	21197081	0.876369549182134	0.000100381863781623	-9.20652900664921	0.960983748608196	0.337389772732848	-1.0865164213248	1.06977562911391	0.0332039488912775	-3.40508646762443
Taar9	319107	1	21274972	0.848190674705939	0.0407681000051759	-3.19985536600425	0.844090177983724	0.0975397646958117	-2.32749514108973	1.01794644312669	0.823344011495514	-0.194381168684577
Taar8c	319105	1	21289843	0.886271737454845	0.149615511502941	-1.89968653229985	0.94580692437275	0.598654141655349	-0.513071240518069	0.917914820338683	0.279980427601909	-1.27303557967786
Taar8b	319106	1	21305056	0.929071496855693	0.354086138228003	-1.03821506712021	1.00071402219314	0.994358361547599	-0.00565761260320141	1.05487604509104	0.458256178917477	-0.780326908627145
Taar8a	319104	1	21332763	0.861633683591647	0.0529355674001859	-2.93867981443465	0.976187806003673	0.799229066687979	-0.224107682579453	1.08382852308017	0.235467909655415	-1.44618063954339
Taar7h	294130	1	21373493	0.92030791765427	0.344603402534387	-1.06536108107058	0.963060087587519	0.725226902389671	-0.321270704278646	1.0290603800178	0.713068233502699	-0.338178163984442
Taar7g	294131	1	21387360	0.906069937481971	0.226092064624179	-1.48681299706698	0.889637644335868	0.223403980336005	-1.49877357542427	1.01626254066459	0.823890128813673	-0.193718096781434
Taar7e	294133	1	21401716	1.00001627127989	0.999838479988483	-0.000161533057278507	0.99734748707059	0.97711549685133	-0.0231504181112161	1.04181470292791	0.554742231154413	-0.589251721495682
Taar7d	294134	1	21409325	0.861903705068469	0.078786150385227	-2.54101805409795	0.958415866682525	0.692612016073891	-0.367285297938365	1.1063053875341	0.193483548041654	-1.64256279316751
Taar7c	494535	1	21429364	0.958958960911447	0.616329006816078	-0.483974356056157	1.00910062780046	0.932384419916434	-0.0700100816164769	1.07535383263642	0.360672689056492	-1.01978441044471
Taar7b	294126	1	21440832	0.906747562777376	0.272761386923014	-1.2991579065684	1.04134554370124	0.721877198412046	-0.325900239857331	1.08325939179741	0.341465364066606	-1.07450902805314
Taar7a	294125	1	21450933	1.07149775624205	0.429638813224947	-0.844810392510675	1.02824128901755	0.802056172064374	-0.220576633587791	1.07471043664027	0.414759989395498	-0.880055264859864
Taar6	294124	1	21458475	1.13825569126816	0.174504485717851	-1.74580483155056	1.30617510340956	0.0244870395215735	-3.7096113005203	1.06917429499324	0.437764817768539	-0.826073458546605
Taar5	294123	1	21469923	1.05560659478778	0.525974612619069	-0.642502332391977	1.07194508607457	0.493745542394951	-0.705734990868418	1.07903188044363	0.295266522012342	-1.21987686607205
Taar4	294122	1	21481050	1.16276917878259	0.123049827758229	-2.09516590191664	1.12990339885759	0.298490191847832	-1.20901820482054	1.10450176201799	0.252838072037394	-1.37500602663495
Taar3	494319	1	21491538	0.897149318254302	0.255960587585691	-1.36273180109822	0.814117358536827	0.0831608772883469	-2.48697826664505	1.31253735332414	0.00423851582193929	-5.46354211301272
Taar2	294121	1	21500290	0.967883050193405	0.739758126592132	-0.30143200216955	0.866753912964573	0.221527807687926	-1.50720715476761	1.2268464966908	0.0299716241685073	-3.50750420597858
Taar1	113914	1	21517742	0.91816952697145	0.284112074551964	-1.25838648996226	0.780892985845146	0.0116479305917717	-4.45262674635637	1.11826278058641	0.14087759294453	-1.9598639007967
Vnn1	29142	1	21537091	1.00784201484944	0.916007023666894	-0.0877312465787862	0.871593154852476	0.139194735240949	-1.97188135334198	1.02752062389087	0.703969111918197	-0.351020798902833
Vnn3	498992	1	21571364	0.873945751607927	0.00549437072170045	-5.20403121602815	0.889203640200625	0.0558536548240698	-2.88502031560678	1.08186387886532	0.0940898893082173	-2.36350468440993
Rps12	65139	1	21680854	0.910622412613247	0.20309324736078	-1.59409005880288	0.959710634202386	0.659011161009587	-0.417014808341427	1.01324347587333	0.851494853446898	-0.160761822999953
LOC100910237	100910237	1	21679941	0.870372546058349	0.0298590756340025	-3.51126644401461	0.952208409314867	0.545550860723399	-0.605959241165476	1.00466756944137	0.939091704090673	-0.0628421431040254
Eya4	292172	1	22172275	0.96376012659991	0.347425686003265	-1.05720449007517	0.95559460182139	0.380973593410486	-0.965025214891286	1.15097646974532	0.000510071236163195	-7.58096016324871
Tcf21	252856	1	22701353	0.980605410201002	0.639804403337458	-0.446592769124886	0.828574470103783	0.000815925464709807	-7.11118754943952	1.16804601530978	0.000236468553806554	-8.34969532375005
Tbpl1	689030	1	22778481	0.961587440501107	0.225449569281681	-1.48965878459955	0.881419531468229	0.00434775705214288	-5.43809518705639	1.09440845299951	0.0061379648224873	-5.09326205390442
Slc2a12	308028	1	22804418	0.911154187053878	0.011204125736022	-4.49147319922472	0.972021566075561	0.557066784717468	-0.58507014549288	1.08930813527152	0.0203017429216782	-3.89704853840925
Sgk1	29517	1	22980258	0.998079347013012	0.897986435886639	-0.107600315597313	1.00010056378386	0.995930234658177	-0.00407806937475974	0.995306527552806	0.755901110814813	-0.27984471715894
Clvs2	361459	1	23735272	0.957416744020675	0.441250120786321	-0.818143396997964	1.10743143121865	0.178751636929814	-1.72175793980064	1.03659918743096	0.530509127867785	-0.633918114916303
Trdn	59299	1	23955651	1.04359572508679	0.417268069173999	-0.874026411987792	1.11024144452577	0.137968993447832	-1.98072630423106	1.05671227857681	0.310644335806079	-1.16910663600072
Rnf217	292188	1	26016668	1.01253179658031	0.702462477916327	-0.353163291419472	1.00054560409063	0.989231140639585	-0.0108272631999869	1.04497706106125	0.161321429089426	-1.82435645029177
Tpd52l1	689256	1	26172170	1.01639064570313	0.815906954541379	-0.203454956816852	1.00666326409886	0.941787442195627	-0.0599756750950604	1.06363564506029	0.389031345702148	-0.944095358398925
Hddc2	361462	1	26294033	0.969410680597323	0.416855842662714	-0.875014818000365	0.972556830640302	0.566943313807034	-0.567495955901254	1.1127092848502	0.00424903579558409	-5.46106319341235
Hey2	155430	1	26822131	0.942826080109136	0.00226517798682951	-6.09010194175281	0.978669032820364	0.379978283813195	-0.967641175754721	1.02618944629115	0.16315501628515	-1.81305450995424
Hint3	246769	1	27035936	0.951729740470466	0.0344713579957416	-3.36762650277619	0.999605266874021	0.989264197470764	-0.0107938470674898	1.05523474015298	0.0153631143947532	-4.17578581174058
Trmt11	378794	1	27054432	0.966564745430325	0.303653519216911	-1.19186796699087	0.95546530501039	0.279036888849912	-1.27641128780077	1.03436987675453	0.295800812112551	-1.21806898323067
Cenpw	689399	1	27525324	0.871552317432777	0.000645973291292299	-7.34475239978515	0.902668516468451	0.0457879373723057	-3.08373459870212	1.07909327755003	0.0656119685561073	-2.72399715217198
Rspo3	498997	1	28283914	0.986060543801555	0.717848012024479	-0.331497414758959	0.878029340165763	0.0104246798895042	-4.56357921781148	1.09832319267827	0.0191633172543919	-3.95475738706261
Rnf146	308051	1	28465165	0.94306614853593	0.292183649082181	-1.23037273919777	0.820215039330907	0.00939874193787011	-4.66717943505987	0.965430331113007	0.5569018632323	-0.585366242670618
Echdc1	361465	1	28476360	0.902145212309038	0.0737447735758376	-2.60714515304168	1.04723237554345	0.510183172103488	-0.672985456759402	1.16594039250813	0.00411041452209808	-5.49423139860154
Kiaa0408L	292199	1	28615606	0.922406486803446	0.144435467523067	-1.93492246271722	1.07186554204699	0.316092275194459	-1.15172109791283	1.0830615889354	0.133091055732102	-2.01672175544761
Lrrc14b	502225	1	28921475	0.893008282274931	0.0355372710684955	-3.33717324399565	1.07084596788596	0.319948489458654	-1.1395952665872	1.02707351741175	0.6106333783814	-0.493258535286141
Ccdc127	308060	1	28929546	1.14809871315967	0.316197138882594	-1.15138940268985	1.11328448796004	0.527741397630959	-0.639148892470006	1.03160302529589	0.812312744513569	-0.207869859631134
Sdha	157074	1	28935965	0.960585910061453	0.682426052737738	-0.382101105430066	1.08116192268303	0.516716703341216	-0.660260517249598	1.06611952029736	0.489143820967409	-0.71509872034205
Pdcd6	308061	1	28966518	0.792008912339554	1.00327003972235e-05	-11.5096607602006	0.945515860161644	0.388600156415892	-0.945204339527575	1.06031932599993	0.230819195607028	-1.46612057793214
Ahrr	498999	1	28993634	0.863983317276982	0.0485456957753404	-3.02524974367771	1.05613669171224	0.553523068844686	-0.59145184957244	1.01833984136417	0.791751492833071	-0.233507708079759
Exoc3	252881	1	29091298	0.88847049707344	0.102091584889882	-2.28188497748366	0.975830876665577	0.786680650349645	-0.239932893920387	1.06414404020145	0.362241827569521	-1.01544325823039
Slc9a3	24784	1	29124674	0.895589430199539	0.0551319175254748	-2.89802646509761	1.01383730314589	0.851373411625617	-0.160904455080164	0.990850952520201	0.872026592917769	-0.136935359072833
Tppp	361466	1	29261255	0.984106274627917	0.537912460884128	-0.620059444170691	0.966489449488689	0.312671342514299	-1.16260266401928	0.976049651687322	0.343304622209206	-1.06913711455668
Zdhhc11	499000	1	29296334	0.977782663505789	0.532456354391531	-0.630254348341735	0.907820379840594	0.0433671897681475	-3.13805211991059	0.975530284132694	0.495140616139322	-0.702913483745813
Brd9	308067	1	29329974	1.08829748619455	0.314048879419524	-1.15820663824757	0.99257421953245	0.94561515608526	-0.0559196044498035	0.912758246738792	0.295098561549509	-1.22044587149613
Trip13	292206	1	29357140	0.985377059212121	0.778333662145365	-0.250599975090767	0.994441785573504	0.932062549877413	-0.0703553529461882	1.00032276833477	0.994877251609879	-0.00513591464986052
Nkd2	308068	1	29443980	0.965848548481715	0.344123189950502	-1.06675557539371	0.96182209402332	0.390737187611727	-0.939720099439556	1.02709267708304	0.431576072182906	-0.840311486933643
Slc12a7	308069	1	29472692	0.949976699977169	0.223476491497352	-1.49844905391772	1.02761436938649	0.602524590286017	-0.50662680069746	1.08966380846945	0.0305657099642779	-3.48787648775623
Slc6a19	664630	1	29586205	0.905890231496704	0.0854323941775161	-2.46002992719063	0.946021986196779	0.428274068332283	-0.84799194176397	1.18903408635497	0.00116771357228894	-6.75270765385438
Slc6a18	29323	1	29608100	1.12290847470401	0.313368613592765	-1.16037510215206	0.842864890401437	0.219440255899104	-1.51667526620735	1.09891618911855	0.391608366334171	-0.937493004064287
Tert	301965	1	29638051	0.946978981050813	0.433615529820172	-0.835597013492146	0.96124478694234	0.64979371098037	-0.431100334186755	1.06540674224336	0.346003385666071	-1.06130671881023
Clptm1l	316916	1	29667545	0.9289578265843	0.123920397220879	-2.08811587741644	0.937760266041698	0.291819135734986	-1.231621066788	1.02976203058705	0.535212082006032	-0.625092195673239
Slc6a3	24898	1	29709443	0.966933664662819	0.645064051333449	-0.438405662723776	0.889542387065426	0.215614901858026	-1.53426132425594	0.987171115935401	0.858181042146774	-0.152940196919493
Lpcat1	361467	1	29766070	0.950871398138904	0.0679880035954841	-2.68842400708294	0.978138525245197	0.526271008158691	-0.641938974290774	0.994158899698429	0.82082957395944	-0.197439774562381
Mrpl36	364656	1	29965481	0.895233888062741	0.00324764362980859	-5.72982558258889	0.952961634539142	0.304013022815983	-1.19068474028298	1.04404684600746	0.218915648187505	-1.5190687914555
Irx4	306655	1	30030561	0.909990098936771	0.0241930058555323	-3.72169170182636	0.924584002747063	0.135756009733841	-1.99689605054881	1.03449398363579	0.377516252273531	-0.974141658839571
Irx2	306657	1	30660960	0.818912264404238	6.14398738739627e-05	-9.6974515219596	0.939626333686812	0.319994304831109	-1.13945208074953	0.902584810212252	0.0326990704691556	-3.42040862750266
Irx1	306659	1	31294615	0.876642413775154	0.0301041214233883	-3.50309319223553	0.96476306074867	0.636318550273953	-0.452055975822509	0.838234382768914	0.00280048703422748	-5.8779619361314
Adamts16	306664	1	32430436	0.882030004062081	3.77474506409331e-06	-12.4871777102342	0.989081674335382	0.747291522037842	-0.291299912901037	1.0254443390036	0.331506631174291	-1.10410746601393
Med10	290939	1	33470064	0.941508064208344	0.355859478168079	-1.0332193503012	1.13688129323655	0.120449706090263	-2.11652299002168	1.00643662991807	0.919828647248242	-0.0835678792773352
Ube2ql1	679949	1	33548814	0.856383561793542	0.00715063901897973	-4.9405535529859	1.12861898557349	0.0986019935964036	-2.31666379854749	1.03885440794318	0.493144611843005	-0.706952817642016
Nsun2	361191	1	33662139	0.762971217370157	6.2355380005488e-05	-9.68266060238372	1.10679462060256	0.224076288017613	-1.49576871360121	1.03605688519462	0.583491441823204	-0.538725494332746
Srd5a1	24950	1	33686470	0.790308221595039	0.000287221716945487	-8.1552561075435	1.08501451732657	0.311342034814366	-1.16686318072943	1.04379822720631	0.489383504596243	-0.714608833902776
Tent4a	306672	1	33766638	0.895289744702945	2.30997115212434e-05	-10.6756904287724	1.0075041986425	0.815732581048861	-0.203668697032603	0.959668991102971	0.0944406522248418	-2.35978366055358
Adcy2	81636	1	34375911	1.03044743169564	0.529231632890628	-0.636329073602184	1.12093912407531	0.0694919177888785	-2.66654482398119	1.19406339924631	0.000401148943005647	-7.82117777067859
Fastkd3	290946	1	34858343	0.953371034141797	0.594640329578886	-0.519798544315815	0.899405646610271	0.334673790334864	-1.09459898176396	1.12185858342575	0.168855118143412	-1.77871422083375
Mtrr	290947	1	34867089	0.924233376214885	0.290374115927513	-1.23658513248505	0.877334020208776	0.156522934768009	-1.85455273170065	1.03124338107406	0.660388547357422	-0.414926909065002
LOC680200	680200	1	34927301	0.883873158097269	0.00112110968680913	-6.79343629239149	0.972571096082717	0.548230988474937	-0.601058569029694	0.996450605567778	0.919559382250856	-0.0838606559998
RGD1566325	498682	1	35003999	0.834225498810899	8.55004549482608e-05	-9.36698886100343	0.947467891146553	0.336316296837758	-1.08970320218386	0.998599749821163	0.974384996583745	-0.0259487797397274
LOC682870	682870	1	35020478	0.924799643573558	0.000205390077592956	-8.49059956936327	0.974484868705417	0.333415458352252	-1.0983659439567	1.05074376025051	0.0134411784577064	-4.309432264866
Ppp1r14c	171010	1	39773403	0.880770976694496	0.00415646124159344	-5.48309122980662	1.04191400140814	0.484483229962913	-0.724672461330006	1.09011918918711	0.0473419715941263	-3.05035802823235
Iyd	308129	1	40004041	0.833950744256424	1.14326091887419e-05	-11.379040830728	0.976591926715285	0.664420634421438	-0.408839844498535	1.0822434476345	0.0543957952912472	-2.91146842054776
Plekhg1	679812	1	40348684	0.908623272721919	0.000836191576881439	-7.08665281218338	1.00896797054934	0.806212997096191	-0.215407306999858	1.07791106322056	0.00585652112955361	-5.1401995155801
Mthfd1l	361472	1	40444008	0.904285244943526	0.0127425807635545	-4.36280607764542	0.925500823458371	0.123550181741121	-2.09110787555612	1.11616358320498	0.00472096289330847	-5.35574249737083
Akap12	83425	1	40730123	0.862325880042292	0.00260127603056889	-5.95175317336027	0.808875558954196	0.000579923206406699	-7.4526148659369	1.10992077101771	0.0280228571780864	-3.57473477403244
Zbtb2	308126	1	40827457	0.936044680672248	0.236399865253546	-1.44223056344382	0.947046411948187	0.418266998503101	-0.871635297973102	1.05930215555341	0.265496515364394	-1.32615356319082
Rmnd1	292268	1	40860464	0.885067376544483	0.0280879878321603	-3.5724132733203	0.970174652956345	0.652195655329346	-0.427410677210981	1.07036520156388	0.192931527949317	-1.64541993049035
Armt1	292267	1	40894578	0.888119294458279	0.00019099684524659	-8.56325364708761	1.00360141356757	0.927067048919567	-0.0757293871003214	1.03620436501592	0.239738985553718	-1.42820450765571
Esr1	24890	1	41236742	0.955715985743017	0.0866202212864388	-2.44622198851826	1.03600557423022	0.298764197096209	-1.20810065520458	1.01088059809038	0.671500724969311	-0.398240183392754
Myct1	292264	1	42018137	0.815368873543664	1.83290885471815e-08	-17.8147765009802	0.951015052397662	0.285086966918614	-1.25496099817853	1.08477488029619	0.0189816914375881	-3.96428037293287
Vip	117064	1	42065138	0.954608373614047	0.572907771517793	-0.55703053243393	1.13130828155324	0.256229734596633	-1.36168083615781	1.03988545691585	0.642172746108091	-0.442897936551622
Fbxo5	292263	1	42196068	0.841880393655249	7.9115449366809e-08	-16.3523576668724	1.05922818098033	0.150940990181432	-1.89086631204734	1.05260371016291	0.0892925138735991	-2.41583762581641
Mtrf1l	361473	1	42210582	0.792087762558091	0.00469166856194408	-5.36196698965781	0.965199658570377	0.735099986748351	-0.307748752629097	0.948303570777881	0.508337785569048	-0.676609120150603
Rgs17	308118	1	42227620	1.02004371213646	0.773311496465856	-0.257073340717206	1.18075689928671	0.0645785488300401	-2.73987298479268	0.970470836731325	0.65486360471264	-0.423328302111175
Oprm1	25601	1	43160057	0.88120207821918	0.0261621297757132	-3.64344234226234	0.931603073122474	0.323905165265972	-1.12730450583114	1.04438780372862	0.400952070918796	-0.913913382712394
Ipcef1	361474	1	43273318	0.85410678929071	0.094763563099148	-2.35637029909889	0.989231278441766	0.928467237958842	-0.0742201837242975	0.99249964909358	0.933226915646682	-0.0691068969375895
Cnksr3	308113	1	43499273	1.0112001238553	0.528085497714105	-0.638497080895881	0.958311268885364	0.0636632543807469	-2.75414773715386	0.962925248725921	0.0396604246672865	-3.22740144825022
Scaf8	245926	1	43727794	0.987504609932519	0.440695018415188	-0.819402210998429	0.991112387722077	0.673211844704935	-0.395695222190241	0.984844192731372	0.351473620673143	-1.04562061841922
Tfb1m	308140	1	44119165	0.845446936280774	0.00283672660553147	-5.8651044952536	1.09165698695032	0.207953058214717	-1.57044290641077	1.08009501946054	0.150431128233784	-1.89424991924213
Cldn20	680178	1	44133769	0.809672293109097	0.0138900635028127	-4.27658155038957	1.22264071758846	0.0622989552676267	-2.77581062270933	1.01183054784775	0.888150395131505	-0.118614186443581
Nox3	292279	1	44238012	0.824256773790287	0.000384323397749955	-7.86402617817201	1.07780129298641	0.262522598759796	-1.33741811014253	1.06212704088403	0.236440212536182	-1.44205990412525
Tmem242	292228	1	45992706	0.870137472071353	0.0131685690857178	-4.32992241865761	0.937969739844944	0.345825227095623	-1.06182175554361	1.00304025097799	0.952701942025319	-0.0484531818277748
Ldhal6b	369018	1	45997845	0.879426645976195	0.110108153371973	-2.20629218375403	0.865540147840034	0.146644632816837	-1.91974308281801	0.912956873396742	0.240770516886648	-1.42391101122201
Zdhhc14	499014	1	46069127	0.97963420129886	0.431844716592731	-0.839689207688142	1.05854371438799	0.0791927102117825	-2.53587102717848	0.9904009500571	0.698409492014693	-0.358949683462772
Snx9	683687	1	46424968	0.995471124597362	0.850156025623182	-0.162335386786084	1.00544053467284	0.857314303902618	-0.153950678609114	0.974331114257897	0.257449605408606	-1.35693128518254
Synj2	84018	1	46518709	1.0324891633901	0.294290983581584	-1.22318626103981	1.03322770358788	0.412009978847119	-0.886707709423206	0.961161868006671	0.205807751092678	-1.5808127930617
Gtf2h5	502227	1	46656938	0.905924428660015	0.00118200775462813	-6.74054079942065	1.00553872850764	0.883509670998551	-0.123853041047377	0.99269583090496	0.797038477956249	-0.226852322867643
Tulp4	499016	1	46710735	0.937855273825855	0.132113358332485	-2.02409494968615	1.00739683831264	0.88752531713058	-0.119318231695119	0.98939489869358	0.785200444441369	-0.241816250556852
Tmem181	502228	1	46842517	0.960121381320692	0.557868258573571	-0.583632440222102	1.00653473352403	0.93933083788439	-0.0625875318121945	0.988192775806199	0.858782869724883	-0.152239159933689
Dynlt1	83462	1	46887018	0.881457311331356	0.046296257566768	-3.07269415124828	0.904441184334289	0.196059822345657	-1.62933545027129	0.987730652714818	0.836516601094652	-0.17850891285302
Sytl3	499017	1	46911217	0.962105189073205	0.6685584665776	-0.402631426911307	1.0886347293665	0.448146961099057	-0.802634062192371	0.902278213309714	0.226225482614633	-1.48622306640814
Ezr	54319	1	46967961	0.876882791022249	0.000437968569952807	-7.73336340826118	1.032859923164	0.494909077782516	-0.703381214532356	1.03659993078728	0.30181408957155	-1.19794404861037
Rsph3	361476	1	47116168	0.862145393172881	0.000109345249097568	-9.12100025853826	1.00897648530975	0.8549817168465	-0.156675194079276	1.02471792905401	0.494349406810423	-0.704512710578173
Tagap	308097	1	47170725	0.917711521044186	0.160674035549649	-1.82837759023448	1.21200443969117	0.011199878585839	-4.49185234128993	1.10520437027038	0.0799088884083252	-2.52686818823782
Fndc1	308099	1	47302722	0.920154160565529	0.0763734523120768	-2.57212012602203	1.13222780332458	0.031867670690028	-3.44616324107998	1.10143930772436	0.0221563034899077	-3.80963324103961
Sod2	24787	1	47638318	0.90611444604793	0.000247720232407903	-8.30321054370697	1.05755387340192	0.0959407636435265	-2.34402432334508	1.01074991648994	0.669943779782287	-0.400561480890537
Wtap	499020	1	47665965	0.909851079065082	0.0226348476659167	-3.78826462814042	0.98274042695447	0.743174229581771	-0.296824767027494	0.929065677268948	0.062201348596679	-2.77737859785341
Acat2	308100	1	47695833	0.824587811420094	1.04077104934085e-11	-25.2884741908807	0.936695007889228	0.0639060391762025	-2.75034141226469	1.00732340951282	0.770418038579315	-0.260822004209364
Tcp1	24818	1	47829062	0.705303054755833	2.5799650108832e-11	-24.3806601857661	0.839735903294024	0.00663403519049992	-5.01554203390398	0.99158412487669	0.862806404512066	-0.147564941555342
Mrpl18	292244	1	47837169	0.636444359729149	3.20244766847561e-05	-10.3490100511501	0.72085452004565	0.0148376142697641	-4.21058981765972	0.924507490160451	0.456287088048596	-0.784633088515563
Pnldc1	361478	1	47843224	0.702402192733183	1.21261408228656e-05	-11.320147037083	0.777079425816666	0.0123428980313167	-4.39467443951051	0.989580086973185	0.893297148125713	-0.112836000795153
Mas1l	404641	1	47872474	0.938988858859439	0.663857465042733	-0.409687813628912	0.782904599277896	0.187404772912507	-1.67448444038525	1.10993776940585	0.477942000979728	-0.738265890715088
Mas1	25153	1	47880309	0.81645666028415	0.000755180259742228	-7.18855408258713	0.893274884977007	0.131530341971079	-2.02851771655745	0.94646415273274	0.340824108490861	-1.07638874565205
Igf2r	25151	1	47979109	0.891790164554972	0.0111302687135628	-4.49808697080888	1.00915911997665	0.868043471017569	-0.141513483758363	0.958870862592089	0.316220123320905	-1.15131671511569
Slc22a1	24904	1	48076666	0.862882853390139	0.0247961237592559	-3.69706793805732	0.997628735804692	0.976587366243499	-0.023691063908151	0.945642882453037	0.363836935167875	-1.01104949202659
Slc22a2	29503	1	48121061	0.855333343616386	0.0268765159081572	-3.61650238824014	1.07288635872704	0.432529893342317	-0.838103837444221	0.930927199882154	0.283941560745592	-1.25898683401746
Slc22a3	29504	1	48235476	0.859344752886771	0.0583601446710775	-2.84112207638824	1.03828768160181	0.706260045467707	-0.347771772951552	0.790407010163597	0.00164623875684316	-6.40926213448627
Plg	85253	1	48325186	0.851262983200456	0.000787338450678745	-7.14685235030423	0.99214434919051	0.896731535330363	-0.108998753436474	0.966250012604364	0.45882277685077	-0.779091250559056
Map3k4	308106	1	48431873	0.949718836190792	0.128538037888091	-2.05153040375725	1.00359135781538	0.931931534479585	-0.070495927853741	0.948204451627729	0.0964671770344531	-2.33855246285401
Agpat4	170919	1	48527322	0.98475400386463	0.570530583283744	-0.561188503257534	0.943759902658334	0.106438934591988	-2.24018384239298	0.968356520373304	0.267606819576543	-1.3182364668355
Prkn	56816	1	48690481	0.972193523540744	0.236474590189664	-1.44191451788086	0.986658978115958	0.658270691137297	-0.41813904754517	0.931023977987262	0.00357305916908368	-5.63433314002098
Pacrg	499021	1	49882722	0.983265058884622	0.529477913699127	-0.635863826427009	1.02639029385029	0.441899920114581	-0.816671847622601	0.948728374573236	0.0476891180990843	-3.04305203920859
Qk	499022	1	50387698	1.0431473343397	0.385594962481776	-0.952967780434361	0.98534217683647	0.806030654069038	-0.215633504855	0.939911759991674	0.19022194673315	-1.65956374786635
Cahm	106182183	1	50385803	1.12498950463388	0.182877034597355	-1.69894129408594	0.990895129639564	0.933136092954816	-0.0692042227970485	0.896389737616637	0.202018395341937	-1.599396519678
Pabpc6	292295	1	51045264	0.865242873560914	1.31752688027443e-05	-11.2371690612596	0.90967210437675	0.0320293640708518	-3.44110216973076	0.963627727323748	0.253421685444961	-1.37270043683655
MGC94891	681210	1	51740328	0.862260746420335	0.0360722286042192	-3.32223200044112	1.06357964602992	0.497751141982529	-0.697655041751102	0.769226829269015	0.000344982795423865	-7.972016010513
Pde10a	63885	1	51770132	0.93695060762415	0.150122514611704	-1.89630355417812	1.03262258033379	0.590670460034498	-0.526497014325541	0.925938676817688	0.0980737851217098	-2.32203517420046
Tbxt	292301	1	52298099	0.819646595248845	6.94038314726793e-06	-11.8781535764294	1.02915491156564	0.621817622168861	-0.475108441185154	0.962242626364284	0.371633171758721	-0.989848008645706
T2	681288	1	52318455	0.99507733900266	0.956255654452737	-0.0447299807056852	1.20110772285551	0.108772398856091	-2.21849766372873	1.00629616998119	0.942155061629788	-0.0595854090035205
Prr18	361481	1	52402426	1.01663759094028	0.874982846928352	-0.133550996327129	1.19237350798526	0.176215656143669	-1.73604671503652	0.97889575790637	0.828757767455135	-0.187827365031103
Sft2d1	292305	1	52409687	0.878942380397062	0.0453972520117102	-3.09230370414318	0.872633218908192	0.0920311774955273	-2.38562787352098	0.967974565685997	0.595739195936261	-0.517952298398514
Mpc1	171087	1	52437747	0.951260474093458	0.154176070655015	-1.86966001371478	0.957758222718423	0.326042502642486	-1.12072752990972	1.01637450890198	0.616197161096004	-0.484188299944748
Ccr6	308163	1	52476066	0.856681457840439	0.000383656649087123	-7.86576254836313	0.985910864185419	0.797186820932551	-0.226666222475392	1.06266441055671	0.152074945765143	-1.88338181540773
Cep43	683722	1	52535156	0.90765417964455	0.0208705928399388	-3.86941415197454	1.05947850030212	0.276953969240165	-1.28390396263185	1.07339577350887	0.0767327765255992	-2.56742632778845
Rnaset2	292306	1	52585980	0.863900345868389	0.000308994666544322	-8.08218654158985	1.01328243090247	0.800746690352299	-0.222210623686176	1.03804380456317	0.335674591052201	-1.09161306730905
Rps6ka2	117269	1	52771260	0.910320746336478	0.000123999739981387	-8.99523108928573	1.04867501605183	0.139187983101838	-1.97192986309971	0.978428943202204	0.35471229380365	-1.03644825808047
Gpr31	292310	1	52926953	0.766868740709143	9.32896391681313e-05	-9.27980150485041	1.01336153406058	0.881040408176664	-0.126651787835962	0.887823608770016	0.0775992574845899	-2.5561974203363
Tcp10b	308169	1	52939092	1.20146054666283	0.0654555971196506	-2.72638327279371	1.21316993293728	0.115839811761917	-2.15554697532951	0.79988393555775	0.0123103095905328	-4.39731818958677
Ttll2	292311	1	52968428	0.8296853209608	3.03068498059748e-05	-10.4041368047943	0.959104232355656	0.468725265488127	-0.757738470048404	0.922815717055677	0.066092615421114	-2.71669825665419
Smok2a	292316	1	53280367	0.969409890308582	0.293105774287941	-1.22722173071577	1.04731853125797	0.242923564495301	-1.41500843452468	0.921152267797494	0.00498865973203834	-5.30058799606955
Afdn	26955	1	53905376	0.964984990076891	0.0393829230957474	-3.23442298059937	0.986153752945209	0.545391712107003	-0.606251004676203	0.949579959614433	0.00177036499803246	-6.33656954007784
Vom2r7	685557	1	54292484	0.822887590621364	5.75153750111729e-06	-12.0660433473991	0.911226273303389	0.100758912194641	-2.29502462355996	0.843867704229109	6.97184469691613e-05	-9.57104561281641
Vom2r8	685641	1	54686330	1.03932754091832	0.557200870926084	-0.584829474037356	0.978483229113604	0.801655528889377	-0.221076278484182	0.824388161581897	0.00311884452798857	-5.77029268934828
Vom2r9	685666	1	54858286	0.798848292078392	7.39364294944982e-09	-18.7226452668257	0.916800529330622	0.0844002913437131	-2.47218442544645	0.929694482466679	0.0494882135735428	-3.00602074738549
Dact2	308212	1	55181023	0.8969302101536	0.0158123306555382	-4.14696522208293	0.90459938054067	0.0811489633026515	-2.51146876017829	0.930030189331546	0.0895807542689958	-2.4126147781782
Smoc2	292401	1	55262530	0.97737764943908	0.675211399400863	-0.392729452843998	0.958735771341262	0.553291993956091	-0.591869398808476	0.990740179729936	0.863898841144837	-0.146299599041005
Thbs2	292406	1	55670394	0.982191863021087	0.541308960350088	-0.613765071926061	0.890148474477427	0.00285556568047873	-5.85848531873053	1.06911004803293	0.021567406096633	-3.83657208095217
LOC100125364	100125364	1	55950449	0.824831681984958	1.38131287144028e-05	-11.1898910619374	0.919148997024318	0.123250114462777	-2.0935395373557	1.00641173685847	0.874771315812241	-0.133792780140702
Phf10	292404	1	55952253	0.833378559158668	0.0179925132928308	-4.01779953578416	0.909653954688477	0.328124537131289	-1.11436205628474	0.875657343337466	0.0713482486651457	-2.64018248104876
Tcte3	NA	1	55971335	0.855060551044126	2.34775586054085e-12	-26.7775611969919	0.970111060197022	0.284964533244508	-1.25539055121349	1.03537863244254	0.110161615275538	-2.20580676167415
Dll1	84010	1	56312062	0.802101666783879	8.42400552240633e-06	-11.6844251275765	0.923221248853949	0.192433863961812	-1.64800274812062	0.976601553617648	0.620821572578294	-0.476711561074013
Fam120b	308218	1	56339129	0.829750411448023	4.14734544831441e-07	-14.6956271723883	0.952770387123196	0.294053631369556	-1.22399310865555	1.00425297956115	0.904929042070292	-0.0998987449083286
Psmb1	94198	1	56442681	0.835633778084719	0.0090085265181754	-4.70958375922906	0.966892388482165	0.69088980102167	-0.369774945469742	0.984371679493338	0.809027320732459	-0.211922591501957
Tbp	117526	1	56463618	0.965863383360988	0.751770726986704	-0.285323885845164	1.02378314289134	0.861301670350669	-0.149310463852226	0.921213241287666	0.430481118265575	-0.84285181608651
Pdcd2	58934	1	56484947	0.783772988405071	0.00070625774405795	-7.25553031052593	0.902613302096463	0.249952230033276	-1.38648545924487	0.886717092870084	0.0863080732760128	-2.44983213629932
Prdm9	365155	1	56505579	0.825915263531727	1.32032473088502e-08	-18.1428030293629	0.953185735489433	0.246976046343855	-1.39846392542182	1.02308361436815	0.471740340263099	-0.751326571332948
Chd1	308215	1	56664054	0.888951357680713	5.30906479345758e-08	-16.7512650459692	0.994717659026799	0.838348482777449	-0.17632141437219	1.01494614451894	0.46170624153143	-0.772826430973976
Riok2	308201	1	58103132	0.821421638421301	3.40535419931727e-05	-10.2875765074844	0.969077796279099	0.605646341727693	-0.501459057779138	1.01664887476449	0.71469077176023	-0.335905316886255
Lix1	292381	1	58128961	0.930904868334748	0.403273614036527	-0.908140004394317	1.00860124225637	0.939318250527615	-0.0626009322464235	1.02324111460314	0.796070907941438	-0.228067016776731
Lnpep	171105	1	58258643	0.917402277673728	8.42428024175371e-07	-13.9869776096152	1.01962976665014	0.394916488031388	-0.929080959139292	1.03961919675591	0.0216838707646137	-3.83118657754399
Mir99b	100314189	1	58677015	0.62291524651158	9.48608193001667e-08	-16.1708550795939	1.06209748082832	0.583623292375486	-0.53849955158868	0.942965135699489	0.493696172320401	-0.705834986794973
Mirlet7e	100313991	1	58677180	0.567165971292246	0.0111698100912752	-4.4945406677219	1.27068042539224	0.405491933063417	-0.902654299426238	0.75704048366798	0.224605348329672	-1.49341042427355
Mir125a	100314236	1	58677626	0.553820579040384	0.00649696917501511	-5.03641949159013	1.25991521031536	0.408043651668875	-0.896381120916433	0.764546667026246	0.226037354692782	-1.48705500711687
Spaca6	688452	1	58677797	0.596956809404786	1.50284795370798e-08	-18.0133188001697	1.01057598830139	0.923381283547678	-0.0797130381771793	0.94699953586772	0.517243081883283	-0.659242337248667
Mir3596c	100526599	1	58677171	0.659932054981009	0.00250002527551936	-5.99145443695135	1.10319155097114	0.570858369688098	-0.56061413916804	0.864894476096887	0.289535335855034	-1.2394779311964
Has1	282821	1	58693411	0.770613708798446	0.00305143136468432	-5.79214449855307	1.06192418983762	0.586020306266874	-0.534400837672953	1.01698499050363	0.840835758930067	-0.173358930673343
Fpr1	292409	1	58748266	0.830708655737347	0.000649240420505507	-7.33970746223877	1.11849451951236	0.11718671242491	-2.14398678348076	0.992642060438318	0.892205370403861	-0.114058937023573
Vom2r10	292414	1	59027796	0.937867905708965	0.24789614274487	-1.39474539978423	1.07114218533403	0.363573844604344	-1.01177285379773	0.837211634978676	0.00125887275981467	-6.67753859351127
Vom2r11	292417	1	59498863	0.881652596814457	0.0147334267280326	-4.21763643957995	1.03604441603496	0.60286706124173	-0.506058568846021	0.915622420748447	0.0774702796728187	-2.55786090426586
Fpr-rs3	292419	1	59686519	0.828932053400996	3.54042390107298e-05	-10.2486789989277	1.01277386859976	0.83591340425605	-0.179230254688347	0.946757805383341	0.206823723456047	-1.5758884260219
Vom1r9	100312665	1	60032949	0.917048833912517	0.0803844237337903	-2.52093485622055	1.00116700107386	0.985997049433638	-0.0141019168447922	0.849550100668543	0.000662866521820469	-7.31893691260126
Vom1r13	100312667	1	60264367	0.882329069455108	0.0113237477832046	-4.48085318474593	0.989149975107555	0.87156361575381	-0.137466420984672	0.872027312524982	0.00471796618991385	-5.3563774642127
Ppp2r1a	117281	1	60540223	0.855063926709996	1.06284107267237e-06	-13.7545649780864	1.0842889987245	0.0425037661971097	-3.15816259057539	1.05450287886575	0.0756971148115662	-2.58101523271862
Vom1r16	100312668	1	60661804	0.824885078130732	0.00619940441354451	-5.0833020538769	1.08543712519424	0.363423721485779	-1.01218584863486	1.0132872369733	0.83818103895897	-0.176521164888795
Vom1r17	100312945	1	60770206	0.84835569893217	0.040072137679231	-3.21707400713638	1.07601753896988	0.474683638994424	-0.74510672000909	0.973953215394592	0.7230106269421	-0.324331358532914
Zfp54	308232	1	61191746	0.811555752822401	8.70280714577788e-11	-23.1647903888834	1.00555889540737	0.890968310043173	-0.115446418874284	1.08868902203659	0.00514945263090861	-5.26886485521564
Zfp53	308236	1	61284033	0.765151031470214	1.43571296921136e-12	-27.2693595474464	1.00657588118194	0.889638789422534	-0.116939753218635	1.05939239901274	0.110047369517223	-2.20684437391031
Zfp52	361487	1	61335270	0.849504447049439	6.54101284581267e-09	-18.845173814078	1.00836114243239	0.813815624192956	-0.206021444541392	1.07163237444858	0.00892423849488834	-4.71898427765821
Vom2r12	690566	1	62022615	0.778145070447026	1.49517436513695e-08	-18.0184379117121	0.935177340427522	0.220321839304464	-1.51266589570483	0.997026368714116	0.942055286809662	-0.0596913152472712
Vom2r13	690593	1	62022615	0.867347869616535	0.0204864173563581	-3.88799318041547	0.975188898309145	0.743354252299001	-0.296582561485784	0.971612668630777	0.621112570240686	-0.476242940947253
Vom2r80	502285	1	62820605	0.847617057521396	0.0105389829112631	-4.55267423850778	0.833206159040843	0.0247589075219632	-3.69856995483856	0.881162874583429	0.042261218195935	-3.16388544099259
Zfp40	690661	1	62962456	0.802299032244858	0.000103440318367348	-9.17651574570815	0.822356953271164	0.00460139671256115	-5.38139538840884	1.03081560934721	0.559291228646203	-0.58108496001277
Vom2r15	690680	1	63076440	0.929858591532084	0.299950846487646	-1.20413666279118	0.854142716040251	0.0776116703702017	-2.55603747173203	0.95079715439193	0.452229380105993	-0.793565749762771
Vom2r16	690691	1	63236378	0.903361217185417	0.0525363918491879	-2.94624917144175	0.950193541618271	0.453411879012217	-0.790954341401418	0.98009603138153	0.677682445840028	-0.389076469728257
Vom2r17	690716	1	63478286	0.905455216320755	0.0957184096693066	-2.34634463048338	0.891346578299841	0.130216908544189	-2.03855369170873	0.918553859669688	0.116190524835135	-2.15252397975535
Vom2r19	690729	1	63600382	0.912687520944489	0.277031115219043	-1.28362544979264	0.851630381399842	0.129695908801366	-2.04256273170878	0.854355213543755	0.0372590661019619	-3.28985997848239
Vom2r18	286984	1	63651332	0.925067159100687	0.471573215524153	-0.751680906833947	0.932576108731382	0.60560041332635	-0.501534894351947	0.773643892375686	0.00813250739123751	-4.81188599076535
Vom2r22	690758	1	63651484	0.939152047988001	0.456074658186529	-0.785098758775812	0.818157606394803	0.060752220633426	-2.80095164379291	0.746309519373009	0.00019115727257977	-8.56241405209114
Actl9b	292516	1	63830481	0.885212689110951	0.081447896382234	-2.50779177137339	0.816994084227765	0.0223344494909595	-3.80162497230096	0.850651618781152	0.0114129476128029	-4.47300681255501
Vom2r23	308303	1	63868569	1.00120424416522	0.990044236478778	-0.0100056535398743	0.826120037421475	0.114098602786794	-2.1706922677036	0.766021187336246	0.00238485675004129	-6.03861621932145
Vom2r24	690816	1	63917620	0.937147825467717	0.474988771034093	-0.744464115155149	0.943589384664062	0.60787077199198	-0.497792965672909	0.859348899407693	0.0704510409790816	-2.65283726460635
Vom2r25	502286	1	64026002	0.913566511720932	0.150795858945485	-1.89182828435903	0.963702146162279	0.645039945989977	-0.438443032336651	0.891762177750208	0.0529789391720811	-2.93786081851571
Vom2r26	292531	1	65129475	0.860914435774445	0.0184634832147528	-3.99196037785052	0.921363068273524	0.30070320853322	-1.20163151883101	0.911528467871737	0.121131874918214	-2.11087545151122
Lilrc2	690906	1	65272796	0.841325520608307	0.0345685185130372	-3.36481188066643	1.02976054619289	0.772124605652111	-0.258609335696835	0.98702938544662	0.862624606684895	-0.147775668992908
Lilrb2	65146	1	65326832	0.805604334057147	0.0102181815693244	-4.58358663867529	1.0513594487135	0.630580121973445	-0.461115054769786	0.975055023382782	0.740598766443765	-0.300296276121396
Lilrb3l	361493	1	65415946	0.777347233235422	0.000424302285495011	-7.76506441926329	0.977550317565857	0.802893933397058	-0.219532661683716	1.02832510540704	0.666782009444575	-0.405292108906527
Lilrb3a	683463	1	65499195	0.86481381914093	0.0441975583615038	-3.11908573211427	1.19899367770788	0.0558709644950623	-2.88471045245869	0.979513941669723	0.757112101424602	-0.278243950082242
Pirb	690955	1	65499195	0.991069509328567	0.92515656290862	-0.0777922985935872	1.32058230321563	0.0211069965871738	-3.85815070165534	1.03977802674792	0.66100565374022	-0.413992885853535
Rps9	81772	1	65511723	0.973414161965111	0.812540292903181	-0.207589774742397	1.03727100624311	0.795174155805531	-0.22919412441247	0.988087515921079	0.913563548245848	-0.0904023399067555
Rps9l1	103689992	1	65511723	1.02872745445549	0.833873587379551	-0.181673461997303	1.01518944215406	0.928257741646524	-0.074445845914992	0.979334241023337	0.874123779713159	-0.134533288968622
Tsen34	292534	1	65517324	0.847819006222005	0.111224926752829	-2.19620076083977	1.20088686978329	0.152122269871216	-1.88307067445034	0.932894000925852	0.481951912495464	-0.729910936515477
Tsen34l1	100909510	1	65517326	0.854990530959921	0.129334661709877	-2.04535195712706	1.21340932728939	0.129197883842977	-2.0464100666921	0.933231842779105	0.483035472724881	-0.727665185531756
Mboat7	308309	1	65525258	0.840110572456681	0.0875815106139142	-2.43518536936857	1.17849940528832	0.190934459694879	-1.65582505278127	0.931157763317491	0.461734965800043	-0.772764219609801
Mboat7l1	103689982	1	65525258	0.840104671361992	0.0875594240835374	-2.43543758374132	1.17846291325917	0.191006454773924	-1.65544805687866	0.931128594760936	0.461527554599158	-0.77321352021454
Tmc4	308310	1	65539788	0.821912131145992	0.062159919793077	-2.77804486325374	1.09017313156688	0.508862458456049	-0.675577518090707	1.02058375247129	0.841184409863288	-0.172944368535881
Leng1	292535	1	65551983	0.824165726877628	0.0826170117146338	-2.49353966669894	1.08238684983393	0.569845902973799	-0.56238930036352	1.04161995523152	0.708722482867366	-0.344291249572377
Cnot3	308311	1	65555924	0.651996920328195	1.21407688287683e-06	-13.6215265371207	0.994624169742058	0.959254272243995	-0.0415990961313524	0.931646013780775	0.387764890689834	-0.947356074852195
Mir3572	100526587	1	65561065	0.617538247558866	2.37518376452169e-05	-10.6478506559414	0.920524957562994	0.550153721067595	-0.597557546956299	0.890173532208424	0.282295344293986	-1.26480143590975
Prpf31	292536	1	65575887	0.688417793499593	1.95426314227484e-09	-20.0532526238796	0.948763691269752	0.474289856927306	-0.745936631679779	0.956819722652194	0.431216477879969	-0.841145046110138
Tfpt	85423	1	65588439	0.819129689052226	0.0242326111937735	-3.72005598298642	1.0524415323893	0.630022225420741	-0.462000181773207	0.864213047558272	0.0755086408368094	-2.58350818110619
Oscar	292537	1	65607522	0.813245337249828	8.32283403253135e-05	-9.39392263922795	0.996158136573647	0.952680402677463	-0.0484757907785891	1.00026075905519	0.995783421363846	-0.00422549347274981
Cacng6	140727	1	65733632	0.793727788641207	0.000344203085492593	-7.97427870998357	0.943627215787979	0.476349750733465	-0.74160292411391	1.00736429769306	0.905545725056816	-0.0992175059078519
Cacng8	140729	1	65755334	1.0620195956199	0.662184594127637	-0.412210918821531	1.11078021483706	0.547669945872338	-0.60208246203686	0.8330924602594	0.146488492962228	-1.92080839994286
Mir935	100314272	1	65755777	0.810125112701644	0.0163944493591624	-4.11081245514998	0.929582666840287	0.498985263737407	-0.695178715255046	0.987514904481483	0.870071594509204	-0.139179778180038
Cacng7	140728	1	65801355	0.8131980406353	0.0311492111066409	-3.46896635969888	0.97102188598442	0.803871163365543	-0.218316267213923	0.862901134323191	0.0883655898873093	-2.42627263978625
Prkcg	24681	1	65832867	0.740989290857904	6.63964022647896e-06	-11.9224527787031	0.867929608413201	0.0787685622349374	-2.54124131813201	0.935238560823712	0.270888836862207	-1.30604673833628
Myadm	369016	1	65864188	0.869320895009647	3.32984027752546e-05	-10.3100011268353	0.978791684190248	0.604757628438048	-0.50292751537057	1.00566491899412	0.85559592643525	-0.155957062847341
Olr1l	365170	1	65906850	0.704963192649407	1.64231675357406e-05	-11.0168175653736	0.941134707718852	0.55444856159242	-0.589781241882572	0.944391177078243	0.482590525144823	-0.72858675892048
Olr386	405147	1	65917406	0.821223438540798	0.0299199736903438	-3.50922900520968	0.904705208041821	0.38989130078433	-0.941887294644567	0.836303983411953	0.0347156653884753	-3.36056424178573
Nlrp12	292541	1	65932808	0.779685597780218	0.000175428313812794	-8.64828006680742	0.926525512966515	0.362625441691792	-1.01438481850121	0.910333090550066	0.128819736393526	-2.04934124418185
Mir294	100314137	1	65962689	0.859138711770429	0.0235049920134318	-3.75054245428777	0.916082763938936	0.290259628104965	-1.23697948718871	1.14637951988387	0.0320715518826203	-3.43978587597014
Mir293	100314136	1	65963050	0.920332286773387	0.267950862149864	-1.31695166546905	0.940001005117134	0.512845491653791	-0.667780665036995	1.12855778705227	0.0932504714208139	-2.3724661650199
Mir291b	100526632	1	65963774	0.931407512488071	0.320290226023819	-1.13852773790031	0.961894109822685	0.668839243076508	-0.402211542084218	1.11963681185138	0.1039373965616	-2.26396651722756
Mir292	100314062	1	65964062	0.920694640626711	0.216154801255298	-1.53176045550683	1.01389226483445	0.873454950060374	-0.135298724795971	1.16559018168114	0.0214853847142824	-3.84038235573525
Mir291a	100314061	1	65964350	0.908905321346899	0.148888506619292	-1.90455753085906	1.00564674394098	0.947216528211087	-0.054227565457459	1.18818030958318	0.00851273179107469	-4.7661923783824
Mir290	100314249	1	65964648	0.777769762033025	1.86711263453358e-06	-13.1911173660688	0.902005206571109	0.123614916304012	-2.09058405916875	1.07954221471207	0.134536853811835	-2.00591711143709
LOC292543	292543	1	66053318	0.810729312016638	0.00457456539041046	-5.38724358139871	0.93210875830856	0.434906651393433	-0.832623865420003	0.982151189410799	0.785548102418858	-0.241373585199802
Vom2r27	286914	1	66102631	0.875534375204796	0.176827065014851	-1.73258305783136	0.940646333448376	0.61470437908802	-0.486613811151129	0.765521223043885	0.0027942930347483	-5.88017614363676
Nlrp4a	292545	1	66170592	0.852546128515972	0.0175298886244406	-4.04384793349527	0.982266614712841	0.833445181018666	-0.182187348577881	0.848104951629772	0.0107096319872392	-4.53661175671517
Vom2r28	292547	1	66527571	0.908887089084103	0.206883369601565	-1.57560007638065	1.01261251641624	0.896702398706393	-0.109031245989916	0.82231251700751	0.00814033185231542	-4.81092433170097
Zfp418	292548	1	66581597	0.787952138900848	1.227594423407e-06	-13.6104540568904	1.00468236015852	0.937681012661057	-0.0643454596033545	1.03817518996248	0.402182776541894	-0.910848625678637
Zfp772	308318	1	66702628	0.792168866336178	8.88684687925214e-06	-11.6309382531018	1.02908429463997	0.647766507814605	-0.434224975009992	1.04727642220259	0.332259502713449	-1.10183898070388
Zfp954	308320	1	66776279	0.785731166910853	2.54687378797104e-05	-10.5780588234119	0.990495824344711	0.889610780576345	-0.116971237105622	1.06070752413641	0.25528617503751	-1.3653701080321
Aurkc	292554	1	66843653	0.870233478798949	0.0215318086417285	-3.83822396548024	1.03275678788032	0.663666651070153	-0.409975287086573	1.07647368000782	0.179528515828384	-1.71742122111745
Usp29	361495	1	66874221	0.930456875140513	0.192470827889921	-1.64781068016715	1.06322413308313	0.36255023739136	-1.01459222838235	1.07596945050028	0.136255263601128	-1.99322521425009
Mir3099	102466621	1	67023989	0.953042562500627	0.475255139980631	-0.743903482352502	1.15198076162909	0.0963939498864939	-2.33931183984871	1.02875735987253	0.661271459486337	-0.413590843426818
Peg3	103691034	1	67097912	0.910221710983417	0.0181796018713448	-4.00745508973856	1.0653440104326	0.186894062790474	-1.67721333179634	0.994646189666415	0.882913033373783	-0.124528573179046
Zim1	308322	1	67132124	0.784809550479279	0.000106648556392219	-9.14597164907647	0.946755677576421	0.489943921141328	-0.713464341077334	0.980185176837074	0.746445172416838	-0.292433110893313
Olr3	292559	1	67335054	0.81115225116481	0.00118317104961277	-6.73955711473994	1.03754807918473	0.654708372306873	-0.423565375611858	0.938163845415197	0.300709603147251	-1.20161025352403
Olr4	292560	1	67353388	1.00336652153289	0.974638230087609	-0.0256889229029043	1.24215262227704	0.0954030639949584	-2.34964458369608	0.992956241428331	0.938153232140427	-0.0638419828269243
Olr5	292561	1	67363980	0.986572147790204	0.876824619052221	-0.131448284883964	1.23497303234107	0.0515543335255278	-2.96511900754167	0.997198131687554	0.971598011109294	-0.0288131288824666
Olr6	365175	1	67382016	1.0270089396652	0.786910435751192	-0.239640841677323	1.17469327205867	0.19542944460374	-1.63255586186334	1.04363673361754	0.648804416215881	-0.432623969459523
Olr7	405043	1	67385961	0.874540457427716	0.177308805810516	-1.72986240097334	1.20832476619272	0.148038311753899	-1.9102841755153	0.903398035441505	0.269063097825326	-1.31280936247981
Olr8	292563	1	67396257	0.87371689957152	0.287479712829998	-1.24660298530406	1.59904927297767	0.00417728237173166	-5.47809439418826	0.867981742104754	0.276177482545556	-1.28671156723349
Smim17	499067	1	67444704	0.745092225699983	5.78380983476715e-08	-16.6656181374429	1.12529157854631	0.0738162153339633	-2.60617685153821	1.04309940367362	0.397107756790046	-0.923547607442041
Zfp583	499068	1	67575854	0.777321722848643	2.124774787744e-06	-13.0618447434425	1.18059762444281	0.00874421602887175	-4.73936282245795	1.03504463501332	0.481577733791143	-0.73068761987872
Zfp667	308326	1	67601803	0.80923273623749	1.27683405255176e-05	-11.2685418473808	1.05251360402704	0.380808504937072	-0.965458641920763	0.979176551203034	0.624562673404959	-0.470703596717884
Galp	64568	1	67684023	0.948424537721735	0.51073043670784	-0.671913349086336	1.20828303794607	0.068441032296776	-2.68178274683437	0.783972198377858	0.00234789839665772	-6.05423465024484
Zfp444	292569	1	67711152	0.862581576788466	2.0731872016716e-06	-13.0864234238741	0.977330596253664	0.550638988556331	-0.596675877744779	0.965728662158114	0.236186364221378	-1.44313410668472
Zfp787	365176	1	67758757	0.865821978497691	0.000290063043542841	-8.14541226708283	0.957107509058402	0.372507457217626	-0.987498221986731	1.00385638146824	0.917847230059156	-0.0857243182678992
Nlrp5	308325	1	67778037	0.959246777818397	0.644959524750635	-0.438567716479971	0.959570274042509	0.726892785453869	-0.318976287628339	0.701700713598141	0.000114091162816081	-9.07851275531326
Nlrp4	499069	1	68089321	0.925863621873745	0.265946079299047	-1.32446170015084	0.884709929151782	0.163262516708265	-1.81239584173862	0.725069885148332	8.03940445713277e-07	-14.0337406430069
Nlrp9	292577	1	68291180	0.949910359610118	0.520984737385656	-0.652034532503062	0.8774790508151	0.193496351674069	-1.64249662108763	0.798231697648744	0.0026330423170488	-5.93961532679734
Vom1r39	100312670	1	68388134	0.846495341459063	0.079352839789263	-2.53385104450564	0.734119069709813	0.00866402195688498	-4.74857623502016	0.795030177350721	0.00855341866064439	-4.7614242325993
Vom1r64	100312751	1	68452477	0.833509879391986	0.00732179104011989	-4.91690030332559	0.836021130205971	0.0382998040486862	-3.26231049903092	0.801136638829093	0.000526479386414972	-7.54929837926502
Rasl2-9	751812	1	68720879	0.969740789497205	0.651496099701086	-0.428483869079691	0.925068694308864	0.369449378077991	-0.995741549121502	0.748067952602863	5.04354791402198e-06	-12.1974007723436
Rfpl4a	292583	1	68728964	1.69480344634827	0.00014354391478436	-8.84886954320927	1.2802256789775	0.16859076024285	-1.78028103774618	0.720532930207202	0.0208314574107156	-3.87129105924777
Epn1	117277	1	68742791	0.954836582636166	0.198027208930378	-1.61935083888842	1.05069908061183	0.257934418902119	-1.35504991667421	0.971020740097589	0.362710806727402	-1.01414943791409
Zfp580	308336	1	68787118	0.988719589059302	0.78207239901432	-0.245807960862518	1.00651071463405	0.897081232757122	-0.108608860536379	0.945923059780825	0.134075545450024	-2.00935186587586
Zfp865	308337	1	68805302	0.968563397151261	0.505212634404188	-0.682775880100802	0.941540656089253	0.302696052939677	-1.19502610255161	0.904147593579916	0.0241320039997999	-3.72421635265691
Fiz1	292584	1	68829208	0.912821919913571	0.115761098735752	-2.15622670520644	0.945275564195322	0.430468327981202	-0.842881528131577	0.897008561431006	0.0448249277812901	-3.10499087061795
Zfp524	365179	1	68824808	1.04320258314324	0.691526695136217	-0.36885352394247	0.756881546367953	0.0405167662662839	-3.20603940865295	0.74512464333474	0.00573916572215229	-5.16044142378698
Zfp579	308339	1	68847579	0.961785681510688	0.63566368268102	-0.453085656322482	0.87458838455736	0.200950632179135	-1.60469601213947	0.951896156745826	0.549323699375121	-0.599067394879904
Sbk2	691411	1	68874152	1.18761499513716	0.110397744696416	-2.2036655738223	1.25282471785484	0.0920988170909967	-2.38489317954932	0.876583677948254	0.20643565939219	-1.57776649192445
Ssc5d	308341	1	68891949	1.1192896439681	0.105432568717042	-2.24968368949543	1.09865157551375	0.293189437073448	-1.2269363359711	0.906509592545189	0.147322975377345	-1.91512799091261
Nat14	361500	1	68910601	1.04432760312243	0.33386551174807	-1.09701702653143	1.07782803190014	0.175019159091568	-1.74285983052793	0.984491361794054	0.716322148343651	-0.333625285354417
Isoc2b	361501	1	68972987	0.991083534308144	0.805313574427741	-0.216523543961422	1.03966130169451	0.393707119488551	-0.932147997658865	0.983193946801174	0.619516786726539	-0.478815481062082
Shisa7	691429	1	68994025	0.948457815120186	0.507014150493471	-0.679216365536904	0.928291153202907	0.459577948437644	-0.777446714059296	0.812292794606178	0.00714427625681276	-4.94144376638897
Ube2s	292588	1	69028853	0.869269538526781	1.2686216015434e-05	-11.2749945070374	1.007182687116	0.853322259339057	-0.158618007597887	1.00707776279071	0.805545489036576	-0.216235604916105
Rpl28	64638	1	69052148	0.897630279723068	0.0300795046267493	-3.50391124856173	1.06691018759551	0.275459842863912	-1.28931342194286	1.02305065001622	0.613138717047968	-0.489164076561342
Il11	171040	1	69069829	0.820393348000489	0.0436089714460033	-3.13249238268413	1.06703707314086	0.60684818578361	-0.499476624997372	0.974434392547437	0.78648126686546	-0.240186375120345
Fam71e2	308344	1	69077207	0.768409573172565	0.0370620096546826	-3.2951628325395	1.23922501218151	0.198783235873381	-1.615540314908	1.01302632728424	0.917170568632464	-0.0864618167900878
Cox6b2	654441	1	69094085	0.783813737471288	0.0851024261375713	-2.46389973455453	1.4323286553631	0.0507127186336987	-2.98157853922004	0.993121682535305	0.960672306245108	-0.0401219206238593
Kmt5c	308345	1	69099539	0.825000656493025	5.39722408253976e-08	-16.7347959813446	1.0479152066848	0.27468636343134	-1.29212532879006	1.03306596117221	0.312732148042715	-1.16240821186311
Tmem150b	308346	1	69125710	0.960526100084596	0.646208747183711	-0.436632689342112	1.16697661045614	0.146110775761591	-1.92339020687695	0.915642985947033	0.28213715155177	-1.26536197325486
Brsk1	499073	1	69134565	0.914739879935831	0.213673279784706	-1.54330716057809	0.959681393516248	0.635424902758896	-0.453461365659609	0.8725718444752	0.04286184395559	-3.14977326709991
Hspbp1	246146	1	69165642	0.906829697590001	0.224858769525714	-1.49228276485501	0.971917689461174	0.770079447319689	-0.261261591119668	0.839241569079905	0.0207261006677981	-3.87636147115393
Ppp6r1	361502	1	69190856	0.849436646778243	5.19090546034852e-05	-9.86601732051435	0.986169888184879	0.77435597318532	-0.255723597444164	0.986563648496979	0.714378510235024	-0.336342330730315
Tmem86b	690610	1	69218109	0.907753679666393	0.386394159842288	-0.95089729103779	0.923666629870592	0.573922036845294	-0.555261716198863	0.904326266504104	0.366086455034145	-1.00488575753508
Ptprh	171125	1	69243704	1.01035282515395	0.906767885408989	-0.0978687762725595	1.00672279525263	0.951509930468207	-0.0497051556548798	0.854827553895718	0.0717749644588265	-2.63421954814996
Syt5	54309	1	69277351	0.886935057364792	0.180696262943862	-1.7109377625947	0.777018116859245	0.0246507004360152	-3.70294996364298	1.02859294367342	0.739405688033386	-0.301908539740211
Dnaaf3	100359753	1	69291494	0.90204034666992	0.298943076155214	-1.20750210446796	1.13133497162938	0.313541233093361	-1.15982440253912	0.980245619923696	0.824805401035133	-0.192607798004108
Tnni3	29248	1	69299900	1.06812311011863	0.674777349350095	-0.393372495337687	1.25565390848936	0.24980391484629	-1.38707900949077	0.874088658089685	0.370058945150139	-0.994092974815959
Tnnt1	171409	1	69306362	0.882924973188107	0.138483274579967	-1.97700572180243	0.803387564778351	0.0373602163022844	-3.28714887596255	0.84078390008508	0.0301486600418106	-3.50161479985426
Ppp1r12c	499076	1	69320255	0.921531409368549	0.0573654609668092	-2.85831288208286	0.958302934077124	0.423807394953122	-0.858476184142263	0.946191455341154	0.159145310090045	-1.8379375941768
Eps8l1	361503	1	69344243	1.00627885791962	0.947159936219273	-0.0542873128127437	1.16336185700774	0.213661316851024	-1.54336314918177	0.884663653582147	0.183866901299808	-1.69354314562709
Rdh13	361504	1	69373113	0.854139349383563	0.00464341344010912	-5.37230552800969	1.02091036584222	0.761860386259495	-0.271991960214246	0.945908558965318	0.291003467267823	-1.23442009687193
Ncr1	117547	1	69614744	0.801536591749719	0.000399637355633765	-7.82495303299212	0.954357421149437	0.560812861391903	-0.578368009516352	0.936653774038648	0.290297765442677	-1.23684810538842
Fcar	365183	1	69626458	0.721128552861357	0.00032723060050056	-8.0248454352964	0.97441837179776	0.822543115734202	-0.195354377370974	0.807558442632845	0.012649856068166	-4.37010944188393
Kir3dl1	353253	1	69715529	0.874034165809687	0.104370149161151	-2.25981157199386	0.971671567168335	0.786477047010387	-0.240191740621816	0.83172823139523	0.0167777213352737	-4.08770338363185
Lilrb4	292594	1	69805250	0.784143116166881	9.84593569015068e-05	-9.22586671522668	1.00747731418086	0.926457564295756	-0.0763870364689159	0.912328258553585	0.120235609528763	-2.11830204843592
Lilra5	691533	1	69973292	0.78776445262922	7.26725755380949e-06	-11.8321315653988	0.959233816216822	0.556090479152335	-0.586824265682644	0.974163766001778	0.626332142149878	-0.467874470074868
Cdc42ep5	361505	1	70037702	0.829293371341444	0.000602851565515965	-7.41383955154613	0.939941231513877	0.343609364318516	-1.06824983569709	1.01665534594211	0.741297826025558	-0.299352809975108
Leng8	361506	1	70040785	0.881636223746362	0.00256080845995136	-5.96743226567796	1.02192434913528	0.671146504620534	-0.39876782810715	1.0477730173365	0.229134386275001	-1.47344660792211
Ttyh1	292597	1	70053927	0.836772117474335	0.00389079893377852	-5.54914076100559	0.964529254034811	0.637067873935225	-0.450879076597707	1.04617117921121	0.435339479519521	-0.831629139568538
Lair1	574531	1	70157681	0.875971103847917	0.0413449131810327	-3.18580588367639	1.0860049971692	0.320888187377595	-1.13666254245818	0.962196610757553	0.542211768551217	-0.612098636968292
Vom2r29	691560	1	70522193	0.968918309566488	0.524411228947081	-0.645479114379281	1.07305197342203	0.281286499547309	-1.2683815577155	0.930319978938765	0.13230055274659	-2.02267902989119
Vom2r30	289295	1	70984426	0.93265795671428	0.220598322293343	-1.51141177738956	1.00807648187355	0.913211830594911	-0.0907874093130515	0.843268278684027	0.00145653543390344	-6.531694653743
Vom2r31	286985	1	71185427	0.881997224512968	0.0140532013889634	-4.26490505229209	0.958311900268081	0.527371250416973	-0.639850518461989	0.920506127633796	0.0896301501584831	-2.41206351829927
Vom2r32	286981	1	71674220	0.913949605888347	0.0555292773444592	-2.89084487759938	1.00937293307303	0.87847920063858	-0.129563047630052	0.914562925886242	0.0547187099192696	-2.9055495819825
Vom2r78	367480	1	71907881	0.957509953216438	0.484886532384699	-0.723840369262106	1.02050689178403	0.802831793255502	-0.21961005988511	0.8476916088957	0.00582157622151472	-5.14618422546724
Vom2r33	691763	1	73137536	0.972342214620512	0.685070862891497	-0.378232996593802	1.03693872015941	0.678822693545755	-0.387395314322095	0.82575795144511	0.00388170835135426	-5.55147992550833
Vom2r34	691767	1	73167041	1.09205337358724	0.396303053954745	-0.925576072646516	0.905083493248691	0.421022174391966	-0.865069775922047	0.80980894162692	0.0177830555650173	-4.02950920961113
Vom2r35	292615	1	73210417	1.11320297952461	0.316642182063285	-1.14998290584514	1.05586283369545	0.6752866371523	-0.392618030613859	0.790373075376241	0.0148896928642495	-4.20708605948019
Vom2r36	502301	1	73268795	0.794100725854499	0.000543544846296853	-7.51739834092144	0.968710928680938	0.707260838171254	-0.34635574453293	0.967603285133807	0.607905707180161	-0.497735495917917
Zfp329	308361	1	73403067	0.788122106196927	0.000294764640823762	-8.12933334777443	0.971511044338107	0.722048010653938	-0.325663645549515	0.949177565825228	0.399425257212663	-0.917728622111362
Zfp110	308362	1	73445867	0.87567301000907	0.000409132205346437	-7.80147221369658	1.03769095130128	0.432239652212981	-0.838775094062186	1.05362799618543	0.138589442325155	-1.97623936882788
Rps5	25538	1	73538776	0.929192442490282	0.140196335772918	-1.96471144043704	1.07263271421972	0.261423914540313	-1.34161199559442	1.02803441998682	0.562414379067613	-0.575516371480349
Rnf225	502300	1	73543598	0.900212685650261	0.0182415611548296	-4.00405270836972	1.06353289962052	0.260220479992438	-1.34622600734453	1.04549678766069	0.283535303489582	-1.2604186362671
Slc27a5	79111	1	73616556	0.893341232532431	0.011577369598251	-4.45870298304996	1.0503106219869	0.369738181341998	-0.994960141818249	1.0350944181187	0.412955366214589	-0.884415763980955
Zbtb45	308366	1	73635448	0.814482170376586	0.000709159237077992	-7.2514304627455	0.899175013796787	0.154228902440898	-1.86931740065074	1.00845128029564	0.882483349018321	-0.125015358320596
Trim28	116698	1	73652709	0.871760927028793	0.0086742422088332	-4.74739731041337	0.947549211887261	0.409750323416008	-0.892207272057696	0.98811378793579	0.809134264767925	-0.211790411827715
Chmp2a	365191	1	73660046	1.19849396071981	0.113259054731677	-2.17807756433451	1.0553144272525	0.708333495944533	-0.344840256723003	0.92041471969394	0.45387152627663	-0.789941102757224
Ube2m	361509	1	73662576	1.14546689957596	0.205026507744248	-1.58461600213353	1.04766115792312	0.729632799588324	-0.315213885656385	0.925340464513475	0.452320988623266	-0.793363199367009
Mzf1	361508	1	73670541	0.876295287064466	0.00674178087651041	-4.99943116395765	0.982423843729437	0.773299894913214	-0.257088343261099	0.982130064114061	0.694658162221732	-0.364335407335041
Vom1r55	691791	1	73723492	1.0102763135659	0.904321074561551	-0.100570810673074	1.13088022740511	0.268617349578542	-1.314467404356	0.830017281638012	0.0287123166081827	-3.55042909816424
Vom1r60	100312671	1	74058595	0.800143640831957	0.000559290901105381	-7.48884082463062	0.987134048557046	0.880084707772517	-0.127737117310063	0.929806728673888	0.249747312795254	-1.38730562108992
Lig1	81513	1	74165858	0.82588189271542	3.8552607280382e-05	-10.1634868265096	1.05146258112945	0.396375662702492	-0.925392874217129	1.02457616235544	0.569166637831934	-0.563582026866619
Pla2g4c	691810	1	74249688	0.883582432517898	0.0421625352671528	-3.1662232421369	1.03424328961812	0.662749557435008	-0.411358101583865	0.904525907143739	0.0694071575036347	-2.66776528272919
Cabp5	365194	1	74350811	0.899101314510656	0.0727390894791182	-2.62087635697321	1.05339240391782	0.503801085532493	-0.685573760376603	0.882387118542199	0.0248442443452813	-3.69512916915065
Sult2a6	24902	1	74911100	0.924381788582785	0.119711034056501	-2.12267448974346	0.931883371031419	0.272944582389009	-1.29848649931549	0.831848815627356	0.000135725495997093	-8.90487612375252
Sult2a1	24912	1	75451178	0.82780304303165	9.49139851380224e-05	-9.26253949610341	0.865631346236351	0.0215918810176	-3.83543791376698	0.895428995422387	0.0198115707423541	-3.92148913103872
Sult2a2	361510	1	75909585	0.718405674712509	1.30936506146719e-09	-20.4537235031344	0.771900664163206	0.000348525738185762	-7.96179847629921	0.800332675027721	2.74823405843956e-05	-10.5019669201326
Crx	60446	1	76540141	0.900284841261318	0.0929140490383282	-2.37608041705756	1.06579868781481	0.432826832151722	-0.837417556717878	1.04559411105667	0.475238630407152	-0.74393822129345
Selenow	25545	1	76599441	0.890992597458604	0.0320534135498526	-3.44035159427125	1.03436129376846	0.61312346416969	-0.489188953587661	1.11062843097197	0.0366965551484333	-3.30507239349253
Nop53	292624	1	76629084	0.997431951114062	0.959779880077497	-0.0410513123975307	0.99780201439796	0.971951630357959	-0.028449238766132	1.08792462715435	0.0829826321264782	-2.4891239445699
Ehd2	361512	1	76640478	1.08842655034784	0.188101479523564	-1.67077367708373	0.933571782461134	0.406656862180447	-0.899785539605924	1.06198222263515	0.347992591689669	-1.05557408768234
Bicra	292622	1	76661897	1.02546953082626	0.47389864537834	-0.746761808467332	1.06019715898193	0.187395358263924	-1.67453467862052	1.06431216028098	0.0758366648122519	-2.57917339863407
Zfp541	308108	1	76750236	0.991337285437523	0.807590086563422	-0.213700667800294	1.02025658239945	0.649456296266016	-0.431619733409472	1.01932675158156	0.591004807206658	-0.525931127587701
Napa	140673	1	76787248	1.03790419440764	0.580532988496546	-0.543808651730063	1.07104608083112	0.433292340926096	-0.836342626538134	1.07603126596505	0.298908708076144	-1.20761707637241
Kptn	308107	1	76808737	1.0199084609894	0.796664005179197	-0.227322263509522	1.03551258453721	0.719486633847879	-0.329217329828132	0.998447423219986	0.983830138501228	-0.016302020305392
Slc8a2	140447	1	76822579	1.15336731140241	0.106702298513558	-2.23771257907367	1.04157123679982	0.715393102034732	-0.334923094313389	0.900684692005435	0.218195072491039	-1.52236578837235
Meis3	361514	1	76861924	1.05812669725171	0.525772771058032	-0.642886153767048	0.9479630664314	0.638243377532524	-0.449035598891619	0.890440305378331	0.188022351372567	-1.67119443293947
Dhx34	684903	1	76880867	0.908794191629581	0.0110138877583233	-4.50859827901243	0.966807896169909	0.469925182097461	-0.75518178397631	1.04375722357846	0.21862136412031	-1.5204139764492
C5ar2	445269	1	76932037	0.85782625090075	0.00290930304637653	-5.83984172944754	0.967398643914545	0.604341770234468	-0.50361539631805	1.00358881617016	0.941611708991933	-0.060162287905302
C5ar1	113959	1	76949148	0.938133825687472	0.461035803857956	-0.774279573365829	0.984185364049057	0.883554326162723	-0.123802499398344	0.99233812554243	0.928086838144589	-0.0746299749870174
Inafm1	100192314	1	76976808	0.986386690504349	0.611075547540542	-0.492534681724844	0.994979933152717	0.881318111954739	-0.126336637680983	1.01990739550177	0.438970058693911	-0.823324071663652
Bbc3	317673	1	77014543	0.981083749133976	0.455609004366459	-0.786120283850111	0.979874753885703	0.527705570136543	-0.639216783127752	1.00624502793921	0.800636699784212	-0.222347993124298
Sae1	308384	1	77030961	1.02276903420587	0.382821160907661	-0.96018734165307	1.00095011579117	0.976627673614878	-0.0236497910625481	0.999240030848161	0.976400947831523	-0.0238819697227926
Tmem160	292654	1	77164448	0.978645866560061	0.395371302442313	-0.927929949427084	0.951632365153963	0.127833668113041	-2.0570253279699	0.983005636833137	0.495849189621016	-0.701483451674186
Npas1	308387	1	77167381	1.17616371199434	0.0536544421426764	-2.9251910147743	1.04061828856558	0.718675683782229	-0.33034508869326	0.931647749869505	0.424081910234041	-0.857828657893658
Arhgap35	306400	1	77202436	1.02278259189485	0.269082667194336	-1.31273663360117	1.00485269002768	0.854279992042991	-0.157496279392642	1.0198963044064	0.320324001775901	-1.13842228987668
Ceacam9	116711	1	77405619	0.951776684830058	0.321609360068033	-1.1344176374117	1.0393360503628	0.550847543872181	-0.59629719800208	1.07334048070152	0.164406011808408	-1.80541622885099
Ap2s1	65046	1	77417496	1.10282590079206	0.0823760401155178	-2.49646065964716	1.07509980628568	0.29813574730905	-1.21020636831534	0.956343729868001	0.400443226784522	-0.915183278365921
Slc1a5	292657	1	77456849	1.10573474004336	0.0753922511928967	-2.58505077857433	1.09473806712351	0.195141558617092	-1.63403004216045	0.961183908532809	0.459224418730271	-0.77821625871319
Fkrp	308390	1	77479672	1.53108998025051	0.00224871234888199	-6.09739751597167	1.04115512367096	0.821241741925848	-0.196937764727514	0.93061606011307	0.607079069171652	-0.499096234179251
Strn4	308392	1	77486096	1.06703989806945	0.378714450312509	-0.970972787124769	0.988639739395654	0.90003158008429	-0.105325427290886	1.03254367085324	0.645799256831586	-0.437266571430403
Prkd2	292658	1	77514077	1.03359225219603	0.564013043756138	-0.572677900524314	0.901984461575068	0.1417144067454	-1.95394146670274	0.940342415787666	0.263902034362031	-1.33217732666577
Dact3	499088	1	77546900	0.959332417964856	0.0873286256613127	-2.43807696998351	0.958911183382751	0.163334352179194	-1.81195593873323	0.975720369078297	0.290544968861884	-1.23599691652255
Gng8	245986	1	77566409	1.08085311764224	0.128182504886773	-2.05430021114995	0.98410244258075	0.804014971047751	-0.218137389270376	0.951908456295227	0.33016388068156	-1.10816613966468
Ptgir	292661	1	77579596	1.03887339422883	0.54710750421623	-0.603109961654333	0.952365120968597	0.541808433023009	-0.612842784625752	0.957224213292286	0.48753561307362	-0.718391938753728
Calm3	24244	1	77590668	1.0000205677583	0.99947136789498	-0.000528771880233148	0.987763804632522	0.753695553073857	-0.28276676827768	0.939712670598993	0.0372337093498395	-3.2905407627047
Pnma8b	308393	1	77622356	0.866554252878967	0.0689122922562191	-2.67492070967318	0.854094289167407	0.111829622288209	-2.1907787955011	0.852617203369309	0.0319669943258809	-3.44305133578583
Pnma8a	361515	1	77639423	0.808477063220751	0.0520014403356311	-2.95648386202218	0.929976498823221	0.597637646488816	-0.514770651015145	0.809819958267785	0.0443721569443506	-3.11514310209876
Ccdc8	494320	1	77679521	0.995714384513305	0.955449351846735	-0.0455735236698521	0.876626747401531	0.183471018451693	-1.69569856155392	0.895854648717461	0.144256921535946	-1.9361593918269
Ppp5c	65179	1	77690211	0.924331697113049	0.103318768752965	-2.26993622765705	0.914090317645068	0.135783162828379	-1.9966960566078	0.954021717075948	0.313103041340269	-1.16122293705828
Hif3a	64345	1	77722477	0.863264659347794	0.02256941601452	-3.79115956289949	0.774673056098151	0.00127650060955081	-6.66363284376557	0.914878677685581	0.142682395748606	-1.94713412757125
Cgm4	24257	1	77776447	0.913280605771335	0.394493273152559	-0.930153190419385	0.77799452933506	0.0548411380011447	-2.90331467320601	0.775715007743113	0.0132362561134354	-4.32479553934906
Psg16	308394	1	77806296	0.930200417363348	0.438294631400278	-0.824863920319868	1.04539351157006	0.703998969858877	-0.350978386093806	0.788780565159967	0.00451597202541886	-5.40013482726243
Ceacam3	24926	1	77863907	0.927272469486401	0.417508328547041	-0.87345078627453	1.05866510352251	0.623711553647587	-0.472067271254812	0.894846026697711	0.178270852723462	-1.72445124070417
Psgb1	59313	1	77923170	0.985759589572272	0.881899976888959	-0.125676634293968	0.988888696628404	0.92773270123773	-0.0750116251460353	0.791314328524125	0.00743234120305548	-4.90191436853311
Psg29	292666	1	77974849	1.01631544083951	0.834178810899574	-0.181307498045877	0.949631082256687	0.594754051344664	-0.519607317977522	0.862044705603954	0.0317470494879723	-3.44995548747433
Ceacam11	292668	1	78138822	1.04724399549071	0.511742323821901	-0.669934054412738	0.941610464240892	0.500708934408983	-0.691730315968842	0.851852320691656	0.0105924554523905	-4.54761328105272
Ceacam12	361516	1	78216471	0.898575870036748	0.0921839023299123	-2.38396975878335	0.890342608325999	0.153229550903147	-1.87581814926402	0.858947729268975	0.00951788926480536	-4.65458217064325
Mill1	292671	1	78372811	0.981996382699642	0.781662481249124	-0.246332241262935	0.972694255852856	0.738517556586995	-0.303110403986587	0.883064843066159	0.035058754167867	-3.35072993440828
Psg19	24256	1	78421183	1.04446812536296	0.687968468046456	-0.374012273426906	0.933007872163317	0.608842158162844	-0.496196226864314	0.773206869692612	0.00976398137246071	-4.62905503423072
LOC102557319	102557319	1	78439784	0.891981280559871	0.364173265021121	-1.01012552179352	1.09560147453887	0.556287220972624	-0.586470533632248	0.700251867343385	0.00252209307171561	-5.9826661381887
Micb	365212	1	78495779	0.869390782676999	0.0686119051245941	-2.67928921521704	0.89903839099092	0.251077785844339	-1.3819924840983	0.864336848944797	0.0350683688975695	-3.35045572581844
Pglyrp1	84387	1	78531815	1.02908568986647	0.768306247933354	-0.263566864988348	0.899753270599308	0.395596990089751	-0.927359287731304	0.772995453439212	0.00839192367031744	-4.78048550345889
Ccdc61	292680	1	78537494	0.94804109809868	0.0702026169244229	-2.6563696905195	0.958805345607949	0.24545040271992	-1.40466037773825	0.988353068265259	0.66040827012875	-0.41489704410611
Nanos2	365213	1	78635668	0.844787019485242	0.00396197542094419	-5.53101253442411	0.799739306037126	0.00252042354826312	-5.98332831687419	0.96158020418941	0.482772920297099	-0.728208880194478
Mypop	499090	1	78639769	1.03575642040304	0.524570654523056	-0.645175151880568	0.913452716251982	0.196206898270314	-1.62858557308917	0.915686697582578	0.0972274827051904	-2.3307018635997
Irf2bp1	308404	1	78652736	1.01275845781445	0.785695337428186	-0.241186173108174	0.959058492325237	0.480613737877887	-0.732691371240436	0.954428612711947	0.298228979599531	-1.2098936996177
Foxa3	25100	1	78662514	1.01863901438022	0.775282770608061	-0.254527450875223	1.0960520627298	0.253397981506112	-1.37279397676963	1.00226275425486	0.970743798698165	-0.0296926985461442
Sympk	292683	1	78672378	1.11961993906624	0.231195898427787	-1.46448988270552	1.26539888616308	0.0495689850687709	-3.00438994186633	0.915899187378395	0.338631924717564	-1.08284152926935
Rsph6a	292684	1	78700814	0.988640898508417	0.887476809991721	-0.119372887560743	1.09073034313888	0.379186493571991	-0.969727127452938	0.841962170968658	0.0305980966119027	-3.48681747418384
Dmpk	308405	1	78730284	0.933347949491678	0.234247598166553	-1.4513766112073	0.978274395649881	0.756029866163542	-0.279674398075595	0.943187453189304	0.281835365872446	-1.26643218748979
Six5	308406	1	78741367	1.01426319362927	0.861605085596478	-0.148958250654502	0.979596708775548	0.836725187481991	-0.17825959277287	0.863469810474201	0.0656072814890553	-2.72406859088318
Fbxo46	292686	1	78770156	0.978477999908106	0.295927545379976	-1.21764063374308	1.02010066408742	0.440853850015308	-0.819041864323329	1.00131440665305	0.947380115501875	-0.0540548772055959
Qpctl	292687	1	78788739	1.3273987797607	0.0185223535950615	-3.98877697387198	1.39395545725362	0.0247669799243465	-3.69824396764798	1.08800078180035	0.465113347620504	-0.765474144775349
Snrpd2	680309	1	78798377	1.31036155613963	0.022569801348656	-3.7911424897574	1.33721821231755	0.0447677205714529	-3.10626792222126	1.09996713081852	0.398286971365739	-0.92058249993527
Gipr	25024	1	78804287	1.16241825436989	0.0918186040609107	-2.38794034327259	1.19316186294646	0.116207729617319	-2.15237591683417	0.897681030150179	0.218482302019495	-1.52105026534942
Eml2	192360	1	78828178	1.08923561295533	0.469349120728513	-0.756408393582135	1.11453094974463	0.455732147855326	-0.785850037105922	0.792035846762693	0.0349637210417132	-3.35344429673889
Mir330	100313974	1	78833178	0.927305130880712	0.415505919276971	-0.878258418634149	1.01986211468099	0.859313782795712	-0.151621135229493	0.867294594632647	0.0877384389867049	-2.43339517475514
Gpr4	308408	1	78875059	1.08572267447894	0.343677186190832	-1.06805247442911	1.10162956570807	0.364910122606571	-1.0081041951556	0.940568612440931	0.455184102171839	-0.787053321709961
Opa3	308409	1	78881392	0.981086581796989	0.255639900717567	-1.36398546256828	0.976745171969398	0.268139890762815	-1.31624645419743	0.993072943658315	0.667240824487468	-0.404604242028519
Vasp	361517	1	78910016	0.986855164477153	0.689037315977492	-0.372459849816056	0.884977184966385	0.0031695834350332	-5.75415510823468	0.950416691645361	0.115455686190103	-2.15886849198996
Ppm1n	292690	1	78929351	1.38850847023234	0.0888678695400531	-2.42060462428772	0.732323573909892	0.195337017799634	-1.63302891579567	0.890193851307521	0.550765340948688	-0.596446439037254
Rtn2	308410	1	78935277	0.96853917871556	0.571765853993414	-0.559025717572712	0.859525347234642	0.0271657238502453	-3.60579925290461	0.991674671937503	0.873960600699258	-0.13471998363417
Fosb	100360880	1	78954312	1.03629563718977	0.199279309564563	-1.61304787268414	0.989498596007901	0.761202242701347	-0.272856197293664	1.03666900646956	0.175559014894798	-1.73978002539453
Ercc1	292673	1	78996736	1.01755136906338	0.547388906739134	-0.602595747946023	0.968771284183043	0.373569377100225	-0.984651543063419	1.02670584248558	0.329285991857049	-1.11082862965723
Polr1g	680493	1	79007490	1.08096584094707	0.107267367336025	-2.23243080108075	1.03050553460974	0.618685096431972	-0.480158865256465	1.01910776614464	0.683635612107755	-0.380330234147691
Ercc2	308415	1	79033342	1.12114665566757	0.234591978800347	-1.44990753430915	1.00627890008178	0.958154282738735	-0.042746467277763	1.05243605968259	0.574351055062124	-0.554514475425189
Mir343	100314183	1	79038454	1.32847893243328	0.0570650513494318	-2.86356341013589	1.07381509838653	0.702804193150935	-0.352676956336772	0.99410235579005	0.967525290242249	-0.0330137146345679
Klc3	171549	1	79046054	1.18813446765167	0.121003523971223	-2.11193561008037	0.956412959390555	0.743846233743319	-0.295920940585465	0.962503088429524	0.721518115581243	-0.326397792862706
Ckm	24265	1	79061463	0.994456090156033	0.949631609476963	-0.0516811490913966	0.833820990247465	0.0904455084122934	-2.40300772661272	0.953628038662635	0.556318534840446	-0.58641424438933
Mark4	680407	1	79075399	0.995962331125749	0.904990386545851	-0.0998309579399006	0.900936143355957	0.0123477496703378	-4.39428144543906	1.02460136265526	0.446633483534692	-0.806016968058945
Trappc6a	680465	1	79158587	0.958931282653356	0.138423970252991	-1.97743405532559	0.923947586364472	0.02276373372302	-3.78258663559398	0.989371252356742	0.687268584232871	-0.375030110857694
Ppp1r37	308398	1	79180794	1.02379819865733	0.601012435174655	-0.509139653854567	1.03306114243352	0.564250325346002	-0.57225728668563	0.95671933664273	0.308135750982573	-1.17721484316687
Gemin7	499391	1	79215054	1.11381880396387	0.20212463004816	-1.59887079139868	1.02875422680132	0.787725848018954	-0.238605158263886	0.936305557661743	0.425013216546521	-0.855635012784726
Clasrp	499390	1	79232260	1.05439170901656	0.0815597559807561	-2.50641932517889	1.06479372610695	0.0936796674531737	-2.36787410951565	1.06803176270358	0.0232614305111432	-3.76095863287373
Clptm1	292696	1	79289478	1.06800544132943	0.020385041099875	-3.89295392653071	1.08555233577197	0.0190415471463578	-3.96113199523329	1.06284121323328	0.0231805138962612	-3.76444327150346
Apoc2	292697	1	79329429	0.949190805813692	0.442061924902919	-0.816305305127435	0.963671194015669	0.66972037239963	-0.400895008341226	0.986183139818032	0.831601759783551	-0.184401606858682
Apoc4	680551	1	79335745	0.919297047575367	0.237437493877081	-1.43785087382179	0.97690927459217	0.792521310391863	-0.232535883507863	0.929333863992934	0.273054446136268	-1.29808406728539
Apoc1	25292	1	79347057	1.01674508907601	0.790026650810474	-0.235688598886958	1.0378567422583	0.638629866773506	-0.448430230653998	1.03377663845474	0.573254988148275	-0.556424655758606
Apoe	25728	1	79353924	0.997054737788544	0.96963163728387	-0.0308390349874956	1.19293311431406	0.0626850137835629	-2.76963287452803	1.12191787617887	0.109460466362251	-2.21219183270308
Tomm40	308416	1	79359186	0.983808647737277	0.699821166387551	-0.356930453167648	1.19326052390206	0.000642071299809149	-7.35081120154814	1.09017481237403	0.0273457031712227	-3.59919586771341
Nectin2	308417	1	79372123	1.01167478011841	0.636858665320758	-0.451207523505596	1.07891865292823	0.014829137474652	-4.21116128536982	1.02387059346746	0.327885772438319	-1.11508998601399
Bcam	78958	1	79415016	1.17071349213343	0.0260886042481028	-3.64625667884589	1.06227153617821	0.490860830127139	-0.71159463306106	1.21674906061241	0.00450551228876247	-5.40245367879041
Cblc	292699	1	79439975	1.18750646765321	0.00710317957189441	-4.94721276815208	1.34276689670881	0.000235372419044838	-8.3543415363372	1.02458590109375	0.686984511889099	-0.375443531571272
Bcl3	680611	1	79471369	1.05227329574118	0.0311155603731928	-3.47004725137886	1.12521164167379	5.41141010273601e-05	-9.82441575861866	0.993632228892603	0.769541736237654	-0.26196008904843
Ceacam16	292700	1	79514975	0.912106694850533	0.0190019408267337	-3.96321415625707	1.12803128036215	0.0157214942530426	-4.15272644223365	1.02197244045426	0.559569915360798	-0.580586798606681
Ceacam19	680640	1	79542108	1.00605398965743	0.92971106008899	-0.0728814291847294	1.1568304877679	0.0894691034078784	-2.41386192662096	0.974736600275602	0.686893362611396	-0.375576220625414
Pvr	25066	1	79561296	0.969666733658838	0.566925679828432	-0.567527059985944	1.0791237715651	0.245733242531736	-1.40350871136738	1.06367253426984	0.21897426893062	-1.51880104953602
Ceacam20	292701	1	79622077	0.91127964236557	0.0799576270768948	-2.52625844616729	1.01172830549295	0.860688323995188	-0.15002283312665	1.03482634514982	0.496536690445977	-0.700097900048036
Zfp180	246279	1	79652441	0.997454012892594	0.96426005996053	-0.0363942490101571	1.08041306731751	0.273856710900076	-1.29515026230107	0.975030718163479	0.646437184506645	-0.436279247893511
Zfp112	308420	1	79676933	0.994962338814554	0.903820223565951	-0.10112480610355	1.00242154933998	0.962475377428404	-0.0382467950399872	0.982910835730995	0.663096420004603	-0.410834869498977
Zfp111	170849	1	79762921	1.0099142675008	0.821763428020961	-0.196302725809576	1.062279171252	0.257227669485068	-1.35779371275849	1.10005793758404	0.0173205161759439	-4.0558635739857
Zfp61	499094	1	79850013	0.994627656726866	0.904082544651875	-0.100834612302893	1.05395437091635	0.341645044956404	-1.07398296113462	1.05912428568454	0.166256819792711	-1.79422157897798
Zfp94	499095	1	79864734	1.02358720986429	0.725494858353191	-0.320901293722028	0.980231972042962	0.809242678430513	-0.211656433568563	0.988872544286921	0.856353429533794	-0.155072103084554
Tescl	292706	1	79920097	1.17974076050434	0.093665085105364	-2.36802978345517	0.948114266003709	0.669321396260514	-0.4014909212698	0.891520700898856	0.224212130612	-1.49516266359902
Lypd5	502308	1	79935374	1.18641707630105	0.122938891131476	-2.096067867135	1.34779787057027	0.0287758222029495	-3.54821975126548	0.764157470388325	0.0091824967922799	-4.69045612960023
Kcnn4	65206	1	79959322	0.976206496581018	0.760740581675568	-0.273462870596425	1.14702751990866	0.159662455348043	-1.83469334627793	0.886249324201422	0.101804515545105	-2.28470081882485
Smg9	365215	1	79988917	0.983281958045773	0.687235361847901	-0.37507845176653	1.01662733208854	0.751883518510063	-0.28517386262818	0.912967410541407	0.0195939192849959	-3.93253600144166
Irgc	308428	1	80020134	1.17121384479306	0.0614402248473994	-2.78969053052377	1.23997073098886	0.046997041392046	-3.05767062835886	0.939343764904591	0.441218740117478	-0.818214517170576
Plaur	50692	1	80053441	1.108879001661	0.0397396090925341	-3.22540687853155	1.20050608036778	0.00420726793380363	-5.47094178878498	0.991049376353854	0.84756047709477	-0.165393082869635
Cadm4	365216	1	80075232	1.15134330897344	0.105758048308282	-2.24660135701763	1.16637382066106	0.159429740815932	-1.83615195025614	0.820707096369789	0.0144594912239561	-4.2364042479358
Zfp428	361519	1	80099441	0.882595781925901	0.0864145758870732	-2.4485989150041	0.93258317044253	0.439910478638411	-0.821184030410119	0.928459336227863	0.259698777850675	-1.34823286632884
Irgq	292708	1	80123925	0.960257685086376	0.366453318156597	-1.00388413778268	0.963364928339901	0.502833193395653	-0.687496787349506	0.984240998574593	0.713815899168097	-0.337130194192495
Pinlyp	308429	1	80134643	1.00501445100409	0.967412444621693	-0.0331303546883033	1.01391959836334	0.927275841325397	-0.0755041942216892	0.944136625656762	0.627724731930721	-0.465653533557481
Xrcc1	84495	1	80141273	0.906738868006356	0.0717155722616738	-2.63504736860282	0.988642081549809	0.860164016390862	-0.150632191185147	1.0423299114936	0.410373754784799	-0.890686937499923
Zfp575	308430	1	80175016	1.04315754922332	0.639246376127986	-0.447465333770225	0.965099700646783	0.752073671440811	-0.284920992489279	0.955340419759931	0.605385337574635	-0.501890102088813
Ethe1	292710	1	80184037	0.953159387464836	0.349328215897297	-1.05174335202552	0.987025817550489	0.829099392854071	-0.187415236155407	1.02624586877654	0.580172240399414	-0.544430253321521
Phldb3	308431	1	80201584	0.909147506255668	0.0473593721162796	-3.04999054617418	0.911262708872319	0.0969120822499887	-2.33395108003592	0.984834630839162	0.725127650887971	-0.321407569435694
Lypd3	60378	1	80226449	0.809614126892594	0.0027754184495929	-5.88695375050572	0.933265577442925	0.422608253380426	-0.861309643985148	0.99864266755395	0.98343074270002	-0.0167080628496349
Tex101	207113	1	80255081	0.791671669332894	0.00370041188069671	-5.59931114642025	0.925500580564206	0.43091526538326	-0.84184380824555	0.983100351815834	0.819132285768712	-0.199509687087076
RGD1564380	292711	1	80273020	0.906999474280782	0.273922517789944	-1.2949099943729	0.947544547326041	0.622945670963131	-0.47329596951395	0.998354357501638	0.984006061266278	-0.0161232221254016
RGD1565655	499097	1	80323861	0.929434291785178	0.441728907208066	-0.817058917177966	0.928180804153656	0.526902260309505	-0.640740211949746	0.939758014349877	0.475904830094246	-0.742537381517532
Cd177	499099	1	80340035	0.946561923143747	0.594921365911048	-0.519326040302855	0.955704899668153	0.723549854244651	-0.323585828242905	0.889542089852373	0.206860936075293	-1.57570851787936
Ceacam4	287009	1	80376667	1.0719530728231	0.432111199299724	-0.839072318074814	0.991984843079556	0.94063483074482	-0.061200279809337	0.853687557913957	0.0432825726033068	-3.14000520528377
Ceacam6	100125369	1	80416531	0.949391396674478	0.525085447836309	-0.644194271850678	0.923673532094468	0.422558849843518	-0.861426552314344	0.826768806701145	0.00758197695679233	-4.88198130109172
Lypd4	681194	1	80460487	0.855001623828498	0.0470382524429703	-3.05679412652892	0.922242983165423	0.423243189066033	-0.859808350086479	0.916122427270131	0.221891632085438	-1.5055661600501
Dmrtc2	499100	1	80466310	0.949266024716769	0.694195308420105	-0.365001933831242	1.09224729649341	0.604183599842086	-0.503877153989343	0.751601364312721	0.0186395021375612	-3.9824721794397
Rps19l2	29287	1	80480809	0.886262318150484	1.73482985093548e-05	-10.9620161250055	1.01844140602589	0.587433873851758	-0.531991594444572	1.00862484468333	0.733370889141836	-0.310103717149013
Arhgef1	60323	1	80499113	0.941907607626153	0.00467552305102655	-5.36541423992735	1.02004076798731	0.448152015989883	-0.802622782717653	0.995584448462013	0.818745494841018	-0.199981994532066
Rabac1	83583	1	80564032	0.893057557924526	0.00456665529539145	-5.38897422487953	1.02308119359979	0.635649916107239	-0.453107313565501	0.996203387779753	0.916057372120582	-0.0876762829499782
Atp1a3	24213	1	80572796	1.2631011390019	0.0240734005094698	-3.7266477613256	1.36485257942217	0.0162660059489656	-4.11867787350753	1.00514140272655	0.95875468599676	-0.0421200387019138
Grik5	24407	1	80605890	0.935303524828718	0.284173701278055	-1.25816960356829	1.06750960258041	0.395393256075472	-0.927874424345876	1.14208514814441	0.023034700689022	-3.77075347442636
Zfp574	308434	1	80672390	0.931511172646433	0.374509068673439	-0.98213926090166	1.0696305431007	0.491362395120575	-0.710573347829479	1.15067798934515	0.0588902234627965	-2.83208018745319
Pou2f2	117058	1	80687116	0.950943825151988	0.0951713986251286	-2.35207581693433	1.00126575804978	0.972144526118858	-0.028250796152181	1.03528019904151	0.210836814445404	-1.55667083598138
Gsk3a	50686	1	80815848	1.02889900087543	0.23065173760829	-1.46684633547844	0.982313431932425	0.555005817547693	-0.588776683222724	0.975310154839931	0.279837263316652	-1.27354704721703
Erf	292721	1	80829935	1.06601114771349	0.168270561576729	-1.78218210944433	1.06470951191219	0.293069588978997	-1.22734519311716	0.968053106756201	0.482020063988956	-0.729769539264794
Cic	308435	1	80853920	0.977953236099521	0.0770285319432652	-2.56357938104546	1.00636612079006	0.70151093639311	-0.354518789549583	0.98261527124581	0.167031793801086	-1.78957110264331
Pafah1b3	114113	1	80881263	1.1842000169564	0.207980435891918	-1.5703112619165	1.1124304260624	0.525472246204945	-0.64345790413226	0.824701050674134	0.117397739901085	-2.14218762304189
Prr19	681408	1	80887151	1.02297601715531	0.823414636429218	-0.194295394204101	1.07352409777176	0.582756365928501	-0.539986077181705	0.904828236288265	0.288300956604626	-1.24375035625579
Megf8	114029	1	80902574	0.959348156625535	0.264159506534238	-1.3312021668684	1.04554414390173	0.345266681050618	-1.06343817200005	1.0108333899982	0.765205935741889	-0.267610284334404
Cnfn	365217	1	80951600	1.03976538086208	0.673913922826153	-0.394652887165993	1.04999307519288	0.668660403533899	-0.402478965771587	0.994156613403643	0.94758965650964	-0.0538337222175703
Lipe	25330	1	80965627	0.914983684824634	0.0698177578868685	-2.66186689058414	1.00073550409127	0.990110693758843	-0.00993853022636426	1.02998209938511	0.524464790664738	-0.645376982732257
Cxcl17	308436	1	80984964	0.950379914311183	0.429068367431635	-0.84613900810881	1.06661422765365	0.420232975156221	-0.866946018742518	0.925804529634417	0.193419766378892	-1.64289249653764
Ceacam1	81613	1	81043595	0.909987273227518	0.065952801424424	-2.71881592271607	1.04895029608096	0.446299907374106	-0.80676411488871	1.00515724080789	0.913248852574441	-0.0907468697275277
Erich4	685046	1	81123556	0.87107023341663	0.0250680181420079	-3.68616242290815	1.03542199319559	0.64591974260742	-0.437080020367461	0.956777074779338	0.42434612699813	-0.857205819512473
Dmac2	361520	1	81128878	1.22574660671254	0.100447850233252	-2.29811658931156	1.10156748728865	0.536237475585639	-0.623178164563911	0.907997859992066	0.408258285411034	-0.895855252393146
B3gnt8	308440	1	81135602	1.24264222663953	0.0928966271529316	-2.37626794003315	1.12157750702181	0.479522399998895	-0.734964670423609	0.925247463794255	0.529566316141372	-0.635696878834153
Bckdha	25244	1	81138946	0.779248784008509	0.000644765207734587	-7.34662432645565	0.908317545818299	0.282729532560789	-1.26326455365889	0.944712710185211	0.405532718365797	-0.902553722206194
Exosc5	308441	1	81168128	0.733718366226822	0.000529659793681066	-7.54327565623826	0.857094500260615	0.16071284600809	-1.82813607161094	0.923698709276474	0.339080066574472	-1.08151901490341
B9d2	308443	1	81189767	0.98881282636647	0.815927772156235	-0.203429442450089	1.02494695604675	0.677281023073199	-0.389668991649008	0.989290457625016	0.813896643297372	-0.205921894877609
Tgfb1	59086	1	81196532	1.04129551309875	0.43144079964068	-0.840624974532204	1.08298486781313	0.209121160082556	-1.56484148167251	0.975080766880807	0.608436086507015	-0.496863406570629
Ccdc97	292724	1	81219230	1.03418469526042	0.516868436849261	-0.659966911037136	1.08313119292367	0.216706933480079	-1.52920937519681	0.958787123511402	0.408745325245776	-0.894662993543656
Hnrnpul1	361522	1	81228404	0.988905133172473	0.617801752099708	-0.481587662471073	1.01224339735422	0.662733565419773	-0.411382231676448	0.98857251582297	0.589388996119852	-0.528668878483206
Axl	308444	1	81266551	1.04971249217731	0.560713949029264	-0.578544398278486	1.08030629041486	0.466552317195341	-0.762385116654188	0.881967264337496	0.1208119128903	-2.11352038170216
Cyp2s1	308445	1	81310451	0.871262965741085	3.70817767987996e-05	-10.2023849004319	0.90574232476438	0.0181162281800435	-4.01094715786939	1.02500668916613	0.435512470422676	-0.831231848374687
Cyp2b1	24300	1	81518408	0.865577620812305	0.00895106945488361	-4.71598226166823	0.733193900051939	8.03729091992556e-06	-11.7314184818119	0.858970065920507	0.0033358240987676	-5.70303552406299
Cyp2b2	361523	1	81594572	0.837137735287161	0.00609576169678913	-5.10016155309596	0.68893890102866	4.60321266207855e-06	-12.2887560934407	0.864141644720178	0.0139953338976673	-4.26903129794511
Cyp2b3	286953	1	81652790	0.87615528934835	0.0138296483776133	-4.28094055824088	0.806549558374634	0.00193572258344432	-6.24727459407073	0.855299665020587	0.00269399082194638	-5.91673160784966
Cyp2b21	292728	1	81886097	0.847818376465677	0.00280822878752132	-5.87520131910014	0.863640570876218	0.03992133394618	-3.22084441261169	0.956707322462531	0.389102450155135	-0.943912602030897
Cyp2b12	29295	1	82007609	0.967220375315091	0.688735074757951	-0.372898588792714	0.95010215997273	0.622153803415567	-0.474567944437437	0.963994309322344	0.640628207475768	-0.445306009876456
Cyp2b15	685222	1	82094188	0.980660542510811	0.839195606212146	-0.17531145759995	0.993359611443256	0.955431873512912	-0.0455918171499401	0.946699572402946	0.531047470516172	-0.632903863400451
Cyp2g1	25251	1	82145635	1.07535153701944	0.437763011200448	-0.82607758535567	1.14708082666369	0.24470474371048	-1.40770292290008	0.811016396839559	0.0113897477254281	-4.4750416505455
Cyp2a3	24299	1	82171914	0.856054947321498	0.0346706707721264	-3.36186117213673	0.911345823748564	0.315301859183725	-1.15422481589372	0.915041419015164	0.186628744463649	-1.67863395921878
Cyp2a1	24894	1	82231611	0.748746031962867	3.5388504327861e-06	-12.551708620058	0.844780363036402	0.0328174224300583	-3.41679573296565	0.941424052846987	0.307684763472149	-1.17867951535775
Cyp2a2	24895	1	82263833	0.780161382251346	2.53180871456422e-05	-10.5839915107127	0.858660833750315	0.0415400217248636	-3.1810979375477	0.918061119871906	0.124788488050571	-2.08113507048601
Cyp2f4	54246	1	82417646	0.868938609018677	0.00841062219487107	-4.77825982499058	0.868441580026189	0.0354934359316422	-3.33840750293152	1.03627162262246	0.479202545441093	-0.735631920339636
Cyp2t1	171380	1	82447896	1.08430236218981	0.281790168752805	-1.26659256744762	1.1786204891215	0.0808751431610184	-2.51484875601094	1.02053599073537	0.784447843869005	-0.242775192296401
Egln2	308457	1	82451554	0.964037521048297	0.281217701662677	-1.26862617059066	1.03898287530669	0.349036639703987	-1.05257837746505	0.988575530680042	0.715067463171157	-0.335378386653662
Rab4b	50866	1	82461396	0.855450746740712	0.0084043999798996	-4.77899990314103	1.06259398411175	0.397707683759468	-0.922038006463635	1.00108974877416	0.984394827739264	-0.0157282147057122
Mia	81510	1	82473677	0.868791946725298	0.17976719877816	-1.71609260529943	0.918422488724697	0.509490311381982	-0.674344442433465	0.888284033328095	0.245731445878095	-1.40351602279253
Snrpa	292729	1	82481770	1.04089980981935	0.699697434351623	-0.357107274020454	1.12363063638362	0.370393487263465	-0.993189359346701	1.00736885306584	0.941258025645135	-0.0605379733225684
RGD1560854	499106	1	82490363	1.06600539040858	0.532665843427992	-0.629860986829616	1.15926242391685	0.248143699663763	-1.39374726649621	1.02364527857149	0.811792035733778	-0.208511085251508
Itpkc	308451	1	82500957	1.03688623266034	0.664642642063063	-0.408505763123151	1.36386162729789	0.00225979430562047	-6.09248148505226	1.03199390223556	0.69313875007137	-0.36652508327969
Coq8b	308453	1	82526658	0.960859815151858	0.566938947427697	-0.567503657546277	1.31692850593533	0.000903318385226243	-7.00943548061558	1.0496584341726	0.45560879195724	-0.786120750059659
Numbl	292732	1	82550164	0.991445704747544	0.902233578228313	-0.102881836535587	1.13666529206724	0.138999778532004	-1.97328293914765	0.887340624384488	0.0816539286808838	-2.50526534460705
Ltbp4	292734	1	82600136	0.956578268903444	0.364724078744437	-1.00861415991828	1.08127489737303	0.193220188983752	-1.64392486481773	0.986662281921389	0.772329727557972	-0.258343711906406
Shkbp1	292735	1	82636797	1.44219271049086	0.0007651995574996	-7.17537389867905	1.62876385990155	0.000394656103434255	-7.83749579649361	1.08943099350222	0.433019705840187	-0.83697204199167
Sptbn4	308458	1	82650751	1.02182846161005	0.660634434545852	-0.414554641217072	1.19457439626533	0.00329085542142121	-5.71660774148968	1.014471207619	0.75897067356202	-0.275792140591192
Blvrb	292737	1	82738646	1.26663844879193	0.00419584369788693	-5.47366083940716	1.29281468501101	0.0122423052019181	-4.40285768614044	0.961418615899157	0.627685662586385	-0.465715775107368
Sertad3	499108	1	82763535	0.952122731967812	0.0443022260667735	-3.11672035337923	1.00017780996189	0.99505892325242	-0.00495332422777472	0.979241843071099	0.341743418125636	-1.07369506288867
Sertad1	361526	1	82775692	0.962039964221742	0.227511570228697	-1.48055418373624	0.989801852163864	0.792539370003602	-0.232513096226641	0.981301687286723	0.526088420937271	-0.642285979730558
Prx	78960	1	82786817	1.01101206524337	0.816435244507343	-0.202807678342135	1.00529798599051	0.927555906239772	-0.0752022100477925	1.00569595040149	0.897119897292577	-0.108565761092495
Hipk4	308449	1	82810708	1.16562286600741	0.123050369515312	-2.09516149918077	1.05849759907139	0.647794743735321	-0.434181386301722	0.813944345996126	0.0293920264726474	-3.52703184983451
Pld3	361527	1	82821865	1.00392142228945	0.959225657431784	-0.0416289268444812	1.02441617100106	0.802349474513826	-0.220211012270832	0.907584828388742	0.188737892907234	-1.66739603644812
RGD1307554	292739	1	82844330	0.918275960556953	0.0223371010158991	-3.80150626028346	0.927994872712586	0.103521022030214	-2.26798057549801	0.999194262464745	0.981247110548712	-0.018930954553587
Akt2	25233	1	82894322	0.949059132637629	0.232143857009176	-1.46039802616644	0.909600970155586	0.0798919966803987	-2.52707959793032	0.98715983073872	0.748524650037399	-0.289651143083025
Ttc9b	361528	1	82953434	1.07057021278019	0.536574103475532	-0.622550602543681	0.769800635156765	0.0629774403673302	-2.76497870612738	0.816400654538962	0.0690683088602175	-2.67265928061393
Map3k10	308463	1	82955783	0.877976199188608	1.38905835981863e-05	-11.1842993863725	0.972926331009865	0.450443664467347	-0.797522260880155	1.03510754774751	0.212251083406776	-1.54998534941371
Psmc4	117262	1	83349136	0.899136314854319	1.18690655244791e-05	-11.3415750782649	1.00081599349964	0.978878078210359	-0.0213481812750822	1.02378956353321	0.293785910031504	-1.22490397407956
Fcgbp	100303643	1	83375208	0.962315857935498	0.575480270597358	-0.552550333601839	1.02845588977608	0.749525884045346	-0.288314426951956	0.964492262775009	0.586184283141114	-0.534121062492424
Fcgbpl1	292746	1	83424788	1.09438052615087	0.342621686934443	-1.07112839406098	0.871421323741878	0.256120454129137	-1.36210742122231	0.843018796665639	0.0677265827630931	-2.69227652084341
Fbl	292747	1	83469832	0.887067775760958	0.0871074728549956	-2.44061260253536	1.00639658939814	0.939865860113817	-0.062018115907565	1.07326350900873	0.274593956681463	-1.29246179360543
Dyrk1b	308468	1	83479147	0.868708861106729	0.0340731513268189	-3.37924555593603	0.996859583057541	0.968712062386376	-0.0317878604890205	1.07206285105262	0.255221220250613	-1.36562457951615
Eid2b	103690162	1	83545604	0.96656823007745	0.545128372725337	-0.606733965770543	1.01318783537286	0.848655842938059	-0.164101542418555	0.95412305097482	0.385655484428218	-0.952810835445067
Selenov	499113	1	83551473	1.19131730998209	0.128842492272909	-2.04916461076872	1.09006806893548	0.543438676378721	-0.60983840973668	1.01166905331558	0.919193307377104	-0.084258833395437
Dll3	114125	1	83562013	1.05498338663113	0.430279617613337	-0.843320008111353	0.999666087055612	0.996878724648735	-0.00312615669115834	0.973422948584037	0.684743362383118	-0.378711164375355
Supt5h	308472	1	83586716	1.03574793799173	0.30759286990612	-1.17897822137834	1.06386941576051	0.152621980574662	-1.87979113004156	1.0017641346786	0.957663929996142	-0.0432583663191662
Rps16	140655	1	83643111	1.1038608648485	0.00596053533396649	-5.12259498080324	0.999749173331237	0.995635401992052	-0.00437415067165814	0.973366996562614	0.45052463102835	-0.79734252855966
Plekhg2	292750	1	83651856	0.995505186433012	0.871104181036858	-0.13799369844793	1.00472717846216	0.892207868039955	-0.114056137631548	0.97405286151904	0.34506465208483	-1.06402348216013
Zfp36	79426	1	83669084	0.967759777350344	0.127757934595724	-2.05761794148874	0.998897105711729	0.968974032876253	-0.031517465307764	1.0024384262585	0.913215841909853	-0.0907830167876835
Med29	292751	1	83677961	1.09779415564687	0.379589880101724	-0.968663871975482	1.08134651939689	0.546036341854507	-0.605069745279172	0.959199881928435	0.670701479300424	-0.399431130272163
Paf1	361531	1	83683654	1.13412238261651	0.237939249769386	-1.43573989096308	1.07426235787105	0.582671056750995	-0.540132476993479	0.962290649192958	0.697523153899157	-0.360219570283229
Samd4b	308473	1	83689413	0.888639461582517	0.0144305719974435	-4.23840626751951	0.865618676842892	0.0128480427415527	-4.35456379507462	0.970792857687999	0.491387070474541	-0.710523130851836
Gmfg	113940	1	83734199	0.87266286068363	0.00369836372928441	-5.59986479247538	0.915626608677264	0.115569749517216	-2.15788103936569	0.977430547753997	0.578827450168636	-0.546750859349669
Lrfn1	365222	1	83747292	0.843565991474033	0.00208384137424343	-6.17354227399402	0.830365086905957	0.00489885999416351	-5.3187527551861	0.971233575938877	0.561877162880965	-0.576472024364837
Sycn	245917	1	83832102	0.915284374872713	0.29187898928974	-1.23141598285027	0.845166945628174	0.104447649240623	-2.25906929730633	0.905851093021784	0.227081701050708	-1.48244540973221
Nccrp1	292755	1	83835625	1.26147185895292	0.0802622977952768	-2.52245528515776	1.12009966309528	0.499352682367261	-0.694442654589666	0.845267510276152	0.211917831554771	-1.55155666644718
Pak4	292756	1	83849904	1.02310629003299	0.346997960752792	-1.05843637584565	1.09586495068653	0.00299499489952911	-5.81081275041146	0.986484651111576	0.561138469333699	-0.577787578009171
Fbxo27	499114	1	83980936	0.973825023169669	0.436979330462097	-0.827869383718903	1.08563205360459	0.0460997985645409	-3.07694669852182	1.0126133352802	0.699190044089872	-0.357832693744087
Fbxo17	292757	1	84009043	1.07855139969188	0.224778649602105	-1.49263914055263	0.968877756677421	0.680219886816624	-0.385339170116897	0.94264691153733	0.31485249503308	-1.15565101956527
Sars2	292759	1	84028986	1.13384799253203	0.201789302794055	-1.60053118141683	1.12131488846828	0.34112544314208	-1.07550500089378	1.1170898149609	0.222451654858566	-1.50304548251943
Mrps12	292758	1	84025897	1.22437893843509	0.0593206531883511	-2.82479775050615	1.14914121673191	0.293007087241569	-1.22755848171983	1.10017587064246	0.34189196305523	-1.07326048932498
Nfkbib	81525	1	84046292	1.08366604482197	0.265719826654728	-1.32531280854596	1.06619493274582	0.476779745843793	-0.740700643487732	1.01504035401915	0.825221613318602	-0.192103306515574
Sirt2	361532	1	84054430	1.13936269192546	0.113941839265624	-2.17206714265519	1.03916112450885	0.709184590147065	-0.343639433519187	0.954503438007085	0.553813659984338	-0.590927002633371
Rinl	292760	1	84077265	1.29752311248069	0.000693264433717173	-7.27409905332137	0.814790718217931	0.0375968750766762	-3.28083434170296	0.88142039424731	0.102960143559395	-2.27341332137322
Hnrnpl	80846	1	84100885	1.03891311965051	0.0307892676641024	-3.48058910219048	0.976123718947127	0.279496461318379	-1.27476564722427	0.981213886134909	0.266674756477924	-1.32172550365026
Ech1	64526	1	84114590	1.09630107197831	0.043853252673776	-3.12690638563385	0.971152027619701	0.610345744745636	-0.49372968771723	0.977028858680037	0.598278155553384	-0.513699490111148
Lgals4	25474	1	84124766	1.40431132488256	0.00194685905014108	-6.24153794856592	0.872103014370303	0.330762588945475	-1.10635441489591	0.911996662448658	0.402744561497832	-0.909452760435637
Lgals7	29518	1	84150261	1.24978169775588	0.0141422905844358	-4.25858563839163	0.747283593783444	0.0154530796470607	-4.16994696559511	0.78000210043845	0.0074781533131849	-4.89576940074049
Capn12	308476	1	84171059	1.0267707637784	0.556108601702245	-0.586791677002752	0.799821335815782	0.000138571171544238	-8.88412649035927	0.908279270374465	0.0297598106261316	-3.51459643240673
Actn4	63836	1	84182783	1.03342121082038	0.0468586681606368	-3.06061926797441	0.91702238428928	6.84425101554307e-05	-9.58951643288242	0.965862197421362	0.0487049880656887	-3.02197382979182
Eif3k	292762	1	84260125	1.24600811044899	0.00580183928870046	-5.14958029295983	0.977421216445447	0.824160941970337	-0.193389450219562	0.943831100884824	0.461165306272636	-0.773998718324323
Map4k1	292763	1	84271069	1.02531656658276	0.552716001642477	-0.592910968793465	1.0673696571445	0.211913098885656	-1.55157899926328	1.02398077695383	0.542865701073301	-0.610893317312213
Rasgrp4	170668	1	84433168	0.982915520564444	0.62305502831518	-0.473120436141628	0.999287363219749	0.987720450246314	-0.012355566365609	1.00629698021651	0.855861263096441	-0.155646991798016
Fam98c	292764	1	84452806	1.00225151338447	0.971222633984072	-0.0291995537754085	1.02660424349247	0.739377164100307	-0.301947117321824	0.888004417686726	0.0456131679694234	-3.08755883288891
Spred3	308478	1	84461446	1.29861083845981	0.0183061939981408	-4.000515806559	1.57766314426963	0.000923942562963457	-6.98686064954964	0.887845297724724	0.245995135315004	-1.40244351838757
Ggn	292765	1	84470689	1.32969322292211	0.0161592809117077	-4.12526072491714	1.58600432237082	0.00165344285526171	-6.40489558600555	0.8785324286506	0.233473369348864	-1.45468725827517
Psmd8	292766	1	84474377	1.04948439337202	0.234142239744478	-1.45182648614191	1.03762169314518	0.465334442599826	-0.764998900520255	0.951156948990475	0.190269121326198	-1.65931578097697
Catsperg	292767	1	84488730	1.04801695075519	0.436930464601193	-0.827981216453199	1.04227675905615	0.579582073361696	-0.545447998341579	0.857933335722635	0.00739515610594526	-4.90693007338089
Kcnk6	116491	1	84525775	1.15412540212392	0.104749961749872	-2.25617908533631	1.26241210238909	0.0354080269239395	-3.34081673528231	0.944963012016975	0.513108420114733	-0.667268110888738
Yif1b	292768	1	84539743	1.03927580319124	0.513241766175092	-0.667008265734733	1.10013460301843	0.196521970474032	-1.62698104489483	0.95590217189986	0.429433017683642	-0.845289503890741
Spint2	292770	1	84558164	1.13612736117562	0.00624323036568822	-5.07625754374538	1.0025980669559	0.96595151343433	-0.0346416391615	0.908271697285734	0.0388363341583977	-3.24839902316483
Ppp1r14a	114004	1	84586635	1.13041764302893	0.016359151300268	-4.11296782566491	0.966381208071537	0.593424683499089	-0.521844975261367	0.954169265539951	0.345862183465211	-1.06171489695674
Dpf1	50545	1	84606367	1.13566506234646	0.0610084300839814	-2.79674322625925	1.07532474055339	0.395500927359852	-0.927602146998792	0.844684865017508	0.0139202657715938	-4.27440953147121
Sipa1l3	292771	1	84618715	1.01453464337717	0.62667260604382	-0.467331034141665	1.01644074399872	0.656129097240025	-0.421397714826352	0.987499020818448	0.653789522282914	-0.42496981069546
Zfp84	308482	1	84987379	0.979613242950759	0.339721803721684	-1.07962822064817	0.977574484143898	0.35954414490247	-1.02291831408168	0.990812498496077	0.634631319848205	-0.454711047366361
Zfp74	365224	1	85158980	0.990612495796095	0.733042465833674	-0.310551644484834	0.943279554829636	0.0743427158905353	-2.59906958141292	0.972883478305128	0.279637812797705	-1.27426003886191
Zfp382	246264	1	85187978	1.06383903974038	0.102088558996711	-2.28191461692962	1.05004799210818	0.290069529088943	-1.23763462925925	0.948493853566137	0.149074192893274	-1.90331115808607
Zfp14	499124	1	85268651	1.37845619392213	0.0278624384348154	-3.58047578987993	0.862519937823364	0.444116988272694	-0.81166726415588	0.674768174499107	0.012889766930123	-4.35132154364347
Zfp566	502316	1	85319264	1.05396517712042	0.463910578805443	-0.768063463420117	0.985436568637979	0.872761101344606	-0.136093413118444	0.876064076578628	0.067139071147776	-2.70098912208394
Zfp260	53982	1	85342380	1.03097753757856	0.484103412308198	-0.725456733294137	1.00894412464765	0.867813825096384	-0.141778074543607	0.958628556254285	0.31123117612594	-1.16721931134234
Capns1	29156	1	85444613	0.99894869191974	0.970573396613495	-0.0298682516041606	1.07375997964143	0.0405605752594536	-3.2049587368744	0.978984133858367	0.436507137606667	-0.828950551930863
Tbcb	292777	1	85477639	0.928251276143289	0.171668744939119	-1.76218856061832	1.0583133817613	0.374883138685199	-0.981140931751302	0.960797439008217	0.41995307118127	-0.867612309230265
Polr2i	292778	1	85483515	0.943895417488838	0.590120279218484	-0.52742889977745	1.09077908837048	0.504794337813827	-0.683604184510144	0.838248749720198	0.0836895036614259	-2.48064171363452
Ovol3	365226	1	85484956	1.01614109220819	0.863169449532245	-0.147144257772678	1.09194814280145	0.436049797472171	-0.829998827769356	0.841271612170216	0.053802577634236	-2.92243390154509
Wdr62	308492	1	85491531	1.03907821108694	0.17881116869141	-1.7214249534765	1.08396496035322	0.0180686957288325	-4.01357435579693	0.993375415703864	0.803404288233437	-0.218897219464234
Clip3	308493	1	85547192	1.2081328896447	0.01774559970007	-4.03161769801545	1.15279802092023	0.145334745742674	-1.92871560593554	0.890631515885274	0.131882501523519	-2.02584389277895
Alkbh6	292780	1	85563606	1.00420987566911	0.954688806110359	-0.0463698490805546	0.87931430256671	0.14451679891623	-1.93435952271116	0.938153389484728	0.334089221686958	-1.09634719087924
Syne4	292781	1	85569562	1.19989149179369	0.105604100660665	-2.24805807645005	0.821212880044827	0.152636273201459	-1.87969748718911	0.782045371611073	0.0219482214976004	-3.81906916790994
Sdhaf1	499125	1	85576207	0.996464463864722	0.926468921341227	-0.0763747779734392	1.12554395507077	0.0129856994878537	-4.34390656640388	1.03218643872299	0.379978326596391	-0.967641063160934
Lrfn3	308495	1	85616862	0.950093137346815	0.253205742551428	-1.37355290906635	1.05497912707435	0.349336648582198	-1.05171921259808	1.02308545872078	0.595873720844758	-0.517726512143306
Tyrobp	361537	1	85673000	0.854614987714987	0.0128159749811879	-4.35706284081254	1.05433495578537	0.510908209253281	-0.671565334555098	1.08621850531826	0.188713670331287	-1.66752438444473
Hcst	474146	1	85676978	0.96006450414279	0.577695178239551	-0.548708922707937	1.10497813909982	0.264979062754918	-1.32810446458926	0.954271721612647	0.493008405624102	-0.707229055137328
Aplp1	502317	1	85696888	0.911696677697445	0.248854694650733	-1.39088610847183	0.97512298909813	0.800101293781207	-0.223016942102986	0.919735661807437	0.266366526516497	-1.32288199942503
Kirrel2	100359836	1	85708793	0.888621140004319	0.363052309646457	-1.01320835138998	0.964430973063784	0.824248901602217	-0.193282729633894	0.994264552642036	0.962722635243827	-0.0379899302238433
Nphs1	64563	1	85720812	1.05366896298051	0.622678530676647	-0.473724895493757	1.02359888096735	0.859602787166154	-0.151284871820069	0.923383183246599	0.437573239212691	-0.826511183280218
Prodh2	361538	1	85753644	0.948015652526117	0.355362337764083	-1.03461734027796	0.95601151618039	0.529984042076872	-0.634908382178183	0.923174214444445	0.14247900037699	-1.94856065590834
Proser3	361541	1	85793364	0.986131689094411	0.826288174070962	-0.190811687284758	0.936133369373641	0.399195549712345	-0.918303882622135	0.981724709962247	0.75962880078627	-0.274925385035735
Hspb6	192245	1	85806928	1.13868843593736	0.278064169112485	-1.27990336778167	0.891734236465124	0.438396565294279	-0.824631378017985	0.844099557520949	0.143707276424346	-1.93997685096238
Lin37	292787	1	85809068	1.16328605025199	0.145660531385715	-1.92647649207521	1.07195966829226	0.590820266284894	-0.526243425790547	1.04306514205388	0.672863957488254	-0.39621211317641
U2af1l4	361542	1	85816225	1.15321088991053	0.16862990543059	-1.78004887411032	1.0747140978914	0.576655201853651	-0.550510761534695	1.05904425279313	0.562784262867541	-0.574858916344046
Igflr1	499126	1	85819152	1.11595380664805	0.273243448211361	-1.29739212948153	1.10426199784632	0.426223138526507	-0.852792270489768	1.02240482760488	0.815812322326449	-0.20357094762039
Psenen	292788	1	85814906	1.11939293676067	0.246063675752976	-1.40216493201995	1.13641142168446	0.290979369581487	-1.23450290923279	0.963675910107472	0.693123255342392	-0.366547437970099
Mir3569	100526585	1	85841616	1.0974886384365	0.234788923728932	-1.44906836535668	1.21060227080259	0.0548508591641256	-2.90313742849797	0.934979183349401	0.37772296393611	-0.973594251704705
Zbtb32	688845	1	85841931	1.05901393262368	0.453103267221745	-0.791635216516801	1.20047071482791	0.0578809907426684	-2.84936626018034	0.96439532814021	0.618307018034261	-0.480770151949505
Upk1a	365227	1	85859671	1.03421259272033	0.607768712876061	-0.497960875842707	1.09303130893863	0.287201083275491	-1.24757266996459	0.93540306942265	0.315002923111147	-1.15517336048163
Cox6b1	688869	1	85875080	0.982513055327617	0.772946035126583	-0.257546045087095	0.884777568723765	0.111545637013468	-2.19332147125337	0.869756500679809	0.0183407824510889	-3.99862814942763
Rbm42	361545	1	85898618	0.880387629705551	0.00112847790094823	-6.78688554457611	0.931900462705698	0.143834261403244	-1.93909360474959	0.972986275531083	0.450722349689977	-0.796903761675489
LOC688924	688924	1	85948302	0.86035685000632	0.051158604829517	-2.9728245733721	0.806908615240327	0.0269637071407698	-3.61326349716958	0.856701465798942	0.0418329762777819	-3.1740703443073
Atp4a	24216	1	85961733	1.10084922006982	0.368429921131467	-0.998504758758292	0.92381926629799	0.544010662847204	-0.608786431496221	0.778532419776568	0.0114056042497948	-4.47365044351861
Tmem147	292792	1	85977030	0.959517575899587	0.721034032087817	-0.327068941579762	1.03984986801267	0.785978982500035	-0.240825226732284	1.0327532215488	0.767575014662822	-0.264519065322566
Gapdhs	66020	1	85979096	0.906702866697749	0.279570493652967	-1.27450080476001	1.00155275437666	0.988884872372553	-0.0111773622521062	0.99397076054193	0.942840259570835	-0.0588584066990377
Sbsn	292793	1	86001567	1.04043390825864	0.739667240461012	-0.301554868970754	0.92585651427462	0.598155308542427	-0.513904845469511	0.802351767687552	0.0428090376852487	-3.15100603781541
Dmkn	361548	1	86014188	0.937538165077692	0.504404770973818	-0.684376216225126	0.851719385243461	0.177500308723774	-1.72878293077931	0.835972245594732	0.0507149365594718	-2.98153480507733
Ffar2	292794	1	86072601	0.816664076448365	0.000854407429295577	-7.06510239445957	0.828841468752463	0.0127420873378275	-4.36284480098489	1.0220865055826	0.698946273903166	-0.358181401071175
Ffar3	365228	1	86105388	0.819372877480858	0.0174087452651019	-4.05078259758082	0.881623500457308	0.222731879285627	-1.50178656594872	1.0693315108537	0.403364144457649	-0.907915540759808
Ffar1	266607	1	86111368	0.969510508965033	0.818606200769802	-0.200152140105465	0.864109627868591	0.38885146062437	-0.944557857581376	1.15706225615648	0.285479672581673	-1.25358445178453
Cd22	308501	1	86117459	1.0271437250656	0.76365895791628	-0.269633979639301	1.20341223484255	0.0922645848586096	-2.38309490710987	1.07374254440783	0.393776136316704	-0.931972713098028
Mag	29409	1	86148321	1.17348792645722	0.0433569332686911	-3.13828865155012	1.20196830299813	0.054439316824027	-2.91066865043215	1.04192453559822	0.568610840146846	-0.564559015320081
Hamp	84604	1	86170926	1.1152426146229	0.288744655122224	-1.24221252771668	1.28498674607082	0.0515790333199795	-2.96464002007758	0.936734246445712	0.503109377895441	-0.686947681437083
Usf2	81817	1	86174703	1.00573780740989	0.918667917447549	-0.0848305739999727	1.14634971064388	0.0516459821823928	-2.96334287574731	1.01397645596396	0.79450660284386	-0.230033982349075
Lsr	64355	1	86186427	1.01100903448943	0.802882521530314	-0.219546875202303	1.15262833431802	0.0090108849857852	-4.70932198956775	1.0617010772739	0.140374882043487	-1.96343870621961
Fxyd5	60338	1	86267937	0.986240483899455	0.798418280644104	-0.225122657648679	1.14771614881785	0.0420757944333663	-3.16828265772009	1.11862405051754	0.0291729826037594	-3.53451225131486
Fxyd7	63848	1	86277678	1.33345500459713	0.00580075888852337	-5.14976652714008	1.27978234135176	0.0561956561380651	-2.87891581798673	1.201696392019	0.0553715658861312	-2.89368906814022
Fxyd1	58971	1	86287165	1.32126894064858	0.0156838327875328	-4.15512485594956	1.08743009225003	0.557404823951598	-0.584463509591404	1.07234026401837	0.50948930138571	-0.674346424801433
Lgi4	361549	1	86295074	1.36120550482142	0.00782928620573021	-4.84988393459974	1.10878624970053	0.471356376829754	-0.752140832368111	1.01572730825475	0.884649376641999	-0.122563897061367
Fxyd3	116831	1	86305531	1.15409390812452	0.0287245571851396	-3.55000287102708	1.26691642956489	0.00401926462365703	-5.51665632252339	0.960389959956264	0.503109388441205	-0.686947660475907
Hpn	29135	1	86337087	1.03746105004897	0.43255772139993	-0.838039501630951	1.20382792084469	0.00203634010128992	-6.19660115038857	0.99877764293851	0.978238587013144	-0.0220016846980886
Scn1b	29686	1	86353917	1.2842713237021	0.00690417084472042	-4.97562957974814	1.31927027256935	0.016958435701883	-4.07698988743103	0.97615466133734	0.777168497669781	-0.252098095406644
Gramd1a	361550	1	86367003	0.966536885753873	0.299826069641263	-1.20455274031877	1.06624125942753	0.117793736277634	-2.1388201816942	1.04881681975984	0.114062830967585	-2.17100583357591
Scgb1b24	292801	1	86521348	0.884306745975205	0.0421696340160687	-3.16605489003608	0.959741126231926	0.590201963267643	-0.527290490034163	0.993770510028354	0.911380968684567	-0.0927942817785736
Apbh	689199	1	86588137	0.862731233856859	0.100427477035346	-2.298319433516	0.948400606653559	0.63798794516234	-0.44943589054573	0.848921352003223	0.0521605017056274	-2.95342974282052
Scgb1b30	361551	1	86717510	0.814324684001058	0.000629946143994104	-7.36987622795645	0.801564717989545	0.00247478198101243	-6.00160297532133	1.03811863821962	0.489764386525731	-0.713830847344967
Uba2	308508	1	86775246	0.872155968426435	0.018172547554968	-4.00784319974453	0.898297403548044	0.134516548640875	-2.00606804928671	1.00047800312203	0.992917000908338	-0.00710820261124501
Pdcd2l	689637	1	86810292	0.976635591168713	0.771128003146551	-0.259900896959609	0.908076848258864	0.353444828177113	-1.04002787887536	0.788463131653953	0.00310910346482106	-5.77342086932736
Gpi	292804	1	86828211	0.967579317207635	0.237401321360351	-1.43800323085597	1.03925804119053	0.258649732787123	-1.35228051563919	0.980361414973542	0.448599365119023	-0.801625072146645
Garre1	308509	1	86862121	0.996848733734535	0.933008587938973	-0.0693408735265951	0.997063752581969	0.949969698757565	-0.051325190940908	1.00715962975779	0.841684120408512	-0.172350489036773
Lsm14a	361554	1	86964887	0.99838809388581	0.952324380238424	-0.0488495666833816	0.992064513144178	0.807135631317264	-0.214263556287329	0.99766089698497	0.923902250152891	-0.0791490028144205
Kctd15	499129	1	87258658	0.870626016798637	0.00669311213292864	-5.00667632124204	0.971530026791559	0.646617322369337	-0.436000624118722	0.985337139894175	0.754151648293336	-0.282161806139639
Chst8	308511	1	87294144	1.01584097327031	0.818264608596007	-0.200569512297332	1.12015431126725	0.18607444507493	-1.6816084430062	1.05654286746077	0.406623267730644	-0.899868154312926
Pepd	292808	1	87536650	1.0030958321013	0.93169195495895	-0.0707530393607729	1.04037464210879	0.369482890895673	-0.995650843060577	0.993056520340694	0.839653269041413	-0.174766247310507
Cebpg	25301	1	87686020	0.910961832074425	0.00690943511326731	-4.97486739370957	1.01649656118641	0.692939879564614	-0.366812037430584	1.03800638464895	0.238624865808887	-1.43286255928783
Cebpa	24252	1	87759631	0.838667917835612	4.28746100103731e-06	-12.3598158414816	1.00644733538395	0.893733116871515	-0.112348075366031	1.03191904948621	0.393009745846822	-0.933920868827932
Slc7a10	114518	1	87829175	0.790132232708046	2.86975727216272e-05	-10.4586980129346	0.963118706154448	0.597660755856467	-0.514731983904725	0.970316062790942	0.576012684066963	-0.551625597579115
Lrp3	89787	1	87844868	0.820965499483225	1.38054161921315e-06	-13.4930346581037	0.878235284684731	0.00785054257618692	-4.84717263159076	1.04120897980151	0.284051225205066	-1.25860068664535
Gpatch1	292810	1	87925606	0.851262396915494	0.000126764845266201	-8.97317679993549	0.886153761863515	0.0181558870599325	-4.00876041494414	1.0289479574637	0.46761807463763	-0.760103396073038
Rhpn2	308516	1	87991144	0.755236856766863	1.42531378699124e-07	-15.7637036600811	0.898034850368153	0.113110654598443	-2.17938869518265	1.01820973695326	0.718445515555697	-0.330665407158545
Faap24	502320	1	88051770	0.798438305725332	0.0669637773753792	-2.70360344197598	1.16981139570664	0.311138354291221	-1.16751759662422	0.984271865518233	0.894243925903822	-0.111776693257667
Cep89	292811	1	88058282	0.762088989961205	8.65245034220922e-05	-9.35508290758569	1.0919614684394	0.309748622661785	-1.17199420509525	1.02045720019383	0.75635471808259	-0.279244809031343
Slc7a9	116726	1	88109979	0.915605971281795	0.307956917597421	-1.17779538372284	1.03097329580581	0.780786788523395	-0.247453164462633	0.818912902535119	0.0168759512930132	-4.08186567089314
Nudt19	308518	1	88214476	0.854721297172889	0.00125693539646119	-6.67907874571373	0.882277959230815	0.0386735486371123	-3.25259941038651	0.981173742536641	0.676027019229821	-0.391522234463041
Ankrd27	361555	1	88251238	0.89496872678415	0.147860456374469	-1.91148631232698	0.807219925341918	0.0243594429858636	-3.71483570233522	1.03857451459467	0.609320582919485	-0.495410741041928
Rgs9bp	499132	1	88249438	0.941009694197869	0.522889157369661	-0.648385773574541	0.791875997026049	0.050847718068342	-2.97892003324	1.0670306166928	0.486267417167808	-0.720996565322737
Pdcd5	292814	1	88305869	0.905424870473053	0.0613184565377324	-2.79167439591285	0.842908757627622	0.00997508533945588	-4.60766476090888	0.982042742260789	0.718932992420074	-0.329987121125518
Dpy19l3	308519	1	88350303	0.877873995379424	0.00271303496712827	-5.90968735665701	0.929421879679721	0.179059614900107	-1.7200364844536	0.938508419164924	0.120405666533498	-2.1168886829832
Zfp507	292816	1	88438246	0.887791036201728	0.00792143088483656	-4.83818342219683	0.88239657223285	0.02220055421871	-3.80763802560876	0.978919190185596	0.613002452941451	-0.489386341518122
Tshz3	308523	1	89388777	0.886987356512797	0.00299235531545847	-5.81169447075414	1.00475701668162	0.926435108938594	-0.0764112746317492	1.08221463680695	0.0451095606158111	-3.09866106789277
Uri1	308537	1	90646393	0.927016492335693	0.00741980392785738	-4.90360264696905	1.0266659793866	0.455608153183466	-0.786122152083135	1.03070424480209	0.255345646248768	-1.36513717616594
Ccne1	25729	1	90781947	0.925124285358286	0.00499067742452794	-5.30018362201435	1.02228724714209	0.521707756033417	-0.650647702218571	1.02977258738253	0.275147050152607	-1.29044959640388
Plekhf1	308543	1	90908638	0.868649341342772	3.69542381083281e-06	-12.5084153116752	0.996043963216228	0.916577703442635	-0.0871084324892153	1.04352447074738	0.134267824334537	-2.00791878468906
Pop4	292831	1	90960026	0.794955071388338	7.11898893948432e-07	-14.1553299384992	0.955737635677542	0.4303313166574	-0.843199863125816	0.993188561850727	0.878796611929366	-0.129201793816658
LOC365238	365238	1	91079589	0.85484105859141	3.91296346771488e-11	-23.964141015882	0.968991977108803	0.285531907715267	-1.25340149530679	1.03052337182219	0.183608487579189	-1.69494957321944
Vstm2b	361560	1	92592070	0.877463325597969	0.0615634685752408	-2.78768662697171	0.972813458867468	0.754289770768017	-0.28197867343946	0.884287292116804	0.0587856429558121	-2.83385762130943
MGC114499	499135	1	92671461	0.898774606634407	0.232873656374279	-1.45725921980637	1.04389020837211	0.698800344890919	-0.358390207174963	0.933363320625446	0.387797141948348	-0.947272906112173
LOC499136	499136	1	92752704	0.833068537950142	0.00119078172423703	-6.73314527640681	0.972602390231533	0.703408528889968	-0.351817433781236	0.916077986648266	0.0832417934557312	-2.48600573208896
Vom2r37	690356	1	93267323	0.784086609702496	6.75114123993925e-13	-28.0238946457457	0.914147439000002	0.0375315019756472	-3.28257464596862	1.01771681491645	0.590653797647921	-0.526525224000353
Vom2r38	308551	1	93358550	0.957498827855797	0.571970075122577	-0.558668605190151	1.04623413459176	0.644053516143267	-0.439973456729018	0.769594374221838	0.000348438280277825	-7.96204944451588
Siglec5	292843	1	93768319	0.830172341201056	1.35791049316046e-09	-20.4173187207623	0.928976522902492	0.0636158721362147	-2.75489227788128	1.00062766461185	0.983614728696133	-0.0165209944779823
Siglec10	292844	1	93817335	0.974809437994289	0.779648488319665	-0.248912116874863	0.932632236766376	0.540236059890239	-0.615749087000256	1.02348389703141	0.786610351853256	-0.240022258820253
Lim2	114903	1	93837597	0.955909781437926	0.666131113610533	-0.406268760534486	1.0163434176875	0.89732114790792	-0.108341456575246	1.07867151820235	0.418926810642544	-0.870059050588453
Cldnd2	499140	1	93848533	1.21846588188669	0.165951767024807	-1.79605809293788	0.998654468317373	0.993968559436337	-0.00604970317155029	0.940428415265723	0.662765205170086	-0.411334491533611
Etfb	292845	1	93851908	0.909567756577426	0.0129130636835523	-4.34951579139027	1.01025763022181	0.830353175092657	-0.185904156536292	1.09371081176765	0.013220496123315	-4.32598691702411
Zfp819	308561	1	94038248	0.861477352001292	4.99464099873111e-07	-14.5097301135666	0.964316648143059	0.33315629286209	-1.09914355117678	1.03244051044954	0.25811090782967	-1.35436591112164
Ctu1	292847	1	94115432	0.828842701960633	0.00315839142477016	-5.75769242378384	0.913429485747895	0.254608656191956	-1.36802759425393	0.982176032491319	0.767259074328655	-0.264930758470244
Klk13	292848	1	94165381	0.788707106601736	0.00427827092953747	-5.45420633943956	0.815809796370407	0.0544371342844786	-2.91070874247274	0.883071853476909	0.11575624919036	-2.15626859878751
Klk12	308564	1	94223520	0.836195994473052	0.10092371481497	-2.29339034638446	0.934434755663604	0.6222599522522	-0.474397343885319	0.888589347660862	0.240312898374108	-1.42581346154994
Klk11	292849	1	94228741	0.795386179352373	0.0852034781157015	-2.46271302302586	0.896192577156645	0.525457272614626	-0.643486400030514	0.77286401338332	0.0406088314212753	-3.20376971333757
Klk10	292850	1	94235540	0.893425140229222	0.281791529967783	-1.26658773686146	0.998820900839882	0.993021438899384	-0.0070030251404346	0.838294245876996	0.066685335062808	-2.70777021436004
Klk9	292851	1	94246339	1.03206565764819	0.758012644305392	-0.277055212337216	1.00938754148483	0.939693149624084	-0.0622018935802261	0.948673074539017	0.559013042153736	-0.581582474876065
Klk8	308565	1	94251803	0.954628170928788	0.654720396537569	-0.423547009999337	1.13367922096464	0.359305286235299	-1.02358287237613	0.859439949489603	0.121431640564377	-2.10840380363646
Klk7	292852	1	94268042	0.9660053167593	0.762226477498878	-0.271511552889533	1.04295508720485	0.761177679295857	-0.272888467038078	0.884250312945135	0.226925521517811	-1.48313341437748
Klk6	29245	1	94278970	0.94698294045211	0.594429423754368	-0.520153285198153	1.07414576589854	0.582293690612279	-0.540780335484939	0.856812263588265	0.0988625376623659	-2.31402490217963
Klk4	408210	1	94344608	0.920221010424724	0.364101847807905	-1.01032164881252	1.1107830958824	0.363074841148389	-1.01314629200571	0.948288444881437	0.516668003464187	-0.660354770390263
Klk1c12	292855	1	94378103	0.934075714881195	0.451839497276556	-0.794428256731788	1.1503797444398	0.221403237466569	-1.50776963611095	0.964405207414113	0.660921788395429	-0.414119769284849
Klk1c10	292858	1	94402993	0.820641550512065	0.00930083935760932	-4.67765062938915	1.11580320405832	0.259387430857646	-1.34943246294744	0.946757287953296	0.435492292043204	-0.83127818194333
Klk1c6	408242	1	94467672	0.760783971870733	0.000865171739353651	-7.05258252813399	1.07925133428934	0.47572467161537	-0.742916013076779	0.921863953467245	0.283107225886803	-1.26192956304024
Klk1c2	24841	1	94492332	0.867038973237511	0.104856776113346	-2.2551598969857	1.15265790005448	0.218348036368401	-1.52166499213703	0.924074862224974	0.329540401391462	-1.11005631831796
Klk1c8	292866	1	94547774	0.914906835261865	0.278819750053687	-1.27718976310087	1.20302769976701	0.0846707766665879	-2.46898475850374	0.975527468945581	0.740559153083559	-0.300349765840073
Klk1c9	292868	1	94597359	0.940649022361401	0.446019248861043	-0.807393169012128	1.12030951365106	0.272949165125236	-1.29846970946857	1.06216173979971	0.411491613842224	-0.887966638556946
Klk1	24523	1	94642722	0.946738462772639	0.515699918558616	-0.662230235849192	1.16700461454582	0.154384262904673	-1.86831057077861	1.11684886170187	0.155600114362698	-1.86046593225934
Klk1c3	292872	1	94671636	1.02034244767796	0.813705688909463	-0.206156539895015	1.0067963719943	0.949965985432352	-0.051329099836608	0.960148119643311	0.598631484723456	-0.513109087680679
Klk1b3	24594	1	94709105	1.0618732453794	0.551413332086191	-0.595270602073584	1.24659313417041	0.0745649120885386	-2.59608522975905	1.01768174166019	0.848792345484625	-0.163940709766588
Fv1	308568	1	94730912	0.792254458894567	4.97849498238959e-05	-9.9077978319806	1.21223680354647	0.00725457607727279	-4.9261228261557	1.09022427286679	0.106471985918369	-2.23987337145455
Acp4	308569	1	94737643	1.42568029895524	0.0134544530693156	-4.30844514450976	1.16694746486007	0.383216973147229	-0.959153940684641	0.814100770687304	0.110221408113626	-2.20526413512665
LOC103691109	103691109	1	94744696	0.948508868058046	0.548385881057189	-0.600776077327101	1.19992803583813	0.101236576077637	-2.29029516373452	0.972914344485765	0.742952543359076	-0.297123107960954
Clec11a	29313	1	94801492	0.754322797657577	0.00089984161348179	-7.01329179514738	0.999744909164911	0.998061998242136	-0.00193988211308438	1.02701752574188	0.739805627175904	-0.301367793265179
Shank1	78957	1	94808282	0.818546115107148	0.0396114505697573	-3.22863704671723	1.18628614420294	0.165692592696597	-1.79762105864722	1.02729248784722	0.779695027309518	-0.248852426384089
RGD1309036	292874	1	94857115	0.893543740697669	0.141064600471176	-1.95853733415688	1.01715728660555	0.853970738454239	-0.157858349885701	0.957417731781405	0.544767098672995	-0.607396917539871
Syt3	25731	1	94881594	0.836868259620416	0.00285268653255381	-5.85949408570915	1.11429652113517	0.133501862969982	-2.01363984640788	0.97310570903068	0.619426243287987	-0.478961643454573
Lrrc4b	308571	1	94935603	0.795560413652494	0.000484618689789179	-7.63214818286955	1.10549579232605	0.211183854748912	-1.55502617538977	0.954633041608399	0.45156779429093	-0.795029763928716
Aspdh	292875	1	94958461	0.677100863495386	0.00346228953825914	-5.66582519249031	1.01248477038298	0.941546607141144	-0.0602314290393816	0.879935101716095	0.328854656960238	-1.11213939798416
Josd2	292876	1	94961038	0.679868868192784	3.44462359073806e-06	-12.5786959219536	0.973408076084408	0.798845575219239	-0.224587624462071	0.943182344943075	0.474477695661839	-0.745540668018342
Emc10	292878	1	94982519	0.892005560400815	0.00633434511571631	-5.06176884613019	0.98327363519217	0.741955191295397	-0.298466426728013	0.966293020376605	0.373357559257689	-0.985218714597617
Mybpc2	292879	1	94994104	1.03549171734915	0.727681041158787	-0.317892457068956	1.19858807699194	0.153132397174305	-1.87645239077285	0.882921008927767	0.202895166537403	-1.59506585432961
Spib	499146	1	95018945	0.905284821943433	0.538528516200764	-0.618914828911683	1.27821671269088	0.225766018847178	-1.48825613085395	0.776600541918557	0.109035287924079	-2.21608370672352
Pold1	59294	1	95025499	0.764732758526297	0.0165967073901164	-4.09855095328659	1.07167492277483	0.609660349214921	-0.494853281453712	0.841906992065734	0.100845359713072	-2.29416702740974
Nr1h2	58851	1	95041992	0.816708579765095	0.00246065289497309	-6.0073285597908	0.973522303595797	0.745118225793349	-0.294212380852809	0.913980999385211	0.156922131516579	-1.85200557427281
Napsa	60575	1	95064900	0.922579439617787	0.368517108316503	-0.998268141519984	1.26180198604288	0.0372888884692428	-3.28905989297922	0.919523780115792	0.314611885348218	-1.15641550983376
Kcnc3	117101	1	95080960	0.995474357714608	0.958625335682512	-0.0422549627263451	1.14696564599141	0.215249148613238	-1.53595909102131	0.849190051437351	0.0399493822997022	-3.22014206872413
Myh14	308572	1	95096266	0.944261154568259	0.378455993181752	-0.9716554792267	1.08942111789398	0.30706190709776	-1.18070589993969	0.970547711705168	0.648386396109592	-0.433268470047698
Vrk3	361565	1	95243448	0.95105210449114	0.0761691741588223	-2.57479843673548	0.993788625372789	0.860813952203153	-0.149876881291528	1.04537347063584	0.101198406646058	-2.29067226685689
Nup62	65274	1	95299536	1.02516215028208	0.742576267362138	-0.297629696594266	0.952918907476134	0.618274729458864	-0.480822374255826	1.05891005470263	0.435981877320177	-0.830154602276393
Atf5	282840	1	95296028	0.96684097699178	0.666249487122389	-0.406091073299919	0.953987134993942	0.630517436662635	-0.461214468665932	1.04775044679466	0.532074218302694	-0.63097229128307
Tbc1d17	292886	1	95324776	1.01645400125353	0.782729058562228	-0.244968672806803	0.987137232209274	0.864950227464758	-0.145083314208946	0.954060938695722	0.412805959306862	-0.884777628613604
Akt1s1	292887	1	95333346	0.9816368579731	0.735667594942866	-0.306976899577995	0.923219135780431	0.255099847705703	-1.36610025083297	0.947136310439496	0.310362011350568	-1.17001588427573
Pnkp	308576	1	95341623	0.993530814406124	0.918856284332609	-0.0846255515185957	0.979726069978743	0.804325051458979	-0.217751798648081	0.997214471172142	0.964834546113609	-0.0357986471477569
Ptov1	292888	1	95347067	0.944437748723302	0.079858463780415	-2.52749941394061	0.99055140200475	0.821521036753714	-0.196597734098403	1.03444885125149	0.284791040475293	-1.25599955894445
Med25	292889	1	95362697	1.15724366234248	0.125215404976007	-2.07771978494594	0.948281131219869	0.652800167354539	-0.426484218968089	1.00146534372663	0.987279681345212	-0.01280191459756
Fuz	308577	1	95379587	1.13548678676996	0.209264649910877	-1.56415556054173	0.90382808689039	0.421062058236894	-0.864975049424596	1.01434274173726	0.883402638740743	-0.123974192795937
Ap2a1	308578	1	95384668	0.958105160017427	0.0289822182671695	-3.54107280025815	1.00547132280118	0.827266893747431	-0.189627910814522	0.998430854266748	0.933549224334561	-0.0687615864483687
Tsks	292890	1	95427588	1.16606786733719	0.0340273260150178	-3.3805913708409	1.03860464754408	0.683688655114686	-0.380252647567494	0.941305758543623	0.402164174198694	-0.910894880203966
Cpt1c	308579	1	95442814	1.18006915081764	0.010856438816673	-4.52299693568645	1.08854738057901	0.295699238375147	-1.21841242779443	0.927652691506605	0.239234569777773	-1.4303107448657
Prmt1	60421	1	95458857	0.984579158383042	0.42278790388196	-0.860884634946025	1.03236738283256	0.192051352270676	-1.64999248297223	0.973713532923692	0.153998173509827	-1.87081453696464
Bcl2l12	361567	1	95472272	1.29867003383364	0.0317166460377737	-3.45091362432006	1.13955138517441	0.381327556216086	-0.964096545608255	0.822848462595295	0.0852187393857683	-2.46253392348906
Irf3	292892	1	95480127	1.32989329355412	0.0254089383743739	-3.6726542623586	1.12050241304077	0.467133898711479	-0.761139341400262	0.83308317389555	0.122538993030007	-2.09932598919835
Scaf1	56081	1	95485456	1.06485664356975	0.310416314687124	-1.16984093185095	1.05592006564396	0.491718994037359	-0.709847875988882	0.957352163912581	0.491737483391514	-0.709810275231591
Rras	361568	1	95500582	1.00255269223806	0.962114034696529	-0.0386222961560635	1.06335128449964	0.365901499488983	-1.00539110888124	1.01114006139068	0.834911966563144	-0.180428988955033
Prrg2	361570	1	95535190	1.131264022643	0.0102805902397434	-4.57749760428592	1.09798000232005	0.114679451199868	-2.16561442346963	0.954947119796106	0.298789481854779	-1.20801602763228
Nosip	292894	1	95543399	1.34382148976305	1.754226058724e-05	-10.9508976974981	1.26381191853679	0.00711410953058247	-4.94567520909106	0.937500559286897	0.345619557184889	-1.06241665457669
Rcn3	494125	1	95564503	1.24586529729959	0.00226608246763746	-6.08970272355335	1.15571547160189	0.110656535342287	-2.20132415103641	0.996053120292213	0.954219828756667	-0.0468612056123034
Fcgrt	29558	1	95574441	1.11354013492564	0.0320354148237319	-3.44091327489642	1.10395683252989	0.11151365689719	-2.19360821219957	1.01015182835513	0.829975945818806	-0.186358559552647
Mir150	100314158	1	95605024	1.3398015568918	0.00968750988271017	-4.63691786415246	1.34099410448689	0.0343292361504452	-3.37175792196558	0.898114019672283	0.320109738120659	-1.13909141034892
Rps11	81774	1	95605690	0.959019088934978	0.360460713390989	-1.02037230630667	1.02823845941491	0.622781181138542	-0.473560056019379	1.05386130131539	0.221572157821941	-1.50700697360031
Rpl13a	317646	1	95609760	0.993202173488175	0.942108809778972	-0.0596345017569585	1.07623274691764	0.528304081457896	-0.638083249197387	0.968915235337504	0.728079139802746	-0.317345528173538
Flt3lg	103691134	1	95615056	1.06785693390904	0.259997351850184	-1.34708383321008	1.1720968615966	0.0300260511339466	-3.50568990300451	0.965297240569962	0.527885001276179	-0.63887681961117
Aldh16a1	361571	1	95626738	0.973045580447688	0.762621795426239	-0.270993051549778	1.09548884753789	0.420821164517758	-0.865547322916213	0.859441285073804	0.0862917805181108	-2.45002092855601
Pih1d1	292898	1	95641222	0.956535193772111	0.660211677569082	-0.415194771792965	1.03074012359841	0.811111001614541	-0.209350364177654	0.809932759924654	0.0321102909236409	-3.43857871070248
Slc17a7	116638	1	95649765	0.953103929866747	0.456508453613056	-0.784148060798629	1.08548114063723	0.315636225684795	-1.1531649130589	0.932803063643275	0.265039897920567	-1.32787490613784
Pth2	499149	1	95666525	1.02995940838928	0.750162892410058	-0.287464906154011	1.12383613319473	0.310462360719434	-1.16969260647204	0.977594639581458	0.795808218788028	-0.22839705333715
Dkkl1	499150	1	95694010	0.978887781335369	0.736019542839736	-0.306498607834398	1.03507797742888	0.664857048964043	-0.408183225398192	1.02047181746802	0.735912391432121	-0.306644200718567
Tead2	308582	1	95703294	1.24238076853707	0.0606323495281723	-2.80292670774149	1.10959005986058	0.476594308686598	-0.741089655877261	0.915540900784052	0.425792144332354	-0.853803975888921
Cd37	29185	1	95719180	1.06381623251992	0.509940856859403	-0.673460526930798	1.2661580299271	0.0384482902566109	-3.25844105068727	1.0590565377921	0.494029427416219	-0.705160193899956
RGD1562492	499151	1	95756766	0.970117580015666	0.713712974361312	-0.337274394157725	0.989902533412272	0.922782325334536	-0.0803619061662081	0.970496387567993	0.711073813871046	-0.340979037589944
Trpm4	171143	1	95782000	0.963173640157657	0.679583397177072	-0.386275319769613	0.966639542483991	0.760017897536889	-0.274413296588399	0.975940389908093	0.778938130547758	-0.249823657898627
Hrc	292905	1	95813351	1.2335359988029	0.256118780422253	-1.36211395608638	0.9100154963469	0.684380923566495	-0.379240610575102	0.848407969207797	0.375486437701024	-0.979532926403521
Ppfia3	140591	1	95817110	0.988044015812441	0.855203641977076	-0.156415660654229	1.06328453046139	0.456840174582243	-0.783421676647971	0.94023922918975	0.335861188571353	-1.09105733363226
Lin7b	60377	1	95846971	1.11290357446871	0.284831408709135	-1.25585782213627	1.16638742573505	0.220717769411256	-1.51087045508985	0.873508300396688	0.166727783570254	-1.79139283502507
Snrnp70	361574	1	95862117	1.03112907231012	0.475362845772935	-0.743676880722029	1.0312425234991	0.564270106147449	-0.57222223051669	0.946378442111295	0.174725048312981	-1.74454169311029
Kcna7	365241	1	95886073	1.18952999969771	0.0485319723011987	-3.02553247552541	1.01596462955417	0.885726211816162	-0.121347392141188	0.892236744848858	0.172151915481999	-1.75937796243988
Ntf4	25730	1	95893560	1.16895132086152	0.208722776864857	-1.56674833398356	1.0172296068298	0.911997004919174	-0.0921185729930516	1.02090942008442	0.860089165440061	-0.150719214364803
Lhb	25329	1	95900984	1.18705755363831	0.190210114736913	-1.65962595080579	1.29878918964685	0.111160425556504	-2.19678084579109	1.0351188696749	0.786011657863895	-0.240783654775015
Ruvbl2	292907	1	95902014	1.22483508844392	0.0318336946883956	-3.44722996876007	1.26334922200807	0.0489868694639186	-3.01620298690603	0.939507280386692	0.493137755301537	-0.706966721452318
Gys1	690987	1	95915443	1.04856254889409	0.443277453874487	-0.813559398270781	1.18588876372406	0.0260990249342986	-3.64585732419048	0.964573630307616	0.541365524736513	-0.613660581818914
Ftl1	29292	1	95936390	1.02202550003104	0.607626744755666	-0.498194492185683	1.02568108430997	0.630034190324234	-0.461981190713215	0.956867497926844	0.261269279140846	-1.34220368267146
Bax	24887	1	95940001	1.12874196321112	0.0417583085915231	-3.17585683930458	1.03822494472533	0.624869997349159	-0.470211655122963	0.916841672188739	0.137331340654498	-1.98535872820333
Tulp2	361576	1	95962496	1.2321573331053	0.000573234493675649	-7.46421568643834	1.17187723085552	0.0362538312001835	-3.31721021498514	1.02918358398173	0.617161333707146	-0.482624808370133
Nucb1	84595	1	95968326	1.38743708844506	0.000408309050449197	-7.80348619370955	1.2824619823223	0.0319180664295159	-3.44458308375172	0.979166458200064	0.814729702873048	-0.204898873666772
Ppp1r15a	171071	1	96000053	1.03667550108447	0.618033179204212	-0.481213134932892	1.05427036930813	0.556626109976024	-0.585861521224093	0.922784992747044	0.246256240643581	-1.40138265653601
Plekha4	308584	1	96006052	0.972039311029834	0.628958176862114	-0.463690515967529	1.01649859176212	0.81980800045737	-0.198685111923937	0.930030897747947	0.186698181178775	-1.67826197042741
Hsd17b14	691018	1	96029290	1.19885797630556	0.0340132775442926	-3.3810043145889	1.11846738093634	0.305453919957434	-1.18595634658376	0.86606705079114	0.0895471301026307	-2.41299019897745
Bcat2	64203	1	96042671	1.0440238742234	0.247009249694911	-1.39832949489779	1.06044459932659	0.207856175231945	-1.57090890368419	1.01512030834798	0.667568532955605	-0.404113222883509
Fut1	81919	1	96086934	0.920753285571874	0.105327542720303	-2.25068032974881	1.00036871918122	0.995468569004142	-0.00454172905102002	1.06129999989971	0.210616624290301	-1.55771574464696
Fgf21	170580	1	96083495	1.6483103912462	0.000344625629049656	-7.9730518633056	1.32776825382242	0.10408709739801	-2.2625272553464	1.08906737655029	0.51909080631375	-0.655676447124999
Izumo1	499152	1	96091138	1.08901606554332	0.423875124708129	-0.858316384326694	1.33321037064143	0.0326093045040198	-3.42315761709863	1.10061047589914	0.34046809663797	-1.07743385341232
Rasip1	292912	1	96098689	0.917131845428826	0.0586236958418963	-2.83661629823036	1.02618564514787	0.639905363353667	-0.446434983322125	1.04793597818471	0.237169999544369	-1.43897809732645
Fut2	58924	1	96119551	1.00528196104151	0.940596157811898	-0.0612413943063477	1.10138333018639	0.275376039835206	-1.28961769779702	0.977145943633917	0.722455312254869	-0.32509971245879
Sec1	308586	1	96151104	1.02676117485473	0.781423943625634	-0.246637454873066	1.08963735526666	0.469491370295563	-0.756105361129874	0.957576913043028	0.604708490120906	-0.503008771581744
Ntn5	308587	1	96156985	1.0196844694641	0.831348048769378	-0.184706740561258	1.18904040243878	0.131559988993782	-2.02829234132059	0.981344538714071	0.816493987693728	-0.202735730109166
Ca11	308588	1	96170080	0.796500975410388	0.005577368262628	-5.18903825136674	1.03681693298736	0.719930299185789	-0.32860087834451	0.944146504473643	0.46161388229313	-0.773026489948592
Dbp	24309	1	96175796	0.889960034673058	0.0124061451977063	-4.3895633486704	1.09821203894523	0.099764147679476	-2.30494640189609	1.00297672334288	0.946772451200224	-0.0546964985123277
Sphk2	308589	1	96180872	0.97627479723661	0.752584533542746	-0.284241951734545	1.10530465533679	0.284965741127446	-1.25538631250924	0.983978884268583	0.827072555962052	-0.189862853874494
Rpl18	81766	1	96188811	1.04005240926008	0.614996135297799	-0.486139295263983	1.05881583755234	0.55415262345176	-0.590315136581012	0.960726478406372	0.599282817183397	-0.512021643406761
Spaca4	691120	1	96195514	1.35954558303168	0.0297153813296115	-3.51609047734626	1.45470359026603	0.0315593627279257	-3.45588497560612	0.749744716386221	0.0371491868596666	-3.29281339608842
Sult2b1	292915	1	96200160	0.974524732001231	0.581387866502056	-0.54233716052464	1.08524318301463	0.160219604559719	-1.83120987630632	0.961971789884916	0.379248235070848	-0.969564314499728
Cyth2	116692	1	96284252	0.956342116470024	0.0832645966952946	-2.48573182981187	1.02631669514409	0.41608368368663	-0.876868876243135	1.0271926282455	0.261694044541001	-1.34057922652194
Grwd1	308592	1	96301260	1.20339056589173	0.0850722097594326	-2.46425485655373	1.23510168574208	0.118564192230172	-2.13230075849326	0.997455436572429	0.980315111907754	-0.0198812162383007
Grin2d	24412	1	96308365	0.950952917502713	0.391689215024977	-0.937286572452555	1.10279583509024	0.165902781643231	-1.79635331493877	1.07955891261614	0.149490856375462	-1.90052004938998
Kdelr1	361577	1	96347258	1.098694940771	0.408368290653438	-0.895585838572204	1.26151685070528	0.100506355497934	-2.29753431469709	0.945623231196862	0.604478030329077	-0.503389953129375
Syngr4	292916	1	96360454	1.14268734112177	0.166517951916651	-1.7926521560545	1.19857530881695	0.130370575259588	-2.03737430480213	0.948108947006747	0.563047117429702	-0.57439196441583
Tmem143	308593	1	96371938	1.00687164446736	0.922751056663903	-0.0803957919478913	1.09745276086479	0.28534774980069	-1.25404666778243	0.978323343927356	0.738070348196595	-0.303716136164976
Emp3	81505	1	96388654	0.943306954219274	0.545715807939391	-0.605656937022988	1.1093127651095	0.380159626068068	-0.967164045865642	0.941616503646821	0.509278472423878	-0.674760314934714
Ccdc114	NA	1	96394826	0.947971965700986	0.360943756707588	-1.01903313138106	1.08582971531978	0.257800561020914	-1.35556901229279	1.02202572092645	0.689041871386207	-0.372453238572296
Abcc6	81642	1	96447251	0.961690335536347	0.450219070921587	-0.798020990408068	0.97588079792313	0.705250721285702	-0.349201906362941	1.02037645924467	0.683292270155391	-0.380832589778942
Nomo1	361578	1	96505484	0.953473457879283	0.443149317556054	-0.813848505782997	0.946377345388155	0.473194630827769	-0.748248493460094	1.03197637459752	0.594289321536858	-0.520389004906812
Kcnj11	83535	1	96591049	0.946317536707355	0.528578615409011	-0.637563732777818	1.13433872164719	0.26581660539213	-1.32494866139579	0.906510758504569	0.234996010151292	-1.44818674306172
Abcc8	25559	1	96598663	0.891451728907245	0.096941836671525	-2.33364410226693	1.00563487477604	0.948936042854972	-0.0524138768951772	0.914187182231701	0.160795884984622	-1.82761951345638
Ush1c	308596	1	96695307	1.04531172334794	0.669085246192423	-0.401843803664509	1.25643458826538	0.0722827422537918	-2.62716987466135	0.984928873303869	0.867424733149647	-0.142226533865133
Otog	292918	1	96746336	1.04596278046534	0.628196637032497	-0.46490204523083	1.10663489741676	0.372133534273495	-0.988502526020038	1.04421147363814	0.606401390943054	-0.500213150885079
Myod1	337868	1	96884864	0.994300381923326	0.954285947943791	-0.0467919166555112	1.00527234894851	0.965289512542971	-0.0353272096401543	1.02502635672442	0.784602621697313	-0.24257790376782
Kcnc1	25327	1	96902953	0.874889195590172	0.00134140034368291	-6.61404117808657	0.988277703320766	0.817943612593493	-0.200961878015185	1.08168058043851	0.0416725744920614	-3.17791205258941
Tph1	24848	1	97157409	0.981121054254163	0.479485585510773	-0.735041446610453	1.00286494092376	0.933555867950191	-0.0687544699602211	1.05385744978718	0.0419846277451978	-3.17045173376206
Saa4	365245	1	97247581	1.02258270885847	0.494776119540455	-0.703649902481251	0.994298692967622	0.890599939204103	-0.115859954358513	1.03568242227494	0.261278412438278	-1.34216872587199
Hps5	308598	1	97281626	0.942436783605364	0.184437352621679	-1.69044542534848	1.05915703800295	0.296046282404294	-1.21723947740698	1.02309707283537	0.585114049253928	-0.535948494762109
Gtf2h1	361580	1	97321404	0.93799840948178	0.216413681639559	-1.53056351016566	1.07074589828836	0.279168690328541	-1.27593905503924	0.998296646809126	0.972036112670218	-0.0283623222589522
Ldha	24533	1	97371823	0.913637655984954	0.0351319431132206	-3.34864450215832	1.09995443705892	0.0688237883667484	-2.67620583265985	1.05000156455704	0.205308887412704	-1.58323966601258
Ldhc	29634	1	97386727	1.21048403539753	0.0592228847172464	-2.82644724561993	1.13204342883754	0.333591645726382	-1.09783765159775	0.92447756091017	0.439791151232878	-0.821455321043698
Tsg101	292925	1	97412769	0.878163892469251	7.26430791118236e-07	-14.1351226219037	0.987197049990163	0.691755531011743	-0.368522664666918	1.04943755421393	0.0483730568429733	-3.02881229705968
Tmem86a	308602	1	97595910	0.873810058231736	1.56182049918768e-06	-13.3696584304437	0.967842335387481	0.336840736074459	-1.08814505358802	0.989324607748773	0.684525931030184	-0.379028751800717
Ptpn5	29644	1	97620641	0.767594143021776	2.55630086700987e-06	-12.8769493182785	0.845470748807449	0.0141263604168731	-4.25971269388842	1.00337638606509	0.94858896115623	-0.0527797025911542
Mrgprx3	252960	1	97721434	0.80277904539655	0.000628270073846373	-7.37254043004725	1.00060240122758	0.993905226643881	-0.00611342229991862	0.987277768309357	0.833129275441405	-0.182566456249693
Mrgprc	404646	1	97806099	0.91191378802169	0.320503961300518	-1.13786064294579	1.18248684839862	0.155779460945248	-1.8593139838555	1.03663751776132	0.684237643357247	-0.379449989891201
Mrgprx1	282547	1	97806099	1.00644722115631	0.955063284867374	-0.0459776738201277	1.23018426279406	0.156683812034007	-1.85352544041916	0.877334870177185	0.205442873844257	-1.5825872698505
Mrgprb4	404658	1	97852704	0.950794981442225	0.595214416771953	-0.518833574029525	1.19034540984806	0.14272587986981	-1.94682941235972	0.880358030804112	0.132220336513416	-2.02328553197772
Mrgprb5	404644	1	97959193	0.927527188288655	0.392565086393076	-0.935052930301864	1.12018439005255	0.316555839848215	-1.15025562373944	0.871773937262147	0.0892103736048324	-2.41675795013973
Mrgprb13	404643	1	98041013	1.00329425237145	0.967362870876365	-0.0331815996519339	1.13293621810344	0.219692393561532	-1.51552692212296	0.918358846882756	0.243299186879697	-1.41346337124634
Mrgprx2	404640	1	98119333	0.877763809900465	0.113908516077888	-2.17235964330039	0.977070311142749	0.824395356580102	-0.193105062465802	0.887896324036524	0.107953296730612	-2.22605658306558
Mrgprx2l	404645	1	98185441	0.916282597262485	0.175104431560415	-1.74237273127036	0.979939603386461	0.805296453931877	-0.216544803602878	0.948164658471181	0.359815091698953	-1.02216501365677
Zdhhc13	365252	1	98487366	0.96704773758088	0.212020217140935	-1.55107364498464	0.978148822984988	0.503913384241345	-0.685350882343814	1.00153422049696	0.951104813942783	-0.0501310080590374
Csrp3	117505	1	98528067	1.04974379744032	0.209916586454206	-1.56104503453333	0.992934609664443	0.881713532484583	-0.125888068833429	1.00427414156913	0.909440153859261	-0.0949260843332481
E2f8	308607	1	98565717	1.02101433721274	0.367922785901758	-0.999882183747829	1.00548826829691	0.848791066107996	-0.163942217058212	1.02029049638701	0.36064923934865	-1.01984942914698
Nav2	171563	1	98958398	0.998597056228272	0.947620165374668	-0.0538015264525651	0.993985022565568	0.834134506476668	-0.181360610878407	1.0206698155524	0.370988786240517	-0.99158344259831
Dbx1	292934	1	99349608	0.814092244176522	0.000166230577504863	-8.70213471229154	0.924056455785404	0.247815210793159	-1.3950719283249	1.04514552470676	0.389362163057231	-0.943245358055195
Htatip2	292935	1	99474013	0.842196653684773	0.00221914298366134	-6.11063420102768	0.931789863797508	0.312056765035416	-1.16457016850551	1.04048370454424	0.435104897484317	-0.832168133321801
Prmt3	89820	1	99492768	0.942180639479526	0.231845548527154	-1.4616838681256	0.922285604764629	0.190744826756177	-1.65681872972963	1.01419847260307	0.767881840087385	-0.264119411724098
Slc6a5	171148	1	99645389	0.866519426188804	0.0620158173615797	-2.78036580773914	0.866373462883739	0.141751107082357	-1.95368252629996	0.877034361947409	0.08610093777982	-2.45223497585608
Nell1	81733	1	99709793	1.04760525683716	0.364042977209547	-1.01048334905802	1.04581449951972	0.486245832452485	-0.721040954878014	0.961550251091964	0.443061439435207	-0.814046829083504
LOC100125384	100125384	1	100300241	1.15313292189827	0.228784452343551	-1.47497497482933	0.933848069431264	0.647677275071456	-0.434362738986274	0.787497286676816	0.0461471130897403	-3.07592087492512
Slc17a6	84487	1	101212489	0.971910037558911	0.633056031122783	-0.457196343973692	1.03507781658266	0.656843724990146	-0.420309150297688	0.91124833867895	0.120628755748104	-2.11503758407211
Gas2	499156	1	101482591	0.88218307012572	0.000135112594438593	-8.90940209425953	0.987661053064786	0.770588102191506	-0.260601286577706	1.02656097059118	0.41594252991312	-0.877208177511666
Svip	499157	1	101587129	0.79432601566879	0.00136498612807845	-6.59661101297674	1.18131034911181	0.0609363755070636	-2.79792498361175	0.993428833123045	0.921821193181126	-0.0814040078761341
Ccdc179	499158	1	101600369	0.934937276335586	0.252538335976827	-1.37619221614027	1.04022505303354	0.616364826778074	-0.483916239497074	0.949731833042124	0.383156412402273	-0.959311985695661
Tubgcp5	308663	1	106636526	0.901240176863141	0.0109940855668605	-4.51039782652316	0.924904110651233	0.12855895685168	-2.05136767168288	0.9955145710321	0.910625577112901	-0.0936234682781383
Cyfip1	308666	1	106711048	0.974796514542233	0.5178138090099	-0.658139543403267	0.966482728675509	0.482270795972761	-0.729249505320956	1.01311320759096	0.731640249318348	-0.312466348508044
Nipa2	308667	1	106800293	0.990858660685397	0.872653486115071	-0.136216725058707	0.886047400734799	0.0914734512681371	-2.39170649887734	1.02726357564188	0.626942039370024	-0.4669011838183
Nipa1	308668	1	106838713	1.18226906707957	0.025111764774037	-3.68441882656039	0.980249548505063	0.834758837469194	-0.180612413249223	1.08632825561072	0.269956683789465	-1.30949376326349
Herc2	308669	1	106905033	1.01217710387603	0.699054493441506	-0.358026580643198	0.995221292163433	0.903616951364601	-0.101349734753936	1.03396027010551	0.273781125190623	-1.29542630498823
Oca2	100365773	1	107116278	0.963259331731743	0.435834492449501	-0.830492712174741	0.873456391843724	0.0314492433614573	-3.45938035458432	1.15256782324986	0.005482520744431	-5.20619029392544
Gabrg3	79211	1	107627619	1.00600306947099	0.890090621775303	-0.116431999220041	0.954309563796518	0.403160252726817	-0.908421146630846	1.08478696903337	0.0763033844809455	-2.57303798412706
Gabra5	29707	1	108268776	1.1085622062702	0.193603230335745	-1.64194441866035	0.986905864487463	0.898658707448401	-0.106851952354153	1.00059423846706	0.99418538551966	-0.00583158516843185
Gabrb3	24922	1	108467741	1.10188713351772	0.103565031903118	-2.26755553602547	1.12249593340259	0.139945911491544	-1.96649927751284	0.990803704002273	0.876765047157446	-0.131516227682609
Atp10a	365266	1	109556782	0.981970020244238	0.616436781259879	-0.483799506226419	1.10595703001616	0.0291716580496435	-3.53455765579765	1.07783059888495	0.0362364732467587	-3.31768911913347
Ube3a	361585	1	110070480	0.882670557896226	2.43070407514793e-05	-10.6247445067259	0.954751371372656	0.211773515224058	-1.55223789979023	1.07015782753056	0.018082460490445	-4.0128128442041
Snrpn	81781	1	111101327	0.90067878710389	0.199858031513152	-1.61014800692577	1.042059307484	0.682641261553497	-0.381785796704571	0.98824759561059	0.871713750073159	-0.137294177229704
Snurf	113938	1	111101327	0.921645271566365	0.296455257637771	-1.21585897365875	1.01147034724583	0.9055522291074	-0.0992103234685267	0.974840700984257	0.715696826839973	-0.334498627892833
Mir344b-2	100526568	1	114616603	0.836624718664212	0.00163331818654062	-6.41714163612323	0.914158193060615	0.233377833191372	-1.45509653711308	0.926134528656917	0.156795095989765	-1.8528154471304
Mir344b-1	100526625	1	114623759	0.825668291030597	0.00110800893197407	-6.8051906293411	0.878103106743448	0.0931470227168507	-2.37357614469064	0.895780818206764	0.0493644837691888	-3.00852406539893
Mir344a-2	100526627	1	115243128	0.846909032963751	0.00149162221812551	-6.50789101427208	0.915491696396246	0.206471008238174	-1.57759527237853	0.955813713478515	0.342045602373156	-1.07281121053617
Mir344-1	100313981	1	115306861	0.987313548493131	0.891330728785088	-0.11503973207368	0.976191816810233	0.838889885827543	-0.175675825672298	0.882719725528248	0.128970134899515	-2.04817441383046
Mir344g	102465154	1	115343044	1.07273544073929	0.429324538053753	-0.845542147095431	1.01838015246102	0.870911823652778	-0.13821454301462	0.937813243740825	0.415024354286886	-0.879418075444697
Mir344i	102466148	1	115426210	0.910901692841815	0.089686563704797	-2.41143431261108	0.917064557140912	0.219488846675267	-1.51645386017127	0.979877817357225	0.684469001949124	-0.379111920963321
Ndn	308690	1	115849168	0.805156045657694	0.000102950595493173	-9.18126134021218	0.895339351966861	0.114345334428958	-2.16853216014189	1.04409983060581	0.417183223107187	-0.874229769734108
Peg12	308692	1	115962511	0.814328980799056	2.29193427263221e-05	-10.683529343391	0.915024948049053	0.140355570417617	-1.96357628748827	1.06732033309904	0.143103995955593	-1.94418366859162
Chrna7	25302	1	116715286	0.920447048250761	0.20881819169286	-1.56629130180301	1.03560800701626	0.684083979048222	-0.379674592509701	0.856779415158764	0.0172852827843307	-4.05789984564225
Klf13	499171	1	117505857	0.970883523281678	0.00581874122840961	-5.14667132440992	0.987610037762173	0.374109962836965	-0.983205506501853	0.97046009765835	0.00625702820185506	-5.07404993472738
Trpm1	361586	1	117718896	0.859408452494125	5.44732125319843e-05	-9.81780149030187	0.980883841234942	0.675348053573467	-0.392527086079959	1.04621958551137	0.200797691720927	-1.60545738664434
Mir211	100314054	1	117777539	0.785509863512109	0.0217953826741494	-3.82605713555882	0.975752198277854	0.851763241395274	-0.160446676456501	1.09890464758687	0.356576715343252	-1.03120587197425
Mtmr10	309255	1	117859355	0.828980041075669	2.84817454590634e-06	-12.7688322791063	0.930254480313517	0.134534777305292	-2.00593254603743	1.0309399052825	0.404802129956384	-0.904356899272763
Fan1	309256	1	117918234	0.815042133074613	0.000118809315654027	-9.03799073951381	0.781976633039115	0.000268607014187229	-8.22226116033959	0.957082694534081	0.395129729875562	-0.92854113793765
Mphosph10	293828	1	117948134	0.946704900238231	0.569014754870147	-0.563848913961528	1.00517017952404	0.965458007956931	-0.0351526705949413	0.997249349186728	0.976429287156804	-0.0238529458734319
Mcee	293829	1	117964576	0.876269566673091	0.0371887224722944	-3.29174972301205	0.969113060210192	0.687317990835192	-0.374958225094748	1.00800326086558	0.895546788742677	-0.110320810110747
Apba2	83610	1	118103225	0.897874509284369	0.024102130028018	-3.72545505948576	0.991914761216545	0.894009985434406	-0.112038334481284	0.909499573419292	0.0371738129457986	-3.29215071866427
Nsmce3	309259	1	118401304	0.837335922470558	5.8254616873211e-09	-18.9610275810096	0.944674194487155	0.153585732822289	-1.87349634785422	1.01351530366628	0.670618733044869	-0.399554510587911
Tjp1	292994	1	118849838	0.946798075613702	0.00958428769206547	-4.64763022010616	1.00658403528477	0.807448231418899	-0.213876335638398	1.02120884299754	0.316662550019663	-1.14991858307807
Tars3	308701	1	119213229	0.931922788811697	0.165843823674077	-1.79670875471618	1.16045804255761	0.0181279916786459	-4.01029803372981	1.09178193689187	0.0741995218724202	-2.60099757259749
Tm2d3	292995	1	119264576	0.937391620421008	0.0977334108108378	-2.32551180489416	0.996280788387704	0.938473625580286	-0.0635005260885707	1.06423441245291	0.102092518295093	-2.28187583470323
Pcsk6	25507	1	119429265	0.954643691731126	0.332180919974679	-1.10207551880859	1.01445906561173	0.808299455448415	-0.212822675942411	1.01505666400941	0.754701391116215	-0.281433116422555
Snrpa1	100361269	1	119641591	1.15049134461683	0.0308657970762978	-3.47810659886912	1.00808443605909	0.921249539353634	-0.0820243355019079	0.990782084162551	0.883411016315392	-0.123964709538181
Selenos	286900	1	119659779	1.08134858130885	0.0214388703668179	-3.84254963228244	1.02912100913155	0.517178169807304	-0.659367841391121	1.01106280575764	0.748824012564097	-0.289251286271897
Chsy1	292999	1	119689626	1.0373367203562	0.111085614563945	-2.19745407259274	0.966074454503586	0.265020089020873	-1.32794964824323	0.945952666563198	0.0214213254763165	-3.84336833556348
Lrrk1	308703	1	119845146	1.06377689876122	0.0108650444449512	-4.52220457462853	0.946628726799358	0.0952753725212816	-2.35098392227151	0.931243705099589	0.00863711498163183	-4.7516866660909
Aldh1a3	266603	1	119984057	1.09146497825474	0.00298239642434667	-5.81502813239182	0.952460283674773	0.229809612457585	-1.47050408477485	0.935323163731729	0.0402466567530534	-3.21272834060335
Asb7	365277	1	120216526	1.02401099240198	0.202340423003098	-1.59780373765059	0.950194607970166	0.0376141814219217	-3.28037413421867	0.976088687715134	0.21936019105847	-1.51704019218716
Cers3	499174	1	120318212	1.02758447838249	0.340999181992627	-1.0758752005501	0.982747217396975	0.637744507920888	-0.449817533646238	1.06393514650623	0.030007342529342	-3.50631317628855
Mef2a	309957	1	120850126	1.03554564985206	0.0500325117798921	-2.99508224926772	1.0080042461691	0.737395601104873	-0.304630758612318	0.958076778885615	0.0267707598779613	-3.62044503642273
Lrrc28	361588	1	121127734	1.01686812954838	0.355094952662366	-1.0353700529827	0.998159650676998	0.938732237168172	-0.0632249978743731	0.960540552232822	0.0360436161417853	-3.32302551437793
Ttc23	308708	1	121255732	1.03181393699488	0.250961005651324	-1.38245770789016	0.902747152258111	0.00508805249159713	-5.28086013625281	1.03274109934276	0.273154552028282	-1.29771751933956
Synm	308709	1	121333716	1.01241457637315	0.627155367512178	-0.466560973970101	0.886580627593879	0.000422154995198191	-7.77013802416219	0.991876443545709	0.763952632560303	-0.26924949100427
Igf1r	25718	1	121550741	0.965935182865671	0.109703934240041	-2.20997004871558	0.923950383352027	0.00479305489908435	-5.34058730485723	1.0218061527217	0.348011683783284	-1.05551922568136
LOC682259	682259	1	122232825	0.730147764370818	1.70609915522992e-13	-29.3993966400709	0.892287059291351	0.0341169670242927	-3.37796045174313	1.0355279383687	0.395452137116589	-0.927725517766329
Arrdc4	293019	1	122370488	0.930122845597997	0.000275830582112205	-8.19572371364648	0.951126147100498	0.0455197052512787	-3.08960996433268	0.994311294846848	0.766862119061835	-0.265448260317411
Nr2f2	113984	1	124010247	0.983249060223134	0.264364855948732	-1.33042509985161	0.920058783365997	3.93648233976092e-05	-10.1426379476174	0.976653747755099	0.13283129961663	-2.01867537982604
Mctp2	308742	1	125774112	0.93464051858086	0.00501526643169361	-5.29526873202158	1.04170033006564	0.172530806233264	-1.75717947159595	1.03454168497032	0.14996433099672	-1.8973578065184
Rgma	308739	1	127128934	0.905172822362378	0.0238246375473643	-3.73703504267976	1.04831799390342	0.405583193981446	-0.902429262520602	1.09262428507671	0.0537960296334687	-2.92255561317206
Chd2	308738	1	127191045	0.977667954906507	0.0333413080571973	-3.40095816855997	0.999119160303349	0.950539523605765	-0.0507255360078306	0.999204876978398	0.943854012215952	-0.0577837728722053
St8sia2	117523	1	127766669	0.821471785005915	0.000885033205844149	-7.02988539293238	0.941408504688948	0.418653906264059	-0.870710699755236	1.20372717238452	0.00204758873524778	-6.19109240483777
Slco3a1	140915	1	128115184	0.917293470478712	0.0179129069069427	-4.02223376971781	1.0184563085279	0.697858193146872	-0.359739358540593	1.11881703099401	0.00224939927546589	-6.09709208709546
Sv2b	117556	1	128978476	0.889506765446872	0.0159041198797285	-4.14117709138704	1.08271594084732	0.209508289674752	-1.56299197154954	1.0750512309178	0.168831725886746	-1.77885276491455
Akap13	293024	1	129314402	0.998029955129771	0.901407744077136	-0.103797577596378	1.01656910073859	0.428265026673968	-0.848013053837823	1.00292216729186	0.863139263358173	-0.147179229703074
Klhl25	293023	1	129724950	0.924089212026108	4.01302551046881e-06	-12.4259651097426	1.00701739456033	0.7455310212414	-0.293658534319932	1.00420904221995	0.808291627878512	-0.212832359986798
Ntrk3	29613	1	132132851	1.01565725532202	0.673202415125879	-0.395709229140907	1.07519707940712	0.124034889501528	-2.08719238600555	1.04501820293822	0.237428020908876	-1.43789077129975
Mrpl46	293054	1	132698873	0.884445044762678	0.0874656838666892	-2.43650874692367	1.00917752041314	0.918554542042309	-0.0849539944434778	1.0883153264266	0.212674593126741	-1.54799201324419
Mrps11	499185	1	132707873	0.972641781270367	0.780955013354563	-0.24723773214006	1.0694025924793	0.586984956253689	-0.532756087670372	1.0593174201563	0.539640589805599	-0.616851935450887
Det1	308775	1	132752964	0.914304534579793	0.162576211766479	-1.81660839167033	0.986210041546606	0.858703897909057	-0.152331121999855	1.16784303724323	0.00936620906845966	-4.67064684640504
Mir7a2	100314225	1	132806420	1.05403194686165	0.609291103766001	-0.495459122579396	1.18204804602942	0.191471444257356	-1.65301659762993	1.31069308916116	0.00889256355626829	-4.72253990699056
Aen	361594	1	132815153	0.750773021357755	2.01077046189153e-07	-15.4195776879596	1.09124365378312	0.213513270007823	-1.54405629364159	1.22717093403192	0.000193301469622584	-8.55125956897194
Isg20	293052	1	132830679	0.951798305374649	0.360010709204984	-1.02162150018281	1.13223811726698	0.0703899029182012	-2.65370545056178	1.02814965099641	0.596505392899559	-0.516666996580494
Hapln3	308773	1	133046481	0.934543244710252	0.219600330877117	-1.5159460626215	0.998861790509403	0.986998705481092	-0.0130865511188242	0.985834767210871	0.800471528770622	-0.222554313985349
Mfge8	25277	1	133064665	1.01461205952055	0.606969669110831	-0.499276457687037	0.99842909854418	0.964954491633155	-0.0356743376845418	0.99316123090462	0.804187485038467	-0.217922846641461
Abhd2	293050	1	133217403	1.03564573683804	0.0438755536783888	-3.12639797782527	1.11579902053056	1.35502841814918e-06	-13.5116881310487	1.01443375573383	0.41934516441445	-0.869060916762948
Rlbp1	293049	1	133308938	0.972042613309669	0.611979213444242	-0.491056962007023	1.20476991647582	0.00880172918429127	-4.7328070785863	1.00486401110414	0.931264559951092	-0.071211874563781
Polg	85472	1	133383377	0.940870577356515	0.0270065057729505	-3.61167748744897	1.04849914849944	0.168657129495544	-1.7798874444543	1.04017526845686	0.132269081789528	-2.0229169329088
Mir9-3	100314149	1	133440049	0.895280956023705	0.0805046721556167	-2.51944005704162	1.07085830771136	0.400803386292377	-0.914284280413896	1.0275038510005	0.669217518964745	-0.401646131245089
Mir3597-3	100526617	1	133440038	0.956568490964564	0.548586698351455	-0.600409947306572	0.893376556270437	0.224721763289323	-1.49289224961083	1.03221222177999	0.657496368796481	-0.419316037688462
Rhcg	293048	1	133531714	0.945083415054142	0.178358707512405	-1.72395854575952	1.07674570109622	0.14869573112317	-1.90585313390948	1.06621827400728	0.102212476593845	-2.2807015284891
Plin1	25629	1	133664892	0.988038592894335	0.750173994307159	-0.287450106948313	0.9771851065285	0.613977378870057	-0.487797193744863	0.994395021131619	0.872477812603419	-0.136418054909789
Pex11a	85249	1	133680091	1.22616583329262	0.0728821098039429	-2.61891207743816	1.06245294331637	0.674164756768303	-0.394280751698172	0.831336282971219	0.112929638617892	-2.18099032130577
Wdr93	499189	1	133694175	0.963388444084802	0.458418866671606	-0.779971956767989	0.947632413999746	0.403475716835447	-0.907638974407893	1.0075504782589	0.879088133337146	-0.128870120865701
Mesp1	308766	1	133738357	1.16213582875331	0.122562772594957	-2.09913195089785	1.13434627148118	0.29968952740208	-1.2050082488734	0.899138690594067	0.237478623512638	-1.43767766582083
Mesp2	293046	1	133756601	1.06491979358659	0.36673123087564	-1.0031260401585	1.03681285113989	0.668702931614549	-0.402415365881345	0.915527248873937	0.158075462717748	-1.8446827478379
Anpep	81641	1	133767332	0.962950767830819	0.541116871844513	-0.614119994179167	1.00806803442525	0.917899218985434	-0.0856676776285359	0.903669095342092	0.0838574737519689	-2.47863666228225
Ap3s2	683402	1	133818825	0.963594575563801	0.502458193471234	-0.688242839582145	1.14029172278582	0.0675682725854253	-2.69461674656021	0.903956184018994	0.0605591907239803	-2.8041340331526
Arpin	308765	1	133864288	0.982433052319745	0.609007219485953	-0.495925156685769	0.945667292241123	0.194014896051933	-1.63982033909368	0.983385782212354	0.606610891421775	-0.499867729022745
Zfp710	293044	1	134024267	0.997503531149714	0.911371025592509	-0.0928051917565512	1.0017344612685	0.949797379282837	-0.0515066021014586	0.956843683794094	0.04627256232379	-3.07320609994815
Idh2	361596	1	134038646	1.05814581559616	0.0220571834885358	-3.81411694835164	0.970629726381672	0.341675328129281	-1.07389432577678	0.927745221821348	0.00246777827964406	-6.00443701504434
Sema4b	293042	1	134149536	1.04216419225306	0.0877819140982927	-2.43289978932875	0.988483327166307	0.708286851826968	-0.344906109395042	0.92149305371452	0.00124768384155176	-6.68646637321883
Cib1	81823	1	134178339	0.936410694633896	0.075457837488578	-2.5841812225749	0.875321997803199	0.0048371177254251	-5.33143624691667	0.962704338404951	0.287627868591996	-1.2460877573013
Ttll13	308762	1	134197801	1.04997410266211	0.377167267358552	-0.975066509934833	0.91022929677541	0.159937895326465	-1.83296969330925	0.988422295561591	0.820078920925615	-0.198354698323857
Ngrn	499191	1	134213470	1.54755257151813	0.00197044149547807	-6.22949765196127	0.909854912782185	0.588644885875153	-0.529932187382951	0.820726584198555	0.150225929720989	-1.89561491992465
Vps33b	64060	1	134223967	1.2639041562962	0.00218321671879706	-6.12695593066751	0.98819717652563	0.898669292740134	-0.106840173433742	0.943995364734515	0.44140030761905	-0.817803088243001
Prc1	308761	1	134250223	0.946915376518762	0.108570048373444	-2.22035970718774	0.99160917409022	0.842955349462131	-0.170841288620135	1.03053238326488	0.354830327993252	-1.03611555307568
Unc45a	308759	1	134281931	0.974608012857728	0.687017791031552	-0.375395090397064	1.06016339475429	0.457180336916681	-0.782677355605144	1.00664823283341	0.912589591278225	-0.0914690161223368
Hddc3	308758	1	134299472	1.21073032956116	0.134862615568745	-2.00349868116746	1.0475829541578	0.770049842429625	-0.261300035801246	0.961315866639863	0.750821453714385	-0.286587400204951
Man2a2	308757	1	134306820	0.980382455796532	0.719587962177636	-0.329076505537017	1.05297308159236	0.45279961939689	-0.79230559264809	0.964581982132512	0.506629339909031	-0.679975627755959
Fes	361597	1	134337698	1.21305178741837	0.00299281400688972	-5.81154119474558	1.21382548422891	0.0213669531687422	-3.84590979498003	0.922892315400481	0.20729761145177	-1.57359978178831
Furin	54281	1	134348144	0.991898073323181	0.715102539127105	-0.335329335203976	1.08463677345899	0.00309232183990656	-5.778833065735	0.997400346784553	0.901308328805469	-0.103907872582109
Iqgap1	361598	1	134679584	1.0075149591635	0.696774550869674	-0.361293376972941	1.01198562374111	0.62369058764662	-0.472100886718943	0.982786528917038	0.370543975962426	-0.992783147733712
Wdr73	308751	1	134860329	0.893669653197297	0.0143841083351165	-4.24163126964076	0.980050727716151	0.722350052108951	-0.325245420868657	1.03066259288734	0.491120294993947	-0.71106618120754
Nmb	499194	1	134869446	1.09923516826294	0.557952909503045	-0.583480711733599	0.932709019022941	0.735492372819092	-0.307215109056832	0.780941261983992	0.133708310343911	-2.01209464015734
Sec11a	65166	1	134881448	0.932958207607758	0.0737548815838282	-2.60700809498557	1.01611885459057	0.728126339020901	-0.3172807032311	1.05083847812622	0.161390792053037	-1.82392657525057
Zfp592	293038	1	134967783	0.965225128824619	0.43920595671106	-0.822786826239763	1.06234424465118	0.267081364994488	-1.32020192919795	1.02207825093695	0.605408733610387	-0.501851456316898
Alpk3	365298	1	135014541	0.965942598895929	0.476081354846442	-0.742166525811828	1.08459590148688	0.170229714823877	-1.77060649039716	1.00762416495324	0.865804816640563	-0.144095780764318
Slc28a1	116642	1	135081385	1.01592440825528	0.727638188397924	-0.31795134828678	1.04373902006855	0.467730040583372	-0.759863985858906	1.03968367633682	0.388779951487698	-0.944741772829036
Pde8a	308776	1	135166237	1.01389668990972	0.66913408919787	-0.401770806653963	1.02867856535443	0.488358389985053	-0.716705736965823	1.00091393185919	0.976963214223465	-0.0233062794153805
Rps17	29286	1	135295921	0.992591608207707	0.898050406337797	-0.107529080475983	0.929983249525425	0.322204976798234	-1.1325673620574	0.999121220111593	0.987269415731398	-0.0128123125297552
Cpeb1	293056	1	135300453	1.05321471806149	0.526947873917578	-0.640653646305125	1.09674795031237	0.379619146326072	-0.968586775356913	0.887266644746025	0.139854848974412	-1.96715018725444
Ap3b2	308777	1	135412580	0.889213678939324	0.289152555460246	-1.24080085658108	0.855249770110872	0.250793287923228	-1.38312623324805	0.956062565733731	0.67717310054013	-0.389828351100784
LOC100360933	100360933	1	135445625	0.743531708359762	0.000484727277388534	-7.63192413984779	0.866325958833123	0.176384281411126	-1.73509024702645	0.991632218171364	0.916486495136706	-0.0872079470682189
Scarna15	102466617	1	135484620	0.793579562426316	0.0195188045895314	-3.93637694016285	0.946863521041548	0.656554354485968	-0.42074979432387	0.946866036805702	0.565325186699865	-0.570354161720862
Fsd2	308779	1	135489263	0.777368565249187	0.00143210199557138	-6.54861198702246	1.00182019873206	0.985820490431629	-0.0142809993399136	0.934112169813354	0.38126488055369	-0.964260920861706
Whamm	293057	1	135526386	0.834260994235047	2.44804355063327e-05	-10.617636310187	0.947232137287834	0.310387241028141	-1.16993459645302	1.00885705315512	0.825689130802387	-0.191536931261253
Homer2	29547	1	135567705	0.793863427659993	0.000130995689108201	-8.94034614287557	0.830323667628154	0.0140424474517036	-4.26567057565452	1.06165658376525	0.302004282605327	-1.19731408089547
Ramac	293058	1	135708529	0.845304033875926	0.00435008334936296	-5.43756027329202	0.863216812216761	0.0500277191971918	-2.99517804322416	1.01068060512043	0.852488350324935	-0.15959573522583
RGD1305713	293059	1	135725869	0.920833944342019	0.261188246318285	-1.34251388137379	0.96280792124732	0.680527697649662	-0.384886755809053	0.92413178980937	0.260751074719804	-1.34418906346141
Btbd1	293060	1	135734587	0.953228379814748	0.439888701152503	-0.821233535993694	0.884977039686383	0.101478380522983	-2.28790950296154	0.916859379406189	0.136469516141591	-1.99165401426789
Tm6sf1	361600	1	135782467	0.839746393864587	0.0210654686557559	-3.86012013572098	0.888455677685905	0.206432279836506	-1.57778286304637	0.982348314373036	0.810425315976397	-0.210196087670338
Hdgfl3	252941	1	135827548	0.882364704103379	0.0529128730086333	-2.93910862362281	0.894810404800873	0.171077007149948	-1.76564148963927	0.873292487196496	0.0285409531436798	-3.55641527072587
Bnc1	365299	1	135917676	0.813382330354575	2.52349954723648e-05	-10.5872788175909	0.87243637306393	0.0243344829595232	-3.71586088270595	0.944467084530639	0.230122217691732	-1.46914472992357
Sh3gl3	81921	1	136124502	0.924985229387702	0.028990906114677	-3.54077308042537	0.937272308129848	0.143385855380283	-1.94221599319708	1.0138396777751	0.690014955186887	-0.371042007441819
Adamtsl3	308787	1	136288793	0.96716439265201	0.248913643756483	-1.39064925489366	0.864515247332559	0.000201423024156465	-8.51010326367535	1.04606314749905	0.147942196537744	-1.91093364544214
Saxo2	293061	1	136623493	0.985885371724884	0.910838135740735	-0.0933900750710178	1.22734105767466	0.209709464097453	-1.56203221048822	0.823038487141714	0.12141347050846	-2.10855344680506
Efl1	308789	1	136638527	0.864228079592575	0.00139216358156607	-6.57689620848145	1.0628913825069	0.285607452127439	-1.25313695597393	1.03322254972718	0.457170629395055	-0.782698589293266
Mex3b	308790	1	136855130	0.870410246760093	6.98524914815922e-07	-14.1742949898577	0.983877242966468	0.642461452161087	-0.442448460649072	1.02404826133397	0.365028993640532	-1.00777849392281
Tmc3	293065	1	137552455	0.828706602501973	0.000140557352647245	-8.86989494858804	0.868847690410793	0.0225292628537323	-3.79294024350501	1.02138401841055	0.653837012509127	-0.424897174931393
Stard5	502348	1	137606151	0.679606482946795	2.49272019822185e-10	-22.112476366667	0.881674872126002	0.111167597075743	-2.19671633283265	0.978835671499606	0.714902711123243	-0.335608813905369
Il16	116996	1	137617944	0.885043768120122	0.0959119730239571	-2.34432445583509	0.933228567158726	0.438905593789314	-0.823470937349083	1.00185713101991	0.978240939422969	-0.0219992799606069
Cfap161	308794	1	137743783	0.845811816850765	0.000426657689770856	-7.75952852953961	0.954208012557684	0.433491859084124	-0.835882262443935	1.05950119696677	0.202420510739737	-1.59740800905622
Tlnrd1	308795	1	137864340	0.893605695710322	0.0022575289663212	-6.09348444160542	0.964905564256326	0.427212464641051	-0.850473814231257	1.0345297168177	0.318973609860768	-1.14264690732861
Mesd	308796	1	137874328	0.833150318642977	6.29016260999244e-11	-23.4894491004113	0.960881065520512	0.248323053246955	-1.39302474644853	1.04962496548661	0.066050344990591	-2.71733802485423
Abhd17c	361601	1	138084632	0.933110410156789	0.00947744855016153	-4.65884013921827	0.935210018376759	0.0461281252143268	-3.07633242359258	1.08091253363498	0.0025596562538021	-5.96788230536503
Arnt2	25243	1	138236235	0.821397958566445	5.29174219284691e-06	-12.1493630292915	0.9444446884548	0.285826550133105	-1.25237012020449	1.05491972464505	0.184685968259153	-1.68909836510598
Fah	29383	1	138548830	0.795361053485396	2.19207585307552e-10	-22.2410019569482	0.962920883556488	0.38881007732417	-0.944664287688099	1.05594819097233	0.110142048047398	-2.20598440037428
Zfand6	293067	1	138581006	0.825508269621152	1.95036971040973e-12	-26.9630021662419	0.976181736314519	0.473906069316258	-0.746746142923993	1.04189945011894	0.111639039607977	-2.19248447293094
Olr10	293072	1	138860924	0.826890094365706	0.00960050217592538	-4.64593987188424	0.932642164186993	0.463989399951112	-0.767893571949779	0.868241565082454	0.0382992226345036	-3.26232567975077
Olr11	293070	1	138860924	0.807671626624454	0.00304089914692099	-5.79560203528244	0.973527682201751	0.774708207357012	-0.255268827161323	0.873442286859506	0.0430658568588353	-3.14502478006595
Vom2r40	286983	1	139409429	0.823030520400019	0.0357710351850418	-3.33061678609525	0.900008453573349	0.365139119772226	-1.00747684795798	0.822366270050464	0.0181694871825629	-4.00801162027653
Vom2r41	293069	1	139409796	0.782018938318011	0.00817159903419006	-4.80709066904183	0.868901573373456	0.230005284861128	-1.46965299266585	0.843837880652647	0.0404435339065918	-3.2078485022336
Vom2r42	679557	1	139549127	0.858899569813433	0.0211969957784457	-3.85389581590966	0.885966906696545	0.150172070583745	-1.89597350512007	0.881528561487782	0.0408025592052742	-3.19901047391972
Vom2r43	679593	1	139793253	0.892016269385858	0.103380179467234	-2.26934202322006	0.744295997979546	0.00104647284207664	-6.86232996760785	0.816118815270727	0.0018073778237153	-6.31587820028769
Olr12	365302	1	139864790	0.945131765163852	0.557322342893508	-0.584611493888718	0.777745495400059	0.0353018869662403	-3.34381886133727	0.890161492885554	0.175681775179368	-1.73908101609358
Olr13	293075	1	139888779	1.11894274288394	0.304224171315875	-1.18999044368155	0.811761015171811	0.118486607257594	-2.13295534371733	0.929493570634894	0.451885745088017	-0.794325907457177
Olr14	404901	1	139918531	0.904114594263184	0.274273142465771	-1.29363079882628	0.768005459311973	0.0167829181206425	-4.08739368837607	0.955904889966864	0.573125148323144	-0.556651177174243
Olr16	404899	1	139960934	0.991506174482526	0.93910734547377	-0.0628254873793829	0.715305785089688	0.0132084481276337	-4.32689864443943	0.858964717555241	0.132618617552072	-2.0202778072243
Olr17	405261	1	139968839	0.914958055287042	0.450847238343953	-0.796626714498139	0.766283184295622	0.0645221798885762	-2.74074624005012	0.842758195228363	0.108742497166876	-2.21877260296233
Olr19	293081	1	140016536	0.915221945959621	0.336650920755379	-1.08870872894222	0.80368823369074	0.060750514964316	-2.80097972001854	0.883753864983432	0.149799434164821	-1.89845798517704
Olr20	293083	1	140064224	0.918083266468658	0.36016454370186	-1.02119428611625	0.693696816733355	0.0012417029859755	-6.69127146579645	0.827123973604767	0.0234019292115685	-3.75493681507806
Olr23	293085	1	140171652	0.907132076988523	0.25999515858923	-1.34709226895063	0.725569749209932	0.0027766268503727	-5.88651845117598	0.861478316756946	0.0546554388030505	-2.90670654867008
Olr24	404898	1	140204646	0.969650529323642	0.775178150705194	-0.254662404167613	0.679036785591299	0.00303146525867436	-5.79870919262887	0.852551022715045	0.0974733565129611	-2.32817620485617
Olr25	404897	1	140234383	0.852214150130107	0.108401705825957	-2.22191145369859	0.743074487836135	0.0146844198095986	-4.2209682241622	0.83519455641856	0.0427306328966097	-3.15283921790747
Olr27	405258	1	140276678	0.837527318031469	0.0364597994546746	-3.31154501016708	0.774812340742525	0.0115829225323828	-4.4582234610986	0.853169749447777	0.030693042121407	-3.48371929107245
Olr29	404896	1	140313700	0.901577771378566	0.333584851075365	-1.09785801997418	0.724325102728432	0.0132672176210128	-4.3224591270001	0.81473930775222	0.0306130446923497	-3.486329063727
Olr30	293091	1	140329678	1.03175042203368	0.757161580237818	-0.278178600186999	0.920752633263191	0.506065806719838	-0.6810885653448	0.826908569726342	0.0362412186560112	-3.31755817099937
Olr32	404895	1	140365515	0.844623980425073	0.0504834673313227	-2.98610937587898	0.901182544572878	0.31808699344993	-1.1454303693059	0.945486937799866	0.459608612650683	-0.777379993734287
Olr34	404894	1	140414652	0.896979521281509	0.302862869997472	-1.19447515018118	0.874773227153225	0.310179717779465	-1.17060341471176	0.88229991810091	0.197596346147658	-1.62152898499491
Folh1	85309	1	140428101	0.88146254191467	0.0628026320556747	-2.76775829467169	0.800197567552149	0.0111614170703181	-4.49529235246288	0.91536077068452	0.188546494565577	-1.66841064698824
Nox4	85431	1	140901243	1.04988954629964	0.364647386416153	-1.0088244569541	0.882248003324715	0.0784006258576736	-2.54592336877915	0.817484842827199	0.000118803902901637	-9.03803629886798
Tyr	308800	1	141115036	1.01924577221083	0.745114170971833	-0.294217822717481	0.821315802906143	0.0117586432949	-4.44316670924677	0.771457687226732	5.87459512106294e-06	-12.0448734158726
Grm5	24418	1	141321129	1.05039843969176	0.259294911598089	-1.34978921023944	0.950160348655648	0.379562915395073	-0.968734910920008	0.849236145534222	0.0002284008799243	-8.38440822763161
Ctsc	25423	1	142028460	0.888266342357583	8.74219418779903e-05	-9.34476425557529	0.998236444124775	0.963059854021896	-0.0376397154063391	0.979932429016922	0.503843131812552	-0.685490305761651
Rab38	252916	1	142182566	0.912823358182183	0.0278861452724975	-3.57962529870923	0.966311260278961	0.515712191101022	-0.662206438295738	0.946155849627592	0.178783839454642	-1.72157780369084
Tmem135	293098	1	143006343	1.04427159344268	0.0507296435640116	-2.98124485356637	0.956429920354606	0.131205063966793	-2.03099380590913	0.987791685068236	0.596979363007218	-0.515872734014121
Fzd4	64558	1	143280065	0.996773810748027	0.890197216653377	-0.116312249058409	0.906251040421667	0.00131712616348287	-6.63230306469459	1.01612151010599	0.493991799970473	-0.705236361182039
Prss23	308807	1	143402726	1.03175262770588	0.389083232500449	-0.943961992954218	0.884471562868984	0.00906147225873578	-4.70372367116489	1.04842904028898	0.199092047472623	-1.61398801108729
Me3	361602	1	143534139	1.05061359784643	0.127750980340098	-2.05767237603268	0.889079744410645	0.00795608003739869	-4.83381885803615	1.07548733967121	0.0345772623657117	-3.36455897000116
Ccdc81	308810	1	143739472	1.0993694637302	0.236877973508217	-1.44021015015525	0.981524013473652	0.860204018160586	-0.150585687449984	1.00223033392433	0.97891231488991	-0.0213132064589063
Hikeshi	293103	1	143825922	0.889793336160746	0.0112025122391563	-4.49161721876663	0.941317837495996	0.31389719487438	-1.15868975154122	0.975604037342751	0.577585898735995	-0.548898105247251
Eed	293104	1	143867875	1.01858705820466	0.34768733289036	-1.05645167177846	0.949044007412091	0.0448977617649575	-3.10336733480924	0.980963312821244	0.335165299090933	-1.09313143873149
Picalm	89816	1	144056761	1.06081724165077	0.00171976265146468	-6.36556899101322	0.974772180285335	0.317226610275851	-1.14813890158043	0.9669447904266	0.10073244889705	-2.29528729782649
Sytl2	361604	1	144273360	1.00780873108877	0.816937913962573	-0.202192179711595	0.897572270800448	0.0135890914552166	-4.29848790697469	1.14132012464033	0.000127101225590382	-8.97052673709008
Ccdc89	293107	1	144386252	0.950714907380121	0.410471458395575	-0.890448881384914	0.807127021272344	0.00616785579270347	-5.08840402290631	1.0194500680923	0.740813405861919	-0.300006499348033
Crebzf	293112	1	144417229	0.877236233711258	0.0187395810049421	-3.97711736074934	0.896568847552397	0.117393040922964	-2.14222764998081	1.01348894803387	0.797623064769715	-0.226119143037328
Tmem126a	293113	1	144422699	1.01543945437763	0.838239090490078	-0.176451908346106	0.783037432137855	0.00868929087708951	-4.7456639452106	0.92688209095881	0.293519519832815	-1.22581113482901
Tmem126b	293114	1	144439551	0.823636420396765	9.64095244020273e-07	-13.8520757463654	0.908120796993526	0.0537798586477267	-2.92285625648763	1.01176237952029	0.756334220016975	-0.279271910526039
Dlg2	64053	1	145127175	1.02037069764439	0.499953644879843	-0.69323989509812	1.00030551969927	0.993779485935211	-0.00623994207243805	1.05898107732708	0.0745461230687674	-2.59633724356676
Ccdc90b	308820	1	146632756	0.898723471315973	0.0051815371359407	-5.26265352234056	0.966614256105024	0.477458060113202	-0.739278955142489	1.01987284404653	0.59783492670113	-0.514440605443998
Ankrd42	293117	1	146648081	0.983233662952408	0.405742106522203	-0.902037526819298	0.988829150895716	0.654374060743481	-0.424076132707392	1.04085577174065	0.0380999549865504	-3.26754217830555
Rab30	308821	1	146876571	0.996725952703884	0.891414506766682	-0.114945744464027	0.961494175737956	0.202243439124785	-1.59828316300217	1.04487406364803	0.0596992838816303	-2.8184352539381
Ddias	499204	1	146906151	1.13048335664466	0.171028587658428	-1.76592455716332	0.971327866773673	0.794514518023791	-0.23002402001462	0.929450323732325	0.400741369316331	-0.91443902405294
Prcp	293118	1	146931487	1.02397034391742	0.679024760637712	-0.387097685758849	0.987416005946266	0.859537328014724	-0.151361025184048	0.993012721064225	0.897661890214554	-0.10796179581691
Fam181b	499205	1	147166428	0.849864044589146	2.0090994792716e-05	-10.8152388635532	0.955619581780282	0.342900074328375	-1.07031620274929	1.08127201260637	0.0369641058677181	-3.2978079488841
Mir708	100314266	1	150599876	0.784459327491803	3.70421448980985e-06	-12.5060393352409	0.917662466877221	0.197648804659678	-1.62126353702055	0.993358584837806	0.899336633171818	-0.106097861684142
Tenm4	308831	1	150780381	0.906242941318385	0.0184592855587437	-3.99218775278294	0.955734156558075	0.396040191829598	-0.926239578358689	1.06758732536857	0.122291127438323	-2.10135078644056
Nars2	293128	1	151300502	0.872569831947771	0.000114174550070994	-9.07778213959732	0.998754053268927	0.976779786075755	-0.0234940504254063	0.975603654422074	0.465468124310088	-0.764711660850032
Gab2	84477	1	151429954	0.947919305386699	0.030605924956393	-3.48656166274099	1.00084629108841	0.97839320474317	-0.0218436399080578	0.979213336955247	0.396002057122107	-0.926335872988354
Kctd21	499209	1	151664642	0.805857000596899	9.65634446726492e-09	-18.4556506798785	0.91831183382566	0.0693337022605752	-2.6688241668971	0.981310029911691	0.609542763137277	-0.49504617150922
Alg8	293129	1	151684396	0.888016368422342	0.0373544723417802	-3.28730263315862	0.92982184217303	0.317070126843343	-1.14863230924446	0.949942098446427	0.364313244207133	-1.00974122040712
Ndufc2	293130	1	151711965	0.859437063193419	0.0396487012283	-3.22769708734445	0.853903489575637	0.0808991901189928	-2.51455146585788	0.922711073342852	0.24821451290886	-1.39346193528265
Thrsp	25357	1	151723415	0.82392282595242	6.25942595960774e-05	-9.67883698380607	0.938160159489586	0.287014184483638	-1.24822364115587	0.958080647009863	0.345979057719795	-1.06137703257764
Ints4	308837	1	151790062	0.848270341976437	3.64391116425008e-05	-10.2198678645058	0.942915996476187	0.24035967991878	-1.42561881119153	0.983876762702675	0.665084669397394	-0.407840924028995
Aamdc	361606	1	151861990	0.897983233522752	5.76684266822615e-07	-14.3659709180868	0.978171314513059	0.416008819384589	-0.877048818501875	1.00875436612937	0.674854277670979	-0.393258496347996
Clns1a	65160	1	152019432	0.882961273486119	0.00027850821838239	-8.1860629895803	0.975641038092214	0.569680109450702	-0.562680287181651	0.977612196638995	0.500948226712372	-0.691252523132672
Aqp11	286758	1	152046515	0.87270987079294	0.00353875737331562	-5.64397963794708	0.93657536293027	0.267793049766815	-1.31754079913573	1.01137007313134	0.797691236004043	-0.226033678706774
Pak1	29431	1	152111210	0.937119614589808	0.138109642977666	-1.97970739495345	1.02957976199968	0.600300367299125	-0.510325136865248	1.03978836042815	0.365779217099025	-1.00572535956826
Myo7a	266714	1	152344448	1.02040336241685	0.636423122779301	-0.451891649458727	1.06159260293144	0.271021559951965	-1.30555690424861	0.968151867910825	0.432073393572347	-0.839159812639546
Capn5	171495	1	152416252	0.914872231700334	0.285258173006178	-1.25436063856916	0.955159997631856	0.6505561320351	-0.429927694152704	0.863619017419034	0.0617289006544116	-2.78500305167041
Omp	24612	1	152440278	0.875321723064129	0.17596950077052	-1.73744459003721	0.893485722028354	0.350919669279446	-1.047197944161	0.806996333178726	0.0218452717195139	-3.82377077813406
B3gnt6	292325	1	152487104	0.90748747445917	0.0232627358458194	-3.76090251860973	0.949786361275376	0.320385011400984	-1.138231845778	0.956849576134187	0.263349549616962	-1.33427304326129
Tsku	308843	1	152660259	1.08329900874236	0.000365814028249541	-7.91338547323616	1.02189711685813	0.454509273999821	-0.788536960732689	0.98389001656868	0.45898329028908	-0.77874147418321
Gucy2e	113911	1	152739775	1.09296976710919	0.014790164962516	-4.21379284866943	0.998597962554349	0.975939677932023	-0.0243544998765945	0.967101086878679	0.347728727741302	-1.05633262117455
Lrrc32	293135	1	152786511	1.08476076447024	0.000681197905874318	-7.29165768335205	0.983204263566779	0.587834711440875	-0.531309473592071	1.00713290711203	0.760875989469973	-0.273284891731933
Prkrir	NA	1	153003605	1.01007265963108	0.627788347979413	-0.465552194830288	0.979539889756753	0.433977824250602	-0.834761842383957	0.981195907987905	0.371794515256892	-0.989413955667798
Wnt11	140584	1	153138197	1.02822084462022	0.372818127139254	-0.98666457305225	0.908193008291685	0.0174962760856563	-4.04576721580212	0.994615315584578	0.865980096035444	-0.143893354476623
RGD1561870	502353	1	153154498	1.1126081813091	0.0793699672694551	-2.53363522825874	0.703658664326609	0.000124034268104668	-8.99495267485563	0.863310842446999	0.0497208640678735	-3.00133063381257
Uvrag	308846	1	153204574	1.03905119301936	0.0246675810338738	-3.70226540619228	0.940935691524347	0.00609829481067762	-5.09974608611442	0.977361658928571	0.203018306694633	-1.59445912324465
Dgat2	252900	1	153454080	1.09455997472936	0.00135277791425834	-6.60559508646058	0.970298398268648	0.412020550127512	-0.886682051926251	0.95594263477503	0.122943449199566	-2.0960307919381
Mogat2	681211	1	153521813	1.08166513311112	0.0655373585784355	-2.72513493895825	0.90923094371598	0.0826043356625476	-2.4936931099714	0.966133108532448	0.430999463895711	-0.841648432740623
Map6	29457	1	153568249	1.05463011277327	0.132376177468448	-2.02210758015434	0.872635700164192	0.00313342840462874	-5.76562753693181	0.944215809973718	0.121068733473827	-2.11139684942378
Serpinh1	29345	1	153643508	0.947610479404836	0.257562535441763	-1.35649273227859	0.965646334233088	0.567691292708407	-0.566177506762774	1.00000503064175	0.999913792848415	-8.62108676348283e-05
Gdpd5	499211	1	153679718	0.970193694961231	0.372428671025452	-0.98770974667853	1.05740922861784	0.195397590275125	-1.632718871716	1.0164217971054	0.620973380284977	-0.476467063853131
Rps3	140654	1	153778363	0.976780632570547	0.47985290326485	-0.734275673577629	1.00755478294412	0.861286038781442	-0.149328612790761	1.02957288639392	0.369100701822594	-0.996685767505039
Arrb1	25387	1	153838080	0.975994578378635	0.637137625888825	-0.450769593545439	1.0146471454904	0.820951237711446	-0.197291565067711	0.99946289918741	0.991507772384102	-0.00852849203727579
Mir326	100313971	1	153854029	0.998156582062656	0.974225816168803	-0.026112158095482	0.959568712625951	0.56255691468139	-0.575262968366276	0.956430536928831	0.410250238184304	-0.890987968428794
Slco2b1	140860	1	153959292	1.00184827522459	0.945536745517873	-0.0560025280556398	1.0424910560742	0.215106399269215	-1.53662249294543	0.982949125396918	0.501667006314922	-0.689818713427788
Olr35	293140	1	154041978	0.990001800666852	0.881921553053531	-0.125652169047108	0.9692366572941	0.723671057043139	-0.323418330941249	0.855748961559667	0.0238816778685552	-3.73464373042372
Olr36	405257	1	154052762	1.03859124846056	0.735532614825064	-0.307160396177961	1.30564465038736	0.0621225723838469	-2.77864587164519	0.814532005740394	0.0524573251302321	-2.94775529459229
Olr37	308853	1	154089219	0.916024937212153	0.267070320537512	-1.32024328245874	1.05416747393264	0.592122884214544	-0.524041090952046	1.00980780273535	0.898323387499128	-0.10722515579798
Neu3	117185	1	154137732	0.871899925848736	0.0261099642736395	-3.64543826457386	0.926936307767518	0.323234087553509	-1.12937848898109	1.07132080633913	0.237057819678345	-1.43945120271407
Spcs2	293142	1	154163724	0.900365734622024	0.000653925466758478	-7.33251717820271	1.00643698252971	0.869130947845517	-0.140261477099512	1.11329572005313	0.000400096204475051	-7.82380552858684
Chrdl2	308854	1	154343201	0.907865325622042	0.000146801796962042	-8.82642720097293	1.00707052249204	0.829240398648674	-0.187245179577538	1.07701668865451	0.00369152061217595	-5.60171681579489
Pold3	293144	1	154419436	0.99250957920444	0.844664872986574	-0.168815330307439	0.96573103732182	0.475852553556274	-0.742647234173099	1.07286911943608	0.0613461976566502	-2.79122208763264
Lipt2	365314	1	154504563	0.970722991594718	0.398774978474878	-0.919357984901739	0.956789760689529	0.328946236114992	-1.11186095763448	1.07543343639994	0.0392833946395786	-3.23695337765214
LOC100912071	100912071	1	154515779	1.20347550996246	0.0327257830280145	-3.4195920399548	0.93734756125183	0.562511029019274	-0.575344537950403	1.04283219846392	0.621286909751789	-0.475962291260812
Kcne3	63883	1	154523903	1.91674541156056	0.000131188797727669	-8.93887306827289	1.04541779834298	0.84534346700251	-0.168012264385988	0.840742440096894	0.342638341207708	-1.07107978689702
Pgm2l1	685076	1	154571766	1.32489122929784	0.00892758539301881	-4.71860931337549	0.920000490629324	0.557850924569582	-0.583663512564055	0.919131532315621	0.45272395354285	-0.792472713320541
P4ha3	361612	1	154628736	1.20255606441978	0.0662784777654866	-2.71389005341222	1.0529162275154	0.690754837320847	-0.369970312205163	0.843116194970177	0.0979584264142624	-2.32321211058107
Ppme1	361613	1	154668099	1.00541170457283	0.937347813443099	-0.0647008666422507	1.03964903842921	0.648994102450928	-0.432331649451958	1.04249624720186	0.534257375880406	-0.626877578831564
C2cd3	293148	1	154715553	0.950885749690896	0.194767296824619	-1.63594978264437	1.0214467374437	0.66110012451321	-0.413849976300148	1.00052794289804	0.988909843698387	-0.0111521105658395
Ucp3	25708	1	154815777	1.44383512042642	0.000786105946488724	-7.1484189826483	1.1541126182703	0.300894390484597	-1.20099593797721	0.823902026034685	0.0671902629299443	-2.70022693882743
Ucp2	54315	1	154839242	1.07224940349467	0.390285532221026	-0.940876673837661	1.18788731719695	0.0834363538033273	-2.48367116767051	0.957338971521203	0.562192255427176	-0.575911396080974
Dnajb13	308857	1	154848592	1.21011256417745	0.00760164155580469	-4.87939106082841	1.24518770978924	0.0124706742525126	-4.38437545078299	1.00804321385692	0.906380446550462	-0.0982961421505678
Coa4	499214	1	154882216	1.12888564208549	0.00589829990246243	-5.13309112171928	1.0916212419999	0.114553096358002	-2.16671683982376	1.05989492862829	0.163094380783554	-1.81342622253264
Mrpl48	293149	1	154896663	1.07920557530374	0.0359830798246932	-3.32470645588257	1.07808443020915	0.0838231522817068	-2.47904602944115	1.04202788715597	0.229765311256521	-1.47069687684819
Rab6a	84379	1	154957955	1.02408542819683	0.323144217098924	-1.1296565628413	1.06193747953551	0.0477282466852393	-3.04223188265875	1.03139614641357	0.184262694830357	-1.69139285025712
Plekhb1	64471	1	154998804	1.07341687857991	0.146112065981568	-1.92338137649278	0.918173844126195	0.18926402612291	-1.6646122751551	0.940497762982924	0.221976325927992	-1.5051845427603
Fam168a	361614	1	155057352	1.07426976799362	0.00504006538438822	-5.29033622389011	0.983895581250975	0.631989651509416	-0.4588822591633	0.993983208642087	0.819615046414575	-0.198920504544597
Relt	361615	1	155206976	1.01675519324734	0.737440152269953	-0.304570343525429	0.988105734556776	0.855205915103964	-0.156413002662897	0.973753077249956	0.607771050959006	-0.497957028855525
Mir3102	102465153	1	155243756	1.0443685441015	0.321833666190161	-1.13372043153003	0.97963255747761	0.705171060976885	-0.349314865918591	0.940265308134485	0.147200166439273	-1.91596194198641
P2ry6	117264	1	155295110	1.0175511668245	0.46106729315955	-0.774211274491856	0.95643484323749	0.154010517407309	-1.87073438404784	0.951926900612163	0.0435653008660289	-3.13349429718182
P2ry2	29597	1	155353216	0.969780629849977	0.210826058446658	-1.55672185303524	0.977496333787066	0.470785189689316	-0.753353361845034	0.975120299097132	0.303989053566289	-1.19076358622985
Fchsd2	308864	1	155460929	1.03691812555693	0.0660124279609694	-2.71791225224346	1.00114316537934	0.964640196436093	-0.0360001006043764	0.940437594824745	0.00284398242668136	-5.86254994614555
Atg16l2	308865	1	155690895	0.945937899024473	0.0873238375452076	-2.43813180019911	0.938468464202166	0.114282286246489	-2.16908369616262	0.965357514490683	0.261156256927383	-1.34263636525461
Stard10	293150	1	155722698	0.989357894184385	0.64311169046601	-0.441436867704553	1.0263786364335	0.37167275061995	-0.989741514508974	0.959892968421993	0.0766481353418402	-2.56853000087685
Pde2a	81743	1	155823590	1.01816622591824	0.495936399000937	-0.70130758829979	1.04256908574769	0.215251557922104	-1.53594789796714	0.945310743990176	0.0308940269572646	-3.47719241611764
Mir139	100314240	1	155878828	1.23556072353088	0.00529076601926064	-5.24179223844194	1.03886678936908	0.688761606470545	-0.372860067157114	0.818735735312504	0.00649264936113059	-5.03708460951207
Art2b	293152	1	155956617	0.994294319845538	0.901853604331512	-0.103303073276352	1.00403399588326	0.943421514074535	-0.0582421035642138	0.973967180949581	0.540251349036894	-0.615720786537835
Clpb	65041	1	156028950	0.982711086080435	0.58812152346261	-0.530821679881882	0.938892549190372	0.120421016245984	-2.11676120780204	0.958184749424789	0.171090693390526	-1.76556149237148
Phox2a	116648	1	156178754	0.854795195757232	0.152899216401371	-1.87797629096954	0.623670686205772	0.000648229376590222	-7.34126594802732	0.810812138929937	0.0576056252068685	-2.85413505620724
Inppl1	65038	1	156183044	0.842335202380658	0.00358769080669786	-5.63024651277476	0.791428241235052	0.0013275631427781	-6.62441024079812	0.969365697468874	0.573171672302738	-0.556570004516722
Folr2	293154	1	156200044	0.952465985156681	0.654836131581293	-0.42337025543924	0.842918939500331	0.198456549677434	-1.61718509612821	0.93017597682858	0.481571042911585	-0.730701513639933
Folr1	171049	1	156219460	0.841606959203442	0.0466230426008875	-3.06566038364982	0.813892954235742	0.0594469778031784	-2.82267049308071	0.935221984786824	0.446434069110298	-0.806463551135707
Anapc15	293155	1	156262461	0.831611859526864	1.11214826672133e-05	-11.4066319446475	0.890121767576983	0.0282373934300452	-3.56710817125286	1.0055615981557	0.890877819603559	-0.115547988182864
Lrtomt	308868	1	156266655	0.970122758759701	0.801314416774691	-0.221501878628161	1.09238967809321	0.552905997981242	-0.592567277476361	0.879814422334982	0.261384036414033	-1.34176454922825
Lamtor1	308869	1	156272116	0.870011536033365	0.06369675861392	-2.7536216028805	1.02286304643879	0.806821783119059	-0.214652473862667	0.962614540150178	0.58394464272037	-0.537949090509134
Lrrc51	293156	1	156278618	0.960127918537173	0.268898090140142	-1.31342281822364	0.918540478321736	0.0616281054825296	-2.78663725466335	1.00764162042821	0.828791956530884	-0.187786112481922
Numa1	308870	1	156326259	1.0772086320231	0.0220653255116126	-3.81374788397367	0.912730586305626	0.030573372580205	-3.48762582596517	0.998395252682284	0.961022150527721	-0.039757820820954
Il18bp	84388	1	156372923	1.16114081554982	0.0309429473970083	-3.47561017667399	1.03249735021615	0.712263493590152	-0.339307360764056	1.05049084164719	0.464483096101853	-0.766830112990319
Rnf121	308871	1	156377583	1.09034715192207	0.153649225048949	-1.8730830340308	1.01489555831602	0.84206371349515	-0.171899598368438	1.07754186601088	0.193028687797328	-1.64491645968636
LOC102549471	NA	1	156440305	1.25998851481817	0.0387975367981293	-3.24939851895244	1.04650122620657	0.744335147563074	-0.295263878424245	1.02546176713097	0.815991052154492	-0.203351889575097
Trpc2	64573	1	156460009	1.26164087477996	0.0970168099672196	-2.3328710168621	1.06201582648297	0.731981451353345	-0.312000105023103	0.96945240645782	0.821164723075536	-0.197031552534624
Art5	259167	1	156473366	1.03457090874417	0.733580663894759	-0.309817716218828	0.993546075651671	0.956724977278517	-0.0442393088949923	0.986376604174683	0.874705961799095	-0.133867492758022
Chrna10	64574	1	156487279	1.22180194469854	0.0934130973001693	-2.37072371552517	0.986416524840535	0.927191994274009	-0.0755946212971397	0.919549413720833	0.464478721196449	-0.766839531903611
Nup98	81738	1	156494423	0.976415067194235	0.581914934821728	-0.541431002033251	0.953993719390289	0.392416369297912	-0.93543183631516	1.03745144181955	0.384747248559447	-0.955168657531221
Pgap2	116675	1	156591619	0.960451553911508	0.468261710109965	-0.758727929727255	0.960586641898447	0.571634272999558	-0.559255874962642	1.0529749862309	0.341117920119299	-1.07552705467455
Rhog	308875	1	156618713	1.01031102543354	0.780893546054579	-0.247316443100409	0.975379134111577	0.59115605164366	-0.525675249655871	1.03585656144978	0.326681723925351	-1.11876890339888
Stim1	361618	1	156656246	1.03101656742381	0.121389723224305	-2.10874905612853	0.928289331092661	0.00548332443423312	-5.20604371337639	0.998092275237909	0.931357999574838	-0.0711115433148688
Rrm1	685579	1	156823960	0.939700616747525	0.2200174599028	-1.51404837258432	0.995961822825002	0.950068923511313	-0.0512207459547115	0.983330033188917	0.734759995302386	-0.308211370097672
Olr39	293198	1	156866390	0.957938240107877	0.673342654595417	-0.395500933892277	1.14151315363996	0.313934443000225	-1.15857109512557	0.977562236402491	0.82258570700804	-0.195302598722082
Olr40	293197	1	156884142	0.743857254064284	0.000262024394885746	-8.24707294828673	1.09693657522009	0.369480802519304	-0.995656495236422	1.05741274006303	0.467762805702517	-0.759793936965879
Olr41	293195	1	156939068	0.748480298519946	0.000165947404773389	-8.70383965852625	0.989094546870281	0.911326051162857	-0.0928545410754648	1.05604687611906	0.469970177470963	-0.755086038480648
Trim21	308901	1	156967484	0.835787411485563	0.0387675069903787	-3.25017283191055	0.897872947604842	0.314591509008034	-1.15648027852501	0.964136812519452	0.652320581404914	-0.427219148623705
Olr43	365322	1	156998692	0.917532494509243	0.408167398819541	-0.89607789750004	0.871660148469671	0.283988449988362	-1.258821710703	0.946528214919927	0.571209368059578	-0.559999467426724
Olr44	293193	1	157010581	1.04923773667118	0.629881739150482	-0.462223192851499	0.911191108237784	0.44548278962419	-0.808596664413026	0.845847392640889	0.0730930153587375	-2.61602246591959
Olr45	293192	1	157026845	1.01554142984635	0.865732540962138	-0.144179262276455	0.945346197037841	0.602336339709073	-0.506939285854525	0.945602235535463	0.498769825969736	-0.69561056025036
Olr46	405365	1	157037381	0.886049001020938	0.132744775363248	-2.01932697659695	0.967658401448306	0.746831511688738	-0.291915672585152	0.99868990631557	0.986608444956006	-0.0134820305637443
Olr47	293189	1	157048003	0.930734345505611	0.536505166392508	-0.622679087148789	0.861503700276602	0.305576015537513	-1.18555670795851	0.826105437132408	0.0935417082006491	-2.36934786513798
Olr48	293188	1	157065217	0.755234958252115	0.000515842555874806	-7.56970896331623	0.812380517183657	0.0365451782064958	-3.30920602470387	1.02289291062846	0.768603983309084	-0.263179418313321
Olr63	365323	1	157148299	0.86818855007379	0.0977907745195528	-2.32492503645665	0.831787896734086	0.0694016323032461	-2.66784489152629	1.01059471974119	0.894936365323694	-0.11100266343201
Olr62	293201	1	157152386	0.954257008887077	0.521340454061257	-0.651351987952994	0.981443038681155	0.8448297657889	-0.168620132525729	0.878665882398373	0.0774298507159326	-2.5583829045728
Olr60	405017	1	157179120	0.96190542117656	0.662341704714076	-0.411973685952221	0.997528208190111	0.981945314728373	-0.0182196598276003	1.01535509464383	0.855968731164524	-0.155521432521003
Olr59	170816	1	157193058	0.94080603229119	0.455737168249867	-0.785839021058641	0.946617314752792	0.583513725636652	-0.538687304590195	1.01564623951688	0.838924610130686	-0.175634433369119
Olr57	405018	1	157224045	0.96787999501567	0.712158410317957	-0.339454905914965	0.923266848006926	0.468564699199774	-0.758081088226285	1.00527086531017	0.94913022609076	-0.0522092652442119
Olr56	293205	1	157231467	1.00896895958828	0.91684667439181	-0.0868150242043074	0.956653464508837	0.665029903045156	-0.407923272352071	1.05903194174209	0.456094338316611	-0.785055608591669
Olr53	405378	1	157257231	0.983247493174289	0.825118976637969	-0.192227688938682	0.989438408843919	0.907629573862053	-0.096918941920175	1.11144436217156	0.143030614442871	-1.9446965846225
Olr51	405904	1	157292342	1.04244981946187	0.65909724648185	-0.416884188626242	1.01798189419485	0.871578308499457	-0.137449563211426	1.15136485593007	0.103886438322079	-2.26445691565151
Olr50	293210	1	157301200	1.0216479197466	0.834029949284926	-0.181485966854573	1.09877025730256	0.442012429708987	-0.816417275786297	1.09055781489834	0.350721675006002	-1.04776231876723
Olr49	293211	1	157315393	0.930343867701901	0.43505720495397	-0.832277750898252	1.0863736730711	0.466519055532951	-0.76245641165557	1.01600678735933	0.844308525378324	-0.169237299787695
Olr67	365324	1	157395779	0.974608004762775	0.767913557775487	-0.264078107149086	1.06692053217449	0.550914368474038	-0.596175893024679	1.02817322260513	0.721239513665532	-0.326784000377435
Olr68	293214	1	157415212	1.14323435543238	0.183142737201661	-1.69748944546218	1.34950758501968	0.0204755264134786	-3.8885249395135	1.00151154200993	0.986578477872817	-0.0135124048611258
Olr69	365326	1	157421637	0.935793921019254	0.437287874141276	-0.827163549872307	1.41806840278855	0.00280964842610719	-5.87469591872839	1.01552530769545	0.842977242580571	-0.170815317097259
Olr70	293215	1	157438123	0.910683914450172	0.300714232486552	-1.20159485892532	1.25495358436492	0.0506688354005762	-2.98244424376129	0.948098396691876	0.514654580107491	-0.664259321588387
Olr72	405015	1	157454391	0.904326606479105	0.258702740419569	-1.35207559680579	1.17344208439473	0.164180376325887	-1.80678959991038	0.993806818452323	0.937286192672502	-0.0647666082968004
Olr74	293218	1	157475119	0.877066646879555	0.186485032007327	-1.67940430045243	0.990594082824521	0.941093475290507	-0.0607128082085765	0.914480715329782	0.334071906003169	-1.09639902174181
Olr75	365327	1	157483242	0.884842774952539	0.190040756797804	-1.66051672036339	1.01667187933041	0.888541855232924	-0.118173524750288	1.0299118965401	0.727145491121047	-0.31862869613258
Olr77	405907	1	157502544	0.920294847369011	0.315022553600129	-1.155111043989	1.11994001704448	0.284487775590749	-1.25706499438548	0.909315920367236	0.210727088700543	-1.55719140117456
Olr78	293221	1	157516210	0.911550461486022	0.387303193599448	-0.948547446692565	1.10978862108437	0.45572257377467	-0.78587104545758	0.8203906214644	0.0421930441668201	-3.1654999016963
Olr79	293222	1	157523148	1.04805690716704	0.60381886581425	-0.504481017059642	1.17213560086174	0.173848920594275	-1.74956862938116	0.904510617371657	0.217783782370667	-1.52425253236369
Olr80	293223	1	157561070	1.05110215557101	0.54540889216467	-0.606219504771268	1.2647909001124	0.0253403927053641	-3.67535560675997	0.868813317594407	0.0507055731156608	-2.98171945104032
Olr81	293224	1	157572005	0.941077657131265	0.487282607168017	-0.7189110220167	1.05809105822613	0.621493332869919	-0.47563009557094	0.906332887834848	0.197991422737257	-1.61953156873472
Olr82	365328	1	157587391	0.916267477429074	0.27666304427864	-1.28495495991409	1.0500591528281	0.647089693120342	-0.435270364846195	0.915356901514783	0.212780684695945	-1.54749329304053
Olr83	293226	1	157605177	0.915413947221397	0.302920591924394	-1.19428458067665	1.00187104785751	0.986255260524903	-0.0138400729707236	0.880452744257031	0.0907117113282124	-2.40006880860653
Olr84	293227	1	157619852	0.960113730775145	0.696103520857855	-0.362256892843214	0.854357121181999	0.21183170306708	-1.55196317303581	0.877327851793739	0.148048211188209	-1.91021730699177
Olr85	293228	1	157626717	1.05188162723341	0.61219052372964	-0.490711731634011	0.925811831977488	0.510657584701138	-0.672056002035654	0.911943341204346	0.273640911946082	-1.29593857244586
Olr86	405014	1	157656899	1.06452220683472	0.538835974335017	-0.618344069163612	0.899568188625006	0.376014733546797	-0.978126951395068	0.936971185422983	0.455715147119916	-0.785887342028556
Olr87	365329	1	157668879	1.07053801450677	0.488276359342185	-0.716873723294628	0.957691312739404	0.702343669050524	-0.353332437698255	0.970600299058825	0.71380172393191	-0.33715005278202
Olr88	405013	1	157681873	1.18470236503195	0.10290115817484	-2.27398638086204	0.966057373104845	0.77892244807449	-0.249843791244941	0.998025488585328	0.981827217228722	-0.0183399359775838
Olr89	405012	1	157689725	0.935625674385773	0.521455749204382	-0.651130861057376	0.973304388588217	0.831644196992342	-0.184350577474089	0.942544978946052	0.510066395299095	-0.673214374876369
Olr91	293232	1	157725793	0.912333156871536	0.320555209608926	-1.13770075658633	0.981281350988709	0.868727220568104	-0.14072610337571	0.898558108189827	0.183615147827267	-1.69491329969324
Olr92	293233	1	157733568	0.934030851717232	0.529355204025919	-0.63609560926739	1.05434073909429	0.695614047717612	-0.362960301597227	0.943545492109765	0.542944170759005	-0.610748780615917
Olr93	293234	1	157742232	1.02919924232258	0.714514998266846	-0.336151290556327	1.04223152855014	0.668347986575444	-0.402946303099389	0.956651936920224	0.535854796870635	-0.623892055972493
Olr94	405908	1	157748451	0.87307477969803	0.118553109901161	-2.13239423399184	0.971639243889208	0.793313111961194	-0.231537290434125	0.974802685418759	0.748933319807306	-0.289105325052358
Olr95	405909	1	157756757	0.95963354905331	0.682622165936588	-0.381813770231914	0.852030414730526	0.192823403123787	-1.64598051867549	0.844700465639582	0.0652192417670485	-2.7300007344621
Olr96	405910	1	157767340	0.978686388027657	0.831428044802113	-0.184610520711688	1.0140952201167	0.911953672413695	-0.0921660879900589	0.927266556940354	0.414909308006551	-0.879695317557649
Olr98	293240	1	157797762	0.802731735224637	0.0129622855223243	-4.345711251575	0.935225418095537	0.545755088256346	-0.605584960175765	0.97274455832578	0.727744864995172	-0.317804752382436
Olr101	405009	1	157824326	0.921929197022847	0.404571330215243	-0.904927216335909	1.09595532511031	0.45598065908402	-0.785304884656693	0.948660323776839	0.555504633796503	-0.587878328269372
Olr103	293242	1	157853355	0.927081288796661	0.432925798834599	-0.837188930942417	1.08328286154063	0.519187145672847	-0.655490871847802	0.929373264445307	0.411994280755766	-0.886745811389725
Olr104	293243	1	157864549	0.871934404111079	0.18707455341912	-1.67624806019419	1.00122336447323	0.992538421406453	-0.00748955542553498	0.988247482596709	0.900929194680266	-0.104328609722309
Olr105	293244	1	157878427	0.924985005766155	0.41712366312976	-0.874372546878852	0.967863855604006	0.781772052930547	-0.246192073345178	0.963636247287689	0.668241697945833	-0.403105347615541
Olr106	293245	1	157888966	0.82290474976691	0.0485610841153674	-3.02493280720482	0.988422874535208	0.925478090316618	-0.077444820596596	0.940563820088628	0.497303266177628	-0.698555245461521
Olr107	293246	1	157901417	0.827887823584654	0.0301551791992741	-3.50139858949117	1.03408416634458	0.769469729571312	-0.262053664266023	0.947295787493101	0.504387383135185	-0.684410688814081
Olr108	293247	1	157917326	0.975492735998651	0.767507242278062	-0.264607363372391	1.05211984202069	0.629202012356549	-0.463302909525079	0.946901774368622	0.499279716330782	-0.694588786513091
Olr109	405298	1	157921167	0.869614335055638	0.139659439970727	-1.96854839151983	0.997461111258292	0.983506917477755	-0.0166306076467417	0.941958084258895	0.507809829772353	-0.677648252332248
Olr110	405007	1	157933667	0.84473480101899	0.0589810731908383	-2.83053867991724	1.06374026451996	0.594600682975665	-0.519865219788351	1.03777992444554	0.670946841586849	-0.399065367821092
Olr111	405006	1	157958861	0.821010414981183	0.0266698397360602	-3.62422194995287	0.977107912921575	0.839682038402428	-0.174731984515114	1.02810804481899	0.7391487346333	-0.302256113557899
Olr112	293250	1	157970990	0.804719098802898	0.0179886327077061	-4.01801523681489	1.00669083948956	0.954024793265189	-0.0470656191239742	0.999951291927736	0.999530499020543	-0.00046961122955147
Olr113	293251	1	157980431	1.00343935617162	0.969147171702725	-0.0313387986417951	1.0534264390644	0.633285505585612	-0.456833922843707	1.0512656836132	0.535000238424978	-0.625488086432065
Olr114	405297	1	157987781	1.03703191849198	0.706166899547849	-0.347903667801508	1.16958050061948	0.189465172459779	-1.66355005784239	1.1320347922111	0.15364808137292	-1.87309047748054
Olr115	293253	1	158002968	1.03899832691084	0.670296436482106	-0.400035221935347	1.13607087282363	0.24968761819944	-1.38754466963216	1.05152774321954	0.518551134202757	-0.656716636690553
Olr119	293255	1	158072748	1.1259446348722	0.202687190718582	-1.59609142081854	1.11178911902634	0.347173346138937	-1.05793106717577	1.01713253429664	0.832374839189905	-0.183472411745657
Olr120	293256	1	158080680	0.979755780872034	0.810911245505689	-0.20959666919624	1.09139625867811	0.412789261841281	-0.884818078134522	0.93376826319837	0.350985916262712	-1.04700918092894
Olr121	293257	1	158097260	0.960961492829927	0.678173381896829	-0.38835229822239	1.11133245863566	0.382507464975306	-0.961007109630677	0.905269313910395	0.217667521401621	-1.52478651157469
Olr122	293258	1	158108489	0.903459694254147	0.325214776497878	-1.12326946415541	1.07669366825848	0.577719329543696	-0.548667117271039	0.844286124744885	0.0656862641927606	-2.7228654439528
Olr124	293260	1	158130946	0.866129453151164	0.12198388962682	-2.10386629520772	0.978746662783033	0.858737873430496	-0.152291556732478	0.831978069449901	0.0307791578482487	-3.4809175113015
Olr125	405004	1	158146732	0.755034839868644	0.00474691958223245	-5.3502593803122	0.927320384070703	0.555715870229155	-0.587498140116919	0.923406566299987	0.398693664194286	-0.91956191588165
Olr126	293262	1	158160904	0.941315297299329	0.54025287140034	-0.615717968661853	1.13804669514192	0.310363849897392	-1.17000996041484	0.954790900886061	0.607851910486928	-0.497823994961619
Olr127	405911	1	158182988	0.838399548123763	0.0656177922253893	-2.72390839685838	1.10016181343585	0.444301727746527	-0.811251380354325	0.953344819049023	0.574734427508635	-0.553847210079747
Olr128	293263	1	158206284	0.897496930816106	0.231003560877168	-1.46532215352648	1.0810701705677	0.499934554550206	-0.693278080026495	0.83137482542772	0.0211372923913132	-3.85671638662409
Hbb-bs	689064	1	158218357	0.743881398498226	0.000303284759985837	-8.10083839185879	0.907834988362219	0.356741098235725	-1.0307449753241	0.973464120418117	0.721333186674268	-0.326654131000529
Hbb-b1	361619	1	158224171	0.79805846702291	0.00190761801874553	-6.2618999258176	1.02267238189273	0.811549580387968	-0.20880979668132	0.93986872845381	0.35859422209133	-1.02556383034657
Hbb	24440	1	158243698	0.896712570064439	0.228217231062259	-1.47745733580594	1.16688291797737	0.194998889154693	-1.63476141707722	0.936866635364234	0.399794665117625	-0.916804200882745
Hbg1	94164	1	158271993	0.911807379689325	0.307926244884139	-1.17789498934669	1.21022836700845	0.105476755686669	-2.24926467558603	0.941413927813008	0.443154874192917	-0.81383596688966
Hbe2	502359	1	158279285	1.03503396130368	0.715114222927203	-0.335312996701438	1.1689477267277	0.191911229999206	-1.65072235762232	0.977856808584936	0.786050147233631	-0.240734688036406
Hbe1	293267	1	158283056	0.913138143412096	0.295647608740758	-1.21858704489021	1.09253306674663	0.413364867236406	-0.883424620260245	1.0552066498743	0.503638125924836	-0.685897272916563
Olr129	405912	1	158308648	0.941967163451302	0.473989375694716	-0.74657037168443	1.10766394315025	0.336066200735617	-1.09044711242715	1.05127214850292	0.513746683975939	-0.666024967740575
Olr130	293268	1	158317228	0.890818095997559	0.169576933870254	-1.7744485679971	1.07530605118943	0.495313368683138	-0.702564648669747	1.00799428048667	0.918190596726536	-0.0853502882055844
Olr131	405071	1	158327466	0.838037091622822	0.0643875360294215	-2.74283520451891	1.05841455717897	0.645535167738801	-0.437675588787086	1.02050689380033	0.81927944957198	-0.199330045058775
Olr132	293271	1	158347649	0.99975595342899	0.997951505567879	-0.002050595466636	1.14176757704051	0.269505320517907	-1.31116714664649	0.97728190521537	0.780149758204982	-0.248269380029004
Olr135	405913	1	158389143	0.948770506869214	0.570796328978158	-0.56072282476286	1.12329328209128	0.327027442450948	-1.11771118973779	0.975082539478358	0.755337931048737	-0.280590039078962
Olr136	293273	1	158401733	1.05395425521256	0.601596548982393	-0.508168242761908	1.13094174521514	0.319766346633444	-1.14016471666044	0.966762039499028	0.699363550654976	-0.357584570873935
LOC499219	499219	1	158418608	0.90394496943298	0.278324574654078	-1.27896731160323	1.09420231361007	0.441843934567871	-0.816798548468074	0.956973873820035	0.586321988784763	-0.533886171391917
Olr137	405003	1	158426462	1.13549934509689	0.189485801935916	-1.66344118108761	1.28185012018529	0.0362271114319883	-3.31794750587666	1.04802107959505	0.574117662888841	-0.554920916058439
Olr139	293278	1	158456134	0.969192281362436	0.67157958015549	-0.398122759012442	1.24348297026203	0.0206196644901048	-3.88151007161664	0.991378712449266	0.896336698078395	-0.10943915748914
Olr140	293279	1	158482153	0.954329111608791	0.602622773240725	-0.506463861362577	1.39170013811329	0.00489565463156495	-5.31940727719877	1.08105857559901	0.347872555344109	-1.05591908655823
Olr141	293280	1	158486849	0.880324564445487	0.129294845676258	-2.04565985729156	1.36148007864451	0.00649042007009879	-5.03742802461364	1.16673018673866	0.05394814612262	-2.91973195074848
Olr142	365330	1	158502581	1.02504673504266	0.77509177364584	-0.254773839032066	1.23737077821694	0.0549356795155941	-2.90159224145837	0.935009485999676	0.398949136940959	-0.918921346556521
Olr143	293281	1	158513673	1.05496283038586	0.530798128649557	-0.63337350205864	1.22946025138186	0.0498406635885919	-2.99892409021373	1.11384140235621	0.138759164778494	-1.97501547607934
Olr144	293282	1	158520743	0.824344613272718	0.0455906692767433	-3.08805220452361	0.860990106827729	0.201792753571848	-1.60051408066749	0.99552442503481	0.96013413532609	-0.040682279982775
Olr145	365331	1	158542552	0.865990481117705	0.164553811355934	-1.80451764156426	0.910275171835882	0.455905374028016	-0.785470004098029	1.10472083216036	0.309905516893675	-1.17148781217305
Olr148	293285	1	158578401	0.859158022928117	0.117031236763842	-2.1453143989299	0.850580603767069	0.173554514352232	-1.75126352518762	1.22077811848463	0.0328130971698085	-3.41692753933507
RGD1562433	499222	1	158592368	1.01349100624492	0.897203051824469	-0.108473074843352	1.07306605152259	0.581690405511196	-0.541816922079398	1.04073353589312	0.684270027989299	-0.379402661501691
Ubqln3	308905	1	158604816	0.909712438118451	0.340152092212052	-1.07836243135874	1.05281735702912	0.680878372737561	-0.384371589756423	1.05248171019812	0.575510485751064	-0.552497830741071
Ubqlnl	293287	1	158615177	0.850202108717723	0.103019344064962	-2.27283850192998	1.2882641331213	0.0646619453844104	-2.73858242077167	0.974195683572259	0.78044452138496	-0.247891622417896
RGD1310717	293288	1	158620451	0.810703682804452	0.025408103769887	-3.67268710978348	1.15776066660194	0.242184028995226	-1.41805739142785	0.939333995087403	0.470535995244184	-0.753882818644568
Olr149	293289	1	158644763	0.876108034189156	0.150018483142332	-1.89699677152808	1.0446567158796	0.70956089706711	-0.34310895510391	0.84497941934245	0.0424176981952758	-3.16018959356972
Olr150	405001	1	158659293	0.788374184467583	0.0425373941333173	-3.15737172794299	1.0066475645761	0.965201730720152	-0.0354181521121133	0.8161072392242	0.0703782681708428	-2.65387075422801
Trim6	293294	1	158683746	0.769245280980472	0.00270314773487314	-5.91333835729049	0.948509029356934	0.636634866192231	-0.4515589962462	0.922245764252344	0.319287513828942	-1.14166328485238
Trim34	101241893	1	158707172	0.76087260262614	0.000527392430279518	-7.54756563705003	0.947481154331617	0.580534196603175	-0.543806570702119	0.878896353888755	0.0808034303546734	-2.5157358594717
Trim5	308906	1	158720423	0.711376104296915	2.77642417712308e-09	-19.7021020044175	1.09363687248471	0.212682302043575	-1.54795576642689	1.01408568581363	0.791821466632532	-0.233419333497345
Olr152	365332	1	158826164	0.725834056356515	1.08302887488662e-05	-11.4331638353616	1.17515755374298	0.0825542196122619	-2.49429999408637	0.991098395854218	0.897531121031447	-0.108107483976923
Olr153	293301	1	158835924	0.894162954296376	0.28603202182963	-1.25165150999057	1.30948912631342	0.0510784646376196	-2.97439230626447	0.893732643726683	0.256119958028965	-1.36210935820409
Olr154	365333	1	158849336	0.83961324029678	0.0590241337201013	-2.82980887260956	1.10391662845602	0.408055880091254	-0.896351152948303	0.916283940909359	0.29900947590136	-1.20728001411584
Olr155	293302	1	158863988	0.825022229899537	0.0202552614800439	-3.89934069300356	1.07496373603056	0.511267304301786	-0.670862725152866	1.12007251148866	0.163416374447285	-1.81145389076131
Olr156	293303	1	158871618	0.818362972408858	0.0126985140135272	-4.3662702991723	1.38354364537291	0.00383935947443285	-5.56244972982887	1.08713986669488	0.2971450889305	-1.21353474454649
Olr157	293304	1	158889800	0.84160216634674	0.0227658717118545	-3.78249271917122	1.24681845119727	0.0325471051720911	-3.42506684908768	1.13852685072437	0.0786791529518899	-2.54237705125525
Olr158	365334	1	158910597	0.878709902247461	0.123511248331013	-2.09142304745826	1.39768513005981	0.00384428536120508	-5.56116755514422	1.13625502571352	0.117831067243264	-2.13850331381455
Olr159	293305	1	158919013	0.904284516885976	0.230804207019522	-1.46618551652679	1.16999545555803	0.160365009346048	-1.83030275356872	0.984989220401215	0.849793799191203	-0.162761548114111
Olr160	404999	1	158933757	0.931914999036354	0.40780334004454	-0.896970230476746	1.15369486174271	0.193750496306503	-1.64118404917001	0.96599663464904	0.653870754148884	-0.424845570680621
Olr161	405364	1	158943205	0.893592990135949	0.168942795934896	-1.77819510695058	1.14980300734342	0.19649860824422	-1.62709993042452	1.01952916719686	0.806541929381405	-0.214999393454688
Olr162	405295	1	158956989	1.00274699310087	0.975665448319969	-0.0246355296916625	1.30806124904217	0.0235246906374419	-3.74970474397157	0.967900024127191	0.696480950982952	-0.36171483576593
Olr163	293309	1	158972002	0.979183410839671	0.838029327678731	-0.176702181882454	1.05526623795749	0.678062693940025	-0.388515526378641	0.944328886056012	0.533804285429395	-0.627726013888459
Olr164	404998	1	159015174	0.973476117364416	0.765851247139927	-0.266767322434006	1.09505044620641	0.427632668239491	-0.84949070368615	0.995225142767079	0.952414169318399	-0.0487552869933283
Olr165	293312	1	159042896	1.00346612383439	0.971767435487591	-0.0286387670515275	1.09485233531211	0.450521106560649	-0.797350351620251	0.965505766541521	0.684061005505357	-0.379708176001401
Olr167	293314	1	159075031	0.909306613860993	0.334760681138201	-1.09433938711347	1.16043752255149	0.229738397989326	-1.47081401743568	0.91133637545546	0.290750486149266	-1.23528981553226
Olr168	293315	1	159108148	0.969415998257385	0.752290891372783	-0.284632206195251	1.12219646498938	0.355262865383097	-1.03489729764844	0.872340362629569	0.124554941776974	-2.08300836100788
Olr170	293316	1	159128222	0.828188917859605	0.0567185323342995	-2.86965427272246	0.932153548070489	0.568018386552714	-0.565601490093507	0.884533744140813	0.16914149598339	-1.77701966002138
Olr171	293318	1	159196782	1.09831040310219	0.370567720321457	-0.992719070053768	0.981580409311139	0.886057735068727	-0.120973166765665	1.00553067009176	0.954386983918354	-0.0466860462646538
Olr172	293319	1	159204524	1.11144786133512	0.340006837152207	-1.07878955230292	0.99791584242682	0.987569525092038	-0.0125083795286923	1.02668661462346	0.792612952338843	-0.232420256776126
Olr174	405914	1	159223286	0.947627684866253	0.580278445470237	-0.544247212245477	0.996871260304963	0.978838607697883	-0.0213885042827627	0.986376553570902	0.87537567333338	-0.133102143812543
Olr175	405915	1	159248753	0.928302717578039	0.470017046308805	-0.75498631619359	1.00469942642178	0.970553271097992	-0.0298889875157714	0.979393476780013	0.822330236785051	-0.195613216691356
Olr176	293321	1	159256560	1.04464951034906	0.667054885843878	-0.404882948829948	1.04421173704594	0.718244161601244	-0.330945709800059	0.987616557810683	0.888331854399101	-0.118409895893225
Olr178	293325	1	159307874	0.944551389233815	0.522794544348413	-0.648566732733321	0.992148785057602	0.941968620115794	-0.0597833169396171	1.00498761909233	0.949300688767069	-0.0520296825420626
Olr179	405294	1	159349202	1.09698860631798	0.376358079838852	-0.977214248783326	1.08562618945456	0.509865197336113	-0.673608907150974	0.966125970217115	0.700473785060816	-0.355998337087616
Olr180	293327	1	159360430	1.0377459774837	0.721606446071111	-0.326275377248247	1.05952194504625	0.65297373518679	-0.426218372280641	0.876599908124149	0.13749783937089	-1.98414707566523
Olr181	405916	1	159391482	1.09907533172854	0.369954088552499	-0.994376366036294	0.98757052127544	0.922973103784239	-0.0801551848992704	0.843777382738188	0.0667734612619148	-2.70644956387701
Olr183	293328	1	159401875	0.978423534675417	0.826214621837874	-0.190900706478333	1.04697605723706	0.71601045483972	-0.334060510396644	0.933063673804164	0.443504348316507	-0.813047672733765
Olr184	293329	1	159412927	0.90792274797725	0.276823685836455	-1.28437448868114	0.991163174417147	0.938035511303319	-0.063967472160205	0.991175464612414	0.916176666102842	-0.0875460659799411
Olr185	293330	1	159422789	0.942201028655618	0.498148026364381	-0.6968580044295	1.16213542675239	0.19421855965945	-1.63877115786932	1.10206300778529	0.248833807070644	-1.39097004683901
Olr186	405917	1	159429383	1.00581438076208	0.946321389931881	-0.0551730319699699	1.28795927813548	0.0216184580952591	-3.8342077877575	1.09577762516796	0.241208384186974	-1.42209405442239
Olr188	405918	1	159454581	1.0097881163637	0.911031893496424	-0.0931773730085105	1.2173240626112	0.078591458242469	-2.54349225921233	1.03472781440182	0.666454909045213	-0.405782794997481
Olr189	293333	1	159461887	1.02942206197553	0.779657885914425	-0.248900063317057	0.981477203071913	0.879148258647501	-0.128801728116407	0.956763181268246	0.615547917230448	-0.485242485485419
Olr190	293334	1	159476168	1.15374556324116	0.122519055245528	-2.09948870806976	1.0604828798643	0.587349391919244	-0.532135420008182	0.932506168620701	0.368546719804676	-0.99818779165866
Olr192	365336	1	159500672	1.26939341547588	0.0166338852291861	-4.09631338533183	1.10964911585866	0.368593949576796	-0.998059648485595	0.945680169065139	0.503376698370297	-0.68641648584989
Olr193	293336	1	159514613	1.01998836186317	0.843391360178432	-0.170324181760051	1.15718972572671	0.240410450923263	-1.42540760420751	0.929482016032339	0.389082895493888	-0.943962859110037
Olr194	405293	1	159543892	0.905290371415254	0.236456687208373	-1.44199022859045	1.11456734471352	0.304500527103352	-1.18908246078819	1.00470668817569	0.947729283036936	-0.0536863839257031
Olr196	293338	1	159582521	0.902873602851461	0.280075505578806	-1.27269604938391	1.1421194333233	0.274385398111357	-1.29322159842621	0.958669369433703	0.620537807069757	-0.477168746185966
Olr197	293339	1	159601106	1.05653281964892	0.563386901549241	-0.57378867274651	1.1794316425588	0.179201330456054	-1.71924535404893	1.04072101985398	0.643372431198299	-0.441031513714607
Olr198	405919	1	159619288	0.949941503391929	0.576704503548394	-0.550425269221166	1.03201462104004	0.782553505264562	-0.245192981570548	0.955917458462517	0.5780468773844	-0.548100310857232
Olr199	405920	1	159635655	0.951784710531564	0.592890747647198	-0.522745133640708	0.911168949400123	0.417607996742767	-0.873212093308819	0.896183531643434	0.190896172395637	-1.65602559876241
Olr200	293340	1	159657311	0.827586843504398	0.0298398710104306	-3.51190982636267	0.933566558825603	0.52574682362143	-0.642935506031596	0.912433703277756	0.243780647502828	-1.41148644366302
Olr201	293342	1	159684419	0.920707596043094	0.371700814250503	-0.989666011069268	0.908571486133634	0.383920504704423	-0.957319766824699	0.931824689318056	0.377923020608632	-0.973064753285374
Olr202	365337	1	159695507	0.788196743250909	0.0249021836824955	-3.69279978126454	1.01016794497934	0.937951155973007	-0.0640574038551803	0.972839224013704	0.785594898565398	-0.241314015642448
Fam160a2	NA	1	159726014	0.662426152779912	2.93183677121772e-06	-12.7398814469706	0.987355047067217	0.906986079096311	-0.0976281772799238	1.07295229065898	0.401189396445525	-0.913321652841019
Cnga4	85258	1	159752357	0.636572888965941	1.92538541287344e-05	-10.857799302791	0.966796123744453	0.798546088047754	-0.224962594711236	1.05539573936801	0.598976533102995	-0.512532858423775
Cckbr	25706	1	159771733	1.06827261268976	0.482334374433784	-0.729117682554368	1.29155026188887	0.0317136093913863	-3.45100937188939	0.986179924658327	0.881208843592398	-0.126460628252744
Cavin3	85332	1	159826549	0.912117076139658	0.0640541879678247	-2.74802586686244	1.04659170011322	0.470117729412794	-0.754772127532615	1.10226461062466	0.0360771450086919	-3.32209571638946
Smpd1	308909	1	159892946	0.877136911033332	0.00582300252967787	-5.14593925169863	1.04241298643682	0.483334327359121	-0.727046675632664	1.07546018651909	0.107247678383238	-2.23261436818464
Apbb1	29722	1	159896894	1.00969907645156	0.895234094466844	-0.110670036844116	1.11159983155714	0.238556924737082	-1.43314731898994	1.08639746117709	0.225963154792391	-1.48738332489307
Hpx	58917	1	159932819	0.95046803944848	0.407595167202984	-0.897480834418814	1.10486673309792	0.192866954362136	-1.6457546834287	1.11561333517961	0.0646726925609561	-2.73841622899596
Trim3	83616	1	159950921	0.917701490295709	0.0906281048057475	-2.40099090646867	0.992140712032429	0.900189828156795	-0.105149617724143	1.09405982609812	0.0615129386058932	-2.78850774246158
Timm10b	84384	1	159980525	1.00061270350795	0.996265052215984	-0.00374194011758744	0.919717666201083	0.61371924590981	-0.488217709626133	1.02427093169364	0.852361092912653	-0.159745023965693
Arfip2	293344	1	159975654	0.847138036939368	0.00563504312177206	-5.17875047903129	0.922662732575452	0.283572780667342	-1.26028646683111	1.0304450149226	0.600126515616125	-0.510614786633492
Ilk	170922	1	160088888	0.84016164040615	0.00154069632540603	-6.47552080539527	1.02161909035172	0.744404677220721	-0.295170471024859	1.02057722504589	0.694756943936229	-0.364193215539045
Rrp8	308911	1	160084616	0.85281891967241	0.273728403274773	-1.29561889311052	0.935515939698784	0.719515749007643	-0.329176864071974	0.776231481527754	0.0847240239726386	-2.46835608150063
Taf10	293345	1	160095108	0.971554513365143	0.847246592863322	-0.165763489909587	0.753796833755157	0.137665819820273	-1.98292612613472	0.710929027241747	0.0250470784111936	-3.68699808854478
Tpp1	83534	1	160097984	1.03760976281137	0.71875143914382	-0.330239684585528	0.826317161051272	0.128514743110779	-2.05171164884852	0.818282570605616	0.0398300415983629	-3.22313383739137
Dchs1	308912	1	160104931	0.865345983378789	0.00676721556286816	-4.99566556722712	0.890984995007467	0.0777096981261282	-2.5547752143892	0.944978846972727	0.262741431246536	-1.33658488156833
Mrpl17	171061	1	160162181	0.881915611959259	1.45598631704073e-06	-13.4398270058708	0.973350723035992	0.410398665154579	-0.89062623767819	0.987308180013767	0.610402056108871	-0.493637430556111
Olr203	293350	1	160362110	0.754357434922761	1.10119585851354e-09	-20.6268691035521	0.929850969875644	0.230036366492052	-1.46951786737499	1.02776125045533	0.535799666762756	-0.623994943815166
Olr204	293351	1	160417660	0.829187962002457	0.0381731968291537	-3.26562166333084	0.904133987680391	0.373297206971462	-0.985380375084065	0.844511049952581	0.0347428474808192	-3.3597815560469
Olr205	405392	1	160458552	0.94726199213145	0.583542279067966	-0.538638372180432	0.78112370758437	0.0379456735252456	-3.27159978624438	0.884612201253122	0.152400409233408	-1.88124395047461
Olr206	293353	1	160476725	0.956871254834912	0.668841651548376	-0.402207941117983	0.844696075783264	0.181431060446146	-1.70687952968441	0.77901978609401	0.00567948326427742	-5.17089502498656
Olr208	293355	1	160512174	0.919885286036245	0.406988709559546	-0.898969834564257	0.893310281783403	0.359435399657988	-1.02322081293894	0.886331200616929	0.17227475713726	-1.75866465147859
Olr209	404995	1	160531819	1.0697600021722	0.48239450110915	-0.728993032661598	1.06571865186741	0.595306303467277	-0.518679210155054	0.884158016267179	0.149831926751796	-1.8982411014236
Olr210	293357	1	160565659	1.11618061449967	0.308690046514999	-1.17541759122353	1.1620109259651	0.275817061417176	-1.28801745398017	0.915133153077389	0.351811168625725	-1.04466070009413
Olr211	293358	1	160570018	1.01926802431138	0.866847087233348	-0.142892687729678	1.0665413527579	0.643215161815788	-0.441275988920412	0.882906853423698	0.208059876185668	-1.56992937442911
Olr213	404994	1	160609645	1.05394861279007	0.6090109099891	-0.49591909683648	1.12979212836769	0.337817806853603	-1.08524856180713	0.948425075605636	0.547838262826211	-0.60177517642483
Olr214	293361	1	160633102	1.35559914796581	0.00484901154008866	-5.32898040097133	1.12381368556042	0.385549349854086	-0.953086078986301	0.885596609997134	0.190183881311619	-1.65976387845769
Olr215	293362	1	160656583	1.21800312525386	0.040832264171003	-3.19828272157553	1.19067524668359	0.153715278015006	-1.8726532318486	1.00391055703854	0.962695379401705	-0.0380182418340155
Olr217	293364	1	160683723	1.16763744636082	0.132354075742443	-2.02227455560039	1.27651307011691	0.0662606246970521	-2.71415945418845	0.953512964118801	0.598571347253774	-0.513209550974159
Olr218	365340	1	160695621	1.11693287007247	0.307932373166928	-1.17787508775691	1.29277804274166	0.0660814210062119	-2.71686764566934	0.964262651890102	0.700276318808938	-0.3562802806729
Olr219	293365	1	160701351	1.09120275119215	0.386962066156937	-0.949428611022968	1.29734745212198	0.0394260026494892	-3.23332971463678	0.929663195872347	0.40930235354854	-0.893301145320639
Olr220	365341	1	160730837	0.993785580527145	0.945879670450713	-0.055639916275703	1.13812921480768	0.270982447202139	-1.30570123067194	0.946864346813889	0.4984971801456	-0.696157346275079
Olr221	293367	1	160756927	1.00295038648583	0.975867309884341	-0.024428654798845	1.16843581790622	0.211346408588238	-1.55425674483556	0.906318676622138	0.248590357966643	-1.39194888598898
Olr222	293368	1	160777353	1.08987652519197	0.40367425298526	-0.907147030751224	1.26125796561066	0.0706496570392482	-2.65002202422647	0.830368935800581	0.0308917385762542	-3.47726649081726
Olr223	293369	1	160796023	1.05536096647028	0.581145683591814	-0.542753807276427	1.26774957486413	0.0577649664028022	-2.85137280466591	0.854702275272925	0.05475481652597	-2.90488994107785
Olr224	365342	1	160812705	0.901893177001774	0.330189780962204	-1.10808769599983	1.28544613361821	0.0658043517678011	-2.721069306549	0.855324363121465	0.086083851191301	-2.45243344389356
Olr226	65140	1	160827258	0.921922608585974	0.444214894430476	-0.811446837173387	1.0395700426568	0.773359576763889	-0.257011168095141	0.84499913189274	0.0739265384044321	-2.60468340311948
Olr227	293370	1	160863556	0.830729645060305	0.0306294972080475	-3.48579177328859	0.940378648322361	0.573407978557505	-0.556157811158963	0.891881813965539	0.129934178710023	-2.04072727436381
Olr229	293373	1	160930225	0.949083324208768	0.623907816608709	-0.471752651319566	1.01075035866927	0.935527943807849	-0.0666442632621023	0.849477253780514	0.0823669684274557	-2.49657079103485
Olr230	293374	1	160948001	0.898084654119402	0.300529270215426	-1.20221012470742	1.01182793949544	0.927424819526869	-0.0753435448997398	0.831220092887228	0.0392092897991992	-3.2388415755887
Olr231	293375	1	160957099	1.01035390207791	0.913612987711383	-0.0903482242101332	1.06317371295901	0.581701504787213	-0.541797841190286	0.923479941080222	0.312786778253742	-1.16223354021412
Olr232	405921	1	160964638	0.909655476452373	0.285298798506909	-1.2542182321038	0.944899504518936	0.596970998243508	-0.515886745926143	0.968213732794705	0.681392312485013	-0.383617055760485
Olr233	293377	1	160979415	0.87959484075356	0.215034686461716	-1.53695593148707	1.0957709827834	0.484771480235547	-0.724077673854436	0.956035959073493	0.636220666690385	-0.45220981561378
Olr234	293379	1	161028174	0.816060760545658	0.000347315804836125	-7.96527609151538	1.00401285420486	0.95571441735725	-0.0452961371721735	1.10383000347718	0.0651990643552899	-2.73031016053149
Syt9	60564	1	161276018	0.992353705401998	0.87472712572738	-0.13384329757338	1.02563430826528	0.686704202843786	-0.375851643025049	1.29835278718592	1.26019069339221e-07	-15.8868325974842
Olfml1	361621	1	161478246	0.990059750588143	0.891043009904944	-0.115362581178105	0.928058737954587	0.415112290837772	-0.879206215019713	1.19839285652625	0.0129225317684189	-4.34878284251684
Ppfibp2	308918	1	161504890	1.00607637298788	0.842591484663134	-0.171273035513525	0.973678037691967	0.490329214354647	-0.71267824744851	1.00946970116408	0.757673909119169	-0.277502184953154
Cyb5r2	365345	1	161655862	1.05600344182847	0.526467905057725	-0.64156490832084	1.04078390371423	0.713387038817002	-0.337731174407136	1.13054051615302	0.151236508872927	-1.88891038358389
Olr235	293381	1	161735695	1.02012452236815	0.826385174699172	-0.190694300956245	1.00886376859119	0.935757764479335	-0.0663986346318792	1.16388570520341	0.0765730521149324	-2.56951006419791
Olr237	293382	1	161742688	1.06644322238177	0.580137213607382	-0.544490628236027	0.86879114253848	0.30677437747307	-1.18164272838384	0.824902748129367	0.0574724454821596	-2.85644965504208
Olr239	293383	1	161759509	1.07678280929246	0.43678035744816	-0.828324824774675	0.954817064730567	0.696370475069698	-0.361873468497921	1.00891293351459	0.916939942349924	-0.086713302491057
Olr241	404992	1	161813580	1.04857403008646	0.627962747601452	-0.465274433379355	1.04354223650956	0.721793921649595	-0.326015607909495	1.01105985536975	0.897209267822121	-0.108466146672404
Olr242	293387	1	161842163	0.999503180645153	0.995690501603279	-0.0043188110498098	1.00804052126754	0.942808226830459	-0.0588923820031415	0.977452024481392	0.77435815554808	-0.255720779154179
Olr244	293389	1	161900087	1.00057287563653	0.995128780163261	-0.00488312289877524	1.03558619498225	0.759014110691698	-0.275734910597664	0.94236140942051	0.468073794610463	-0.759129314703212
Olr245	293390	1	161927803	0.905270474390367	0.323501369761813	-1.12855193085598	0.999334727421138	0.99578596453213	-0.00422293953885	0.917609333183871	0.331626212167238	-1.10374681129612
Olr246	293391	1	161949772	1.00433535696613	0.964419701234821	-0.0362287043947497	1.09491484490265	0.466808361684132	-0.761836465953535	0.860354818416631	0.0776078252427287	-2.55608701612024
Olr247	293392	1	161968555	1.07196043230204	0.489170801692985	-0.715043562778302	0.95968473531191	0.73698975920783	-0.305181282129733	0.885431661895611	0.158223241483819	-1.84374832240485
Olr250	405923	1	162033893	1.03414405155908	0.714139826999871	-0.336676499681672	0.9153011835977	0.429365519848483	-0.845446695204766	0.988937813756574	0.887339958423068	-0.1195271024311
Olr251	293394	1	162053881	0.915365790567767	0.377474092022048	-0.974253343053403	0.89024785179995	0.356421078607451	-1.03164244201582	0.89779482544011	0.249474498759609	-1.38839857839462
Olr252	293398	1	162080213	0.769679699700792	0.00176337005838798	-6.34052849493379	0.907732994830065	0.363836042771562	-1.0110519447666	1.00948123980093	0.905941036364051	-0.098781056332918
Olr255	405291	1	162153461	0.917961573057614	0.316576989814248	-1.15018881322181	0.959585930964202	0.699240071037766	-0.357761146446336	0.995428558902689	0.953177812270738	-0.0479538111258871
Olr257	405924	1	162219346	0.939803254148534	0.539824353522893	-0.616511463589888	1.03179784512384	0.806752670800489	-0.214738137487849	1.01936572785454	0.837856477250306	-0.176908461365852
Olr259	293402	1	162235096	1.20116558130215	0.0799232726169179	-2.52668819682008	1.33109638644495	0.0313305510751468	-3.46316158479683	1.00291122575032	0.975640097691087	-0.0246615129406063
Olr260	405290	1	162267801	0.997537739739681	0.978967467962673	-0.0212568668682316	1.16001490597941	0.21086512718434	-1.55653655754354	1.000361065525	0.996597478896525	-0.00340832284250236
Olr262	293400	1	162283866	1.03646745699179	0.74729567291036	-0.291294358360582	1.02854410522009	0.840793003085963	-0.173409781188128	0.907468844848042	0.334319374169589	-1.09565853279449
Olr263	293399	1	162293541	0.860061254152594	0.195391364235924	-1.63275073566266	1.1293035821515	0.422588243394318	-0.861356993888249	0.900716005983993	0.348324214720447	-1.05462158143002
Olr264	405363	1	162325587	0.828851214414209	0.0362195973283654	-3.31815494397229	1.11591666256624	0.344547565802659	-1.06552312606338	0.954865538841769	0.573778935454094	-0.555511086715042
Olr267	293435	1	162396498	0.821910525652617	0.0369348367897718	-3.29860008686129	1.12013125856611	0.35482107661858	-1.03614162608734	0.958022136461321	0.627866262222383	-0.465428093437378
Olr268	404989	1	162420650	1.00883254282169	0.929063167240723	-0.0735785476028562	1.14695392751861	0.267096747287982	-1.32014433682138	0.962979908181684	0.664466842490023	-0.408770300508684
Olr270	293437	1	162461108	0.978096207853846	0.831871091517077	-0.184077788245509	1.06262522966836	0.641691138034611	-0.443648184458771	0.872221124259858	0.129897944497709	-2.04100617915896
Olr271	404988	1	162473821	1.054879481329	0.645425328821311	-0.43784575498202	0.958607282207745	0.770031452671751	-0.261323917342998	0.903088345658965	0.312724314334412	-1.16243326143498
Olr272	293439	1	162479829	1.12773002925939	0.293275364625345	-1.22664330030293	1.05365722759514	0.70924936507735	-0.343548100496467	0.956941755378975	0.661107523610667	-0.413838784264665
Olr276	293431	1	162544353	0.905747700739453	0.213351921410963	-1.54481226347838	0.963862446582068	0.717711699700378	-0.33168732302038	1.00467466344125	0.948016775571997	-0.0533830811326311
Olr278	404986	1	162591358	1.02522220687035	0.80487279723982	-0.217071029900549	1.2377842396385	0.101418101284695	-2.28850369010096	0.879410031092076	0.148767666492349	-1.90536947527344
Olr279	293429	1	162617193	0.862588557620171	0.00979896511606689	-4.62547849928306	1.05470286756623	0.481038484127755	-0.731808003495281	0.948809728146436	0.312097671186952	-1.16443909148604
Olr285	293421	1	162793841	0.845432493732311	0.00456361587423316	-5.38964001480277	0.983908664712747	0.830101854152081	-0.186206869874586	0.990982473979358	0.864304057020821	-0.145830654238471
Olr283	405384	1	162843548	0.945819707489871	0.582425647795523	-0.540553744958866	1.09279004478909	0.491419024305114	-0.710458105144824	0.920264104850177	0.363464044388023	-1.01207490192705
Olr282	293424	1	162856896	0.852146252541568	0.126272605033806	-2.06931217708144	1.09540946665722	0.493763604134012	-0.705698410469893	0.966493372319583	0.708864964397343	-0.344090229831786
Olr281	293425	1	162870107	0.805780842003533	0.0241382685776864	-3.72395679009026	1.012309504281	0.919309446047947	-0.084132492903664	0.809788659444521	0.016796458147148	-4.08658723937407
Nlrp10	293426	1	162922806	0.895948892201161	0.251210145854592	-1.3814654556552	0.896102960363343	0.365350141689648	-1.00689909292605	0.974353249364225	0.77716200729475	-0.252106446751497
Eif3f	293427	1	162934220	0.824890450220345	0.0140919361423692	-4.26215254999445	0.923999555253094	0.420854835415882	-0.865467313748447	1.03360294803573	0.653718093276965	-0.425079070488933
Tub	25609	1	163008510	0.812829288784586	0.0157120244675064	-4.1533289701216	0.922419515852833	0.462197542707641	-0.771762897669099	1.06115115002647	0.469249930505477	-0.756619751612542
Ric3	687147	1	163032160	0.837694637067386	0.0665693338352747	-2.7095112604006	0.878238874622785	0.293452956433712	-1.22603793728425	0.951920855327054	0.603875511142093	-0.504387209671009
Lmo1	245979	1	163132338	0.861452890355267	0.000249419985183993	-8.29637239487351	0.893455775160153	0.0325544114663551	-3.42484239059049	1.12019735463864	0.00221985112315112	-6.11031514699032
Trim66	361623	1	163473885	0.945356444084025	0.154290267694554	-1.86891959551961	0.935423605523043	0.2061455725224	-1.579172697031	1.06386082385152	0.11665639893305	-2.1485224261851
Rpl27a	293418	1	163539753	1.03504780829534	0.413947254434903	-0.882016718020107	1.14322410453463	0.0123560122701983	-4.39361251087043	0.950762338122882	0.209401555054079	-1.56350155433603
Dennd2b	308944	1	163544075	1.05022505830409	0.0200093255016751	-3.91155683901684	0.931372531649032	0.0134656072768391	-4.30761645333905	1.04133215340527	0.0716180283901875	-2.63640844355107
Akip1	361624	1	163734833	1.03940563292699	0.351497487872285	-1.04555271463523	0.852296933257492	0.00352617484287134	-5.64754160948844	0.94827403398711	0.19727558566476	-1.62315361580611
LOC499240	499240	1	163743037	1.21918522619406	0.0441779332391441	-3.11952986254742	1.04744717320771	0.712477379879029	-0.3390071148815	0.939617858623109	0.527004020801755	-0.640547100865032
Ascl3	246301	1	163755306	1.20276033907683	0.12036530124602	-2.11722398327482	1.30717469252136	0.0759809787944183	-2.57727224904164	1.05001506386706	0.679368261086591	-0.386591940439626
Tmem9b	293415	1	163765808	1.02726069599913	0.592648153779224	-0.523154388657254	1.13560373386467	0.0399758143754715	-3.21948064835027	1.00015117146849	0.997396655300474	-0.00260673929415201
Nrip3	361625	1	163789738	1.02342468378819	0.613197575080173	-0.48906808652561	1.05860274433806	0.330496510539748	-1.10715917787095	1.0476502432386	0.299994470827554	-1.2039912350706
Dennd5a	308942	1	163928184	1.03466031287939	0.279005459307899	-1.27652392994039	1.02204908859486	0.577926934861183	-0.548307828574981	1.0416852526241	0.171482406496585	-1.76327460366419
Tmem41b	361626	1	164012596	0.949130837421941	0.130955141853671	-2.03290044302098	0.941559782187843	0.160044836784088	-1.83230127310483	1.03286481859461	0.316850860773977	-1.14932408655549
Ipo7	308939	1	164062702	0.964116810424583	0.393566886626925	-0.932504246847889	0.94995306805983	0.337462018954058	-1.08630231143467	1.04567869911186	0.273906628922057	-1.29496800102693
Zfp143	361627	1	164109139	0.985261751255435	0.465208093192824	-0.765270461255889	1.00769017533482	0.763091977032243	-0.270376708393708	0.997297744323884	0.892315838507225	-0.113935130029345
Wee1	308937	1	164174779	0.993762100600208	0.715155151592094	-0.335255764594491	0.966169955487914	0.126214665406628	-2.06977112796712	1.00317871421461	0.855266854649135	-0.156341748041047
Swap70	293410	1	164267638	1.02885678958247	0.163266908061943	-1.81236894459953	0.972971233810525	0.29259266390197	-1.22897386281579	0.954404216526083	0.0334131195935858	-3.3988066539229
Sbf2	691042	1	164353444	1.07775876416443	0.000379313306514441	-7.8771480281172	0.932579487862988	0.0130718436911432	-4.33729469846787	0.977618613813445	0.333062281240685	-1.09942577573695
Adm	25026	1	164745484	1.04896930222114	0.0536850718601656	-2.92462030754491	0.95223107920894	0.120968483978266	-2.11222523030131	0.947670594631227	0.031141606565295	-3.46921052221489
Ampd3	25095	1	164885320	1.08993599767864	0.000207761848536427	-8.4791180931887	0.953363309553406	0.111302097561954	-2.19550717485887	0.959632255522666	0.0914884213234249	-2.39154285762128
rnf141	308900	1	164933972	1.03267599863428	0.364018845115234	-1.01054964039094	0.872646660940679	0.00227046874023211	-6.08776897531135	0.941536385013181	0.080262694560912	-2.52245034180745
Lyve1	293186	1	164962872	1.08761950821138	0.255712798788426	-1.36370034401342	0.817810022143388	0.036110852526732	-3.32116183481245	0.823684572032289	0.00855476405992694	-4.76126695122029
Irag1	308899	1	164981716	1.05202450011823	0.00299406856887762	-5.81112209115022	0.932884647405131	0.00142108773360946	-6.55633269102044	0.961480664048323	0.0235627828987096	-3.7480868075347
Ctr9	293184	1	165137277	1.06855129686363	0.0227152064549422	-3.7847206908866	0.923241377848748	0.0335967323282799	-3.3933264688768	1.0005017130638	0.986070550199292	-0.0140273750129589
Eif4g2	361628	1	165181433	1.03259915305388	0.0479754526025387	-3.03706580299971	0.954267904679412	0.0255588694178602	-3.66677088292917	0.995420965245113	0.775721682322112	-0.253961479933053
Galnt18	293181	1	165593181	1.04315949944654	0.0543208325646478	-2.91284746881219	0.970235830463251	0.294081650123992	-1.22389782869076	0.984692642754231	0.50253354490568	-0.688092885245786
Usp47	308896	1	166152199	1.11888200109357	0.000316967742083423	-8.05671054925409	1.01240744561116	0.768129537258093	-0.263796891752556	0.987670735408257	0.702646130818267	-0.352901884006772
Dkk3	171548	1	166238238	1.04069512385076	0.160603162746942	-1.82881878434495	0.989104566195603	0.764754274638031	-0.26820070637795	1.00569871355615	0.837258985099986	-0.177621835684325
Mical2	365352	1	166391019	1.09351602369526	0.00128877268507293	-6.6540649204036	1.0366504326795	0.32156562071366	-1.1345536481576	0.997189744310898	0.919484430663897	-0.0839421674749201
Micalcl	293180	1	166491721	1.09684528127017	0.0171836734083896	-4.06379556640021	0.913999729532751	0.1003090524466	-2.29949933438198	1.00188626164659	0.96448243346601	-0.0361636599012181
Parva	57341	1	166547202	1.02799260380184	0.293749133113326	-1.2250291646317	0.917894657162551	0.0130192302111481	-4.34132776751732	1.01879141138186	0.508287035939526	-0.676708959596759
Tead1	361630	1	166792620	1.05952340320435	0.00367503847514185	-5.60619167694579	0.946806826153502	0.0426933319573943	-3.15371253119022	1.01404939231327	0.529691105824272	-0.635461261540585
Arntl	29657	1	167331820	0.980825881524671	0.246713436607445	-1.39952779155731	0.997447882008197	0.903086839332943	-0.101936562599874	0.996608966593422	0.838855295254358	-0.17571706026928
Btbd10	308890	1	167431328	0.880370146359216	0.0342265177490524	-3.37475456258045	0.903229519477906	0.174619580741366	-1.74514549557953	0.959121974513826	0.466150666857574	-0.763246377676103
Pth	24694	1	167508599	0.808046790260075	0.00649322844625297	-5.03699542260744	0.829348586058749	0.056081016838719	-2.88095790448868	1.02085446255679	0.797998108868462	-0.225649051374157
Far1	293173	1	167657149	0.858840673135423	9.96694994977017e-09	-18.4239912225679	0.927535393392368	0.022002061620494	-3.81661911999188	1.0714162510285	0.00561396451895673	-5.18249812116275
Spon1	64456	1	167929049	0.968361041810341	0.420133371823319	-0.867183066153391	1.06496938259625	0.224646034296119	-1.49322929643229	1.06669670735116	0.114667515964599	-2.16571850363626
Rras2	365355	1	168233693	1.05174737901799	0.0401377552257461	-3.21543786080139	0.955248073540636	0.150176580962893	-1.89594347083075	1.01710114794798	0.504368091855121	-0.684448936497578
Copb1	114023	1	168404334	1.01597094281684	0.627615225217939	-0.465827998988039	0.954421718581816	0.259735004767129	-1.34809338015091	1.03141324747116	0.341754909241396	-1.07366143847351
Psma1	29668	1	168442421	0.9813233047931	0.337380213930311	-1.08654475335713	0.942538568808418	0.016679285556586	-4.09358771530784	1.01678588983838	0.388829117002612	-0.944615319789915
Pde3b	29516	1	168607022	1.02949213151712	0.203226044190221	-1.59343640126345	0.960904340093813	0.170949074211017	-1.76638957846565	1.03333102171113	0.156741605296616	-1.85315665562975
Cyp2r1	361631	1	168785284	0.891380072652744	0.00416520784155971	-5.48098910267329	1.01768230772338	0.724475576073927	-0.322307229212794	1.0842893596886	0.0380698970535501	-3.26833141272719
Calca	24241	1	168878212	0.850700902774932	0.0126139568224117	-4.37295139373593	1.06251650651147	0.461783674290966	-0.772658735023232	1.06041702635898	0.34132168591584	-1.07492988592644
Calcb	171519	1	168966465	0.878693083649899	0.145552627684041	-1.92721755547328	1.05234205860779	0.641910688345728	-0.443306099695807	1.00850693924404	0.919004679950733	-0.0844640642011873
Insc	293166	1	168993032	0.97992269875067	0.686179428705937	-0.376616127576176	1.15266283364224	0.0271457418885925	-3.60653508141825	1.08313376702529	0.0995002204907141	-2.30759541883297
Sox6	293165	1	169729193	1.02491167125351	0.374662419322105	-0.98172987358977	0.990778576812247	0.801995720916303	-0.220652006645689	1.04388107743045	0.144442230730866	-1.93487563869556
RGD1311703	293160	1	170334950	0.934665195188617	0.00179605298646429	-6.32216380705163	0.981168079174713	0.499104498519535	-0.69493978928425	1.0657142826016	0.00358492157778113	-5.63101868026574
Pik3c2a	361632	1	170577942	0.972123247104253	0.139887419709271	-1.96691732480459	1.0221287071929	0.363575689411403	-1.01176777971882	0.993650681210786	0.730120313240957	-0.31454594576097
Nucb2	59295	1	170750920	0.982166814265168	0.362471718220459	-1.01480882643321	0.979062970927028	0.404996216732588	-0.903877553320247	0.967378846258457	0.0852305035472115	-2.46239588636716
Xylt1	64133	1	171643925	0.884319353939985	0.00119017956211969	-6.73365109070428	1.03789747311321	0.437866198549301	-0.825841898039209	1.10222131126388	0.00621167374886707	-5.08132489457472
Rps15a	117053	1	172420151	0.938274161249281	0.256950507629818	-1.35887178994819	1.02843047943165	0.703642693890919	-0.351484588751401	1.01148323534331	0.836766847868558	-0.178209804204181
Arl6ip1	293551	1	172430475	0.892716750215279	6.84215574895119e-11	-23.4053331729797	0.998098287088971	0.933358153537781	-0.0689662787643468	1.04663596878315	0.00631776994590204	-5.064388989753
Syt17	192189	1	172695280	0.94212175446699	0.108807158044383	-2.21817815587531	0.938921105107862	0.174528158298639	-1.74566918474944	1.04730468078953	0.192362647420611	-1.6483728998237
Itpripl2	499253	1	172801152	0.868181603224491	0.00217995634555773	-6.12845042735516	0.883534545537068	0.0315889296983746	-3.45494854576856	0.972577537720384	0.52021063551817	-0.653521481120509
Coq7	25249	1	172836359	0.820075223685305	0.000263987998211724	-8.23960691717058	0.984737704529875	0.821657003060156	-0.196432242224172	0.967918465824761	0.526474400477936	-0.641552570664393
Tmc7	499254	1	172855777	0.878280350802642	0.115303013410585	-2.16019171665762	1.16752663751722	0.140575853791148	-1.96200805125911	0.964796188249557	0.640104133777282	-0.446124406837095
Tmc5	365360	1	172949155	0.843622776018631	0.0169186880439264	-4.07933646658538	1.07907303354321	0.396610394252091	-0.924800854838233	1.05050014427991	0.45258816364829	-0.792772698028579
Gde1	60418	1	173016984	0.775684742434822	1.80987232931537e-06	-13.2222542514642	0.973488173960614	0.687475858517466	-0.374728564941638	1.06474728689656	0.218424493328697	-1.52131489245869
Ccp110	361634	1	173042319	0.82781086282	0.00360596473009783	-5.6251659351424	0.870863010058543	0.0874754424917399	-2.43639718224744	1.02299806437888	0.710682005819407	-0.341530198423798
Vps35l	361635	1	173076225	0.91839785365063	0.0195357883612654	-3.93550719494103	0.945041353051876	0.224524405336157	-1.49377086797041	1.00847834756499	0.81211901425792	-0.208108380277534
Knop1	499255	1	173194355	0.797241094431352	9.72161422447988e-05	-9.23857378780903	0.920819338253806	0.248747402206091	-1.39131734639057	1.06721605274159	0.239292139268018	-1.43007013346644
Gprc5b	293546	1	173316398	0.845236683710061	0.000451864647415992	-7.70212787559642	0.946854729226887	0.354171963605869	-1.03797271089988	1.1006198426254	0.0295535786862534	-3.521550436329
Gpr139	293545	1	173481583	0.836261696254678	0.00352674431123158	-5.64738012504518	0.963741824150916	0.632851980593468	-0.457518722107322	1.04689797757809	0.429374336950884	-0.845426160225908
Gp2	171459	1	173797057	0.867035651835969	0.0265123539130446	-3.6301444692227	1.00574517292299	0.944493839407802	-0.0571061146581369	0.99998613349553	0.999818268615662	-0.000181747899486773
Umod	25128	1	173816341	1.10687469136454	0.386656421788423	-0.950218779275612	1.00760358545773	0.957057372447771	-0.0438919390149805	0.966569273455939	0.745567409783387	-0.293609726620538
Pdilt	293544	1	173837477	0.805975075230741	0.0130124212422863	-4.34185089752535	0.752729255833918	0.00841423120176004	-4.77783081596931	1.02179420154218	0.790969679311924	-0.234495644045354
Acsm5	361637	1	173871172	0.839762375583587	0.0116131812957616	-4.455614507391	0.772514276001088	0.00302008861709848	-5.80246910461578	1.01689799525141	0.798961841896484	-0.224442091682332
Acsm2	246263	1	173916368	0.857998748561463	0.0260780468300503	-3.64666143621399	0.811855661573493	0.017483382651705	-4.0465044119327	1.01481119904959	0.820047341460201	-0.198393206902302
RGD1559600	499256	1	173973856	0.763865604467257	0.000831336140727565	-7.09247634342028	0.729922962691059	0.00187772772051068	-6.27769289246086	1.0643749486068	0.41790611344286	-0.87249848067413
Acsm1	361638	1	173985715	0.779403140644315	0.000484241466621363	-7.63292687767784	0.714756031195228	0.000190581578223403	-8.56543022291888	1.06759079568816	0.335161894166233	-1.0931415977247
Acsm4	353317	1	174053931	0.87917114172625	0.0557437614785419	-2.88698977663357	0.791432331449783	0.00462119018985575	-5.37710299021412	1.0123430345447	0.847018963320817	-0.166032195772187
Thumpd1	309041	1	174078875	0.834046286959454	0.0057172051309677	-5.16427520646807	0.874850614142802	0.107505903658766	-2.23020951516639	1.15015695279786	0.0285317388222252	-3.55673816846268
Acsm3	24763	1	174133288	0.846825387760232	0.00972334885772741	-4.63322518715954	0.907621909149165	0.233980021339232	-1.45251954616159	1.03684702786575	0.564584063173123	-0.571665990317909
Eri2	691484	1	174158879	0.774205081183528	0.0234047097484228	-3.75481800557071	1.04224076973813	0.771964113770359	-0.258817214791232	1.15943266380445	0.171363250485193	-1.76396970371148
Rexo5	309036	1	174168694	0.806320129068868	0.00596026050184106	-5.12264109049747	1.0402209879863	0.694539459623525	-0.36450630108929	1.18555638905255	0.0233186851838894	-3.75850030056921
Dcun1d3	309035	1	174247192	0.90999204079111	0.259500460122303	-1.34899680326677	1.10822717431375	0.325510410189361	-1.12236083569636	1.11107351594488	0.202926893445476	-1.59490949561348
Lyrm1	365361	1	174285183	0.860337039053792	0.0187675792950644	-3.97562440339939	0.985903393677989	0.858389930210013	-0.152696818617479	1.13661186409294	0.0402250955940934	-3.21326420962191
Tmem159	NA	1	174484580	0.861684017446746	0.000780211904751959	-7.15594500241808	0.975016779002215	0.654736128550264	-0.423522981690806	1.08887910765416	0.0407772439307889	-3.19963109996501
Zp2	81828	1	174513511	0.933205302487997	0.373717932195629	-0.984253958103757	0.986664546175515	0.891874155719059	-0.114430237387438	1.01306128327217	0.862508363463391	-0.147910433354486
Anks4b	687561	1	174547473	0.820249960598751	0.00737142334757866	-4.91014446421199	0.869992809686444	0.150879722914936	-1.89127229655854	0.939269759411248	0.372805813764386	-0.98669760143075
Crym	117024	1	174560423	0.835127143079318	0.00413352272550176	-5.48862527540308	0.835794379571413	0.0221765462693521	-3.80872002291981	1.00198896996114	0.973330852756355	-0.027031220929158
Abca15	293442	1	174686697	0.87037905982253	0.0487207327266123	-3.021650616149	0.932425989645773	0.425987111507206	-0.853346187848368	0.938939674841547	0.335510099171721	-1.09210322117033
Uqcrc2	293448	1	175167933	0.812128553811988	0.000124497874413135	-8.99122191519213	0.866576701971491	0.0328823006485905	-3.41482074017783	1.07516732606367	0.171507742606992	-1.76312686699875
Pdzd9	308954	1	175198917	0.992099682160026	0.899199425073333	-0.106250439218656	1.02897428179351	0.728325210089398	-0.317007613378088	1.05851613803849	0.375686295866282	-0.979000803335037
Vwa3a	293449	1	175293873	0.89137320320042	0.00486824059538759	-5.32502268121055	0.989804266306688	0.840848380885977	-0.173343919583434	1.10292415894311	0.0120802162328983	-4.41618618656131
Eef2k	25435	1	175411618	0.931205154178272	0.063397735048012	-2.75832714297187	1.0925884547658	0.0638701093903041	-2.75090379870768	1.05759690889385	0.125788191031297	-2.07315581009733
Polr3e	361640	1	175466123	0.804185759890951	2.00900710066609e-06	-13.1178699377096	1.03988868292324	0.502866181602864	-0.687431184828429	1.14759402800494	0.00187414506331511	-6.27960268977592
Cdr2	308958	1	175502837	0.869977677889978	0.00160343680691125	-6.43560594907989	1.02616842732375	0.647963505643015	-0.433920902667943	1.08345178331523	0.0579420930173566	-2.84831116341771
Mettl9	100302453	1	175578018	0.895582933653969	0.0114645332891369	-4.46849707094638	1.07908534030083	0.165299956061785	-1.79999353996411	1.08454471116708	0.0456627934899597	-3.08647145950751
Igsf6	171064	1	175610167	0.877988758189344	0.061342236115066	-2.7912866665251	1.08830978936564	0.339855688366659	-1.07923419745504	1.0349807758878	0.616660939267999	-0.483435937294522
Hs3st2	293451	1	175956161	0.808824119254139	0.00135521795476665	-6.6037929853595	0.839797390652053	0.0354867748743402	-3.33859519066155	0.974294745242217	0.675243459512992	-0.392681972379288
Usp31	308959	1	176215889	0.781784170409133	2.69813604470098e-07	-15.1255344701664	0.836896389051459	0.00375148469652248	-5.58560359828243	1.03362499822464	0.459691663922162	-0.777199310069065
Scnn1g	24768	1	176304942	0.793245368560619	9.28561642275822e-06	-11.5870439762671	0.850241152576753	0.0133532408721352	-4.3159961616401	1.05492060715911	0.268949592727458	-1.31323130456982
Scnn1b	24767	1	176430105	0.90209375300326	0.144909405254075	-1.93164652317623	0.879754799163995	0.154423668853522	-1.86805535745661	0.891475757623731	0.0895542308687128	-2.41291090570969
Cog7	293456	1	176489796	0.867109636675493	0.0492584950473466	-3.01067343796743	0.874833738284259	0.14434564566556	-1.93554453844379	0.920039115487439	0.227371316112703	-1.48117084408839
Gga2	293455	1	176552046	0.928278430983868	0.314585565040913	-1.15649917294239	0.88950872191947	0.205349411400965	-1.58304230490476	1.0489627581331	0.495451505873722	-0.702285799075809
Ears2	361641	1	176597986	0.864064192899059	0.0469295654410795	-3.05910740894424	1.03593587964709	0.691574054399416	-0.368785041204341	1.17521361350232	0.0196083091544057	-3.93180186613206
Ubfd1	293454	1	176626196	0.933153655121846	0.48458684257762	-0.724458622066907	1.04004582798918	0.745677973802896	-0.293461442480412	1.22122439679353	0.0365947826516796	-3.30784959923666
Ndufab1	293453	1	176644696	0.946494891072479	0.321150727705497	-1.13584470934443	0.943327073872109	0.401661691315434	-0.912145108568761	1.10693372879025	0.0578004913337032	-2.85075800275683
Palb2	293452	1	176665076	0.978318747294106	0.86663880720011	-0.143132989695687	1.14547686325538	0.414162807105786	-0.881496128582154	1.12105727512683	0.374358819954239	-0.982540529866447
Dctn5	308961	1	176689194	0.913335253567902	0.462910049737611	-0.770222520794727	1.10663870296667	0.519658901448189	-0.654582641395219	1.10982857820366	0.389635554366183	-0.942543452737473
Plk1	25515	1	176716423	0.953088364865894	0.56130370336862	-0.577493159213918	0.857231006479079	0.122683506844245	-2.09814735484756	1.09060391206716	0.273657232993241	-1.29587893019304
Ern2	365363	1	176726454	0.98562785197405	0.874803668684968	-0.133755796446928	0.849149798804056	0.147133329615834	-1.9164160990938	0.875250898441419	0.117586278344624	-2.14058293106833
Chp2	308965	1	176768979	0.828996196979688	0.00384062159426997	-5.5621210519748	0.844766820969376	0.0377367422931232	-3.27712106250456	0.906080735291826	0.104431347883279	-2.25922538152352
Prkcb	25023	1	176832685	0.911901141194741	0.0405081683407823	-3.20625163777909	0.952974889361518	0.388506683009209	-0.945444907239483	1.0109602672049	0.799506494733632	-0.223760623246899
Cacng3	140724	1	177201990	0.904353944534539	0.0154324373892217	-4.1712836607774	0.848085494737493	0.0021397490085708	-6.14706674254147	1.01610006155428	0.697305154254358	-0.360532153051016
Tnrc6a	308971	1	177646446	1.0208210756464	0.296118214207914	-1.21699653206194	0.962693720425152	0.154223548260771	-1.86935211705591	1.00322950883147	0.875636683023538	-0.13280401948333
Slc5a11	252854	1	177756583	0.997142745493723	0.967463308629763	-0.0330777786942151	0.926266276399488	0.413096957856842	-0.884072948787503	0.997655278029274	0.974681958449999	-0.0256440576594675
Arhgap17	63994	1	177807581	0.965362885486204	0.130480736564354	-2.03652967564888	0.969285826802173	0.293931428527507	-1.22440877514827	0.987133256219576	0.576939431192291	-0.550017989921081
Lcmt1	361643	1	177904153	0.879199555050429	0.00232115134100512	-6.06569194872937	0.977537507669431	0.668817029404423	-0.402244754909582	1.06998509427223	0.093938253608528	-2.36511758905505
Aqp8	29172	1	177993359	0.816158530043663	0.000314465161516004	-8.06463726215364	0.971591612546259	0.689165057167304	-0.372274476183465	1.02243172087546	0.691515697747124	-0.368869427126855
LOC100271845	100271845	1	179913067	0.837421695112186	3.64966938400503e-05	-10.2182888812031	1.00124072620371	0.981209732611182	-0.0189690475569215	0.99691403553259	0.940704456389355	-0.0611262627034984
Kdm8	308976	1	180013969	0.938994646525656	0.087549785654403	-2.43554766851823	1.02785136108328	0.545529989299955	-0.605997499418191	0.992939457284705	0.841224121573489	-0.172897160370365
Nsmce1	361645	1	180032136	0.983947994596156	0.460232428042505	-0.776023638755847	0.951552015318712	0.089249004845451	-2.41632500857558	0.942551825228608	0.00740823747601924	-4.905162725454
Il4r	25084	1	180115117	0.99365436471954	0.713403869371625	-0.337707582226211	0.965726796532931	0.138178097095897	-1.97921186721404	0.944510320598714	0.00175929794829974	-6.34284044252257
Il21r	308977	1	180168097	0.876619669207387	0.000198812569209987	-8.52314804033809	0.947266457541216	0.252889106777416	-1.37480419947464	0.978922198376849	0.553852687513344	-0.590856534610016
Gtf3c1	171063	1	180203995	0.907438992364621	0.00327648504739954	-5.72098406308447	0.995235454486585	0.908890461100329	-0.095530696906072	1.03741247988954	0.248668623669051	-1.39163409749467
Katnip	361646	1	180299937	0.917858232189173	0.0402799813209446	-3.21190067486216	0.930598252494622	0.176613575397645	-1.73379112288535	0.968991031206408	0.44586504892796	-0.807738953627917
Xpo6	293476	1	180672115	0.970071864980856	0.264450204558299	-1.33010230794691	1.01606334101012	0.642375856897139	-0.442581699719064	1.00076208446381	0.976498528008654	-0.023782036082152
Sbk1	113907	1	180830066	0.933784747656439	0.0798832867559128	-2.52718862511284	0.942125145727323	0.246910578428161	-1.3987290385583	1.02703537576994	0.473251392639534	-0.748128546182753
Lat	81511	1	180936536	0.867839951724801	0.00311733025820773	-5.77077832994127	0.931199081122733	0.257891621375126	-1.35521585450499	1.07088685735612	0.134992547851193	-2.00253570316962
Spns1	361648	1	180942088	0.962900780802893	0.543498166030336	-0.609728946795772	0.983428761321209	0.834373339895534	-0.181074327033814	0.989130221448314	0.851610857897057	-0.160625596047549
Nfatc2ip	308983	1	180956859	0.869141856216075	0.00531259313380175	-5.2376752138167	0.952507805772093	0.439992591553457	-0.820997389590086	0.995051079589191	0.91796653290437	-0.0855943455573893
Cd19	365367	1	180987286	1.30514638874958	0.0204452335318241	-3.89000550278889	1.22496956531008	0.162935811885666	-1.81439894784433	0.837685527823138	0.11187398694179	-2.19038215769703
Rabep2	80754	1	181010305	0.97535736586369	0.646521829637262	-0.43614831546671	1.04775303032669	0.495255994517522	-0.702680489453465	1.06553913233279	0.21555144274092	-1.53455568451091
Atp2a1	116601	1	181026608	1.28049738320196	0.025535488259673	-3.66768609787196	1.40829388718067	0.0134716349718213	-4.30716891717131	0.989362550060176	0.918730454273893	-0.0847625029410995
Sh2b1	89817	1	181048622	0.957549257752341	0.511532040277364	-0.670345055713805	1.14518953694613	0.109393038064129	-2.21280802845861	1.05783979225832	0.371702189996916	-0.98966230985632
Tufm	293481	1	181073788	1.03346343175762	0.60319465991448	-0.505515315254501	1.00136235512985	0.986127570683957	-0.0139695507162242	1.07753766181056	0.224050101238774	-1.49588558589214
Atxn2l	361649	1	181078298	1.01230426404091	0.44806355589107	-0.802820190800875	1.00567230350457	0.787825624355003	-0.238478502501848	0.997985731634267	0.900655908816401	-0.104631993520755
Eif3c	293484	1	181134604	1.03994660830485	0.0130958282848456	-4.33546155102999	1.01287635364566	0.546416187905362	-0.60437434469047	0.982115014926662	0.261265647900734	-1.34221758122607
Cln3	293485	1	181156071	1.43721608904092	0.0014500456310388	-6.53616025336288	1.0633359871553	0.666063954023361	-0.406369585989947	0.972421485425537	0.794302705816736	-0.230290648806317
Apobr	499264	1	181169025	0.944915910813684	0.380917479167507	-0.965172517425992	1.05649102459861	0.497599874466712	-0.697958989834707	1.05506119939769	0.358415200998013	-1.02606318528187
Nupr1	100912108	1	181213292	0.982100878009348	0.698856167876947	-0.358310326337937	1.03739139203566	0.531790348311057	-0.631505949433331	1.07651739407255	0.0914856567292919	-2.39157307604525
Sgf29	293488	1	181238459	1.05662358891434	0.183821152377278	-1.69379199201906	1.06506631185594	0.244361914579416	-1.40910489615427	1.10322380413946	0.0177517757454239	-4.03126972606887
Sult1a1	83783	1	181272023	0.975326883282422	0.695408681749442	-0.363255574945838	0.998043102797422	0.981208462043981	-0.018970342456453	1.15141412577695	0.0249358107601278	-3.69145032556868
Slx1b	293489	1	181286195	0.990326227056876	0.799869388577003	-0.223306828922019	1.01649355955919	0.73751806769219	-0.304464692502566	1.09789126899804	0.00981649637698686	-4.62369100469936
Coro1a	155151	1	181295561	0.966793430100783	0.594643303252396	-0.519793543534793	1.04339705546097	0.593113957127468	-0.522368727911445	1.04654479158609	0.449135009711212	-0.800431746658012
Mapk3	50689	1	181366656	0.993730013856876	0.883942976483515	-0.123362724665478	1.02014012777313	0.705547911941409	-0.348780597959171	1.02226454496604	0.577658172658674	-0.548772982038117
Gdpd3	293490	1	181373505	1.16858801620672	0.0828997489462948	-2.49012324523757	0.934533356287289	0.556052324713953	-0.58689287996179	1.0314446998592	0.721774565751172	-0.326042424646758
Ypel3	293491	1	181384410	1.29850100278223	0.0321651850853847	-3.4368706198878	0.943224557187748	0.710936232792851	-0.341172539849576	1.0748946972765	0.54747466470224	-0.602439092878637
Tbx6	365371	1	181388684	1.10172757210623	0.171894355714269	-1.76087520183706	0.943008474068695	0.514013223766111	-0.665506286686488	1.06886887433432	0.31067378169672	-1.16901185076966
Ppp4c	171366	1	181392902	1.06146072655933	0.335487305780996	-1.09217116000457	1.03645277449959	0.648160412968776	-0.433617062387784	0.903315261727328	0.0984096314273498	-2.31861659935465
Aldoa	24189	1	181402275	0.980456868026658	0.538300006006841	-0.619339242256315	1.02763217254862	0.491784154926027	-0.709715368250942	0.959371732815901	0.171280769705654	-1.76445114086649
Tlcd3b	293493	1	181433399	0.953368851793934	0.494360026809268	-0.704491228030351	0.955750019011143	0.602301582170219	-0.506996992055255	0.845286146559134	0.017577818724642	-4.04111747151989
RGD1563217	499265	1	181440012	1.03752259778873	0.642395507798871	-0.442551109215145	1.05971833889484	0.552968469113076	-0.592454296964089	0.895445337386058	0.131267731547942	-2.03051628912712
Doc2a	65031	1	181458390	1.45770224586509	9.87549287918166e-05	-9.22286924361273	1.07677904404686	0.529337425418015	-0.636129195234479	0.848990127008969	0.0643174317232026	-2.74392458458521
Ino80e	293494	1	181461406	1.20313119926775	0.084806216326228	-2.46738643313719	0.966667420711701	0.792868020462344	-0.232098501889027	0.930389861135678	0.464226674790473	-0.767382322789189
Hirip3	361650	1	181472056	1.33849630910183	0.0270138479050689	-3.61140565908563	0.948280225874484	0.741652424731903	-0.298874575842949	0.870778684427983	0.263492692969332	-1.3337296420519
Taok2	64666	1	181479588	0.978488513131631	0.418157825278591	-0.871896345283095	0.950752696175975	0.125228910959735	-2.0776119287649	0.972425313564346	0.272164507164928	-1.30134858975402
Kctd13	293497	1	181534534	0.929243388871053	0.07479920175265	-2.59294806581467	0.943610866897134	0.253847126524752	-1.37102305723227	0.973031213486522	0.485008052302756	-0.723589785496383
Sez6l2	308988	1	181557109	1.05645600615532	0.5435765053605	-0.609584818094478	0.963668782683085	0.747298948501635	-0.29128997511013	0.824405208852106	0.0283815017349805	-3.56201769339367
Cdipt	192260	1	181583272	0.914000331440912	0.0704805992673564	-2.65241779473207	1.00455486642463	0.943011097894332	-0.0586772277070801	0.928311112451481	0.12431856748593	-2.08490791522576
Mvp	64681	1	181594734	1.21469306767054	0.00131003368544058	-6.6377024280229	1.09413066296018	0.240349789262041	-1.42565996143872	0.998385151781336	0.978079126637187	-0.0221647056380898
Pagr1	293500	1	181622708	1.59594422922886	0.000195489198228655	-8.54000543209265	1.21444433418288	0.2316179619304	-1.46266598045985	0.8391816037423	0.170009713205052	-1.7718997070638
Prrt2	361651	1	181625243	1.0844802730757	0.182753113892264	-1.69961914141526	1.09438391562514	0.224775655924872	-1.49265245897577	0.985377299760119	0.791117031624749	-0.234309368145009
Maz	691842	1	181630618	1.0636896020702	0.474224106958763	-0.746075269530462	1.21767499349402	0.0628477907244674	-2.7670394961235	0.916358226299718	0.283170123828743	-1.26170741768256
Kif22	293502	1	181635347	1.10052843425637	0.283319951438594	-1.26117844949799	1.20508639790138	0.0864112868841658	-2.44863697647077	0.971142433092922	0.721887543675532	-0.325885908902731
Zg16	171449	1	181657722	1.25401525400485	0.00509412732379709	-5.27966690788111	1.02037126182938	0.830505256700223	-0.185721020388045	1.01458194691379	0.841433996458197	-0.172647704008972
LOC308990	308990	1	181702560	0.878555057704458	0.0331788019127126	-3.4058441035905	1.02211957030376	0.772739720504697	-0.257813000543415	1.11564414469249	0.0660662551506654	-2.71709717457297
Qprt	293504	1	181718192	0.914616280478369	0.11315525388373	-2.17899447507089	0.980461705776419	0.778906253468388	-0.24986458249893	0.999268189778328	0.989144382777586	-0.0109149693619647
Spn	24796	1	181746937	0.905553063434427	0.0374656504921596	-3.28433075265385	0.932907886453384	0.233962630050387	-1.45259387701731	1.04425249743238	0.326850078971705	-1.11825368730891
Cd2bp2	293505	1	181809399	0.960658286468465	0.530652888615865	-0.633647165246551	0.921886483369855	0.286403076206752	-1.25035510300797	1.01526563120972	0.79939485969582	-0.223900262928465
Tbc1d10b	365372	1	181814972	0.894379855572562	0.10388457003366	-2.26447489976231	1.02086167733626	0.807218734506192	-0.214160600962573	0.95914390795875	0.52124128572442	-0.651542224043561
Mylpf	24584	1	181829787	0.927846074279744	0.385401335345259	-0.953470058178452	1.01443896553454	0.893059356046239	-0.113102232177661	0.973055605353248	0.741122689690109	-0.299589094260717
Septin1	293507	1	181832700	0.926166638881484	0.0724637826346388	-2.62466839180516	1.00983282273275	0.850360566470615	-0.162094823595615	1.01694182952834	0.680338977379856	-0.385164108873065
Dctpp1	192252	1	181877440	1.02011337007677	0.555021253704302	-0.588748871006229	1.0144198430001	0.730499606527451	-0.314026586426091	0.989480241899122	0.741159006179146	-0.299540093468027
Sephs2	308993	1	181893146	0.868050748325399	0.0148256261529556	-4.21139809870322	0.860439957610341	0.034193039734055	-3.37573317217398	0.859460935630251	0.00716622431308356	-4.9383763581774
Itgal	308995	1	181918183	0.935222163405558	0.00943728639182508	-4.66308679864195	0.987871660439258	0.695024543728989	-0.363808119322925	1.00322086301168	0.897413018927093	-0.108239078160715
Zfp689	286996	1	182067178	0.913181274745568	0.00271010788636941	-5.91076683441453	0.988167139884586	0.748268434828076	-0.289993495295119	0.978167126007857	0.454136701665512	-0.789357021273684
Tmem265	102554586	1	182172704	0.891302630136548	0.00125047004364308	-6.68423576343687	0.991071650224563	0.838467574182399	-0.176179369686184	1.02315708879576	0.509127285323528	-0.67505722429586
Phkg2	140671	1	182184585	0.844057873015031	0.00681832967955566	-4.98814075214451	0.932976169507606	0.381591363062106	-0.963404973149195	0.859412876083156	0.0109802644068265	-4.51165576242325
Ccdc189	691909	1	182197176	0.884468103311069	0.318694283191953	-1.14352299561759	1.15516001859877	0.35374018041723	-1.03919258894783	0.888306169852697	0.320478282806531	-1.13794076527129
Rnf40	266712	1	182202615	0.826636320181568	0.0319632222888598	-3.44316934061125	1.11727032763044	0.314313417354042	-1.15736464644919	0.945530593851204	0.509364371941614	-0.674591660104584
Zfp629	308998	1	182221016	0.902511666275019	0.0281154730296922	-3.57143521256385	0.969258530625286	0.591410146886169	-0.52524551431127	1.00490214331293	0.911237507386422	-0.0929517050685541
Mir762	104797225	1	182323863	0.863710207026053	0.00500352045198428	-5.29761352390654	0.944431865655332	0.370812272930761	-0.992059347319408	1.00236863248568	0.960568010286067	-0.0402304921109822
Bcl7c	293514	1	182320332	0.939249169600837	0.607388138104605	-0.498587255529563	0.924199160607986	0.607668185008168	-0.49812629433263	0.927825418348377	0.528342446870949	-0.638010631889628
Ctf1	29201	1	182328125	0.928356011771946	0.504537508384992	-0.68411309431091	0.944771261898561	0.682698503025282	-0.381701947287299	0.958871728134529	0.691276526003107	-0.369215352917142
Ctf2	293515	1	182334061	1.29205290790832	0.0303010530109468	-3.49657281423415	1.11947019303353	0.458845632252172	-0.779041438663647	0.865174287338114	0.223290567113859	-1.49928136413685
Fbxl19	308999	1	182360830	0.972369361509927	0.360100842613473	-1.02137116838705	1.04887628346253	0.206421115305794	-1.57783694776916	1.06302255370643	0.0385128999661108	-3.256762029755
Orai3	309000	1	182381196	0.982903496067516	0.718489984264375	-0.330603513345359	1.0678177893711	0.268061742921096	-1.31653794097167	1.1280822732744	0.00713377227518532	-4.94291511361109
Hsd3b7	246211	1	182412172	0.967016494012363	0.388800392018446	-0.944689198118465	1.05850161627421	0.227064215416908	-1.48252241420665	1.06960665897819	0.064848793225515	-2.7356969770973
Stx1b	24923	1	182417998	1.26167793186608	0.00159547140593136	-6.44058603410425	1.02776053667743	0.773181329367793	-0.257241679161712	0.790698358895994	0.000851660011945057	-7.06832315778825
Stx4	81803	1	182451600	0.950344221369464	0.217836168799805	-1.52401201799216	1.05124895999934	0.325527185540207	-1.1223093014963	0.968730351051334	0.414002427993105	-0.881883440456375
Zfp668	309002	1	182474633	0.899885677542999	0.0129018799280289	-4.35038224737726	1.04015491242067	0.43663714355111	-0.828652763929019	0.994315843610284	0.88650709359346	-0.120466151702415
Prss53	499270	1	182495492	0.874771777466565	0.136966351305363	-1.98801999423107	0.980818968464083	0.862057453866025	-0.148433358722843	1.06080479951164	0.488277346573654	-0.716871701426373
Vkorc1	309004	1	182502491	0.818861191909615	0.0211474796590432	-3.85623454564763	0.959192358584773	0.69548092753869	-0.363151690656488	1.06964876156256	0.401061572176059	-0.913640316888924
Bckdk	29603	1	182515335	0.984642465829534	0.811889831576707	-0.208390623423342	0.995734829559565	0.957407602083601	-0.0435260617130755	0.988691037473327	0.854451519832521	-0.157295513164696
Kat8	310194	1	182524355	0.991064126011309	0.867574432314835	-0.142053969902522	1.10835501449803	0.124713154247855	-2.08173894470752	0.997057900945516	0.953040951176001	-0.0480974054473746
Prss8	192107	1	182536229	0.895178602629401	0.163824694042536	-1.80895836164546	1.11085252981977	0.286990125769847	-1.24830746879749	1.06810974442073	0.374249620912055	-0.982832268609952
Prss36	497040	1	182543085	0.908804783419098	0.22892030444715	-1.47438135151398	1.13324758212999	0.207164447350758	-1.57424236946439	1.04729673330983	0.540855272587097	-0.614603554248361
Fus	317385	1	182576545	1.02637699277947	0.498036658702208	-0.697081592814879	1.05869797454095	0.234683300487499	-1.44951833124504	0.970192401024874	0.423291307184916	-0.859694667491976
Pycard	282817	1	182601740	1.06995151044297	0.384821599257921	-0.954975430638226	1.0311097764933	0.753370874558988	-0.28319764314018	0.827173776406982	0.0110221856790775	-4.5078451574393
Trim72	365377	1	182613753	1.01567499579863	0.853043993425041	-0.158944157878968	1.11316404562677	0.292532605998836	-1.22917914502264	0.862581437560271	0.0451151060673675	-3.09853814249405
Itgam	25021	1	182659176	0.903181997681838	0.0854859886740283	-2.45940279162599	1.05816914558369	0.426885988901147	-0.851238306321017	1.04072767010185	0.458678915214619	-0.779404844830486
Itgad	64350	1	182759785	0.961685965137195	0.622989452173644	-0.473225691038421	1.08561072709999	0.386311141835192	-0.951112167284231	1.02285071626516	0.752714003315704	-0.284069933001905
Cox6a2	25278	1	182788528	1.2790497430555	0.0152770956672669	-4.18140058744189	1.08867573907985	0.503675825318483	-0.685822421588201	0.751127810520376	0.00485683153619379	-5.32736900096501
Armc5	361653	1	182820141	1.00486216262214	0.871992211935539	-0.136974786379625	1.04895005968322	0.196551214689581	-1.62683224707953	0.965329681779373	0.225028106805472	-1.49152996544403
Tgfb1i1	84574	1	182828668	1.10636492214221	0.0846803297789486	-2.4688719383094	1.03508044913356	0.636099106985319	-0.452400899188761	0.96487953367884	0.53512581563007	-0.625253390332121
Slc5a2	64522	1	182847185	1.2397090392471	0.112344656388391	-2.18618384366802	1.05589838767795	0.755340883361775	-0.280586130487659	0.962163545685327	0.782768120485302	-0.244918769269952
Rusf1	361654	1	182852273	1.27991218402285	0.00968201322982919	-4.63748542103	1.11131573547858	0.40052218529433	-0.914986120014579	0.981463292296667	0.853022208883275	-0.158969695623913
Ahsp	293522	1	182884534	1.01214648347397	0.819166807065456	-0.199467544236725	1.07974013046196	0.23091050845956	-1.46572505278868	1.01786035006066	0.725619938703561	-0.320728901639838
Rgs10	54290	1	182946334	1.02512691044359	0.547558625774032	-0.602285743984704	1.067811086446	0.196308192975017	-1.62806944156092	0.988312897116077	0.770739833705547	-0.260404402435145
Tial1	361655	1	183010806	0.914124800037134	0.000806763112741414	-7.12248047337884	0.995477075832188	0.888527080185569	-0.118190153308765	1.03096247677	0.235425554664548	-1.44636053157499
Bag3	293524	1	183103038	1.00654233909239	0.837245722832384	-0.177637675911635	1.0771380243671	0.0681844553574929	-2.68553866742159	1.02520021778364	0.430430883322884	-0.842968517776472
Inpp5f	309008	1	183190480	0.946246668217001	0.0125591487951026	-4.3773058913292	1.03557541572443	0.208132823466588	-1.56957882872407	1.04453698773693	0.0478224516447519	-3.04026005007809
Mcmbp	309009	1	183271978	1.00022327558952	0.997270735719944	-0.00273299551237027	1.08069742844906	0.344556691836758	-1.06549663940625	0.959781886511867	0.521661595313581	-0.650736186166862
Sec23ip	309010	1	183320975	0.982783676390843	0.75424866347361	-0.282033172938425	1.04928476385374	0.481764575075646	-0.730299717707028	0.969996468891463	0.568717771551227	-0.564370975726958
Plpp4	309014	1	183830409	1.02223819586958	0.502017222499852	-0.689120852110276	0.886308182087646	0.00591816924743652	-5.12972812665731	1.07780186289096	0.0327841941964494	-3.41780876399016
Fgfr2	25022	1	184745418	1.03524100192083	0.208760970540015	-1.56656536314695	0.938092149784325	0.0836543086557019	-2.4810623447383	1.06389484717779	0.0392608386504985	-3.2375277289127
Ate1	293526	1	184964097	1.03676391824387	0.0618490889803078	-2.78305790975401	0.96994978778727	0.230862951525891	-1.4659310279603	0.994930818922492	0.80345391408272	-0.218835451911593
Nsmce4a	293528	1	185102075	1.04428176750342	0.464630913634306	-0.766511922688267	0.989600672964339	0.890153198403543	-0.116361698031454	0.933387964538244	0.243871253584936	-1.41111484218685
Tacc2	309025	1	185139385	1.01634418608792	0.270564967667401	-1.3072430333137	0.998459980558868	0.936037244986811	-0.0661000116436359	0.988080384471191	0.439204673522503	-0.822789747854126
Btbd16	361658	1	185335729	0.900677996433672	0.017609285823627	-4.03932891245671	1.06715760945596	0.230643845993933	-1.46688055047914	1.02529626187074	0.558216985088973	-0.583007530021506
Plekha1	361659	1	185428048	0.835623268772849	1.25757425297663e-05	-11.283740795629	1.02149702824491	0.678576654833582	-0.387757829178407	1.04445571621829	0.270066949213859	-1.30908539066944
Htra1	65164	1	185497815	0.936815140406668	0.143700476941669	-1.94002416689314	1.02653852821755	0.645029714330495	-0.438458894518046	1.05466579294424	0.22586443004016	-1.48782032678103
Dmbt1	170568	1	185617469	0.867700365202204	0.000916353917279138	-6.99510789533733	0.981051852653025	0.728535245180376	-0.316719274036219	1.05624438092456	0.191096627575563	-1.65497607532458
Cuzd1	117179	1	186089422	0.89800012773379	0.0829839844214977	-2.48910764858162	0.985409376850982	0.85523966073622	-0.156373544368827	0.924662371918906	0.185354638992553	-1.68548432141398
Fam24a	499278	1	186120728	0.908314087293484	0.314314195502706	-1.15736217074291	0.922828455979012	0.497764185478355	-0.697628837240802	0.865996338024101	0.0993715227723629	-2.30888969758977
RGD1305014	309029	1	186132838	0.864738445980903	0.0258097692607791	-3.65700220520715	0.889816524783108	0.156056037487304	-1.85754012157254	0.868479386792535	0.0274194584898328	-3.59650235377263
Pstk	361661	1	186157730	0.914115795364331	0.207828504784879	-1.57104203559132	0.812492325800879	0.0191568966649521	-3.95509248902804	0.877661625930488	0.0567611731312953	-2.86890275862877
Ikzf5	309031	1	186170788	0.806805729931961	0.0210296353632367	-3.86182262830341	0.861526513122162	0.19712020481445	-1.62394155960318	1.03513278379642	0.696951327381526	-0.361039702250302
Acadsb	25618	1	186189037	0.785642784912459	0.000569216442707092	-7.47124980476755	0.921870058980287	0.346580369900372	-1.05964053948348	1.04913486704125	0.46166389595655	-0.772918150584977
Hmx3	293537	1	186313237	0.88929380451092	0.127947457916724	-2.05613558436016	0.940133294245181	0.534965300262508	-0.625553393512003	0.955392634332775	0.545710741848424	-0.605666220452951
Hmx2	293538	1	186319110	0.938820216454929	0.663692418342744	-0.409936462215161	1.26884269184658	0.20278787003934	-1.59559482148324	0.92870410473604	0.61292425484401	-0.489513915372336
Bub3	361662	1	186330358	0.811219577804413	4.51483993430488e-08	-16.9133110096931	1.00000035295088	0.999993981277219	-6.01874089356524e-06	1.03217482354248	0.376183742782657	-0.977677577342814
Gpr26	192153	1	186767062	0.91117461565614	0.149290783761388	-1.90185930600485	1.0032313557031	0.969665130914182	-0.0308044929505423	1.02390320781842	0.718476106710984	-0.330622828419638
Cpxm2	293566	1	186836797	1.03361457777859	0.431614305473606	-0.840222900935201	1.01419367186214	0.800574609957136	-0.22242554669481	1.03137364735845	0.472262265134444	-0.750220801239642
Chst15	286974	1	187031308	1.05428880968489	0.0560625792448464	-2.88128672565516	0.921911276810972	0.0264557354925355	-3.63228230136686	1.00103356377828	0.970723090069685	-0.0297140315172097
Oat	64313	1	187347862	0.971458539753772	0.120525914155686	-2.11589049393858	1.01161717572967	0.63338654437925	-0.456674388584062	1.00764234116946	0.668023099076526	-0.40343252658747
Nkx1-2	293568	1	187388711	1.19672566118886	0.0935234400389937	-2.36954317850218	1.19272307020969	0.214912604292486	-1.53752382515746	0.78477411002936	0.0293149904969028	-3.52965627273784
Lhpp	361663	1	187403451	1.0208562423018	0.509492441875947	-0.674340260823997	1.09801990301934	0.0214481287067847	-3.84211787719066	0.955801184308521	0.143084336207424	-1.94432105887621
Fam53b	309060	1	187500066	1.03045688954058	0.175194807427056	-1.74185673889249	0.964521520276243	0.22524111965748	-1.49058380765496	0.987156945208327	0.573377913660461	-0.556210244481094
Eef1akmt2	361664	1	187616837	0.9709169151682	0.430358491652394	-0.843136716113407	0.825804757922893	9.41138753879939e-05	-9.27100506859817	0.970796744314724	0.407480446876444	-0.897762330577736
Abraxas2	293570	1	187647078	0.940866790344212	0.038511752925608	-3.25679181347903	0.936237730108366	0.0752196215141359	-2.58734315767109	1.03721092405198	0.185290105331566	-1.68583254521927
Ctbp2	81717	1	187782640	1.03292361736565	0.186905668369753	-1.67715123662443	0.922633718061739	0.0100521681453405	-4.59996693188991	0.988192716275032	0.621451760068164	-0.475696989598692
Tex36	499279	1	188390062	0.972327091916083	0.359525079957098	-1.02297134081323	0.907176930037184	0.0122312963379737	-4.40375733833662	1.0104491103032	0.72218754289988	-0.325470419110749
Edrf1	309069	1	188441634	0.943651958206934	0.0953093073873432	-2.35062780900536	0.947621993534038	0.216863112497608	-1.52848894247443	1.00018146050411	0.995636429966408	-0.00437311819147213
Mmp21	293573	1	188480186	1.21435305304919	0.0237899265103859	-3.73849304376889	1.15830909848865	0.169743520551463	-1.77346668380814	1.07593991260317	0.381256859488422	-0.964281959121593
Uros	309070	1	188491708	1.15379532326332	0.246432154532288	-1.40066855854667	1.05156260647792	0.735300631276373	-0.30747584125133	0.923027273317648	0.483133259755646	-0.727462763267793
Bccip	361666	1	188512544	1.15097942062507	0.267662385934646	-1.31802884660355	1.00291661424638	0.984861653104943	-0.015254101375158	0.897157620392462	0.355032767541964	-1.03554519083127
Dhx32	361667	1	188524512	0.869111284792513	0.0573444598662286	-2.85867904223122	1.14171233790209	0.144293900605528	-1.93590308294163	0.876771286564371	0.0623097272149776	-2.77563773030467
Fank1	309071	1	188577575	0.886281852518836	0.023728541694122	-3.74107666452643	1.0962207110377	0.165530717592945	-1.79859849659625	0.990548071980534	0.852907110309651	-0.159104635064257
LOC100302465	100302465	1	189059744	0.893470846822609	0.000763657426526423	-7.1773912639556	0.970222311916502	0.474387710493339	-0.745730337002342	1.10102989939242	0.00228944809881881	-6.07944449534495
Dock1	309081	1	189467143	1.01514820507388	0.631554456628885	-0.459571107134553	1.1029449251313	0.018814978618723	-3.97310199133265	1.03822540272347	0.243625742832121	-1.41212207207904
Insyn2a	100233213	1	189697859	1.10249605618203	0.216365001835325	-1.5307884741313	1.07694148208845	0.477938681438417	-0.738272836229046	0.974009247939536	0.74962493956605	-0.288182278112375
Nps	100360071	1	190077040	0.882308327060639	0.00808003930758594	-4.81835854166073	0.956948631579974	0.48978080955493	-0.713797315397149	0.963824404032187	0.459869757447028	-0.77681196557428
Clrn3	309082	1	190319025	0.92894545055379	0.0372289873865478	-3.29066759032457	1.05132742641821	0.263527706845564	-1.33359676720949	1.01803076727252	0.581669635252157	-0.541852629441372
Ptpre	114767	1	190449774	0.936800154041673	0.0852231004311545	-2.46248275007539	1.07544756305848	0.127537920238738	-2.05934154496516	1.01501678290106	0.667136845106379	-0.40476008903296
Mki67	291234	1	190496319	0.911212031968552	3.7131343684674e-05	-10.2010491017774	1.02856136678819	0.331631919688166	-1.10372960073916	1.05049054017666	0.0212800188290902	-3.84998672968342
Mgmt	25332	1	191711096	1.01036059492344	0.613937483214311	-0.487862174888088	1.00009640215282	0.997209120460853	-0.00279478130471056	1.04136706305659	0.0571130874204824	-2.86272198682312
Ebf3	361668	1	191996730	0.950564869411444	0.282920433491293	-1.26258957461104	1.03602862935134	0.557787680522812	-0.583776889864821	1.13147545371739	0.00869371930823018	-4.74515443262454
Glrx3	58815	1	192241781	0.854079581692833	6.51651134715254e-11	-23.4540968596518	1.01101854723396	0.716241509124954	-0.333737865648301	1.08863199376265	0.000271787906741319	-8.21048855046255
Tcerg1l	361669	1	193012937	0.919188026022575	0.174863544864677	-1.74374935284723	1.05140241920433	0.51514431143039	-0.663308201201985	1.09797291496836	0.123175271306132	-2.09414696794741
Mapk1ip1	499280	1	193655321	0.909535802244877	0.114899057185153	-2.1637012996863	1.0241268804019	0.751264317141066	-0.285997735555827	1.09094459040894	0.146030624780962	-1.92393892049639
Ppp2r2d	246255	1	193665963	1.0164107935435	0.766897399583058	-0.26540225503327	1.18481184820401	0.0148276058869157	-4.21126457302478	1.1578756157195	0.00696957847262399	-4.9662005334239
Bnip3	84480	1	193708164	0.942560662451618	0.139449535236381	-1.9700524977476	1.09263825205557	0.06886732361074	-2.67557347164806	1.15754403146419	0.000113199354126113	-9.08636009781118
Jakmip3	365380	1	193811513	0.916054110040374	0.138571781269185	-1.97636681130172	1.06920699729147	0.364314328948906	-1.00973824291405	1.12455353819391	0.039945759921307	-3.22023274703815
Dpysl4	25417	1	193883106	0.975619408347552	0.839709431345982	-0.174699362051501	0.975726451817617	0.875352605934105	-0.133128495588029	0.976518391744621	0.842518945858223	-0.171359129342918
Stk32c	365381	1	193900718	0.876886519005325	0.0321110347749201	-3.43855554546037	0.826264441258091	0.0155950003497115	-4.16080490649778	0.946445668863304	0.36710447178029	-1.00210880718527
Lrrc27	499281	1	194006501	1.02018608456568	0.691529059550452	-0.368850104826174	0.921280148440659	0.199505166608307	-1.61191514520156	0.935205559803996	0.179399874054962	-1.71813803139246
Pwwp2b	361671	1	194041341	1.02795110775183	0.385648116809303	-0.952829939774163	0.96582231036089	0.386934813990422	-0.949499039441084	1.02812288820302	0.378319704279459	-0.972015662314566
Inpp5a	365382	1	194190393	0.987046383103617	0.403680474876653	-0.907131617721045	0.961340814356843	0.0543293972997612	-2.91268981180324	1.0229855272251	0.165062286228571	-1.80143238401947
Nkx6-2	309095	1	194381975	0.8917104709757	0.00531383257035625	-5.23744193941294	0.979282782006827	0.694847338656516	-0.36406311415472	1.05569825473555	0.194884743264273	-1.63534695534654
Utf1	681901	1	194740339	0.865722436484542	0.000379395290591485	-7.87693191331983	0.981821129696884	0.726650541084257	-0.319309603281793	1.04661561917421	0.24927162155591	-1.38921212743942
Mir202	100314122	1	194754730	0.846862702025443	0.0394622359791585	-3.23241111554401	0.961555209768944	0.700160629543088	-0.356445499487283	0.908603391343963	0.210280838814035	-1.55931131400501
Tubgcp2	309098	1	194792141	0.739214703139147	3.50481407704726e-06	-12.5613730839496	0.948396355760913	0.515231556287216	-0.663138855510247	0.986310388591086	0.821392211530928	-0.196754559448962
Zfp511	293586	1	194817697	0.724118750964856	0.0160111703116017	-4.13446865585674	0.836123531825094	0.289598779732878	-1.23925883210902	0.862365639909449	0.256013992216638	-1.36252317889998
Msx3	114504	1	194839041	0.937914989802637	0.492462950979811	-0.708336047636575	1.20130011676515	0.109928834238321	-2.20792208402941	1.07729571384879	0.392779696179056	-0.934506393809652
Caly	192349	1	194862671	1.03483734114473	0.718252790630035	-0.330933695811754	1.11062167269677	0.369725085386981	-0.994995561982056	1.14836632282829	0.120608771644388	-2.11520326396428
Prap1	60574	1	194883078	1.09259968496066	0.379890066724221	-0.967873366210627	1.03609484566589	0.773369716262966	-0.256998057204795	1.04267504526864	0.660427945202581	-0.414867252261211
Fuom	293587	1	194888535	0.938923019131715	0.484182877545694	-0.725292597462604	1.01692448130095	0.878598244182088	-0.129427545869398	1.07997462424016	0.365714715978522	-1.00590171406076
Echs1	140547	1	194895036	0.696959951144484	0.00213412686454169	-6.14969767869356	0.839893338584518	0.23771808557897	-1.43666982177637	0.995568777266557	0.96944538454659	-0.031031139515327
Paox	293589	1	194903267	0.750441631976382	1.11118511465058e-07	-16.0126685343329	0.936282172808217	0.325319425763097	-1.12294773082991	1.07707297946521	0.138597781956896	-1.97617919555138
Sprn	541462	1	194946879	0.761417848140434	0.0030638014243484	-5.78809883848978	0.733618719517972	0.0070189958288836	-4.95913511549481	0.957693811158641	0.626791326584052	-0.467141606209203
Olr286	365384	1	194957151	0.944936583271865	0.652853528587164	-0.426402480245454	0.858977440257099	0.328097733231535	-1.11444374781208	0.833693481903608	0.129483948782914	-2.04419835314697
Olr287	287001	1	194976929	0.930485823289625	0.413320594521646	-0.883531729231797	0.970259428072867	0.782459076579051	-0.245313656236965	1.08307959681134	0.327577175112209	-1.11603160247016
Olr288	293590	1	195003659	0.88725431824703	0.172261495335732	-1.75874163496837	1.01440706468907	0.894222047766534	-0.111801159070951	1.12763707666952	0.136148324493704	-1.99401036626417
Scart1	293591	1	195020750	0.867440329248174	0.0808788516932007	-2.51480290203143	0.966454345072002	0.736573866698235	-0.305745753881515	1.02663987704841	0.727586058620452	-0.31802299329627
Olr289	405041	1	195160617	0.768209976966769	1.16359971219729e-05	-11.3614070646695	0.975798038823142	0.752007219201389	-0.28500935507653	1.0612568694706	0.311251665460948	-1.16715348033899
Olr292	293594	1	195209804	0.768787665911788	0.000115395260156573	-9.06714727790041	0.982753917119887	0.842939460398057	-0.170860138033493	1.08973841392391	0.18724068594191	-1.67536039912016
Olr295	293595	1	195235583	0.757767355872987	3.51246847164641e-05	-10.2566064063944	0.947470332839877	0.530431948267185	-0.634063607634933	1.10280316100838	0.129602375178908	-2.04328416823416
Olr297	293596	1	195264681	0.802956074488095	0.00108433977693629	-6.82678397772084	0.882527899919021	0.135802684439086	-1.99655229646024	0.98522317919133	0.812333427246037	-0.207844398416467
Olr298	293597	1	195315038	0.745712112648772	3.17596685291863e-06	-12.6598984513723	0.794519729424767	0.00395531360304723	-5.53269538810015	0.960737282769041	0.495641782759206	-0.70190182535708
Olr299	293598	1	195334233	0.807570443233785	0.00281950592244907	-5.87119361418756	0.830339258608943	0.0368785828882164	-3.3001243059719	0.981776973922215	0.777795432592982	-0.251291729490406
Olr300	293599	1	195362981	0.86488555671774	0.0463785867334004	-3.07091741908516	0.902754882294313	0.249981172355013	-1.38636967453582	1.11826147036578	0.088426170597638	-2.42558730566736
Olr302	293600	1	195393485	0.848853878828922	0.0206077882331518	-3.88208620506642	0.85559142285362	0.0772106869469752	-2.56121739957659	1.06391814778478	0.347113503583764	-1.05810345285568
Olr303	293601	1	195417480	0.799158090951959	0.000697653833241273	-7.26778751913635	0.871403652999717	0.100942728955067	-2.29320196301773	1.05196720540868	0.418082011995461	-0.872077664756189
Olr304	405925	1	195454589	0.809220315686268	0.00353601836679247	-5.64475393999159	0.808303281022377	0.0188239822871684	-3.97262356852817	1.03179021155057	0.650193058491066	-0.430485947128924
Olr305	293603	1	195492445	0.827608084736507	0.0167737913031315	-4.08793765218496	0.835370204422874	0.0664751910526896	-2.71092646780394	1.1320335914657	0.10558747273911	-2.24821554411149
Olr306	405040	1	195517786	0.798280020733288	0.00120783777134055	-6.71892348373582	0.810916694284886	0.013109530765188	-4.33441577397614	1.08144188672515	0.214286384116249	-1.54044191507621
Olr307	293605	1	195581371	0.783105502417956	1.96800656543782e-05	-10.8359043302493	0.800182181666096	0.00191245633596006	-6.25936682339477	1.08164688634073	0.142642863324456	-1.94741123184538
Olr308	405304	1	195610776	0.808687450996825	0.00124627926139778	-6.68759275740697	0.844804917047112	0.0413620709958727	-3.18539097760149	0.990283502319537	0.872527813202288	-0.13636074781789
Olr309	293607	1	195639216	0.870384420782867	0.0511552092939207	-2.97289094829179	0.932423158479304	0.428529018913281	-0.847396821152669	1.05762338142606	0.376706702746047	-0.976288371116061
Olr310	405039	1	195652234	0.943651304740275	0.413239712427511	-0.883727436898166	0.958394180764756	0.628520911101871	-0.464385980062403	0.977473123546905	0.726232150858507	-0.319885548249182
Olr311	365385	1	195702019	0.955737197074922	0.593459040517772	-0.521787080763367	0.878257722106847	0.210839671583275	-1.55665728465488	1.15698016685463	0.0748350094573569	-2.59246946262492
Olr312	405038	1	195730853	0.940722682529528	0.479854712588442	-0.734271903005087	0.861106735020539	0.154577559031215	-1.86705930840225	1.08328750934626	0.326082813280042	-1.12060390140881
Olr313	405926	1	195754003	1.02449663039135	0.814150258355702	-0.205610337440137	0.909994417943512	0.456029823861471	-0.785197068401467	0.960023286055878	0.676886518773342	-0.390251643793335
Olr315	293609	1	195779448	0.923169844982161	0.281912070383992	-1.26616006381495	0.732271940142405	0.000590322937342803	-7.43484081937818	1.09674800806292	0.198514396923213	-1.61689365290455
Cyp2e1	25086	1	195840343	0.927404588336301	0.139747496637103	-1.96791808025869	0.797230472392927	0.000355259445951198	-7.94266220175239	1.12540747981668	0.0175703752117169	-4.04154102176261
Syce1	502372	1	195852171	1.04169580799525	0.575267412343438	-0.552920281348862	0.925617037181597	0.397159961403344	-0.923416153998378	1.14476536808834	0.0561656656654557	-2.87944963999666
RGD1309350	293613	1	195905763	0.929042553548641	0.16280606166866	-1.81519559226988	0.990113108592439	0.881250315439154	-0.126413566910583	1.15501325948899	0.00464387323633333	-5.37220651174356
Scgb1c1	309100	1	195923803	0.960211548347178	0.589035617354576	-0.529268626268219	1.06926211626581	0.469075356888585	-0.756991847774185	1.08463253397994	0.247940305884931	-1.39456726386744
Odf3	365387	1	195926041	0.958037872199149	0.745437671229372	-0.293783754940085	1.15359097759982	0.390313533331478	-0.940804931219203	0.910741582906715	0.458492505927157	-0.77981133218003
Ric8a	293614	1	195935162	0.772135142846035	0.0178784716349274	-4.02415799192122	0.989133619520417	0.936758370841839	-0.0653299053014671	1.02034046931924	0.848909494012727	-0.163802701400734
Bet1l	54400	1	195931413	0.779232396200263	0.0227566305222546	-3.78289872452125	1.01566548167737	0.910389397718571	-0.0938828614175898	1.02237740013307	0.834713977035945	-0.180666155284278
Sirt3	293615	1	195942071	0.982891042909364	0.831716997280285	-0.184263043523869	0.91227999861557	0.362418073796704	-1.01495683354944	0.918502811527977	0.274415290178341	-1.29311266245856
Psmd13	365388	1	195964617	1.03436970877462	0.702120380369241	-0.353650407650219	0.879762987230469	0.243161242548785	-1.4140305061098	0.884379222286975	0.140412954327169	-1.96316752435926
Cox8b	25250	1	195977183	1.01971326216979	0.686014979164617	-0.376855815977709	0.94753252916068	0.37572677397994	-0.978893064688157	1.01282052942782	0.787053311254398	-0.239459293018569
Nlrp6	171390	1	196004953	0.971869761306353	0.552689780967407	-0.592958409607487	0.988859422220533	0.851136701054497	-0.161182527522591	1.05829329029537	0.221607862785462	-1.50684584285462
Ifitm2	114709	1	196051539	0.996978863923311	0.953081410112921	-0.0480549538841936	0.872484319079932	0.0333501114372137	-3.4006941651804	0.902995891210531	0.0414070637817424	-3.18430378995787
Ifitm1	293618	1	196067244	1.04112103221188	0.319842685050476	-1.13992601328506	0.967097513818079	0.507036948415242	-0.679171401487659	0.949082198622276	0.184614755281519	-1.68948402900522
Ifitm3	361673	1	196111026	1.04170031868481	0.27305087451076	-1.29809714763957	0.98888912078786	0.810736853491048	-0.209811749170029	0.998304547753268	0.963345142271437	-0.0373435282056461
B4galnt4	309105	1	196171394	1.00115264044497	0.976507497185214	-0.0237728510858499	0.949895877790106	0.29195683202153	-1.23114932318531	0.981478745419978	0.625303913461861	-0.469517485893589
Pkp3	293619	1	196187835	1.02272302744412	0.82180770584991	-0.196248845782058	0.762239056024454	0.0264562734536732	-3.63226196718758	0.864385375356421	0.124022458602315	-2.08729261201634
Sigirr	309106	1	196199462	0.896567273205646	0.00481484169907541	-5.33605211089235	0.904446141612192	0.0386913191812722	-3.25214001466922	1.03577410305978	0.350678392023727	-1.04788573758159
Ptdss2	293620	1	196241439	0.978672532234157	0.552092175507621	-0.594040262030164	0.941415124314375	0.183080759707362	-1.69782791361298	1.02940850579646	0.41494877562783	-0.879600198591918
Rnh1	100360501	1	196269297	0.996328274390874	0.92586746828721	-0.0770241773789923	1.00995421902405	0.843598978214779	-0.170078041598286	0.979193468882515	0.589059433689642	-0.529228194326759
Lrrc56	365389	1	196300815	0.918077704290595	0.303957870069466	-1.19086617247755	0.868059236342337	0.162662614207685	-1.8160770747651	1.08966525396405	0.259560090937579	-1.34876703887641
Hras	293621	1	196296390	0.999022364005961	0.993176926349972	-0.0068464572430621	0.852743982173214	0.257257037268823	-1.35767954888384	1.07073629122383	0.524878295027544	-0.644588862259844
Lmntd2	309108	1	196315112	1.11977727037533	0.171435288497925	-1.76354941012442	1.10215701989224	0.318480166749802	-1.14419507671008	1.04195718721403	0.576159901529427	-0.551370049989968
Rassf7	293623	1	196321849	1.16829596957705	0.093694143912979	-2.36771958995149	1.14693215949108	0.206421002238751	-1.57783749551871	1.08036014978474	0.351747568332678	-1.04484149606717
Mir3574	100526589	1	196326337	0.929452356932932	0.260243663925306	-1.34613691789177	1.19805779053878	0.0184627453632926	-3.99200034139344	1.02263483947914	0.711443049762696	-0.34045990715377
Mir210	100314053	1	196326343	1.13270153892482	0.328538084239835	-1.11310251401826	1.45214256655196	0.0214853517352831	-3.84038389068681	0.980207510486582	0.873317361109271	-0.135456259868525
Phrf1	245925	1	196334035	1.06821555538598	0.200163821297375	-1.60861914123187	1.15778500988894	0.0258162395562418	-3.65675154490453	1.13312822330439	0.0144332001652389	-4.23822415911123
Irf7	293624	1	196367380	0.907214358760917	0.229570533968635	-1.47154495914608	1.0310718501474	0.759850486816724	-0.274633592927958	1.00985586401224	0.898529104634945	-0.106996180812425
Cdhr5	171554	1	196373110	0.95743381633558	0.704498663428159	-0.350268844837311	1.07860535829316	0.590695071856978	-0.526455347590193	0.947037484844214	0.620325371501562	-0.477511145854098
Drd4	25432	1	196396366	1.1371005307896	0.242060337331785	-1.41856825608517	1.18143041377833	0.240417521332386	-1.42537819489885	0.879598021762147	0.257735520440563	-1.35582133442128
Deaf1	83632	1	196401857	0.922433299906743	0.294494677195427	-1.22249435009313	1.18340306970112	0.0718859326327573	-2.63267468523671	1.07513355123463	0.315348341985156	-1.1540774035836
Tmem80	309109	1	196435375	0.907820607148735	0.315396285198073	-1.15392538258828	1.18383527860844	0.153050722315278	-1.87698589412927	1.05965306279461	0.528133393432013	-0.63840638810797
Eps8l2	361674	1	196449988	0.955875518614456	0.466020357663129	-0.763525959838315	1.05036289380415	0.522741183349617	-0.64866880671784	0.90670684320517	0.0882711551727727	-2.42734189322502
Taldo1	83688	1	196493634	0.926742858665709	0.0891699224435593	-2.41721148859507	1.03314156722179	0.562707207119921	-0.574995844521282	0.994715734482459	0.901464201134027	-0.103734947461099
Gatd1	309110	1	196507127	0.942882469715537	0.138856447641708	-1.97431463028506	1.03887409245301	0.445976399043903	-0.807489245304146	1.03202372075277	0.395527015022318	-0.927536188108901
Cend1	361675	1	196525154	1.19033890945773	0.0476332045615813	-3.04422518611385	0.959060753579958	0.696777061159603	-0.361289774250361	0.867836484482609	0.0828494690795751	-2.49072994334283
Slc25a22	309111	1	196528471	1.09967411279397	0.147484171137583	-1.91403442328233	0.925180958661289	0.312891151964773	-1.16189990622462	0.957669146136059	0.45673389662758	-0.783654340771202
Pidd1	293625	1	196536834	1.01388179878838	0.846809089060585	-0.166280006358405	0.95466217070243	0.583890701512514	-0.538041468613908	0.984142036509082	0.80541688682571	-0.216395263779733
Rplp2	140662	1	196546365	1.1627778915746	0.19800252282805	-1.61947550681297	0.966035439484243	0.810635709507106	-0.209936512578984	0.946244334229347	0.623840744153632	-0.471860160888803
Pnpla2	361676	1	196552723	1.09836259565246	0.326854165495493	-1.11824118464024	1.08041356651366	0.524896893135563	-0.644553429705844	0.888661739292145	0.216887308755137	-1.52837737482461
Cracr2b	309112	1	196558588	0.950575224434115	0.358899299119896	-1.02471343368672	1.08506295915899	0.215627356902973	-1.53420356069174	0.933761796030308	0.189387713371833	-1.66395897165524
Cd151	64315	1	196564744	1.02316560982739	0.756018470038197	-0.279689471833586	1.1598441541701	0.102829557008214	-2.27468244775174	0.927625896072398	0.294693522383642	-1.22181936985453
Tspan4	293627	1	196572176	1.19639575023529	0.0213286318725339	-3.847704889553	1.21797309684671	0.0474619695677994	-3.04782652930338	1.03856750203508	0.631168430790506	-0.460182525291697
Polr2l	502374	1	196570051	1.20671565822776	0.0275530291546254	-3.59164279826132	1.19366388191821	0.105003616356834	-2.25376048792405	1.01062192857664	0.902996237738203	-0.102036891976707
Chid1	293628	1	196594505	1.00257088964931	0.927441417671506	-0.0753256480354763	1.10308033376623	0.00707512896455982	-4.95116960741263	0.964842999003943	0.195533787125259	-1.63202209031897
Ap2a2	81637	1	196652380	0.95210804082382	0.138615837608704	-1.97604893029341	1.09508117395492	0.0362622326379132	-3.31697850252524	0.950893952433164	0.125484538013288	-2.07557273108179
Tollip	361677	1	196961585	0.924479263183494	0.00307121554509648	-5.78568185271962	1.05123610839067	0.132909366598828	-2.01808783719995	1.08314938531008	0.0014657373047992	-6.52539688338945
Mob2	499288	1	197092972	0.930811436228274	0.0189188418990282	-3.96759692764261	1.04410227190525	0.269004508744903	-1.3130271383873	1.09371928803728	0.002096217007239	-6.16762098389454
Dusp8	361679	1	197169422	1.04092732518225	0.460103124848801	-0.77630463017066	1.19844350671766	0.00937465919703947	-4.66974506010221	1.13355950131056	0.0209825780095207	-3.86406280417692
LOC685544	685544	1	197446125	0.817705154618335	1.30607994240063e-06	-13.5484803173443	0.930733721821132	0.178777410104984	-1.72161376591923	1.12914557710828	0.00260955192142422	-5.94857675000106
Ctsd	171293	1	197527467	0.837705263322929	3.47268684081622e-05	-10.2679968649207	0.993099885285552	0.896926780816917	-0.108781046991978	1.108469202173	0.0113816169997186	-4.4757557690143
Syt8	60566	1	197591310	0.882953856825849	0.150452366214862	-1.89410874844676	0.946731461787788	0.611995866414187	-0.491029750717806	1.00924993433063	0.913091707933481	-0.0909189566260464
Tnni2	29389	1	197595012	1.13519754759884	0.256962236728384	-1.35882614368354	1.17896551895852	0.217269239252976	-1.52661796063121	1.07167380478334	0.491449347444229	-0.710396401787597
Lsp1	361680	1	197614687	0.936969355541783	0.482149017958724	-0.729502046823993	1.20867512029503	0.106238299099789	-2.24207060336157	1.41817686136442	8.06890334367305e-05	-9.42490788489997
Tnnt3	24838	1	197652535	1.06268462675872	0.562420555935762	-0.575505388769985	1.31197818667857	0.0413521522139399	-3.18563081016221	1.37360686685813	0.00207745627992976	-6.17661107601459
Mrpl23	64360	1	197687452	0.899419525248187	0.128380140647537	-2.05275956754266	0.988144450269603	0.892011188241973	-0.114276603608621	1.3337662254662	2.61800595270965e-05	-10.5505125237228
H19	309122	1	197730698	0.918089926540969	0.399309580360789	-0.918018272311256	1.05630690750933	0.672050946396489	-0.397421128242641	1.28566297193492	0.0143035326666263	-4.24724873260132
Mir675	100314133	1	197732275	0.851224576155968	0.0243258742366975	-3.71621471171221	1.00078417655321	0.99316211273863	-0.00686137273437626	1.10374707965941	0.143702381360082	-1.9400109142872
Igf2	24483	1	197814409	0.825362631542105	0.00443933904057401	-5.41724977835504	1.06678333260812	0.452183351100757	-0.793667537372979	1.07554981830563	0.247880807100708	-1.3948072648797
Mir483	100314198	1	197818396	1.01600491911734	0.881536300637982	-0.126089097461214	1.26524709469663	0.0777132389192796	-2.55472965106091	1.18333079132445	0.104964377690197	-2.2541342464797
Ins2	24506	1	197843277	0.812934958150401	8.73008326660312e-05	-9.34615055717988	0.921656098973187	0.229417328226285	-1.47221253997189	1.15978108745634	0.00383462261121293	-5.56368425546853
Th	25085	1	198071506	0.892882124840628	0.00280768099830185	-5.87539640386542	0.945676897572741	0.25603372537451	-1.36244610343531	1.08766853352782	0.0276964079988648	-3.58645254932863
Ascl2	24209	1	198148999	0.964927439608421	0.254576194063894	-1.36815510051454	1.02471072849861	0.53131397150772	-0.632402149037342	1.03650142944486	0.22254293293148	-1.50263523899423
Cd81	25621	1	198235861	0.981302910795888	0.514359887742999	-0.6648320878259	0.984204893664628	0.663482697824888	-0.410252502678921	0.975715820684163	0.386168377136284	-0.951481794431688
Tssc4	361682	1	198253111	1.0433196684163	0.469511298210456	-0.756062916277343	1.03657405756894	0.633846598354234	-0.455948312253383	0.962937249977847	0.518182842219855	-0.657427121746063
Trpm5	365391	1	198256020	1.14303128393489	0.0647676128774437	-2.73694960184021	1.01480096261708	0.873006878703755	-0.135811843787833	0.916803753337082	0.213451337697239	-1.54434639876928
Kcnq1	84020	1	198291766	0.991716913851412	0.801992432834609	-0.220656106528454	0.982407734221819	0.672872054096027	-0.396200080195642	1.02208636108281	0.497245312404548	-0.698671788332112
Cdkn1c	246060	1	198655394	0.912735554034736	0.113898346870163	-2.17244892250471	0.914189894438114	0.212197685330837	-1.55023696082199	1.09383045401594	0.101652148321558	-2.28619860463472
Slc22a18	309131	1	198671768	0.885965096821617	0.0063141591287743	-5.06496068663393	0.942240479330757	0.266729562476845	-1.32152000850458	1.11441642728348	0.0106190982822776	-4.54510117428001
Phlda2	293637	1	198696897	0.898258279631502	0.246417660854565	-1.40072737434522	0.798524652200138	0.0511333443572027	-2.97331846312645	1.01449783548328	0.87229658488966	-0.136625792614642
Nap1l4	361684	1	198709700	0.886632865654512	0.00252417983754361	-5.98183908583363	0.884622206622533	0.0136645717786879	-4.29294879718146	1.04773411316094	0.2120004251476	-1.55116699889893
Cars	293638	1	198753737	0.923796236544071	0.28323718681532	-1.26147061640676	0.821952413631242	0.0347951141375142	-3.35827830040577	0.994923765742586	0.944142083760402	-0.0574786117044469
Tnfrsf26	361685	1	198802996	0.82366006363397	0.000263261808878605	-8.2423615499179	0.888630653088469	0.0865764737425119	-2.44672716611244	1.1732931364754	0.00203900775623193	-6.1952919834579
Osbpl5	361686	1	198862071	0.983512701474476	0.69326445243839	-0.366343747334796	0.913397441474582	0.0916828922285626	-2.38941947951764	1.15663923887924	0.000298718584407406	-8.11600861704321
Mrgprg	309133	1	198948974	1.00243005915661	0.979934618284626	-0.0202694255792286	0.883477546836877	0.32743943778	-1.11645216381632	1.27209425443607	0.0143258362826837	-4.2456906388404
Mrgpre	404660	1	198966103	0.924940922200797	0.391312579091997	-0.938248603356846	0.9465148516057	0.63813302938663	-0.449208507362146	0.95956916162324	0.647407632556586	-0.43477914800653
Nadsyn1	353255	1	198981954	0.980505826216291	0.824987093251332	-0.192387537313673	0.999322457298287	0.995184318449891	-0.00482731430596284	0.997522151455024	0.977160997289368	-0.0231038531157489
Dhcr7	64191	1	199015081	0.886908433158865	0.0151671082677962	-4.18862612555923	0.959138975767718	0.499729729918218	-0.69368786686801	1.04993804043293	0.309402658287414	-1.1731117491302
Shank2	171093	1	199169429	1.02707405130357	0.419578365236531	-0.868504964236061	1.02855748348954	0.52446935208797	-0.645368285478452	1.0726561613688	0.0427112333072027	-3.15329331823561
Cttn	60465	1	199599710	0.910923764217968	0.0811369902942652	-2.51161631464179	0.904529470693091	0.149615306430946	-1.89968790296078	1.02069734389121	0.704162984639815	-0.350745437346461
Ppfia1	293645	1	199641277	0.962783880748648	0.630620807434391	-0.461050536166903	0.823393870788025	0.0512904837831804	-2.97025004531543	1.06550808989392	0.397149576519611	-0.923442302201912
LOC100364769	100364769	1	199696206	0.899299033719729	0.146020508398939	-1.92400819865269	0.823190687504337	0.0314753135350282	-3.45855173770251	1.03316438046255	0.632548056749742	-0.457999082215749
Fadd	266610	1	199743200	0.914855940927723	0.0553660360719504	-2.89378894052481	1.0399400934666	0.496607099000785	-0.699956110801255	0.981648525450978	0.673938585398951	-0.394616291807598
Ano1	309135	1	199751439	1.03381856948862	0.442687144688616	-0.814891978092103	0.927364628285914	0.191919989797917	-1.6506767136087	1.03124338780949	0.50776994535376	-0.677726797454139
Fgf3	170633	1	200001261	1.04736676407612	0.368337700319394	-0.998755097697924	0.999832632503764	0.998003638382901	-0.00199835700306927	0.908974072608807	0.073246146028127	-2.61392964641961
Fgf4	116499	1	200024056	1.01945493885144	0.867417760300296	-0.142234572461579	1.03236247910375	0.832716927567143	-0.18306151741673	0.933141003630767	0.563994018882198	-0.572711632359108
Fgf19	170582	1	200056656	0.871420866984062	0.116840951370051	-2.14694165899274	1.18412490848576	0.126998895394616	-2.06357689024156	0.930501656627565	0.405076483036766	-0.903679382700587
Bc1	29294	1	200073610	0.956644575991628	0.725066880710347	-0.321491379126513	1.20058395102637	0.248712664514451	-1.39145700661264	0.974588116191351	0.833508281354746	-0.182111641202079
Lto1	309136	1	200074247	0.829329430663051	0.00267849246497963	-5.9225011557965	1.10591600058751	0.199511748969755	-1.61188215230732	0.998168740846344	0.975202788096285	-0.0251098418196907
Ccnd1	58919	1	200089002	0.962636311580368	0.112623751921348	-2.18370264483448	1.05476269102445	0.0719302990550571	-2.63205769752696	0.984761012305378	0.495343060930218	-0.702504704079068
Smim38	246306	1	200366561	0.931652285351054	0.0256413295312535	-3.66354979448099	1.09457482956596	0.0238114753892739	-3.73758765529292	1.03841177079264	0.200708566539579	-1.60590134078443
Tpcn2	309139	1	200416540	0.967901731374992	0.543292224993934	-0.610107936232132	1.26239554339998	0.000491937994252435	-7.61715787735636	1.09554715320489	0.0681482557978403	-2.68606971474246
Mrgprf	266762	1	200464100	1.12508160553428	0.247655062540649	-1.39571837783642	1.15261198142163	0.290308462286406	-1.23681125823378	1.12777781231116	0.243417249205721	-1.41297823320873
Mrgprd	293648	1	200485189	1.1291990396316	0.183396044674986	-1.69610728604999	1.23169709280662	0.0634225554947451	-2.75793571590694	1.09465398452341	0.288178063838326	-1.24417671268439
Ighmbp2	29532	1	200506641	1.01823613551448	0.789983380478276	-0.235743371111629	1.06804473956643	0.41337685438837	-0.883395621718982	1.06869928717588	0.269307833056356	-1.31190019285772
Mrpl21	309140	1	200529416	1.10659187283198	0.246951740742479	-1.39856234305303	1.10112633633606	0.363449735533975	-1.01211427070625	1.02550345878508	0.757203356274309	-0.278123427176194
Cpt1a	25757	1	200566888	0.999896257883486	0.99745910872781	-0.00254412481496702	1.04080689662752	0.328620200853795	-1.11285259975483	1.01213802431049	0.705293684583343	-0.349140989035595
Tesmin	309142	1	200630144	0.992039316537465	0.931261993714356	-0.0712146302149478	1.21298797267539	0.111116979621723	-2.19717176213546	1.01555281372618	0.866857957811279	-0.142880147444395
Gal	29141	1	200650439	1.02236484652673	0.770923160263592	-0.26016657281917	1.14856458144281	0.16066527896313	-1.82843209079589	1.01963333205419	0.803262970334135	-0.219073133797351
Ppp6r3	309144	1	200693125	1.03896550086448	0.134102758134318	-2.00914892116315	1.05480462849586	0.106497544654092	-2.23963334898958	1.01363317660319	0.595651200001599	-0.518100018130219
Lrp5	293649	1	200814247	1.10205573803292	0.000507862619722503	-7.58529958057668	0.986205192425408	0.719710882296451	-0.328905699981817	1.00348867875936	0.908887301970258	-0.0955341727215819
RGD1311946	309145	1	200945241	1.03177874741226	0.362056553762281	-1.0159548534957	1.04861532503033	0.286568047328024	-1.24977925854023	0.98050152817448	0.571520849223649	-0.55945431483152
Kmt5b	361688	1	201000444	1.05201470638774	0.0477391282430524	-3.04200391875237	1.04380741261977	0.198617459599298	-1.616374617845	1.01949274344022	0.455804604005153	-0.785691061288805
Chka	29194	1	201076860	1.068042390968	0.0535729323195558	-2.92671133249595	1.05206901996307	0.249575797065613	-1.38799261407302	1.06453251827923	0.0691584468140799	-2.67135507628389
Tcirg1	293650	1	201127097	1.11582646226059	0.0578387828075545	-2.85009574548248	0.950696494216245	0.487801193922792	-0.717847345637114	1.01506989033791	0.788534168238193	-0.237579540305227
Ndufs8	293652	1	201140587	1.11464079900736	0.233304711233535	-1.45540990627294	1.11007174905758	0.34905926322716	-1.05251356252176	1.11594818801985	0.211466897411035	-1.55368680616831
Aldh3b1	309147	1	201145309	0.935769003754395	0.200353191438647	-1.60767351270992	1.01612978122326	0.7939146695073	-0.230779292644605	1.06525416029968	0.181453273064998	-1.70675710710053
Unc93b1	361689	1	201167403	1.1047720303577	0.205156037077219	-1.58398443290217	1.10728267583769	0.293655986660698	-1.22534631015962	1.13410750253692	0.0972025495438151	-2.3309583379851
Acy3	293653	1	201279851	1.11124580784554	0.0166332117214225	-4.09635387625683	1.05235444382431	0.378477637831189	-0.971598288877227	1.03461423663785	0.446460431053621	-0.806404502853237
Doc2g	293654	1	201296342	1.01041063606365	0.814443832056095	-0.205249813347239	1.08814162985994	0.117708807516701	-2.13954143729719	1.04534479257002	0.293596078104528	-1.2255503402856
Ndufv1	293655	1	201300370	1.01610876204326	0.694055705685725	-0.365203054137918	1.01342144102843	0.795658254949017	-0.228585513278883	0.987297991685003	0.746020960465674	-0.29300158203412
Gstp1	24426	1	201337762	1.02561230871879	0.508181733048727	-0.676916153156243	0.978228827629811	0.639794455281045	-0.446608317835869	0.981135692672997	0.581353844348337	-0.542395681094447
RGD1307603	293656	1	201355682	0.977229830966695	0.684820679789914	-0.378598256319218	1.07244572179458	0.322976279185072	-1.13017639751176	0.959645982411614	0.440716755814509	-0.819352886948169
Cdk2ap2	688405	1	201391469	0.840204626756193	0.00271996352583292	-5.90713680838439	1.0412820193908	0.567535975741856	-0.566451138258134	0.969464366046407	0.562475063398848	-0.575408477621624
Pitpnm1	361694	1	201394149	0.849856480029938	0.0454310311364117	-3.09155990221083	1.18885134387432	0.0826891743333164	-2.49266658838297	0.959494619702744	0.591161445606105	-0.525666125266766
Aip	282827	1	201407287	0.98846916926382	0.902164399033371	-0.102958514957806	1.33496346796904	0.0123112361201435	-4.39724292789344	1.04091025317456	0.654200555832967	-0.42434131424054
Tmem134	361695	1	201419299	0.98954990366139	0.913134786074625	-0.0908717794097547	1.289516181835	0.030460295255404	-3.49133123834464	1.04928391122194	0.59579741263719	-0.517854581382426
Cabp4	365394	1	201428672	1.34135901985075	0.00689889795900111	-4.97639359622169	1.18108241293989	0.219278049504043	-1.5174147220288	0.871787920791905	0.18996664826191	-1.66090675769343
Coro1b	29474	1	201443101	1.11594398423526	0.164986589177362	-1.80189108609773	1.16133686150219	0.12765914960008	-2.05839146062025	0.995707585635009	0.951705871027032	-0.0494992509336569
Ptprcap	499300	1	201449133	1.42500221932786	0.0105022449230098	-4.55616624247968	1.30877685271993	0.121850303258613	-2.1049620101277	0.9424980083472	0.655060123903759	-0.423028255340053
Rps6kb2	361696	1	201451365	1.03348727089049	0.438750671557929	-0.823823973586871	1.03651784598407	0.489614451310541	-0.714137031653979	1.07173206670496	0.0836213477466015	-2.48145643566864
Tbc1d10c	361697	1	201477162	1.0326765221316	0.600331434721179	-0.510273385075884	1.03771953260813	0.619044449642537	-0.479578200083202	0.993768621097804	0.915437211484207	-0.0883535010707722
Ppp1ca	24668	1	201485117	0.977826375681861	0.71921918497086	-0.329589120748279	1.01394991194067	0.85459108255049	-0.157132190473869	1.00411345504236	0.943268491712746	-0.0584043160757083
Clcf1	365395	1	201514020	1.05835349717754	0.31481395301586	-1.15577343999084	0.967755256897191	0.640440062835761	-0.445599740734865	0.955623981656673	0.418583179471854	-0.870879652596859
Pold4	361698	1	201526737	0.999274286764527	0.983443719028383	-0.0166948679776524	1.01321191372172	0.761794268973185	-0.27207874797304	1.03134053186931	0.36519944055668	-1.00731166214453
Ssh3	365396	1	201557168	0.953270011797256	0.327704732799837	-1.11564228090428	0.988057888442658	0.842309046367274	-0.171608293640999	0.97775904481774	0.634700016574366	-0.454602806556012
Ankrd13d	361699	1	201565712	0.996731940005463	0.967044981274569	-0.0335102682977986	1.01459550690432	0.883306790899642	-0.124082697159571	0.932372697397078	0.348959605301681	-1.05279910759983
Grk2	25238	1	201581480	0.991175590218374	0.818863320260051	-0.199838095185471	1.02465589842197	0.604709926526809	-0.503006396215398	0.995660794321707	0.905820548584681	-0.0989140625524434
Kdm2a	361700	1	201612430	1.04058142224893	0.0202390806626238	-3.9001398574016	1.02927237572102	0.200825211267117	-1.60532034492671	1.01018930312942	0.57040648060479	-0.561406048437494
Rhod	293660	1	201708699	1.0785111581325	0.0495958471525633	-3.00384817551937	0.961147516067713	0.429028198200819	-0.846232632142408	1.02124737462556	0.595996485719271	-0.517520508378348
Syt12	191595	1	201730366	1.09565647574735	0.189369578388953	-1.66405473209755	1.01209374273624	0.891660362228863	-0.114669978742672	0.979393953057703	0.750420477768594	-0.287121592525212
LOC689065	689065	1	201784009	1.02029587474067	0.795471861938607	-0.228819803371547	1.02984954806782	0.760589390732888	-0.273661632135236	0.921168532825585	0.259159424281254	-1.35031186888281
Pc	25104	1	201799448	0.9304084212839	0.0162763179653652	-4.11804411319147	1.02026286588716	0.579844247986835	-0.544995749458178	1.02077041474025	0.466579878811961	-0.762326043316571
Lrfn4	688721	1	201888569	0.945427797178197	0.760562451899887	-0.273697051127935	1.14892937041718	0.550026315905452	-0.597789154799435	0.908922435808528	0.612367654074273	-0.490422434891595
Rce1	309153	1	201899358	0.947896498778436	0.21457554032287	-1.53909343327374	0.995778947318062	0.935112887659983	-0.0670880215161678	0.99242458004665	0.847122828883425	-0.16590957845265
Sptbn2	29211	1	202002970	1.00596319466552	0.902356442880157	-0.102745667488216	0.951920950450147	0.413625897900265	-0.882793341935185	1.00938620662397	0.839128665120577	-0.175391228944198
Rbm4b	474154	1	202047934	0.969555236440877	0.409563378374697	-0.892663617518895	1.04189970130127	0.368127986187089	-0.999324612725754	1.03622933762754	0.327873595470666	-1.11512712453842
Rbm4	293663	1	202078442	1.00434904477082	0.918834083349238	-0.0846497133510379	1.16572914372686	0.00326159235658118	-5.72553974991881	1.0894982747539	0.0392214164074585	-3.23853234444844
Rbm14	170900	1	202094571	0.974237214309884	0.485127872507413	-0.723342768140974	1.04510826819339	0.334296811884352	-1.0957260222921	1.01422066624085	0.682187840705237	-0.382450232807509
Ccs	84485	1	202113792	1.02755024031414	0.763064962003268	-0.270412111081711	0.942137148432067	0.589669282014217	-0.528193438202022	1.06658849868745	0.450083307529842	-0.798322585507723
Ccdc87	689151	1	202135021	1.07765264288239	0.50344089593134	-0.686288960146141	0.897463460679005	0.428690695445547	-0.847019609729565	1.06421189776918	0.555576643574392	-0.587748707188616
Ctsf	361704	1	202152777	0.906786981148004	0.131267248045699	-2.03051997246291	0.860253526140069	0.0601771472454586	-2.81046261260176	0.903838878896339	0.102669856563455	-2.27623671473608
Actn3	171009	1	202159081	0.846375010442948	0.0745328630582564	-2.59651513598326	1.10683836991435	0.390772994846922	-0.939628463435259	1.07993710276252	0.389376788094876	-0.943207797232984
Zdhhc24	293665	1	202175832	0.943890786604378	0.665965808619369	-0.406516948168964	1.2015392664952	0.27725737226048	-1.2828090624452	1.06311783820555	0.638883211941092	-0.44803360822386
Bbs1	309156	1	202186150	1.04694442696117	0.720998490067504	-0.327118235919209	0.988306223785474	0.943355660672666	-0.0583119087354627	0.835566802745523	0.171637061924589	-1.76237313666677
Dpp3	114591	1	202204685	0.856052940035095	0.00637747094538194	-5.05498366375924	0.959429897514195	0.557086275938619	-0.58503515708448	0.995182238068603	0.928740229285836	-0.0739262032899368
Peli3	309157	1	202232228	0.878466807839728	0.0361050035994724	-3.32132381938443	0.942713363394672	0.434895063779518	-0.832650509685502	0.949413674848054	0.376235644048408	-0.977539619000054
mrpl11	293666	1	202264462	1.0046451474638	0.944788140061843	-0.0567945670335688	1.05936203112007	0.479583410321109	-0.734837447083618	0.934409198788293	0.283775114079225	-1.25957320633491
Npas4	266734	1	202281958	0.963823408709443	0.568034023748938	-0.565573961088537	1.11607510479847	0.180653915594564	-1.7111721465912	0.905950787201137	0.11768502664987	-2.13974348903738
Slc29a2	65194	1	202327948	0.908241111275796	0.0561507500663693	-2.87971523962565	1.14070284991956	0.0381101605816796	-3.26727435046894	0.941648941852775	0.202014447669533	-1.59941606102209
B4gat1	293667	1	202343268	1.13355162058923	0.404566534007028	-0.904939071443493	1.59414787457066	0.013235288629764	-4.32486863547407	0.866246686076769	0.329365960314145	-1.11058580502967
Brms1	293668	1	202345766	1.12485964056637	0.266492674805583	-1.32240852241223	1.47806791395585	0.00310203625734833	-5.77569652591817	1.05903864398822	0.570552606081384	-0.561149903446673
Rin1	207119	1	202355729	1.58396822068178	0.000368855405678699	-7.90510584524807	1.81663370020134	0.00027719018333295	-8.1908067049374	1.0545130034186	0.677915915605232	-0.388732017014013
Cd248	293669	1	202373676	1.21300730438437	0.0249792585615445	-3.68970945600845	1.18203179761855	0.12357864646323	-2.09087751212631	1.05158355542056	0.539712777966559	-0.616718173583415
Tmem151a	309158	1	202387398	0.937526573451255	0.417751752065805	-0.872867917462035	0.957398155185668	0.661261306501654	-0.413606197276559	1.01299997750137	0.862365868097894	-0.148075657419191
Yif1a	171441	1	202395000	0.958410720759116	0.683957653312469	-0.379859273637999	0.88309219385256	0.345221391240316	-1.06356935402095	0.911406095203175	0.356055943271862	-1.03266741645385
Cnih2	361705	1	202399416	1.20616289417694	0.0531887013904527	-2.93390928506905	1.1468257569736	0.263456575598983	-1.33386672306732	1.02082467067224	0.829413669678744	-0.187036249898941
Rab1b	100126191	1	202405759	1.04959576700344	0.539461816686787	-0.617183272160677	1.16819045569967	0.111893927617597	-2.19020393128867	1.10464669153741	0.183502219165741	-1.69552851801437
Klc2	309159	1	202414555	1.05562226450495	0.455433884882625	-0.786504721263667	1.13009119020405	0.168296332808779	-1.78202896763193	1.07077047078773	0.320413753064123	-1.13814214003962
Pacs1	171444	1	202437503	1.09272355276914	0.104068263015791	-2.26270822000888	1.01369930906324	0.844259875499085	-0.169294922421433	1.09183431173153	0.0986205868970097	-2.31647524710865
Sf3b2	293671	1	202570423	1.0689071249629	0.373841561171969	-0.983923204555541	1.08687443066384	0.37166089304222	-0.98977341829224	1.14712124247882	0.054239045283029	-2.91435423721898
Gal3st3	499302	1	202593692	1.06194648298909	0.459539499905906	-0.777530378082495	1.18962903465803	0.0778602707610624	-2.55283945926847	1.22823054247683	0.00582565775284914	-5.14548336696118
Cst6	171096	1	202655322	1.27584289229035	0.00515199649832226	-5.26837096985379	1.16025581032442	0.178125186397977	-1.72526868151499	1.0920850602929	0.305354564818565	-1.18628166996161
Eif1ad	293673	1	202674362	1.16584273942619	0.213238225879543	-1.54534530689175	1.40544799124892	0.0280556471378411	-3.57356534328918	1.07586568870215	0.546695293505718	-0.603863682034066
Banf1	114087	1	202672170	1.07130495542914	0.491785443750666	-0.70971274754237	1.24778262167898	0.0756365541449116	-2.58181559221965	1.10294118064151	0.308617796198999	-1.17565167318825
Sart1	29678	1	202690472	1.01606249792531	0.822588933734015	-0.195298676067435	1.03912603410191	0.658874801939139	-0.41722174441142	1.0277195398276	0.686497686092693	-0.376152424365818
Tsga10ip	361707	1	202700576	1.17224398312404	0.101456852245193	-2.28812167191394	1.16897524848676	0.189375917959651	-1.66402125541856	0.97486248792455	0.790557192373732	-0.235017275330828
Bles03	266609	1	202734555	1.1118475299438	0.226436289600018	-1.48529165574541	1.0581548358193	0.609227025292927	-0.495564297006604	1.04681285250567	0.595367837564509	-0.518575850058171
Drap1	293674	1	202731786	1.09932368610432	0.295084047494987	-1.22049505645787	1.10069447273353	0.39969114435618	-0.917063169236646	0.997498267062906	0.977570861204392	-0.0226844974693469
Fosl1	25445	1	202754549	1.13633952961962	0.097393923559418	-2.32899145673338	1.11577596490122	0.27209305057284	-1.30161117349395	0.920400940049166	0.285889802642042	-1.25214884785891
Fibp	282837	1	202768132	0.97513229454121	0.661427504798146	-0.413354893574665	1.09080802381285	0.222174433498375	-1.50429246915999	0.925832998234928	0.165258066457855	-1.80024698777842
Ctsw	293676	1	202772572	1.07001971671641	0.644129495755766	-0.439855492725635	1.34756532999854	0.106068626981298	-2.24366897000693	1.12109185014434	0.430331373535955	-0.843199730951956
Efemp2	293677	1	202782395	1.04454810139667	0.688056563111419	-0.373884230603428	1.20285842916549	0.177788455419497	-1.72716088815945	1.0776518936562	0.488507201088486	-0.716401066382801
Mus81	293678	1	202790468	1.08076829862758	0.403266172466842	-0.908158457469567	1.13695360739984	0.283537488833768	-1.26041092881149	0.894386622636806	0.249259342014047	-1.38926139034488
Cfl1	29271	1	202797799	0.977735374164075	0.674637401608387	-0.393579915246371	1.05018289972605	0.461565522745719	-0.773131257336582	1.04218900160739	0.421054937654139	-0.864991960573023
Ovol1	309164	1	202855265	1.00813872456465	0.874877317902842	-0.133671610565637	1.07947558132827	0.252032330576157	-1.3781979037628	0.925788580807257	0.147654254645862	-1.91288185545483
Ap5b1	361709	1	202876272	0.903760414787856	0.0431330218104279	-3.14346640793346	0.939859638191074	0.322667928702198	-1.13113156911418	0.947909651043836	0.267959341710778	-1.31692002001482
Kat5	192218	1	202895753	0.958537240595856	0.321720429715833	-1.13407234126448	0.965314476382738	0.513419949031298	-0.666661154597043	0.961644665149176	0.348014272232977	-1.05551178788491
Rela	309165	1	202925001	1.0267196736699	0.439905957707757	-0.821194307396243	1.05567293971831	0.225190392067407	-1.49080904762582	0.959930578057008	0.232919992807267	-1.45706026289392
Sipa1	361710	1	202938770	0.983515561657924	0.620843061809331	-0.476676947490853	1.01937654212399	0.661714656552643	-0.412920848364115	0.9365391052319	0.052906290516427	-2.93923303383351
Map3k11	309168	1	202975353	1.01361295934168	0.48527796320789	-0.723033432198938	1.02707019491753	0.29659422400403	-1.21539032349345	0.968713963298981	0.11072650635609	-2.20069202478503
Ehbp1l1	309169	1	202994116	0.986798462919679	0.787167444005962	-0.239314290799049	0.981406370433923	0.759494725508913	-0.27510190165915	0.959495064838549	0.382257965898593	-0.961659594890842
Fam89b	309170	1	203015773	1.07044139476102	0.574341892745518	-0.554530428020047	0.888579731100707	0.445508183271137	-0.808539663505662	0.832345604870434	0.127511114713336	-2.05955174396086
Znrd2	689397	1	203017682	1.02402362302866	0.846257395655697	-0.166931715466576	0.988010254234897	0.936856262072794	-0.0652254107812772	0.84622790801095	0.157240062192986	-1.84998158289952
Ltbp3	83838	1	203029877	1.14374546992083	0.0975500718571385	-2.32738947529475	0.927224589050602	0.490244184395107	-0.712851676505145	0.818485756121528	0.0214877086981491	-3.84027419578285
Scyl1	293684	1	203045874	1.02280507260855	0.329123421158425	-1.11132245826513	1.09125875751521	0.00401989345355688	-5.51649988079277	0.994381284907805	0.816908692991947	-0.202227949251409
Frmd8	309172	1	203143218	1.02259977184375	0.386611026468237	-0.950336190968916	1.0391360819185	0.265407224051107	-1.32648993797027	0.966487409237344	0.214683249016369	-1.53859159755863
Slc25a45	689625	1	203167537	1.15182346925403	0.0318020734767764	-3.44822378764946	1.26099623236856	0.00788536961178876	-4.84274618435963	0.907284486123332	0.182016309116262	-1.70365898539122
Tigd3	309174	1	203178820	0.993699784835244	0.919362392571867	-0.0840749007626167	1.02221092627456	0.777252962351197	-0.251989418727029	0.938279490669603	0.304421385000726	-1.18934240250321
Dpf2	361711	1	203183674	1.07380871896727	0.183893036434091	-1.69340101413507	1.11717143995777	0.0917266627469984	-2.38894218138262	0.930741368051903	0.165090781237626	-1.80125976706126
Cdc42ep2	309175	1	203202003	1.03703853837576	0.293575282432313	-1.22562117368662	1.00671827648632	0.877878479709337	-0.130247100724008	0.952531237886803	0.155149374634985	-1.86336691880818
Pola2	85242	1	203227183	1.04432603076087	0.0954385200130294	-2.34927300830109	1.02202357870018	0.512846174787096	-0.66777933299282	0.984822442495737	0.563958889554934	-0.572773921000792
Slc22a20	293686	1	203258477	1.30029574330914	0.0373538739967145	-3.2873186513171	1.24802990156568	0.168838467469669	-1.77881283492928	0.89242944715728	0.356256123924881	-1.03210535758244
Capn1	29153	1	203275912	0.945673471501964	0.343797877714009	-1.06770135907743	1.03806877034808	0.609148417201559	-0.495693334557322	0.9354411780433	0.221831240318531	-1.50583836493759
Syvn1	361712	1	203339619	1.00017985482621	0.996708139263876	-0.00329729082969299	1.08156275405794	0.145136630214395	-1.93007970288552	0.988728784729935	0.780974386382751	-0.247212925605023
Fau	29752	1	203350226	1.16615062510424	0.168697948810302	-1.77964544830495	1.30024482401587	0.0536475166678075	-2.92532009862245	0.920862227361474	0.431396179644218	-0.840728400782061
Mrpl49	309176	1	203347248	1.20680752505155	0.105866650882521	-2.24557498737186	1.35259106576862	0.0333720905234907	-3.40003534138784	0.927545741737599	0.490419647084178	-0.712493831777297
Znhit2	309177	1	203354297	1.17509291231257	0.176011989743172	-1.73720316272354	1.29734529955512	0.0723026190082483	-2.62689492629302	0.923619363343385	0.474310887990876	-0.745892290446259
Tm7sf2	293688	1	203355931	1.00175464391657	0.975134366790978	-0.0251800053861929	1.0887579175357	0.197715738488243	-1.62092494404167	0.991211523508054	0.861807916089378	-0.148722868313023
Mir6315	102465152	1	203363908	1.20625195122768	0.0630229594206691	-2.76425618373228	1.06071004255068	0.626763409736396	-0.467186146502261	0.941039117201503	0.51291928602687	-0.667636783369751
Tmem262	100365733	1	203373812	1.33521012724723	0.0243958150134013	-3.71334367723772	1.09050107909158	0.576790011390578	-0.550277010445363	0.974165620190687	0.826019163429255	-0.191137305452732
RGD1560544	293689	1	203369158	1.39818402847938	0.0135847280462875	-4.29880905498013	1.0946384328097	0.579665377270859	-0.545304277673034	0.989915998815042	0.935607768280717	-0.0665589413130848
Cdca5	684771	1	203378577	1.59948943722932	0.000626440257096798	-7.37545714795683	0.882672993758405	0.440206060582034	-0.820512342192561	1.22227253803046	0.116488158887588	-2.14996565159201
Zfpl1	684755	1	203374506	1.54428333114331	0.0012697428883144	-6.66894084915358	0.887572920952974	0.45328922547912	-0.791224890391019	1.23318400406949	0.093952610610964	-2.36496476627121
Naaladl1	83568	1	203400631	1.21580613865054	0.00487880346724355	-5.32285528031996	1.12054586683603	0.194373382545109	-1.63797431739459	1.01766206608923	0.798472653386538	-0.225054559394383
Snx15	293691	1	203417029	1.0518923612472	0.293408211449222	-1.22619042644873	1.05289597987372	0.384870953091822	-0.954847187656483	1.05494937007445	0.245795814022129	-1.40325411201096
Arl2	65142	1	203434152	1.09033769039886	0.056787686847739	-2.86843575760506	1.04611523943387	0.43463567098012	-0.833247136801078	1.00482428760631	0.913382561003197	-0.0906004708120151
Majin	499306	1	203488069	1.14861236609033	0.00942303798297667	-4.66459773888623	1.00947803225509	0.885676113151816	-0.121403955987417	1.00014799603914	0.99766031015698	-0.00234243119407662
Ppp2r5b	309179	1	203527268	1.06310076184733	0.235688659090608	-1.44524358606271	0.959213126328487	0.508659807400476	-0.675975840692685	0.969126050037055	0.511139695532659	-0.671112349362814
Atg2a	689688	1	203542559	0.998493581263897	0.967826390960007	-0.0327025559721796	1.00001526487814	0.9997408994358	-0.000259134136550654	1.0067764708051	0.848492071992546	-0.164294537907729
Mir194-2	100314047	1	203564761	1.07352651828199	0.534909168639585	-0.625658324743854	1.06390468319532	0.665931389360982	-0.406568632726072	0.904654799530227	0.3510956945776	-1.04669645854998
Mir192	100314193	1	203564946	0.919585631839756	0.191978607722078	-1.65037133127599	0.954093793710447	0.563798308976434	-0.573058699638949	1.00740217103369	0.904397812405284	-0.100485957416625
Ehd1	293692	1	203579850	1.02968043703557	0.250284993758369	-1.38515503536456	1.02397609075371	0.454075022625643	-0.789492846518644	1.03168057301949	0.193147110190146	-1.64430315146173
Cdc42bpg	293693	1	203608574	1.07509141910951	0.181963472893926	-1.70394931043298	0.969998735129556	0.661521442994864	-0.413212880238424	0.99119831415872	0.867295316619352	-0.142375741260933
Men1	29417	1	203639021	0.910618538752318	0.0862475628066682	-2.4505334807839	0.989819411106426	0.876898083834437	-0.131364503357799	0.990966666515167	0.860944914311375	-0.149724755333566
Map4k2	293694	1	203645198	0.93121403523083	0.250036418879137	-1.38614869621299	1.05768012800712	0.44776161625345	-0.803494294763218	1.00462600493615	0.936757141741697	-0.0653312173804266
Sf1	117855	1	203670021	0.940247123403495	0.00107239757575899	-6.83785841218038	1.02657520145574	0.255412169012045	-1.36487668964311	1.01795953083561	0.322130584831301	-1.1327982726937
Pygm	24701	1	203690550	0.865052602083308	0.0955050597832249	-2.34857605087565	0.778151776289002	0.0237948148202239	-3.73828758673714	0.903426214013507	0.252544862107002	-1.37616637433757
Rasgrp2	361714	1	203707481	0.896919048860551	0.00496461844684022	-5.30541883300996	0.813007200992423	3.49422968068454e-05	-10.2618125196763	0.91051227646853	0.0140372495558235	-4.26604080015787
Nrxn2	116595	1	203735753	1.02093055378936	0.474573725513965	-0.745338297840477	0.899961725652058	0.00702795104649646	-4.95786007417721	0.945829239778099	0.0662944820253149	-2.71364861262473
Slc22a12	365398	1	203845039	0.986404754944417	0.628669425126217	-0.464149716672912	0.854972372017963	1.9660090449844e-05	-10.8369198425517	0.986597477595089	0.61798294326739	-0.481294421796285
Rps6ka4	361715	1	204021805	0.944488170846726	0.157968250516957	-1.84536121224275	1.04727348830226	0.338130204148964	-1.08432423830142	1.0202157922964	0.579948627469112	-0.544815752693638
Trmt112	293700	1	204103298	0.940841524201546	0.254744045732076	-1.36749598013744	1.05644596000163	0.389254834675727	-0.943521047855176	1.04467248980238	0.36721914235341	-1.00179649100248
Prdx5	113898	1	204099833	1.12529861548389	0.358837642044119	-1.02488524336348	1.14508010473222	0.396274566680171	-0.925647957781408	0.891739909708668	0.366251163256591	-1.00443594252869
Esrra	293701	1	204104100	0.95491777195266	0.169958775004094	-1.77219937131567	1.05078806785733	0.226420197640766	-1.48536272443808	0.996973696386408	0.924733336969096	-0.078249867389369
Kcnk4	116489	1	204118647	1.71500391604259	0.000162963463122669	-8.72198453490513	1.13677416381608	0.485816730796353	-0.72192382332749	0.676428803892501	0.00873654023490428	-4.74024102181557
Bad	64639	1	204133904	1.00949887178045	0.903898597295931	-0.101038096014432	0.998220843840096	0.985377734626102	-0.0147302243923149	0.924731483001322	0.296702499128424	-1.21502532863885
Gpr137	689984	1	204129636	1.02617719390553	0.774333093336267	-0.255753144820134	0.994876543823924	0.96397783687019	-0.0366869754344417	0.905840688077899	0.262634632021558	-1.3369914445388
Plcb3	29322	1	204144956	1.05209059438198	0.263323274099138	-1.33437282254233	1.02928404766978	0.609932492005094	-0.494406996783137	1.0398073983638	0.368448899729629	-0.998453247987105
Ppp1r14b	259225	1	204165210	1.4268559405026	0.00106132116802293	-6.84824076202376	1.18557596925796	0.231115068839958	-1.46483955898134	1.0192614985437	0.862944466491038	-0.147404939342292
Fkbp2	293702	1	204167724	1.00533395918595	0.849453382286584	-0.163162216025035	1.07391599008794	0.0452178353221134	-3.09626368320042	1.02769553522864	0.31320015613988	-1.16091281633471
Vegfb	89811	1	204174322	1.07896032281598	0.510777944184435	-0.671820334721467	1.09804780211017	0.520829674761268	-0.652332210522727	1.05686846052924	0.625692700362058	-0.468895922400261
Dnajc4	361717	1	204178191	0.98965131222202	0.904477687485245	-0.100397642792411	0.994490711161161	0.95898633893449	-0.0418784493153961	1.05581973375305	0.512108329816779	-0.669219094649479
Trpt1	293704	1	204186295	1.04563029715724	0.709171878580049	-0.343657357880654	0.938995352249815	0.675638370349724	-0.392097301182664	1.00098209834564	0.99329093902185	-0.00673166789862789
Nudt22	293703	1	204182802	1.05420137848343	0.658948090083774	-0.417110518320032	0.92846948296274	0.621581147402222	-0.475488809535641	0.99262586131098	0.949374138450151	-0.0519523131241235
Fermt3	309186	1	204189483	1.07968197156182	0.291269579074561	-1.23350605207134	0.979861762759273	0.824066434944309	-0.193504127390267	0.958426269643045	0.552143721127437	-0.593946902232661
Stip1	192277	1	204209435	0.950844217165357	0.0510439989097098	-2.97506729447022	1.01824314407454	0.570881804827943	-0.56057308755162	1.00408887672638	0.864603395114137	-0.145484379953011
Macrod1	246233	1	204246557	1.01009058744633	0.87093062288088	-0.138192957562802	1.02178602284529	0.774823867197861	-0.255119543589898	0.970452739313582	0.607699938310803	-0.498074041353416
Flrt1	499308	1	204280018	0.986009890556907	0.876832242029211	-0.131439591077144	0.950726416739691	0.650672954940833	-0.42974813636812	0.956040904639096	0.607348266293765	-0.49865290238218
Otub1	293705	1	204387215	0.961344810804112	0.484839193426675	-0.723938002967806	1.0453991765131	0.518897089220812	-0.656049702142751	1.00795545307753	0.881391832970746	-0.12625299259092
Cox8a	171335	1	204402118	0.869366735149588	0.00534108953293578	-5.23232561443683	0.948453315230039	0.395461274379703	-0.927702412169731	1.03121323889031	0.523290598659598	-0.647618331254371
Naa40	361718	1	204413500	0.976274075175039	0.692597314778289	-0.367306524037951	1.0857087009076	0.270606192631103	-1.30709067869169	0.993043471974359	0.903404877076666	-0.101584457196766
Rcor2	305811	1	204454743	0.972835227434389	0.665675285659911	-0.406953286406521	0.996304872233889	0.962494145156816	-0.0382272957926563	0.975593861277721	0.678390117818072	-0.388032761506073
Mark2	60328	1	204462411	1.01676970742878	0.474783388033884	-0.74489660415043	1.02138134951202	0.471569717377996	-0.751688324895484	1.0017158906897	0.941875032242236	-0.0598826753694087
Spindoc	361719	1	204542335	0.929286753434812	0.13082514368112	-2.03389362845487	0.936946896214307	0.264022357291032	-1.33172149271308	0.974964968689179	0.57647958943438	-0.550815344176647
RGD1560108	NA	1	204607812	0.931924055492713	0.189888635637993	-1.66131750688303	0.943736867309296	0.380951861022357	-0.965082260860831	1.00473560185417	0.926926720198789	-0.0758807670276791
Rtn3	140945	1	204612675	1.00427065350287	0.900660696457585	-0.104626677807603	1.04424707167166	0.320114017831008	-1.13907804092828	1.05307237934323	0.12329701608805	-2.093159069526
Atl3	309187	1	204680968	0.937852103176705	0.0169658112225191	-4.07655506446982	1.03702822566161	0.286888692308168	-1.24866097012753	1.02705106744527	0.297754191281961	-1.21148699433208
Plaat3	24913	1	204782724	0.95155479948941	0.235438554226727	-1.44630531580493	1.07696989639338	0.159119138233336	-1.83810206027979	1.05981396631847	0.150124024763631	-1.89629349476542
Lgals12	293710	1	204832065	0.925531127014163	0.436554897666325	-0.828841143761051	1.26332141064368	0.0627071148675061	-2.76928036302017	1.11001063475316	0.272770139188632	-1.29912581945629
Plaat5	293711	1	204847600	0.945115011286058	0.538955990458378	-0.618121361762225	1.20134247545391	0.116664689446697	-2.14845136091014	1.00609765593129	0.944118828769105	-0.0575032428252246
Slc22a24	286961	1	204910451	0.79392257367807	2.27933446525909e-05	-10.6890419658175	0.9147692206243	0.203232645254253	-1.59340392040277	0.98574505427432	0.779598467478926	-0.248976277129363
UST4r	171397	1	205073059	0.777194763359159	2.20766203039358e-07	-15.3261616002042	0.89359536646204	0.0718058847280876	-2.63378884628528	0.968283245846503	0.479363314811717	-0.735296483039398
Ust5r	171398	1	205211029	0.749297212807004	1.13117327218178e-06	-13.6922551699282	0.778148283936014	0.00093681976743907	-6.97301964487962	0.891293086195703	0.0374472275605193	-3.28482260218602
Slc22a25	192273	1	205338698	0.790813094894565	2.31007956395616e-05	-10.6756434977586	0.873079225932757	0.0529349053475366	-2.93869232127687	0.974647769699909	0.619683316159699	-0.478546711823322
Slc22a8	83500	1	205498145	0.814496116662493	0.000807728643875455	-7.12128439263679	0.868511358109079	0.0645082178005041	-2.74096265553634	0.932610863272771	0.218855764261236	-1.51934237682421
Slc22a6	29509	1	205522959	0.75951647109226	0.000126377550584867	-8.97623669815773	0.754174545917949	0.00158334418822759	-6.44821609390451	0.827497559938521	0.00404873592402993	-5.50935056410598
Chrm1	25229	1	205580528	0.900743102277153	0.118290780645962	-2.13460944302145	0.893254685308039	0.177472119486927	-1.72894175571706	0.870732876551049	0.0335965076948591	-3.39333315506787
Slc3a2	50567	1	205604468	1.03462205925633	0.47361260692984	-0.747365576404638	1.07845418219485	0.186392575398233	-1.67990020907849	1.05254867791048	0.244912502698037	-1.40685426406892
LOC100912041	100912041	1	205619202	1.12352304977647	0.224031570405539	-1.49596829774767	1.13307700811839	0.292359734415394	-1.22977026778672	1.01938956258443	0.836899846127726	-0.178050873803135
Wdr74	690229	1	205631824	1.02003686408901	0.838154222389103	-0.176553159168803	1.15788923951635	0.227065775722904	-1.48251554257947	1.06408985609424	0.501847114857022	-0.689459757753456
Stx5	65134	1	205637401	0.975522059235704	0.726708135488066	-0.319230346309969	1.15904475224946	0.0946562550484695	-2.35750331741986	1.08309405378042	0.237973089990078	-1.43559767897183
Nxf1	59087	1	205655442	1.00746746939882	0.877120952460409	-0.131110379973093	1.08189478073379	0.172835936546012	-1.75541247811138	1.03978130621689	0.381133775814169	-0.964604847860311
Tmem223	690285	1	205668716	1.52114656609149	0.0183272855681019	-3.99936431494306	1.57361653805181	0.0436130218817228	-3.13239950620727	0.850669924317395	0.369512180717544	-0.995571573731155
Tmem179b	690263	1	205670127	1.41423937014654	0.00274734320652884	-5.89712094100233	1.18261545488788	0.244073285105181	-1.41028674999288	1.07932541944716	0.498703492196803	-0.69574356385421
Taf6l	309194	1	205672150	1.06234902365935	0.324098032590167	-1.12670923923206	1.1351717240856	0.0899160946773471	-2.40887832485924	1.06298305797683	0.298224101143733	-1.20991005783918
Polr2g	117017	1	205689160	1.10960880711447	0.365133644883988	-1.00749184204924	1.20166620288866	0.194387692173732	-1.6379007008236	0.98175442331299	0.867312336103558	-0.142356117821385
Zbtb3	499313	1	205696081	1.06953072874843	0.535328500359989	-0.624874701154425	1.20623176075553	0.156998961495333	-1.85151608833511	0.973238154600925	0.792334395246381	-0.23277176005572
Ttc9c	309196	1	205702923	1.03273052668648	0.719379382861428	-0.329366406928299	1.14382980685654	0.226806701190928	-1.48365716086782	0.865995938214842	0.0933036439658473	-2.37189611545157
Hnrnpul2	309197	1	205713633	1.04152085354851	0.665819971937048	-0.406735957389567	1.09400555267597	0.445001897501682	-0.809676732776266	0.827549399539264	0.0364639524672998	-3.31143111003111
Bscl2	361722	1	205733872	1.2939681389446	0.0185084446952069	-3.98952818103742	0.932016726089404	0.600640124457293	-0.509759318376215	1.02607373938151	0.807290141515725	-0.21407214432955
Gng3	114117	1	205731837	1.324619324806	0.0293418100481533	-3.52874181600409	0.916050026157096	0.584539250710409	-0.536931347697775	1.03119457852538	0.80554654445663	-0.216234294723972
Lrrn4cl	690329	1	205745334	1.60802520834122	4.53522724398246e-05	-10.0010502737319	1.18023244148492	0.25760531991023	-1.35632663313976	1.01008638987493	0.930019545500261	-0.0725496763887353
Ubxn1	293719	1	205765457	1.00942096227076	0.868167542820668	-0.141370561265278	1.03554027057366	0.618585651257349	-0.480319614510455	1.02607550916435	0.632784857778791	-0.457624791735994
Uqcc3	690344	1	205773591	1.10500717161582	0.217291849881576	-1.52651389872053	1.05482140897191	0.589563394257433	-0.528373025757894	1.0448295209359	0.566571160751957	-0.568152591659863
RGD1597339	690349	1	205782612	1.08444920916965	0.468540918789451	-0.758131841118748	1.0219069390033	0.875518244532696	-0.132939288486842	1.12613889853209	0.261798517650077	-1.34018008766875
Ints5	309200	1	205788906	1.05762937870743	0.408315230104095	-0.89571578009317	1.01983086865197	0.81554191527647	-0.203902459987505	1.10356752662962	0.116499364899576	-2.14986945749703
Ganab	293721	1	205793895	1.25434271929664	0.0172893099135801	-4.05766689254268	1.11853247816697	0.346779407780656	-1.05906641363379	1.20837205602146	0.0397286182495513	-3.22568348827662
B3gat3	293722	1	205817378	1.02316523812803	0.645320917508782	-0.438007539396353	1.12224997306917	0.0616425702869052	-2.78640257103966	1.19816464826582	0.000133484698370999	-8.92152370563705
Rom1	309201	1	205824050	0.983057443299099	0.787254353168249	-0.239203889428169	1.10529117170724	0.207556167223446	-1.57235329052587	1.08647949342174	0.173240865273323	-1.75307236799728
Mta2	361724	1	205838181	1.2080350235224	0.00354046306409278	-5.64349775132546	1.19357157086384	0.0305085246459856	-3.48974913783097	1.05001560291679	0.438263475432201	-0.824935007376954
Tut1	499314	1	205848781	1.09532131120875	0.0727974759800411	-2.62007399498437	1.05487606729153	0.39008138054732	-0.941399893556546	1.06815431109973	0.174326456641237	-1.74682555001588
Eef1g	293725	1	205860713	1.16963802951594	0.0176487400165343	-4.03709088531621	1.10774834566363	0.209646817811194	-1.56233098405822	1.11578082396967	0.0896344115727649	-2.41201597500079
Ahnak	191572	1	205882273	1.11577541721945	0.0104074975321512	-4.56522881601733	1.16489065743238	0.00331306586844596	-5.70988127404917	1.13326172019518	0.00210861686824668	-6.16172305911583
Scgb1a1	25575	1	205977060	1.08416192488143	0.159877694828635	-1.83334616337759	1.26215104334209	0.00146964168824686	-6.52273665739516	1.13591494117039	0.0236788203921011	-3.74317428472988
Asrgl1	246307	1	206007109	0.97346791359978	0.61922659395307	-0.479284008738279	0.964107365513319	0.587061436559106	-0.532625802690165	0.967038032986863	0.52376605689824	-0.646710150653451
Scgb1d2	309203	1	206228778	0.795630756089223	0.000109705061523742	-9.11771505205978	0.790152580992817	0.00135387734705373	-6.60478269422758	1.09660483311102	0.0986494716894138	-2.31618240193167
Scgb1d4	293731	1	206330454	0.879095669346833	0.0737286230509676	-2.60736418271488	0.77807225401579	0.00557106495446755	-5.19016904862038	1.03333050256726	0.641271160169895	-0.444302884725964
Scgb2a1	361725	1	206497848	0.866684823867304	0.0373254481207933	-3.28807992971353	0.800507905430366	0.00802196050261745	-4.82557243527923	0.940667853857213	0.333123220761091	-1.09924282513118
Scgb2a2	25010	1	206497872	1.05492290979526	0.510742035110797	-0.671890639902727	0.936441311730877	0.517669594146804	-0.658418089372404	0.957197396051133	0.585825682151806	-0.534733004389025
Incenp	293733	1	206523380	0.978779453594102	0.529429876958134	-0.635954555273183	1.07236245719881	0.0869012144872525	-2.44298327112085	1.01463072487625	0.647416121890936	-0.434766035280846
Fth1	25319	1	206627142	0.965289016249028	0.296791033808392	-1.21472697768569	1.0669870405948	0.109131418721662	-2.21520244665151	0.98431156695665	0.615942297925098	-0.484601992035648
Best1	293735	1	206629500	0.986736005609822	0.772184428964762	-0.258531859866105	0.993579625074374	0.911147027552289	-0.093051003358759	0.930197483759515	0.102418657412432	-2.27868638168009
Rab3il1	171452	1	206671393	0.96416539424542	0.470190684542721	-0.754616954763785	0.917038174627052	0.176141392992625	-1.73646823719608	0.891509063840603	0.0161396255514215	-4.1264778164453
Fads3	286922	1	206685982	0.970090467695225	0.550852221013842	-0.59628870722844	0.900892096693878	0.105792830868336	-2.24627252302268	0.89802783830268	0.0310466073171358	-3.47226574172113
Fads2	83512	1	206708782	1.02531391702461	0.523141468872207	-0.647903356518845	0.933581698989491	0.170860232552146	-1.76690941019119	0.954928962233851	0.221183060864547	-1.50876459063627
Fads1	84575	1	206827808	1.05038887580528	0.171941091397082	-1.76060335270985	0.944270844864662	0.217937414598253	-1.52354734640982	0.965939034608007	0.313562395781694	-1.15975690910625
Fen1	84490	1	206845134	1.2038120168839	0.00844955330376173	-4.77364170247053	1.0407056439872	0.653129904065726	-0.425979235239771	0.935046289544658	0.322523178483629	-1.13158027406186
Myrf	293736	1	206854175	1.00970552053614	0.854659920022645	-0.157051643530104	0.987215233697821	0.842672249452778	-0.171177187263698	1.00357916193982	0.943898735041472	-0.0577363907925414
Dagla	309207	1	206890638	1.06719596600091	0.0308048491345026	-3.48008316196299	0.922409030273743	0.0524812841388004	-2.94729866553743	1.03134499197816	0.353122237816029	-1.04094099922592
Syt7	59267	1	207031592	1.02183225789298	0.585407866414161	-0.535446467140975	0.946185788669988	0.29872021297417	-1.20824788623314	1.09344212803469	0.0313440539679827	-3.46273069598515
Lrrc10b	309208	1	207096471	1.00745905073252	0.934597498268271	-0.0676393255134545	0.965685104295304	0.766573784674337	-0.265824323497089	1.07851295487176	0.425674836433935	-0.854079518926553
Ppp1r32	252958	1	207113809	1.12018337595792	0.075498546780483	-2.58364187085302	0.914222927855723	0.276364129749091	-1.28603597210552	1.07710926652336	0.248752244410149	-1.39129788022977
Sdhaf2	361726	1	207142927	1.03270044269437	0.63229726572162	-0.45839563826407	1.05356287141632	0.520467256774646	-0.653028300159179	1.01022976914507	0.874739243940712	-0.13382944396231
Cpsf7	365407	1	207168559	1.17302457658213	0.080951468362484	-2.51390545989411	1.06952270889334	0.554869269186533	-0.589022743997455	0.917741675302823	0.345616570841118	-1.06242529516606
Tmem216	361727	1	207196454	1.06637301868686	0.313845079059038	-1.15885579361812	0.931597069584498	0.372780279466765	-0.986766095995931	0.873951469832897	0.0261486232298172	-3.64395873881257
Cyb561a3	361729	1	207216185	1.06403373937183	0.531116936819152	-0.632773061986661	0.857781457354684	0.196004095573231	-1.62961972418814	0.989495271104167	0.907610116649078	-0.0969403795441722
Tmem138	361728	1	207219124	1.20352801092604	0.120215732687912	-2.11846737785944	0.837478719105652	0.217259646031853	-1.5266621152154	0.930826886005385	0.515182792918268	-0.663233503588513
Tkfc	361730	1	207239528	0.878059327519229	0.162321643449225	-1.81817545876703	0.978335334982661	0.848027343644519	-0.164842398846268	1.02014760277581	0.821691240525112	-0.196390574287878
Ddb1	64470	1	207252890	0.92930548277503	0.443924726654287	-0.812100265484938	1.01467623009257	0.902614026511796	-0.102460251590554	0.991583946748003	0.927532513965778	-0.0752274296262663
Vwce	309209	1	207282587	1.22264542020878	0.00185034050680788	-6.29238559909446	1.11303899652267	0.172526311376503	-1.75720552442334	1.01052383584428	0.860327069931565	-0.150442648161662
Pga5	60372	1	207317021	1.39131400825048	0.00226085450969564	-6.09201243552511	1.38184578362997	0.0189177175503881	-3.96765635950728	0.882728737112484	0.221942166236135	-1.50533844349896
Vps37c	108348178	1	207337215	0.986216860955532	0.777264550325001	-0.251974509954744	1.17376122507439	0.0076006243308552	-4.87952488626714	1.05614684887625	0.236206712231662	-1.44304795804575
Cd5	54236	1	207365343	1.0930412878101	0.289945851734639	-1.23806109159204	1.15441222043118	0.172522713861274	-1.75722637662095	1.00249760635618	0.975290578613493	-0.0250198230390417
Cd6	25752	1	207442875	0.976802781255343	0.688532254845207	-0.373193113914817	1.0237641914273	0.749507668221316	-0.288338730375991	1.07493527089982	0.193962485017198	-1.64009051481841
Slc15a3	246239	1	207492365	1.42463966647128	4.95331895988689e-05	-9.91286761612543	1.02565518431443	0.813016399529692	-0.207003998014533	1.0187056377516	0.824342179341354	-0.193169569080844
Tmem132a	338474	1	207507325	1.21508163666164	0.0485902693199891	-3.02433198787565	1.08772383690932	0.482961749611855	-0.727817821815721	1.04932966951648	0.604352935498697	-0.503596921405937
Tmem109	361732	1	207519629	0.952520114789292	0.359804432337059	-1.02219463865037	1.03005355834697	0.65085443823349	-0.429469258958724	1.07587410707996	0.13948774287543	-1.9697785462733
Prpf19	246216	1	207541619	0.967940137276611	0.393423348166058	-0.932869025103356	0.956772076021939	0.35584159205635	-1.03326961329076	1.02559536090232	0.493987383161277	-0.705245302279728
Zp1	85271	1	207560881	0.984317380351501	0.824257724161688	-0.19327202593476	0.944907502334009	0.526145549920076	-0.642177393647151	0.967066758030192	0.627508631775351	-0.465997852253516
Ptgdr2	309212	1	207587917	1.10809742036584	0.216063032790151	-1.53218509539578	0.952999886487371	0.652327476800107	-0.427208578117506	0.861327136758015	0.071906028691136	-2.63239516949293
Ccdc86	293738	1	207590946	1.17232669396318	0.0220449845458161	-3.81467016120146	1.13798023940933	0.131370572706588	-2.02973315001728	0.938197450025642	0.332732664739108	-1.10041592001635
Ms4a10	293739	1	207611312	1.32978316305189	0.000447895425757637	-7.71095077744519	1.21140240699899	0.0648349933278419	-2.73590980089111	1.02267732394957	0.778925225420788	-0.249840225625084
Ms4a15	365408	1	207628305	1.17558393768933	0.0516150474700022	-2.96394203137108	1.23948702867281	0.0418495875597493	-3.17367333729834	1.01712418607083	0.835294209840342	-0.179971269076767
LOC100910973	100910973	1	207705447	0.99292774673978	0.885498956339175	-0.12160400037183	1.09990674795509	0.122326461090952	-2.10106189754187	1.09617443251776	0.044475239524956	-3.11282265983584
Ms4a8	361733	1	207730665	0.905888481959153	0.0821137932720559	-2.49964927088537	0.999200845557739	0.99121017648777	-0.00882868188398211	1.09169944411223	0.1057258120426	-2.24690621494747
Ms4a1	309217	1	207906612	0.824314047951881	0.000607181158660869	-7.40668336223769	0.917386033430323	0.232223987522803	-1.46005290961556	1.03234621228088	0.551854995359466	-0.594469956780175
Ms4a14	293743	1	207949424	1.04606073441236	0.694394333703905	-0.364715275657905	0.867770433365121	0.311065748908459	-1.1677509778659	0.903530984715022	0.340725838010694	-1.07667711917875
Ms4a7	293744	1	207968761	0.759327597158481	5.79433234906172e-06	-12.058630299361	0.956361412741349	0.560675702008539	-0.578612611893092	0.981994421872693	0.746963499691841	-0.291738957570788
Ms4a4c	293746	1	208134714	0.740715600970025	4.13079248868162e-07	-14.6996263765138	0.906299500569866	0.176743026529709	-1.73305842884681	0.988142005966356	0.828812846793479	-0.187760907122292
Ms4a6bl	293749	1	208243561	0.739346004579041	2.70193737698156e-13	-28.9396371461959	0.924653698782099	0.133565746244706	-2.01316144113716	1.01324525902147	0.74337937591318	-0.296548764423951
Ms4a2	25316	1	208440361	0.736837084959855	1.39248816005334e-13	-29.6025140187941	0.904972077812663	0.0517779378581578	-2.96079113051633	1.00863955743439	0.825652724004215	-0.191581024854679
Cblif	29319	1	208605983	0.834875992934972	0.0203630316494763	-3.89403419615104	0.984503036170958	0.872751021245048	-0.136104962851531	0.855812066032223	0.0334738283205493	-3.39699138964408
Mrpl16	293754	1	208633671	0.827401060030004	0.0204293858668461	-3.89078093096438	0.881675886010074	0.209398904066588	-1.56351421424331	0.840952425902591	0.0259908567523196	-3.65001046618104
Stx3	81802	1	208642823	0.806308958279404	0.000441636862312066	-7.72502259204663	0.972019281981564	0.696850552809476	-0.361184306119271	0.947489274561776	0.33985106024957	-1.07924781543691
Olr318	309221	1	208755439	0.916741892072858	0.30547561014859	-1.18588533940503	0.982507211189878	0.869288538619249	-0.140080173593206	0.837320471302725	0.0266806677039671	-3.62381603186229
Olr319	309222	1	208807725	0.861014386926899	0.121606502236713	-2.10696483853828	1.01570982768229	0.896274073456255	-0.109509027226799	0.998455786755513	0.98622406340617	-0.0138717053618541
Patl1	361736	1	208831115	0.847007195798427	2.90049436467301e-05	-10.4480442719294	0.984183279693293	0.742228925568783	-0.298097558373502	1.05140933147831	0.175094757057817	-1.7424279826982
Osbp	365410	1	208888697	0.902328577628361	0.000110652415836264	-9.10911665857167	1.01135893083985	0.736597568128993	-0.305713576457762	1.062286824972	0.0170767618875554	-4.07003669363297
[truncated: 15,279 more rows]
