# Supplementary material for: Gene-regulation modules in nonalcoholic fatty liver disease revealed by single-nucleus ATAC-seq
Source: Life Sci Alliance. 2023 Jul 25;6(10):e202301988. doi: 10.26508/lsa.202301988 (PMC10368228; doi:10.26508/lsa.202301988)
Supplement: Supplementary file 3 [file LSA-2023-01988_TableS2.xlsx]

## Sheet: Table S2
Table S2. Prominent genes indicating differential gene expression specific to cell type, induced by dietary intervention. Top three genes are listed. For all genes, see Dataset S1.
				HFD 4 weeks		HFD 8 weeks		Washout
	Gene name	Chr	TSS [bp]	Foldchange	P	Foldchange	P	Foldchange	P
Hepatocyte
	Abcg1	20	9126687	1.87396	8.3E-404	2.34582	6.8E-479	1.68967	2.2E-354
	Scd	1	243269908	1.53081	2.4E-235	1.74988	2.6E-275	1.37071	1.1E-174
	Il1r1	9	42540359	1.36347	6.7E-260	1.98604	1.3E-723	0.972196	2.0E-4
	Wnt8b	1	243370489	1.65412	1.6E-176	1.94563	4.4E-207	1.49053	3.8E-146
	Dync2li1	6	9992540	1.95228	4.8E-301	2.03052	2.3E-231	1.23988	1.3E-43
	Il1r2	9	42384429	1.22425	3.3E-136	1.61597	3.1E-479	0.951219	8.5E-13
	Raph1	9	61909493	1.28172	3.4E-263	1.21675	1.2E-118	0.952596	2.9E-15
	LOC259245	5	75201464	0.817333	7.0E-23	0.249825	7.1E-475	1.20884	2.7E-29
	Igfbp1	14	82047415	0.878486	3.2E-36	1.06543	2.8E-7	0.676505	1.6E-360
	Zfp37	5	75598732	0.889434	1.7E-44	0.565205	1.6E-479	1.01863	1.0E-2
	Igfbp3	14	82056347	0.698497	1.1E-114	0.94264	1.0E-3	0.431793	1.2E-644
	Bhmt	2	24859871	0.622064	6.0E-536	0.756962	1.6E-158	0.834479	8.7E-127
	Sqle	7	90868742	0.749699	1.2E-403	0.767571	4.6E-261	0.77076	4.0E-430
	Mug1	4	155076312	0.602121	4.9E-376	0.505692	1.1E-452	0.694333	1.8E-274
Endothelial cell
	Hgf	4	18677101	1.13799	5.5E-8	1.40672	4.3E-43	1.15758	9.4E-12
	Ackr3	9	90799717	1.07669	3.3E-5	1.26788	1.4E-38	1.10165	2.2E-10
	Cfap126	13	83526657	1.07955	4.1E-5	1.24017	4.6E-32	1.073	1.3E-5
	Cemip2	1	219345893	1.1808	3.7E-30	1.10408	3.0E-11	0.974688	6.3E-2
	Stab2	7	21249828	1.21826	4.5E-29	1.01882	2.9E-1	1.04212	1.0E-2
	Ankrd55	2	43914510	1.20891	3.6E-28	1.04613	1.2E-2	0.965826	3.8E-2
	Ice2	8	70044570	0.886198	8.9E-12	0.975126	1.6E-1	1.18424	7.8E-28
	Cryba1	10	62608381	0.958212	4.4E-4	0.90039	5.6E-16	1.12158	6.9E-27
	Olr1218	8	38302857	0.824539	3.4E-18	0.8705	1.4E-9	1.21929	1.4E-28
	Gip	10	80968410	1.6083	2.8E-11	1.2368	2.0E-3	0.636445	3.1E-15
	Tns3	14	83173649	1.05359	1.5E-6	1.04665	5.6E-5	0.900747	1.3E-23
	Il15	19	25694831	0.818282	1.1E-27	0.853854	2.4E-16	1.13156	6.3E-15
	Ccr5	8	123752423	0.78572	1.3E-23	0.772248	9.9E-22	1.17841	8.7E-15
	Aasdhppt	8	1453226	0.802471	6.6E-30	0.887585	3.0E-9	1.08327	1.5E-6
	Myo1c	10	60503659	0.998154	9.2E-1	0.841373	5.4E-20	0.929752	1.9E-5
	Cggbp1	11	2565732	0.797608	1.2E-29	0.885167	1.5E-9	1.06414	2.0E-4
	Arc	7	106555973	0.911009	3.1E-4	0.76351	4.0E-27	0.969671	1.5E-1
Stellate cell
	Epn2	10	46197785	1.32858	5.3E-18	1.09225	4.0E-2	1.04937	1.4E-1
	Krt23	10	84434675	1.57702	4.8E-7	1.91614	1.2E-8	1.02508	7.8E-1
	Fam71a	13	102742988	1.63661	1.0E-12	1.25682	1.1E-2	1.0428	5.4E-1
	Scd	1	243269908	1.10288	1.4E-2	1.33151	1.5E-8	1.06671	1.0E-1
	Adarb1	20	11222595	1.06582	5.8E-3	1.17925	8.6E-9	0.99809	9.3E-1
	Pecam1	10	91590521	1.12378	5.4E-15	1.03925	3.9E-2	0.965416	1.3E-2
	Faslg	13	74154954	0.943297	4.1E-2	1.02968	4.1E-1	1.17753	7.4E-9
	Gli3	17	49438567	0.962955	3.9E-1	0.914094	1.2E-1	1.30393	1.1E-9
	Cyp2j3	5	111220046	0.959385	2.4E-1	0.849034	4.7E-4	1.25301	1.7E-10
	Amotl2	8	103303755	1.02602	2.3E-1	0.830997	1.3E-10	1.0389	9.4E-2
	Fbln5	6	120899220	0.900695	1.3E-3	0.769734	4.5E-10	1.13775	3.8E-5
	Msmo1	16	24980680	0.832137	6.1E-17	0.991276	7.5E-1	1.05123	1.6E-2
	Rgr	16	12801594	0.796747	6.0E-15	0.940148	1.2E-1	1.08793	4.4E-3
	Nlrp4	1	68089321	0.925864	2.7E-1	0.88471	1.6E-1	0.72507	8.0E-7
	Mup4	5	74961236	0.943756	6.0E-1	0.776592	7.5E-2	0.576619	2.8E-7
	RGD1305938	2	53189789	0.786926	1.8E-14	0.923653	4.1E-2	0.993816	8.3E-1
	Zfp37	5	75598732	0.901396	2.8E-4	0.792312	3.8E-10	0.977934	4.2E-1
	Cyp2c6v1	1	237693095	0.803757	3.2E-5	0.826915	5.1E-3	0.761095	5.4E-8
Macrophage
	RT1-Db2	20	4521048	2.51681	1.6E-36	2.0918	2.9E-25	2.25971	5.2E-23
	RT1-Da	20	4513485	2.18684	2.6E-42	1.73502	5.0E-22	1.80447	2.3E-20
	Scd	1	243269908	1.55976	5.5E-47	1.53331	1.1E-47	1.09028	5.6E-3
	RT1-Db1	20	4548664	2.05011	1.6E-41	1.45477	1.5E-12	1.45097	2.4E-10
	Fabp9	2	91592306	2.18454	5.5E-20	3.35903	6.5E-40	0.865425	9.8E-2
	LOC102550325	2	174693445	1.12805	5.9E-3	1.71975	4.2E-40	1.14007	3.2E-3
	Klra2	4	164950581	1.12147	2.3E-2	1.05455	2.9E-1	1.63654	1.4E-19
	Tns1	9	75495801	1.08179	5.2E-8	0.950433	3.3E-4	0.844124	1.1E-22
	Cdc42ep4	10	98772613	1.02728	1.3E-1	0.952172	3.6E-3	0.849261	9.9E-17
	Npepo	17	1815405	0.975898	1.2E-1	0.971867	6.3E-2	0.861369	2.3E-16
	Rasgrp2	1	203707481	0.894119	1.2E-3	0.719567	2.2E-23	0.924559	2.9E-2
	Arhgap5	6	69988210	0.791591	5.5E-44	0.945705	4.2E-4	1.00165	9.3E-1
	Crybb3	12	43557103	0.781824	1.6E-22	0.780887	8.7E-23	0.974258	3.3E-1
	Gsta6	9	23743262	0.696124	7.5E-46	0.784128	4.1E-20	1.02001	4.6E-1
	Ehd3	6	21640861	0.783418	2.8E-18	0.753899	4.4E-24	0.877304	1.1E-5
	Fbxl21	17	8061292	0.561817	7.5E-50	0.731884	3.4E-17	0.937982	9.5E-2
