# Supplementary material for: Gene-regulation modules in nonalcoholic fatty liver disease revealed by single-nucleus ATAC-seq
Source: Life Sci Alliance. 2023 Jul 25;6(10):e202301988. doi: 10.26508/lsa.202301988 (PMC10368228; doi:10.26508/lsa.202301988)
Supplement: Supplementary file 4 [file LSA-2023-01988_TableS3.xlsx]

## Sheet: Table S3
Table S3. Potential drug repositioning for NAFLD
	gene_name	interaction_claim_source	interaction_types	drug_claim_name	drug_claim_primary_name	drug_name	drug_concept_id	interaction_group_score
Antagonist/antibody/inhibitor of upregulated or positively correlated genes of NAFLD
	BCL2L1	GuideToPharmacology	antagonist	252166532	ABT-737	ABT 737	chembl:CHEMBL376408	4.55
	BCL2L1	GuideToPharmacology	antagonist	252166530	VENETOCLAX	VENETOCLAX	chembl:CHEMBL3137309	0.57
	BCL2L1	GuideToPharmacology	antagonist	252166531	NAVITOCLAX	NAVITOCLAX	chembl:CHEMBL443684	2.65
	BCL2L1	ChemblInteractions	inhibitor	CHEMBL443684	NAVITOCLAX	NAVITOCLAX	chembl:CHEMBL443684	2.65
	BCL2L1	TALC	inhibitor	NAVITOCLAX	NAVITOCLAX	NAVITOCLAX	chembl:CHEMBL443684	2.65
	BCL2L1	ChemblInteractions	inhibitor	CHEMBL2107358	OBATOCLAX MESYLATE	OBATOCLAX MESYLATE	chembl:CHEMBL2107358	1.33
	CXCR4	TALC	antagonist	LY 2510924	LY 2510924			NA
	CXCR4	ChemblInteractions	antagonist	CHEMBL3545330	MSX-122	MSX-122	chembl:CHEMBL3545330	9.55
	CXCR4	ChemblInteractions	antagonist	CHEMBL3545105	POL6326	POL6326	chembl:CHEMBL3545105	6.37
	CXCR4	GuideToPharmacology	antagonist	252166781	MAVORIXAFOR	MAVORIXAFOR	chembl:CHEMBL518924	15.91
	CXCR4	GuideToPharmacology	antagonist	135650433	ISOTHIOUREA-1T			NA
	CXCR4	GuideToPharmacology	antagonist	135652593	T140	BKT140	chembl:CHEMBL3545348	12.73
	CXCR4	GuideToPharmacology	antagonist	363894176	TIQ-15			NA
	CXCR4	GuideToPharmacology	antagonist	135652455	SDF-1, 1-9[P2G] DIMER			NA
	CXCR4	GuideToPharmacology	antagonist	135649932	PLERIXAFOR	PLERIXAFOR	chembl:CHEMBL18442	8.91
	CXCR4	GuideToPharmacology	antagonist	135652187	HIV-TAT			NA
	CXCR4	GuideToPharmacology	antagonist	404859126	MOTIXAFORTIDE	BKT140	chembl:CHEMBL3545348	12.73
	CXCR4	ChemblInteractions	antagonist	CHEMBL3544949	CTCE-9908	CTCE-9908	chembl:CHEMBL3544949	6.37
	CXCR4	GuideToPharmacology	antagonist	135652592	T134			NA
	CXCR4	GuideToPharmacology	antagonist	135650432	ISOTHIOUREA-1A			NA
	CXCR4	ChemblInteractions	antagonist	CHEMBL3545224	Burixafor	BURIXAFOR	chembl:CHEMBL3545224	9.55
	CXCR4	GuideToPharmacology	antagonist	135652636	VIRAL MACROPHAGE INFLAMMATORY PROTEIN-II			NA
	CXCR4	ChemblInteractions	antagonist	CHEMBL3545348	BKT140	BKT140	chembl:CHEMBL3545348	12.73
	CXCR4	GuideToPharmacology	antagonist	348353660	CX549			NA
	CXCR4	GuideToPharmacology	antagonist	381118856	CXCR4 ANTAGONIST 22			NA
	CXCR4	GuideToPharmacology	antagonist	363894177	COMPOUND 46C [PMID: 29350534]			NA
	CXCR4	GuideToPharmacology	antagonist	135652594	T22			NA
	CXCR4	GuideToPharmacology	antagonist	252166738	SDF1 P2G			NA
	CXCR4	GuideToPharmacology	antibody	315661244	ULOCUPLUMAB	ULOCUPLUMAB	chembl:CHEMBL3039543	6.37
	HGF	TALC	antibody	RILOTUMUMAB	RILOTUMUMAB	RILOTUMUMAB	chembl:CHEMBL1743063	13.26
	HGF	TALC	antibody	FICLATUZUMAB	FICLATUZUMAB	FICLATUZUMAB	chembl:CHEMBL1743018	13.26
	HGF	MyCancerGenome	antibody	FICLATUZUMAB	FICLATUZUMAB	FICLATUZUMAB	chembl:CHEMBL1743018	13.26
	HGF	MyCancerGenome	antibody	RILOTUMUMAB	RILOTUMUMAB	RILOTUMUMAB	chembl:CHEMBL1743063	13.26
	HGF	ChemblInteractions	inhibitor	CHEMBL1743063	RILOTUMUMAB	RILOTUMUMAB	chembl:CHEMBL1743063	13.26
	HGF	CancerCommons	inhibitor	AMG 102	AMG 102	RILOTUMUMAB	chembl:CHEMBL1743063	13.26
	HGF	ChemblInteractions	inhibitor	CHEMBL1743018	FICLATUZUMAB	FICLATUZUMAB	chembl:CHEMBL1743018	13.26
	IL1R1	ChemblInteractions	antagonist	CHEMBL1201570	ANAKINRA	ANAKINRA	chembl:CHEMBL1201570	17.24
	IL1R1	ChemblInteractions	antagonist	CHEMBL2109458	AMG-108	AMG-108	chembl:CHEMBL2109458	5.3
	TNF	ChemblInteractions	inhibitor	CHEMBL2107911	ONERCEPT	ONERCEPT	chembl:CHEMBL2107911	0.94
	TNF	ChemblInteractions	inhibitor	CHEMBL2109587	AZ-9773	AZ9773	chembl:CHEMBL2109587	0.94
	TNF	ChemblInteractions	inhibitor	CHEMBL1201831	CERTOLIZUMAB PEGOL	CERTOLIZUMAB PEGOL	chembl:CHEMBL1201831	0.94
	TNF	ChemblInteractions	inhibitor	CHEMBL2108887	AFELIMOMAB	AFELIMOMAB	chembl:CHEMBL2108887	1.87
	TNF	ChemblInteractions	inhibitor	CHEMBL1201580	ADALIMUMAB	ADALIMUMAB	chembl:CHEMBL1201580	1.43
	TNF	ChemblInteractions	inhibitor	CHEMBL2108566	NERELIMOMAB	NERELIMOMAB	chembl:CHEMBL2108566	0.94
	TNF	ChemblInteractions	inhibitor	CHEMBL2108208	LENERCEPT	LENERCEPT	chembl:CHEMBL2108208	0.94
	TNF	ChemblInteractions	inhibitor	CHEMBL1743054	OZORALIZUMAB	OZORALIZUMAB	chembl:CHEMBL1743054	1.87
	TNF	ChemblInteractions	inhibitor	CHEMBL2108739	PLACULUMAB	PLACULUMAB	chembl:CHEMBL2108739	2.81
	TNF	ChemblInteractions	inhibitor	CHEMBL1743057	PEGSUNERCEPT	PEGSUNERCEPT	chembl:CHEMBL1743057	1.87
	TNF	ChemblInteractions	inhibitor	CHEMBL1201581	INFLIXIMAB	INFLIXIMAB	chembl:CHEMBL1201581	1.59
	TNF	ChemblInteractions	inhibitor	CHEMBL1201833	GOLIMUMAB	GOLIMUMAB	chembl:CHEMBL1201833	4.68
	TNF	ChemblInteractions	inhibitor	CHEMBL1201572	ETANERCEPT	ETANERCEPT	chembl:CHEMBL1201572	1.28
Agonist of downregulated or negatively correlated genes of NAFLD
	CCR5	GuideToPharmacology	agonist	135651687	CCL4			NA
	CCR5	GuideToPharmacology	agonist	178100743	R5-HIV-1 GP120			NA
	CCR5	GuideToPharmacology	agonist	135651657	CCL13			NA
	CCR5	GuideToPharmacology	agonist	135651654	CCL11			NA
	CCR5	GuideToPharmacology	agonist	135652155	FLU-CCL3			NA
	CCR5	GuideToPharmacology	agonist	135651684	CCL3			NA
	CCR5	GuideToPharmacology	agonist	135651690	CCL5			NA
	CCR5	GuideToPharmacology	agonist	135652497	[125I]CCL4 (HUMAN)			NA
	CCR5	GuideToPharmacology	agonist	135651660	CCL16			NA
	CCR5	GuideToPharmacology	agonist	135652498	[125I]CCL5 (HUMAN)			NA
	CCR5	GuideToPharmacology	agonist	135652496	[125I]CCL3 (HUMAN)			NA
	CCR5	GuideToPharmacology	agonist	135651694	CCL8			NA
	CCR5	GuideToPharmacology	agonist	135652500	[125I]CCL8 (HUMAN)			NA
	CCR5	GuideToPharmacology	agonist	135651664	CCL2			NA
	CCR5	GuideToPharmacology	agonist	135651658	CCL14			NA
	CCR5	GuideToPharmacology	agonist	135652047	BP-CCL3			NA
	CXCR4	GuideToPharmacology	agonist	252166735	CXCL12Φ			NA
	CXCR4	GuideToPharmacology	agonist	135652070	CXCL12-(1-9)			NA
	CXCR4	GuideToPharmacology	agonist	135651882	CXCL12Β			NA
	CXCR4	GuideToPharmacology	agonist	135652069	CXCL12-(1-17)			NA
	CXCR4	GuideToPharmacology	agonist	178100751	X4-HIV-1 GP120			NA
	CXCR4	GuideToPharmacology	agonist	135651987	ALX40-4C			NA
	CXCR4	GuideToPharmacology	agonist	135652071	CXCL12-(1-9) DIMER			NA
	CXCR4	GuideToPharmacology	agonist	252166736	CXCL12H25R (MONOMER)			NA
	CXCR4	GuideToPharmacology	agonist	135652555	[125I]CXCL12Α (HUMAN)			NA
	CXCR4	GuideToPharmacology	agonist	252166733	CXCL12Δ			NA
	CXCR4	GuideToPharmacology	agonist	135652556	[125I]CXCL12Β (HUMAN)			NA
	CXCR4	GuideToPharmacology	agonist	252166734	CXCL12Ε			NA
	CXCR4	GuideToPharmacology	agonist	252166737	CXCL122 (DIMER)			NA
	CXCR4	GuideToPharmacology	agonist	252166732	CXCL12Γ			NA
	CXCR4	GuideToPharmacology	agonist	135651881	CXCL12Α			NA
	TLR2	GuideToPharmacology	agonist	381745022	DIPROVOCIM-1			NA
	TLR2	GuideToPharmacology	agonist	310264669	COMPOUND 13 [PMID: 23098072]			NA
	TLR2	GuideToPharmacology	agonist	178101739	PEPTIDOGLYCAN			NA
	TLR4	GuideToPharmacology	agonist	381118801	CRX-555			NA
	TLR4	GuideToPharmacology	agonist	178101716	LPS			NA
	TLR4	GuideToPharmacology	agonist	315661222	NEOCEPTIN-3			NA
